# Supplementary material for: Musashi1 Contribution to Glioblastoma Development via Regulation of a Network of DNA Replication, Cell Cycle and Division Genes
Source: Cancers (Basel). 2021 Mar 24;13(7):1494. doi: 10.3390/cancers13071494 (PMC8036803; doi:10.3390/cancers13071494)
Supplement: Supplementary file 1 [file cancers-13-01494-s001.zip]

Archive with 11 entries (10 files):
- cancers-1120624-supplementary final/
- cancers-1120624-supplementary final/cancers-1120624-supplementary.pdf
- cancers-1120624-supplementary final/Table S1.xlsx
- cancers-1120624-supplementary final/Table S2 .xlsx
- cancers-1120624-supplementary final/Table S3.xlsx
- cancers-1120624-supplementary final/Table S4.xlsx
- cancers-1120624-supplementary final/Table S5.xlsx
- cancers-1120624-supplementary final/Table S6.xlsx
- cancers-1120624-supplementary final/Table S7.xlsx
- cancers-1120624-supplementary final/Table S8.xlsx
- cancers-1120624-supplementary final/Table S9.xlsx
