# Supplementary material for: Musashi1 Contribution to Glioblastoma Development via Regulation of a Network of DNA Replication, Cell Cycle and Division Genes
Source: Cancers (Basel). 2021 Mar 24;13(7):1494. doi: 10.3390/cancers13071494 (PMC8036803; doi:10.3390/cancers13071494)
Supplement: Supplementary file 1 [file cancers-13-01494-s001.zip › cancers-1120624-supplementary final/Table S1.xlsx]

## Sheet: U251_RNASeq_Clone3_Clone5
gene_name	log2FoldChange_clone3	padj_clone3	change_clone3	log2FoldChange_clone5	padj_clone5	change_clone5
CARMN	5.45076	9.2e-05	UP	8.9634	3.38e-12	UP
COL3A1	3.80637	0.0195373	UP	6.02372	4.72e-05	UP
FPR1	2.29916	0.0135913	UP	5.83321	6.61e-14	UP
ACKR3	1.88039	1.31e-05	UP	5.67812	5.72e-54	UP
PNPLA3	2.56139	0.0101887	UP	5.65318	3.21e-11	UP
TSPAN7	2.33853	0.0016219	UP	5.64801	4.67e-19	UP
RP13-631K18.5	4.08771	0.0248834	UP	5.52714	0.00109889	UP
RP11-1263C18.2	2.71028	1.8e-06	UP	5.38479	6.81e-26	UP
WFDC21P	4.64386	0.00253858	UP	5.34673	0.000372668	UP
TMEM72-AS1	3.61249	0.0304833	UP	5.31188	0.000526501	UP
SERPINA3	4.01101	4.63e-15	UP	5.21435	8.27e-26	UP
CAPN6	4.08598	8.67e-05	UP	5.1753	2.27e-07	UP
TNR	4.10828	0.00949009	UP	5.16733	0.000640931	UP
CACNA1D	2.79815	3.21e-08	UP	5.1562	9.31e-29	UP
RP11-46F15.2	3.91467	0.0380257	UP	5.08004	0.00407176	UP
RP11-84D1.1	4.81213	0.00368191	UP	5.0745	0.00213283	UP
IL21R	4.13802	5.68e-14	UP	4.99071	1.3e-20	UP
AC067956.1	4.34776	0.0171136	UP	4.9707	0.00520407	UP
CPPED1	4.58749	0.0035398	UP	4.90182	0.00170821	UP
HEPH	2.3082	2.05e-43	UP	4.89158	2.02e-209	UP
TNFAIP6	2.22283	1.09e-09	UP	4.83329	3.71e-47	UP
SULT1A1	2.84996	1.87e-27	UP	4.79505	1.02e-82	UP
RP11-323P17.2	2.85038	7.68e-05	UP	4.66666	1.94e-12	UP
B3GALT5-AS1	3.59175	0.0388773	UP	4.64741	0.00474664	UP
FAP	1.97025	3.64e-11	UP	4.50221	4.61e-62	UP
PLN	5.04281	0.00114866	UP	4.49178	0.00520407	UP
SLC7A8	2.56372	4.97e-05	UP	4.45442	8.2e-15	UP
AP000892.6	3.84001	5.47e-05	UP	4.45091	1.61e-06	UP
RP11-42I10.1	3.80526	0.0306097	UP	4.40091	0.010434	UP
ADGRE1	2.02085	7.22e-08	UP	4.40042	1.72e-39	UP
SYT17	4.53553	3.12e-15	UP	4.38542	2.58e-14	UP
TP53I11	2.43933	1.88e-06	UP	4.33637	1.24e-20	UP
RP11-434D9.1	3.6595	0.0128306	UP	4.27975	0.00286353	UP
KCTD15	2.93233	3.22e-08	UP	4.25906	2.06e-17	UP
ACSL6	4.38793	0.00877555	UP	4.18523	0.0148732	UP
CD207	4.92373	0.00533647	UP	4.18104	0.026773	UP
NUPR1	4.20501	1.04e-189	UP	4.16777	2.43e-186	UP
GPRC5C	1.51157	4.75e-14	UP	4.1202	6.45e-116	UP
XAF1	2.79487	0.0310069	UP	4.09911	0.000591166	UP
ADGRD1	3.1625	0.0351021	UP	4.09745	0.00400664	UP
CTD-2349P21.5	3.87507	0.0364664	UP	4.08762	0.0280189	UP
RANBP3L	4.10767	0.0139566	UP	4.07652	0.0165478	UP
MTSS1	2.38794	0.000432956	UP	4.07266	3.93e-11	UP
NPAS4	3.46087	0.0200213	UP	4.04242	0.00536535	UP
PNMA6A	3.64342	0.0111832	UP	4.02273	0.00464043	UP
SNAP91	1.50477	0.0412274	UP	3.96197	3.03e-11	UP
RP11-351J23.1	3.84065	0.0415189	UP	3.95798	0.0380058	UP
C10orf91	4.09236	0.0190999	UP	3.95287	0.0276887	UP
SLC22A18AS	3.69034	0.00864473	UP	3.93586	0.00496168	UP
SLC38A3	3.40363	8.13e-66	UP	3.93449	9.82e-89	UP
BARX2	3.77527	0.0397884	UP	3.91196	0.0350557	UP
UNC5B-AS1	5.15639	0.00288549	UP	3.87737	0.044036	UP
RP11-109J4.1	3.19063	0.0101125	UP	3.85925	0.00128426	UP
B3GALT5	2.69707	3.86e-06	UP	3.84457	2.49e-12	UP
RP11-844P9.5	3.25828	0.0325692	UP	3.84057	0.00956246	UP
MGC39584	3.17799	1.18e-06	UP	3.83881	1.28e-09	UP
ROS1	0.970411	0.0363389	UP	3.83657	1.4e-26	UP
LY6E	1.99542	0.00962352	UP	3.82632	1.34e-08	UP
PCDHGC5	2.6675	9.36e-23	UP	3.82336	1.22e-48	UP
CLEC14A	2.76087	0.0378077	UP	3.82209	0.00207169	UP
ZMAT1	3.79937	0.0377557	UP	3.69628	0.0498051	UP
PLEKHS1	3.22371	7.89e-62	UP	3.69383	2.06e-82	UP
KYNU	1.99982	9.34e-07	UP	3.68382	2.77e-23	UP
EMX2	2.53152	1.27e-07	UP	3.6654	4.21e-16	UP
LINC00315	2.86169	0.00720509	UP	3.63681	0.000340473	UP
FAT2	2.42097	0.0156627	UP	3.60975	8.43e-05	UP
POSTN	2.8623	6.05e-13	UP	3.57591	3.96e-20	UP
AC104654.2	3.17592	0.0100996	UP	3.54491	0.00357579	UP
ARSF	2.96626	6.07e-16	UP	3.50923	1.09e-22	UP
RP11-121P12.1	2.69397	0.0467153	UP	3.48684	0.00671183	UP
ADAMTS10	2.91423	5.49e-54	UP	3.43949	3.07e-76	UP
GRM1	1.7141	0.00144262	UP	3.38428	1.31e-12	UP
ADCY5	1.43482	0.0266844	UP	3.36082	8.28e-10	UP
SLC5A12	2.85882	0.0338145	UP	3.35189	0.0106422	UP
RPE65	2.60844	3.56e-16	UP	3.34654	3.36e-27	UP
TYRP1	3.61153	0.00223771	UP	3.3204	0.00651463	UP
SERPINA5	3.14962	5.2e-67	UP	3.27594	3.73e-73	UP
SEMA3F	3.34146	2.36e-104	UP	3.26042	1.02e-99	UP
ACTA2	1.55822	3.19e-15	UP	3.25255	4.66e-70	UP
TUBA3C	1.30323	0.0206383	UP	3.24639	5.29e-12	UP
RP11-326C3.7	3.15297	0.0119568	UP	3.21766	0.0111265	UP
RLBP1	3.2392	4.78e-12	UP	3.21226	6.44e-12	UP
OLFML3	2.79504	1.41e-15	UP	3.19822	1.04e-20	UP
CREB3L1	2.1435	7.32e-22	UP	3.19467	2.95e-50	UP
GAS1	1.22911	1.89e-17	UP	3.19123	1.69e-118	UP
PLP1	4.22441	1.86e-13	UP	3.18835	8.52e-08	UP
MILR1	2.02864	3.44e-06	UP	3.13144	1.34e-14	UP
RP11-1069G10.2	3.2512	3.07e-07	UP	3.13083	9.78e-07	UP
LINC00704	1.23559	1.02e-12	UP	3.12997	2.33e-85	UP
KLRD1	2.2101	0.0427371	UP	3.11417	0.00208547	UP
EMX2OS	2.22582	3.31e-10	UP	3.10578	2.61e-20	UP
COLEC12	1.17601	0.0466719	UP	3.09652	3.86e-10	UP
EVI2A	1.2447	0.0268599	UP	3.07637	6.14e-11	UP
EFCAB13	3.89524	2.46e-09	UP	3.07427	4.44e-06	UP
CYP27C1	1.26775	0.000119383	UP	3.06969	4.99e-26	UP
PSORS1C1	3.10615	0.00414371	UP	3.06651	0.00530958	UP
PAPPA2	2.21192	7.75e-11	UP	3.06477	4.14e-21	UP
ABCA4	2.24384	0.00318743	UP	3.05864	1.92e-05	UP
FCGR2A	3.24809	2.58e-06	UP	3.05589	1.3e-05	UP
QPRT	3.04538	7.88e-05	UP	3.04859	8.32e-05	UP
NGF	1.79503	0.000144214	UP	3.01398	2.78e-12	UP
IFITM10	2.56321	2.96e-05	UP	2.97484	6.7e-07	UP
NKX1-2	3.73274	7.04e-57	UP	2.96945	1.16e-35	UP
ST8SIA1	2.52664	3.5e-21	UP	2.96432	1.63e-29	UP
CP	1.85553	0.00187751	UP	2.96354	5.04e-08	UP
MDFI	6.15369	1.88e-63	UP	2.96202	3.92e-14	UP
CHRDL1	4.03584	4.79e-172	UP	2.96122	1.95e-89	UP
SNAI2	1.59227	3.95e-24	UP	2.96104	3.18e-84	UP
MGP	3.10695	3.69e-11	UP	2.9361	3.95e-10	UP
RASGRF1	1.75568	5.92e-08	UP	2.93579	1.25e-22	UP
SERPINA1	1.1738	0.017181	UP	2.92057	1.8e-12	UP
PLXDC1	2.65143	1.31e-12	UP	2.91194	2.51e-15	UP
CTD-2207P18.2	1.10152	0.0205275	UP	2.89653	5.76e-13	UP
ZC4H2	2.5679	2.29e-12	UP	2.89405	7.56e-16	UP
SOX6	2.97278	1.59e-14	UP	2.88237	1.1e-13	UP
TAGLN	0.899102	1.04e-07	UP	2.87673	4.09e-81	UP
RTN4RL2	2.55341	9.37e-13	UP	2.86948	2.99e-16	UP
CACNA2D4	3.27858	1.19e-06	UP	2.86165	3.76e-05	UP
TCN1	2.30513	1.06e-13	UP	2.8609	1.57e-21	UP
CFH	1.53389	6.51e-18	UP	2.82081	5.34e-64	UP
PCSK1N	1.85984	2.97e-15	UP	2.78815	1.49e-34	UP
FBXO32	1.36488	2.06e-47	UP	2.78445	2.35e-199	UP
NNMT	1.3304	9.66e-15	UP	2.76523	7.95e-68	UP
LINC00598	2.46185	0.021553	UP	2.76065	0.0089605	UP
SLC13A3	2.93766	0.00089477	UP	2.75885	0.0023601	UP
ABLIM3	1.62849	1.19e-29	UP	2.75291	7.21e-86	UP
RNF165	2.45822	2.85e-29	UP	2.75031	4.32e-37	UP
NXPH3	2.62474	0.0108837	UP	2.74139	0.0080786	UP
PLCXD3	2.41982	1.35e-06	UP	2.73968	2.43e-08	UP
CLIC2	1.43115	8.12e-05	UP	2.73455	4.89e-17	UP
NFIA-AS2	3.42757	1.77e-08	UP	2.72405	1.73e-05	UP
CHI3L2	1.78102	0.00126014	UP	2.72264	9.33e-08	UP
RP11-543P15.3	2.53716	0.00684042	UP	2.72092	0.00358635	UP
C3	1.33318	0.0253234	UP	2.70727	1.38e-07	UP
LRRC17	1.40905	8.98e-26	UP	2.70355	1.65e-99	UP
ARHGEF9	2.05405	2.32e-11	UP	2.68599	8.99e-20	UP
DCAF12L2	1.36699	1.23e-05	UP	2.66555	2.51e-21	UP
RP11-167H9.4	2.28888	0.00178206	UP	2.66429	0.000187835	UP
EYA2	4.28662	1.82e-21	UP	2.65895	3.68e-08	UP
FBXL16	0.800852	3.73e-06	UP	2.6415	6.57e-66	UP
SEPP1	2.07681	0.00433492	UP	2.63761	0.000145894	UP
RP11-154H23.3	1.77026	0.021375	UP	2.63112	0.000207425	UP
RP11-379B18.5	2.09494	8.64e-06	UP	2.62099	7.5e-09	UP
PTPRM	1.21528	2.03e-21	UP	2.6043	2.81e-101	UP
NTNG2	1.99615	0.0152095	UP	2.60268	0.00100379	UP
CTD-2078B5.2	1.70253	3.99e-06	UP	2.59441	5.05e-14	UP
SIRPB1	2.69818	7.59e-05	UP	2.5878	0.000184545	UP
DAND5	2.09964	0.000796066	UP	2.58709	1.81e-05	UP
SHISA2	2.14005	6.74e-06	UP	2.5867	2.6e-08	UP
JDP2	3.00205	5.98e-60	UP	2.5848	4.05e-44	UP
WNT5B	0.667329	4.41e-05	UP	2.5733	5.12e-68	UP
IRX6	2.87968	4.16e-11	UP	2.56427	7.08e-09	UP
RP11-83J21.3	1.6436	0.0195373	UP	2.5616	6.54e-05	UP
AC006262.5	2.45269	0.00278426	UP	2.54831	0.00193932	UP
CACNG8	2.95204	5.2e-05	UP	2.53793	0.000841988	UP
SCRG1	2.79375	5.37e-11	UP	2.53607	4.38e-09	UP
RP11-867G23.10	2.63877	0.0139638	UP	2.53073	0.0221694	UP
IL1RAPL2	3.66153	1.26e-05	UP	2.52714	0.00603987	UP
HOXC13-AS	1.64287	0.00016187	UP	2.52544	4.05e-10	UP
ZMIZ1-AS1	1.10507	1.48e-06	UP	2.51967	4.35e-34	UP
PIK3IP1	2.31096	1.44e-05	UP	2.51408	1.74e-06	UP
BBOX1	2.40865	4.96e-16	UP	2.4877	3.33e-17	UP
SYT8	2.02876	3.87e-05	UP	2.48584	1.74e-07	UP
RP11-76C10.6	1.49254	0.00640548	UP	2.47964	5.68e-07	UP
EBF4	1.41845	4.65e-18	UP	2.46176	1.44e-56	UP
ZNF469	1.77864	1.22e-23	UP	2.4617	1.45e-45	UP
ADAMTS14	1.0302	0.000250914	UP	2.44929	1.34e-21	UP
RP5-1024N4.4	2.21914	0.00302239	UP	2.43629	0.000993443	UP
SSC5D	1.64876	4.11e-05	UP	2.42575	3e-10	UP
PKIB	1.11416	1.79e-06	UP	2.41571	6.07e-29	UP
RORA	1.70062	4.37e-07	UP	2.38522	1.45e-13	UP
ACTG2	3.04188	9.68e-50	UP	2.38169	4.08e-30	UP
KCNH1-IT1	1.63282	0.0175923	UP	2.37694	0.00018863	UP
LMCD1	2.26196	5.65e-32	UP	2.3663	2.91e-35	UP
C1S	0.834162	0.00420784	UP	2.35769	1.5e-21	UP
PCDHB11	1.03713	0.00825629	UP	2.34906	6.5e-12	UP
APCDD1L	1.21806	2.53e-06	UP	2.34464	3.49e-22	UP
PPP2R2C	1.53944	0.0297095	UP	2.33786	0.000316822	UP
ROPN1	1.71022	2.47e-05	UP	2.32064	1.83e-09	UP
LTBP2	1.07728	2.66e-08	UP	2.31494	1.23e-36	UP
SPOCD1	1.09469	8.63e-10	UP	2.31335	1.57e-42	UP
APCDD1L-AS1	0.766466	0.00204024	UP	2.31311	2.36e-26	UP
MYO15A	2.97048	0.0051741	UP	2.3048	0.0466931	UP
XDH	1.48202	1.25e-06	UP	2.2946	1.68e-15	UP
LYRM9	2.27397	1.83e-12	UP	2.29323	1.05e-12	UP
KLHDC7A	1.27794	0.00603261	UP	2.29306	4.22e-08	UP
SCNN1B	2.43754	0.0128457	UP	2.28711	0.0241871	UP
FAM110C	1.1297	1.23e-07	UP	2.27708	4.37e-31	UP
BTBD11	0.976549	7.61e-05	UP	2.27605	9.59e-25	UP
INHBE	3.61341	5.34e-51	UP	2.26864	1.23e-19	UP
IFITM1	1.61327	5.5e-08	UP	2.26752	1.09e-15	UP
TMEM159	1.98527	5.01e-16	UP	2.23628	1.51e-20	UP
COL2A1	1.4777	0.00126112	UP	2.23413	1.35e-07	UP
CTC-327F10.5	2.07963	0.0151111	UP	2.23229	0.00902161	UP
INHBB	1.75777	0.00586776	UP	2.2313	0.000255647	UP
AC100830.3	2.2251	0.0164002	UP	2.22772	0.0183097	UP
PIGZ	1.33081	4.49e-11	UP	2.22166	2.27e-31	UP
UNC5B	3.03696	4.74e-65	UP	2.21642	4.35e-34	UP
FOXS1	1.35909	0.00050925	UP	2.21359	1.93e-09	UP
PCDHB9	1.01336	0.00120513	UP	2.21123	1.2e-15	UP
OGN	1.99994	0.0386469	UP	2.2084	0.021624	UP
PAX8-AS1	0.939587	7.89e-05	UP	2.20768	7.59e-26	UP
LSP1	2.32385	1.31e-05	UP	2.19268	5.23e-05	UP
TMEM92	3.0039	4.35e-10	UP	2.17097	2.09e-05	UP
SEMA3F-AS1	3.01671	0.000126814	UP	2.16901	0.0118905	UP
F2RL2	0.799874	0.000966272	UP	2.16818	1.56e-24	UP
PRAME	0.827264	2.69e-05	UP	2.16643	1.06e-35	UP
KIAA1549L	1.34634	2.4e-19	UP	2.16543	1.25e-50	UP
FKBP9P1	1.80403	2.53e-16	UP	2.1643	1.01e-23	UP
ANKRD31	2.26384	0.0125657	UP	2.16335	0.0206308	UP
GAS1RR	1.2095	0.0271822	UP	2.1611	8.35e-06	UP
RP11-400K9.4	1.59772	4.72e-07	UP	2.15741	1.17e-12	UP
ISLR	0.889041	0.029266	UP	2.15723	4.8e-10	UP
PADI4	0.974202	1.5e-10	UP	2.14433	1.67e-50	UP
IGFBP3	1.03005	6.46e-08	UP	2.14214	9.33e-33	UP
OLFML2B	1.91827	1.42e-35	UP	2.14183	9.67e-45	UP
FAM89A	0.926475	1.78e-05	UP	2.14094	1.02e-28	UP
ATP7B	0.877768	2.44e-05	UP	2.13536	3.73e-30	UP
BRSK2	1.70686	3.05e-08	UP	2.13156	7.75e-13	UP
EGR3	1.7926	1.54e-29	UP	2.12851	6.87e-42	UP
YPEL2	2.51499	4.69e-22	UP	2.12838	9.64e-16	UP
CPNE4	1.60035	2.61e-16	UP	2.12343	6.9e-29	UP
MSI1	2.36397	5.65e-70	UP	2.12173	7.91e-57	UP
BBOX1-AS1	1.39487	0.000622393	UP	2.1025	2.78e-08	UP
PTPN3	2.42545	8.56e-60	UP	2.10096	4.21e-44	UP
RP11-398E10.1	0.928155	0.003356	UP	2.08976	9.41e-14	UP
DKK3	1.00809	6.37e-15	UP	2.06992	3.58e-62	UP
RP11-295K3.1	1.51269	0.00606477	UP	2.06989	6.56e-05	UP
LINC01561	0.758638	0.0378268	UP	2.06679	1.24e-11	UP
RP11-266K4.14	2.28096	0.0142762	UP	2.06468	0.0344966	UP
ANXA6	1.40156	1.88e-44	UP	2.05904	6.1e-97	UP
KRT75	0.484967	0.0300713	UP	2.05811	1.81e-27	UP
PSD2	1.926	8.16e-08	UP	2.05139	7.78e-09	UP
RP11-76C10.5	1.48095	0.00784294	UP	2.03958	9.95e-05	UP
MADCAM1	1.30873	0.0345733	UP	2.03949	0.000314686	UP
RPS27P25	2.28023	0.000786764	UP	2.02809	0.00410367	UP
SLITRK6	1.64898	2.3e-11	UP	2.02261	4.44e-17	UP
RP11-863P13.3	1.52675	1.32e-20	UP	2.02081	1.49e-36	UP
RP11-164J13.1	1.65776	0.000268755	UP	2.00727	5.22e-06	UP
MAGEH1	1.57563	1.18e-21	UP	2.00495	1.53e-35	UP
C6orf223	2.66503	4.6e-06	UP	2.00276	0.00125671	UP
FN1	0.695524	1.25e-06	UP	1.99544	1.77e-50	UP
RP11-62F24.2	1.46707	0.000963408	UP	1.98833	2.36e-06	UP
CCDC69	1.65168	1.61e-07	UP	1.98168	1.02e-10	UP
RP11-150O12.6	2.21931	3.86e-08	UP	1.98168	1.53e-06	UP
APLF	1.96746	1.24e-16	UP	1.975	7.72e-17	UP
COL1A2	0.846916	4.5e-13	UP	1.97472	9.89e-70	UP
MYH16	1.66024	0.0165908	UP	1.96846	0.00351986	UP
AGR3	2.34163	0.0122291	UP	1.96791	0.0493782	UP
C14orf37	1.39506	8.65e-15	UP	1.96538	1.52e-29	UP
GREB1	0.98489	0.020798	UP	1.96394	1.46e-07	UP
GLDN	1.60614	5.01e-29	UP	1.96328	8.05e-44	UP
KB-1742H10.3	1.64183	0.0113281	UP	1.96236	0.00186672	UP
IGFBP5	2.67946	1.43e-66	UP	1.96164	4.24e-36	UP
C5orf46	1.81105	1.08e-29	UP	1.9599	5.05e-35	UP
SCDP1	1.23562	0.0119227	UP	1.95882	1.46e-05	UP
TPM1	0.682211	4.15e-08	UP	1.95759	2.55e-63	UP
TGFBI	0.944668	4.28e-06	UP	1.95656	4.06e-24	UP
PCDHB12	1.28855	1.66e-06	UP	1.95572	1.01e-14	UP
CAMK2N1	0.787814	8.96e-06	UP	1.95361	1.27e-33	UP
NFKBIZ	1.66612	2.7e-39	UP	1.9465	4.95e-54	UP
SLC2A10	2.10959	1.69e-25	UP	1.94334	1.04e-21	UP
ADAM28	1.958	1.92e-08	UP	1.93842	2.79e-08	UP
CHST9	2.6561	1.01e-06	UP	1.93675	0.000894653	UP
MMP25	1.13755	0.0407741	UP	1.93516	0.000114635	UP
LINC01546	1.95438	0.00149015	UP	1.93403	0.00193366	UP
TIMP3	2.5129	1.68e-65	UP	1.93028	1.31e-38	UP
PSD4	1.47096	1.6e-28	UP	1.92936	2.8e-49	UP
GALNT5	0.932634	1.32e-13	UP	1.92826	1.65e-58	UP
NPTXR	1.4277	2.8e-21	UP	1.9246	2.48e-39	UP
CTA-363E19.2	1.61908	0.0402705	UP	1.91675	0.0126462	UP
PCDHB16	0.717732	0.00595942	UP	1.91546	1.4e-17	UP
IL6	1.30068	2.49e-15	UP	1.91514	2.53e-33	UP
CHST15	1.64283	7.65e-07	UP	1.90891	4.42e-09	UP
CASC15	1.38793	1.05e-08	UP	1.90853	3.35e-16	UP
GRAP2	2.19704	1.21e-05	UP	1.90812	0.000245083	UP
SLC22A17	1.41537	0.0230219	UP	1.90734	0.00117987	UP
AKR1C3	1.16176	4.56e-11	UP	1.9055	4.54e-30	UP
CTD-2562J17.6	2.26565	2.75e-07	UP	1.90332	2.98e-05	UP
DLX4	2.32692	3.49e-11	UP	1.89679	1.75e-07	UP
RP11-495P10.7	1.92814	0.00569017	UP	1.89643	0.00760696	UP
DAAM2	2.18254	1.43e-35	UP	1.88674	1.21e-26	UP
MICAL2	0.521253	2.26e-05	UP	1.88144	2.98e-63	UP
FAM20C	2.0132	4.21e-65	UP	1.87346	8.07e-57	UP
SOBP	1.93243	2.14e-34	UP	1.87223	1.67e-32	UP
FLI1	1.34078	3.56e-17	UP	1.85916	2.28e-33	UP
RP11-293M10.6	1.8232	0.0214074	UP	1.85867	0.0208735	UP
PDE6A	1.90778	0.0123357	UP	1.85591	0.017646	UP
FILIP1L	1.58191	1.38e-28	UP	1.84663	3.51e-39	UP
SMAD7	1.84837	1.12e-16	UP	1.84253	1.06e-16	UP
RP1-140K8.5	0.799604	0.0195095	UP	1.84036	5.01e-10	UP
CSDC2	1.9671	0.00127611	UP	1.83955	0.00324452	UP
ODF3B	1.83674	0.00972293	UP	1.8379	0.0109096	UP
FER1L4	2.4841	1.46e-63	UP	1.83431	9.9e-35	UP
ARHGAP24	1.32451	1.26e-05	UP	1.83322	2.3e-10	UP
CLUL1	3.36265	1.68e-07	UP	1.83287	0.0133676	UP
GJB2	1.43856	4.17e-22	UP	1.83136	6.11e-36	UP
SCD	1.08612	5.06e-41	UP	1.83026	3.05e-117	UP
C1orf228	1.66625	1.02e-05	UP	1.83014	9.08e-07	UP
RAB11FIP4	2.07204	1.08e-22	UP	1.82929	5.8e-18	UP
ELOVL3	1.4334	0.000215777	UP	1.82903	8.6e-07	UP
LRP1	1.92348	2.87e-34	UP	1.82817	2.89e-31	UP
ROR1	0.959207	7.22e-06	UP	1.82588	3.84e-20	UP
XKR5	2.01913	1.29e-09	UP	1.82567	6.69e-08	UP
WTIP	0.590866	0.0163989	UP	1.82503	1e-18	UP
FABP4	2.27472	0.000389474	UP	1.81336	0.00782342	UP
GBP1	1.0337	2.96e-24	UP	1.80894	2.41e-75	UP
GPNMB	0.716551	5.32e-10	UP	1.80802	1.57e-62	UP
MN1	2.29226	1.52e-16	UP	1.79759	2.13e-10	UP
SIRPA	2.1099	3.89e-45	UP	1.79547	5.49e-33	UP
OASL	1.42954	8.75e-13	UP	1.79546	3.24e-20	UP
TRNP1	0.643681	3.76e-05	UP	1.79512	7.8e-38	UP
LDHD	2.14892	4.1e-07	UP	1.79491	4.69e-05	UP
DPF3	0.796432	5.94e-05	UP	1.79391	5.64e-24	UP
SLC7A7	1.82854	0.0066425	UP	1.79361	0.00907501	UP
PCAT6	2.25911	2.79e-10	UP	1.78867	1.57e-06	UP
L1CAM	1.26611	3.19e-23	UP	1.78821	1.74e-46	UP
NKD1	1.44686	0.0330295	UP	1.78058	0.00670958	UP
CD96	2.10386	0.002615	UP	1.77902	0.0162532	UP
FLJ22447	1.42976	1.62e-10	UP	1.77695	2.79e-16	UP
ADGRA2	1.56961	9.47e-29	UP	1.77293	6.1e-37	UP
EPAS1	1.65145	1.07e-32	UP	1.76839	9.46e-38	UP
MMP19	0.899498	0.0364692	UP	1.76631	2.54e-06	UP
LINC01239	0.913788	0.00245504	UP	1.76351	7.37e-11	UP
FAM46B	0.582014	0.000529507	UP	1.75981	6.56e-32	UP
LINC00639	0.766768	1.17e-05	UP	1.75267	2.26e-27	UP
KIF12	1.94604	0.00842264	UP	1.74069	0.024641	UP
CACNG1	1.92898	0.0164936	UP	1.7383	0.0398912	UP
PLAU	0.441477	0.00551446	UP	1.73639	2.56e-35	UP
EDA2R	1.72174	7.1e-10	UP	1.7351	5e-10	UP
LRP3	0.500199	4.63e-05	UP	1.73352	5.14e-57	UP
FBLN5	1.21428	0.0040193	UP	1.73175	1.21e-05	UP
LIPG	1.88989	9.12e-33	UP	1.72127	1.69e-27	UP
TPD52L1	1.35256	3.49e-26	UP	1.71936	1.13e-42	UP
CTB-109A12.1	1.35405	0.00196088	UP	1.71737	4.36e-05	UP
ELL2	0.462822	0.000750649	UP	1.71444	3.7e-44	UP
OTOGL	1.02516	0.00969707	UP	1.71349	2.07e-06	UP
APOL1	0.487175	0.00204007	UP	1.71074	1.76e-36	UP
TMEM130	2.48487	3.18e-12	UP	1.70623	6.49e-06	UP
FIBCD1	0.867811	5.31e-06	UP	1.70492	2.21e-21	UP
DGAT2	1.57436	5.05e-10	UP	1.70157	1.05e-11	UP
HTRA1	0.623125	3.03e-12	UP	1.69899	3.31e-91	UP
ABCA13	0.434802	0.0467843	UP	1.69766	4.12e-20	UP
INSIG1	0.722501	6.31e-17	UP	1.69258	1.72e-92	UP
LINC01503	1.18241	5.04e-08	UP	1.68571	4.1e-16	UP
ZCCHC5	0.996209	9.91e-08	UP	1.68527	7.21e-22	UP
RP5-1198O20.4	1.33846	0.000833496	UP	1.68266	1.34e-05	UP
NR4A1	1.69871	3.57e-44	UP	1.68014	1.92e-43	UP
F2RL1	0.851064	2.86e-15	UP	1.67922	2.72e-60	UP
GRIN2A	1.49928	0.00112575	UP	1.67852	0.000215478	UP
CCDC144NL-AS1	1.46845	0.000934255	UP	1.67714	0.000116982	UP
LINC01505	1.79236	1.09e-06	UP	1.6764	7.05e-06	UP
ITIH5	1.2338	0.0258749	UP	1.67344	0.00143596	UP
2018-09-03	1.68761	6.62e-16	UP	1.67337	1.11e-15	UP
DCBLD1	0.850411	9.36e-12	UP	1.67331	1.21e-44	UP
NDUFA4L2	2.2748	1.85e-19	UP	1.66721	2.57e-10	UP
BTBD19	1.60044	3.76e-27	UP	1.66719	1.11e-29	UP
HMOX1	0.672286	9.66e-08	UP	1.65761	6.7e-45	UP
PDCD4	1.81508	2.71e-22	UP	1.65672	9.09e-19	UP
RTN4RL1	0.821702	0.000201519	UP	1.65558	1.23e-16	UP
CTD-2026K11.6	1.70912	9.83e-06	UP	1.65517	2.33e-05	UP
COLGALT2	1.24143	8.78e-20	UP	1.65461	3.18e-35	UP
NOG	1.10313	0.00018664	UP	1.65457	3.68e-09	UP
LOXL1	0.85512	1.97e-12	UP	1.65303	1.47e-45	UP
FER1L6	1.34321	0.00522523	UP	1.65186	0.000392189	UP
LINC00950	1.9801	3e-07	UP	1.6405	4.32e-05	UP
RP11-212I21.4	2.30048	3.94e-05	UP	1.63286	0.00672018	UP
FZD2	0.89274	5.24e-09	UP	1.63223	2.83e-29	UP
HOGA1	1.08401	0.000575252	UP	1.62672	3.07e-08	UP
AC009133.12	1.45222	3.32e-09	UP	1.62201	1.92e-11	UP
SHC2	2.56218	2.01e-11	UP	1.61994	0.000101127	UP
TBXAS1	0.856799	8.16e-11	UP	1.614	5.19e-38	UP
RP11-21L23.3	1.65819	0.0310405	UP	1.61347	0.0420637	UP
VGLL2	0.763525	0.0172628	UP	1.61192	1.1e-08	UP
C10orf10	2.01979	9.28e-34	UP	1.60427	1.22e-21	UP
SPARC	0.734645	2.97e-15	UP	1.60225	1.3e-71	UP
ARHGDIB	0.726708	8.02e-05	UP	1.59969	5.05e-21	UP
IL17RD	1.02803	1.76e-14	UP	1.59855	1.07e-34	UP
KCNC4	0.71779	0.000365016	UP	1.59711	9.05e-19	UP
ITGB3	1.72814	1.42e-19	UP	1.59697	6.51e-17	UP
BASP1	0.787918	5.51e-08	UP	1.5937	2.4e-31	UP
YBX2	2.34107	1.4e-09	UP	1.59259	0.000131704	UP
HTR2A	0.964426	0.0325235	UP	1.59167	0.000105281	UP
EFNB3	1.78287	2.54e-40	UP	1.5913	5.25e-32	UP
RP11-326C3.11	1.82497	0.0134647	UP	1.5884	0.0426827	UP
ITGA4	0.839253	2.8e-08	UP	1.58576	2.53e-28	UP
CDK5R2	1.71332	2.89e-05	UP	1.58172	0.000157433	UP
CGREF1	2.2433	2.71e-09	UP	1.58035	9.4e-05	UP
ACP5	1.48152	1.56e-08	UP	1.57928	1.18e-09	UP
PBXIP1	1.28082	4.25e-29	UP	1.57914	1.87e-44	UP
PAPSS2	1.10865	3.36e-17	UP	1.57718	8.44e-35	UP
GDPD5	1.31416	1.24e-15	UP	1.5731	1.34e-22	UP
HKDC1	1.69072	3.09e-73	UP	1.56931	1.55e-63	UP
CTSS	1.09533	0.0175201	UP	1.56633	0.000285152	UP
VWF	1.72854	9.13e-05	UP	1.56613	0.000583252	UP
TNNT1	2.40869	2.42e-78	UP	1.56133	1.31e-32	UP
CBSL	1.87037	2.37e-23	UP	1.55362	6.21e-16	UP
RUNX3	1.73426	2.59e-15	UP	1.55025	2.29e-12	UP
TRIM16L	0.721686	3.54e-08	UP	1.5468	1.64e-36	UP
HLA-F	1.0828	2.48e-05	UP	1.54091	2.73e-10	UP
AC007191.4	1.26317	0.00117196	UP	1.53507	4.8e-05	UP
TMEM59L	0.448241	0.00451179	UP	1.533	5.92e-30	UP
PLXDC2	0.83578	3.52e-07	UP	1.53213	5.14e-23	UP
FAM13A-AS1	1.31729	5.88e-10	UP	1.52897	2.29e-13	UP
PDLIM7	0.551963	0.00305955	UP	1.5282	7.75e-20	UP
RP1-122P22.2	1.7103	0.00888461	UP	1.52712	0.0259613	UP
SOX4	1.62587	3.76e-15	UP	1.52621	1.53e-13	UP
CERS1	1.3704	0.00252416	UP	1.52541	0.000672088	UP
CTSH	1.27144	1.17e-19	UP	1.52416	2.1e-28	UP
MX2	1.11799	7.37e-07	UP	1.52077	2.31e-12	UP
FANK1	1.002	5.96e-10	UP	1.51765	9.43e-23	UP
P3H3	0.413022	0.000607991	UP	1.51682	6.94e-45	UP
TSHR	2.51813	7.22e-08	UP	1.51291	0.00383861	UP
CYP2E1	1.98155	2.78e-15	UP	1.51184	6.57e-09	UP
BHLHE41	1.44968	5.95e-19	UP	1.50995	9.94e-21	UP
SHANK3	1.37645	3.59e-13	UP	1.50452	8.83e-16	UP
TBC1D8B	1.46221	1.4e-11	UP	1.50182	2.75e-12	UP
RP11-426C22.4	0.991932	9.3e-05	UP	1.50032	4.26e-10	UP
MMP14	1.10063	4.57e-16	UP	1.49835	1.14e-29	UP
BACE2	0.673176	1.2e-09	UP	1.49593	2.34e-46	UP
NKX3-2	1.45401	6.16e-05	UP	1.49253	3.97e-05	UP
SLC7A5	2.02391	1.85e-125	UP	1.48527	8.06e-68	UP
RP11-403I13.8	1.37608	0.000850523	UP	1.48232	0.000301347	UP
FMNL1	0.698918	5.9e-06	UP	1.48197	5.71e-25	UP
LINC01431	1.25006	0.042482	UP	1.4805	0.0140043	UP
SLC2A12	1.59459	9.31e-31	UP	1.47977	9.2e-27	UP
ITGA5	1.22153	5.32e-30	UP	1.47284	7.43e-44	UP
SERTAD4-AS1	1.15971	4.12e-07	UP	1.46838	3.71e-11	UP
PKDCC	1.98876	4.25e-18	UP	1.46785	6.68e-10	UP
EPB41L3	0.69866	8.34e-10	UP	1.46661	7.44e-42	UP
DUSP1	1.14296	8.75e-29	UP	1.4664	1.36e-47	UP
RP11-266L9.8	1.23632	0.00497498	UP	1.46114	0.00067663	UP
VWA1	1.43213	1.67e-15	UP	1.46099	3.07e-16	UP
TENM4	1.48796	3.05e-27	UP	1.44879	4.92e-26	UP
RP11-420L9.5	1.01934	7.22e-10	UP	1.44788	1.12e-19	UP
LCTL	1.15109	3.99e-15	UP	1.44165	8.91e-24	UP
PPP1R3B	1.46241	1.25e-18	UP	1.43961	3.09e-18	UP
PDCD1LG2	0.423037	0.0116485	UP	1.43927	5.89e-24	UP
SELL	2.01142	3.26e-19	UP	1.43924	8.31e-10	UP
DIRAS1	2.17821	1.28e-39	UP	1.43624	6.3e-17	UP
MMP11	1.24198	0.0411972	UP	1.43089	0.0169612	UP
SLC6A9	2.10032	1.87e-67	UP	1.42869	2.92e-31	UP
DAB1	0.636731	1.26e-07	UP	1.42759	1.59e-37	UP
GALNT10	0.360376	0.000539977	UP	1.42578	1.08e-52	UP
C10orf55	0.867881	0.000250914	UP	1.42532	1.18e-10	UP
CFAP43	1.36271	0.0317835	UP	1.42502	0.026242	UP
MXD4	1.55282	1.7e-32	UP	1.42299	1.66e-27	UP
AC068282.3	1.72206	0.00396377	UP	1.41853	0.0262821	UP
RP11-488P3.1	1.42572	0.00501908	UP	1.41738	0.00606677	UP
RIN2	0.724579	7.1e-07	UP	1.41651	5.98e-25	UP
DGKI	0.786871	0.0154852	UP	1.4142	2.11e-06	UP
ZP1	1.61961	9.74e-08	UP	1.41384	5.73e-06	UP
B4GALNT4	1.3255	3.93e-26	UP	1.41296	6.41e-30	UP
LINC00632	1.33959	8.38e-08	UP	1.41086	1.29e-08	UP
MME	0.842676	5.49e-09	UP	1.40399	2.45e-24	UP
PDCD4-AS1	1.91088	1.69e-05	UP	1.4027	0.00345318	UP
LRRC66	0.639248	0.0488731	UP	1.40231	5.96e-07	UP
SLC35F3	1.96373	4.7e-05	UP	1.40108	0.00752156	UP
RASGRP1	2.71643	1.93e-19	UP	1.39883	2.23e-05	UP
PLK2	0.593724	3.57e-12	UP	1.39649	6.57e-66	UP
ANKH	1.21015	8.07e-21	UP	1.39072	1.22e-27	UP
SIMC1	0.414454	0.0054393	UP	1.38992	3.94e-27	UP
PDGFB	1.64779	5.81e-45	UP	1.38976	3.48e-32	UP
NOTCH3	0.717901	0.0431518	UP	1.3871	1.01e-05	UP
LINC00672	1.65023	0.000347867	UP	1.38709	0.00391163	UP
SDAD1P1	2.08633	3.28e-19	UP	1.38706	1.42e-08	UP
RFTN2	1.21602	0.000184952	UP	1.38577	1.47e-05	UP
NABP1	0.783052	4.8e-06	UP	1.38323	1.41e-17	UP
AP000695.4	0.842585	0.0112109	UP	1.38309	6.09e-06	UP
FABP7	1.37971	9.23e-41	UP	1.37914	4.99e-41	UP
CAMK1D	1.41223	1.78e-15	UP	1.37657	8.16e-15	UP
RP11-679B19.1	1.53218	3.42e-05	UP	1.37519	0.000295709	UP
BMP4	1.20185	5.07e-11	UP	1.37355	2.23e-14	UP
WHRN	0.868082	1.71e-07	UP	1.37121	6.38e-18	UP
ZSWIM5	1.4901	7.06e-25	UP	1.37096	4.08e-21	UP
NOVA2	2.40018	1.1e-35	UP	1.36715	2.16e-11	UP
ST6GAL1	2.18797	2.07e-17	UP	1.3663	5.74e-07	UP
FAM114A1	1.06734	1.16e-23	UP	1.36436	8.47e-39	UP
FAM133DP	1.32527	0.0390845	UP	1.36429	0.036568	UP
PCDHGC3	1.06256	5.9e-19	UP	1.36235	3.43e-31	UP
PCDHB18P	1.4298	0.005352	UP	1.36183	0.0098935	UP
SPEG	0.766467	1.19e-08	UP	1.36142	2.78e-26	UP
GGT1	1.36342	3.27e-10	UP	1.35587	4.29e-10	UP
RFX8	1.0466	0.000361449	UP	1.35585	1.49e-06	UP
PDE3A	1.09192	1.74e-07	UP	1.3558	2.57e-11	UP
BEX4	3.39381	2.32e-16	UP	1.35494	0.00652759	UP
TBC1D4	0.502133	5.46e-05	UP	1.35365	3.34e-33	UP
RP11-774O3.3	1.82967	2.53e-08	UP	1.35331	9.95e-05	UP
C11orf96	1.91882	4.6e-07	UP	1.35163	0.000765267	UP
POLN	0.855649	0.000535767	UP	1.3492	4.93e-09	UP
CALD1	0.893316	3.13e-14	UP	1.34866	4.24e-32	UP
ZBTB46	1.04777	3.58e-11	UP	1.34482	2.23e-18	UP
C2CD4C	1.11688	0.0386469	UP	1.34413	0.0106422	UP
ADGRG1	0.920341	1.27e-12	UP	1.34398	1.34e-26	UP
SH3TC2	0.64159	3.52e-05	UP	1.34364	4.13e-21	UP
LL0XNC01-116E7.2	1.37983	0.016223	UP	1.34313	0.0228117	UP
LRRC75B	1.64163	1.19e-16	UP	1.34145	2.76e-11	UP
MT1E	1.27997	4.83e-13	UP	1.34077	2.24e-14	UP
COL16A1	1.30114	2.25e-09	UP	1.33763	6.21e-10	UP
INHA	1.16019	0.000219041	UP	1.33446	1.48e-05	UP
RP11-247A12.2	1.05953	0.029016	UP	1.3331	0.00445899	UP
SYTL2	0.276224	0.0166458	UP	1.332	1.34e-41	UP
LCP1	0.570976	0.0333612	UP	1.3309	1.38e-08	UP
FBXO2	2.93512	7.23e-09	UP	1.33058	0.0291975	UP
DRD2	0.671316	0.000368862	UP	1.32983	3.22e-14	UP
CH507-42P11.8	1.30429	1.31e-08	UP	1.32636	6.42e-09	UP
PAM	1.04126	4.52e-26	UP	1.32596	1.97e-42	UP
DCST2	1.61668	5.48e-06	UP	1.32333	0.000373379	UP
PRKY	0.677415	1.47e-06	UP	1.31863	1.53e-23	UP
CILP	1.39952	0.00447537	UP	1.31741	0.00944577	UP
SH2D6	1.71978	0.000886161	UP	1.31507	0.0183969	UP
MT1F	1.75838	1e-13	UP	1.31354	7.25e-08	UP
TSNARE1	1.21465	7.09e-08	UP	1.31353	3.84e-09	UP
CDR1-AS	1.00754	7.14e-05	UP	1.31142	8.39e-08	UP
ARC	0.820998	0.00287149	UP	1.30512	3.49e-07	UP
AFAP1L2	2.57301	3.05e-24	UP	1.30472	2.46e-06	UP
PKD1L2	1.3202	9.89e-07	UP	1.29683	1.72e-06	UP
MRAS	1.50465	4.29e-31	UP	1.29492	4.82e-23	UP
DSE	0.472046	0.000539865	UP	1.29135	1.68e-25	UP
HOXB5	0.453995	0.0108519	UP	1.28975	4.66e-17	UP
BMF	1.55095	8.56e-05	UP	1.28946	0.00183106	UP
S100A1	1.65504	7.82e-05	UP	1.28665	0.00407176	UP
EHD2	0.825404	7.79e-15	UP	1.28608	1.06e-35	UP
RP11-53B2.2	1.61455	0.00269322	UP	1.28606	0.0260399	UP
LMF1	1.15374	0.0248026	UP	1.28379	0.011962	UP
HSPG2	1.30471	1.27e-24	UP	1.28306	4.53e-24	UP
ATHL1	1.41427	1.09e-25	UP	1.28271	2.46e-21	UP
SULF2	1.05037	4.99e-22	UP	1.27957	8.34e-33	UP
AMY2B	1.22091	1.24e-05	UP	1.27848	4.45e-06	UP
COL5A1	0.435174	0.0166973	UP	1.27437	1.86e-15	UP
SAT1	1.36724	7.01e-33	UP	1.27359	7.49e-29	UP
ARRB1	1.87943	4.29e-18	UP	1.27163	2.47e-08	UP
SPACA9	0.569187	0.0407565	UP	1.26961	1.51e-07	UP
ADAM8	0.938784	0.000245423	UP	1.26605	2.32e-07	UP
AP000695.6	0.755761	0.0441292	UP	1.26567	0.000203341	UP
EGR2	1.70433	1.29e-45	UP	1.26531	1.75e-25	UP
PRRT2	0.924661	5.49e-08	UP	1.26487	1.12e-14	UP
MMP2	1.47013	1.48e-18	UP	1.26431	5.31e-14	UP
CTC-490E21.11	1.63146	0.00581728	UP	1.26247	0.0483332	UP
STC2	1.73089	2.46e-58	UP	1.26186	3.04e-31	UP
CTIF	0.735732	1.39e-09	UP	1.25975	1.79e-27	UP
FRK	1.32534	0.000107424	UP	1.2582	0.000292615	UP
RP5-1148A21.3	1.51062	0.00508069	UP	1.25782	0.028746	UP
MVP	0.744482	4.89e-09	UP	1.25773	5.89e-25	UP
RP3-405J10.3	1.50533	0.00950882	UP	1.25681	0.04242	UP
SNX18	1.227	2.37e-19	UP	1.25673	1.73e-20	UP
LDLRAD4	1.60708	3.55e-05	UP	1.25507	0.00188501	UP
TMEM47	1.45828	8.69e-05	UP	1.25316	0.00100763	UP
CLVS2	1.57005	0.00470892	UP	1.25171	0.0361581	UP
ST6GALNAC2	1.91462	1.96e-28	UP	1.25154	3.89e-12	UP
CSF1R	0.671792	0.00243225	UP	1.25082	6.58e-10	UP
KCNIP3	0.685018	1.27e-05	UP	1.24948	1.48e-17	UP
MT1X	1.10688	1.08e-10	UP	1.24906	1.41e-13	UP
RP11-21K12.2	0.94088	0.0245889	UP	1.24681	0.0017868	UP
CTSF	1.67028	6.21e-40	UP	1.24641	3.49e-22	UP
RARRES3	1.16924	0.00189518	UP	1.24478	0.000926365	UP
NFIX	0.933733	3.78e-12	UP	1.24428	2.31e-21	UP
TNFRSF11B	1.30039	8.64e-11	UP	1.24366	6.48e-10	UP
RP11-616K22.1	0.849974	1.44e-06	UP	1.24071	1.94e-13	UP
ADAMTS13	1.46355	9.45e-05	UP	1.23698	0.00161511	UP
C2orf72	1.41816	8.22e-11	UP	1.23162	2.73e-08	UP
CCDC180	1.11011	0.00422924	UP	1.23068	0.00136974	UP
RP1-102K2.9	1.27369	0.035178	UP	1.22936	0.0495868	UP
NREP	0.764094	1.46e-09	UP	1.2291	3.85e-24	UP
PCDHB15	0.792396	4.1e-07	UP	1.22644	1.42e-16	UP
PHLDA3	0.711861	1.71e-08	UP	1.22296	2.8e-24	UP
CXXC5	0.665839	1.74e-05	UP	1.2218	6.31e-17	UP
LINC01272	1.20599	0.00994335	UP	1.22151	0.0100839	UP
DIRC3	1.31594	2.63e-08	UP	1.22081	3.5e-07	UP
PCOLCE2	0.403818	0.0310306	UP	1.22027	1.5e-14	UP
AC074212.5	1.22578	4.13e-07	UP	1.21753	5.42e-07	UP
GNAL	0.966642	0.000104289	UP	1.21714	4.47e-07	UP
EDIL3	0.6504	0.000613562	UP	1.21432	7.14e-12	UP
AFAP1L1	1.1371	2.15e-15	UP	1.21155	1.57e-17	UP
FAM171A2	1.33612	1.25e-08	UP	1.20951	3.32e-07	UP
PTPRZ1	1.18713	1.84e-22	UP	1.20623	2.12e-23	UP
TMEM8B	1.02444	2.83e-13	UP	1.20422	2.39e-18	UP
TSPAN2	0.81095	0.00059652	UP	1.20348	8.57e-08	UP
COL1A1	0.846184	0.0450083	UP	1.20189	0.00273887	UP
RP11-182J1.18	1.14217	0.00340624	UP	1.20012	0.00216577	UP
FAM13C	1.1123	2.66e-14	UP	1.19891	1.13e-16	UP
ABTB1	1.59019	3.21e-37	UP	1.19822	6.48e-21	UP
KLHL3	0.625941	0.00076568	UP	1.19773	1.73e-12	UP
AP006621.5	0.562381	0.00698527	UP	1.19408	1.49e-10	UP
PXK	1.35281	6.88e-24	UP	1.19396	7.72e-19	UP
GNG7	2.25714	3.74e-17	UP	1.19194	5.78e-05	UP
TMOD2	0.918396	1.53e-08	UP	1.19148	4.47e-14	UP
C14orf132	0.653774	1.05e-06	UP	1.18854	4.85e-21	UP
RP11-254F7.2	1.82192	1.08e-05	UP	1.18849	0.00947029	UP
CREBRF	1.38493	2.03e-09	UP	1.18772	3.95e-07	UP
NEAT1	0.504368	0.00799224	UP	1.18762	4.61e-12	UP
SPINK1	1.87694	2.7e-07	UP	1.1826	0.00355176	UP
PCDHGB2	0.749316	5.89e-08	UP	1.18041	3.74e-19	UP
AC074141.3	1.34762	0.016435	UP	1.17975	0.047208	UP
KALRN	0.541431	0.000906372	UP	1.17874	1.69e-15	UP
NAV1	0.853584	3e-11	UP	1.17396	5.15e-21	UP
PPM1H	1.1208	1.35e-11	UP	1.17128	1.13e-12	UP
FOXQ1	1.15524	4.12e-05	UP	1.16998	3.51e-05	UP
EPB41L4A	0.7245	2.15e-06	UP	1.1686	9.64e-16	UP
CPQ	0.808492	5.57e-09	UP	1.16805	2.39e-18	UP
BEAN1	0.805254	0.00138062	UP	1.16744	1.02e-06	UP
ZNF713	1.17615	7.99e-12	UP	1.16675	1.01e-11	UP
LRRC23	0.823769	4.34e-05	UP	1.16657	1.35e-09	UP
SMPX	1.27007	5.29e-06	UP	1.16233	4.45e-05	UP
MYLK	0.366816	0.0174172	UP	1.15728	1.05e-17	UP
PTPRO	0.609224	0.00265214	UP	1.15573	3.94e-10	UP
EPB41L1	1.16178	7.98e-28	UP	1.15359	1.7e-27	UP
AC093673.5	0.573126	0.00044945	UP	1.15346	1.19e-14	UP
NPAS2	0.950946	3.16e-17	UP	1.15152	2.28e-25	UP
IKBKE	0.827168	1.91e-06	UP	1.14927	6.07e-12	UP
RGS3	0.473824	3.14e-05	UP	1.14378	2.14e-27	UP
GXYLT2	1.22463	2.07e-15	UP	1.14154	1.48e-13	UP
RSU1	0.51271	1.68e-07	UP	1.14062	2.48e-35	UP
TFEB	0.901511	1.63e-10	UP	1.13657	1.36e-16	UP
FAM66C	0.931346	0.0184989	UP	1.13531	0.00319208	UP
PCDHB7	1.37764	0.000163505	UP	1.13208	0.00338156	UP
SLC25A23	1.20627	2.64e-21	UP	1.13205	5.45e-19	UP
SLC9A2	1.18159	0.000459286	UP	1.13148	0.00100861	UP
SLFN5	0.885376	3.13e-10	UP	1.13141	1.65e-16	UP
PRR7-AS1	0.892959	0.00208677	UP	1.12584	5.99e-05	UP
TNS1	1.10515	6.35e-21	UP	1.12185	9.45e-22	UP
JAG2	0.712088	0.00201142	UP	1.12184	1.9e-07	UP
BIN1	0.628104	3.52e-07	UP	1.12164	9.94e-22	UP
CEBPB	1.45211	3.68e-06	UP	1.12076	0.000563712	UP
OPTN	0.692629	6.34e-12	UP	1.12037	5.91e-31	UP
KCNG1	1.81899	3e-30	UP	1.12009	8.9e-12	UP
PDE5A	0.66841	0.00277509	UP	1.11909	8.44e-08	UP
C4orf48	0.835024	0.000353197	UP	1.11702	7.06e-07	UP
IFNAR2	0.313587	0.0174563	UP	1.11524	1.07e-22	UP
LGI3	0.94391	0.0366125	UP	1.11262	0.0120111	UP
DGCR5	1.61743	2.08e-19	UP	1.11211	3.33e-09	UP
DGCR5	4.35655	0.020491	UP	1.11211	3.33e-09	UP
ITPR2	0.412222	0.0224282	UP	1.11076	2.86e-12	UP
MIRLET7BHG	0.47825	0.00873584	UP	1.1098	1.2e-11	UP
STON2	0.821251	5.47e-11	UP	1.10929	6.03e-20	UP
COL24A1	0.674542	0.00178257	UP	1.10897	3.18e-08	UP
C4orf47	1.76947	2.16e-07	UP	1.10677	0.00312735	UP
FBXL8	0.623473	0.0030992	UP	1.10569	1.29e-08	UP
PCDHGA4	0.786939	0.00323874	UP	1.10532	1.27e-05	UP
RASGEF1A	1.06607	0.00239591	UP	1.10405	0.00173401	UP
RP11-474O21.5	2.89859	2.26e-12	UP	1.10325	0.0309044	UP
JAM2	1.21124	3.76e-11	UP	1.10288	2.65e-09	UP
IFITM2	0.923091	0.00165835	UP	1.10231	0.00012234	UP
TTLL1	1.10643	6.72e-10	UP	1.09895	8.52e-10	UP
KCNK10	1.77403	8.08e-10	UP	1.09596	0.000527825	UP
TMEM63C	2.02113	1.29e-43	UP	1.09494	1.49e-12	UP
RP11-250B2.3	0.987113	0.00924616	UP	1.09491	0.00365757	UP
COL9A2	1.45421	1.29e-17	UP	1.0945	3.26e-10	UP
PRR7	0.829598	2.58e-08	UP	1.09245	4.48e-14	UP
PLEKHF1	0.689585	4.4e-05	UP	1.09056	9.95e-12	UP
PALM	1.97197	1.58e-38	UP	1.08897	7.24e-12	UP
ZFP36	0.81418	6.91e-08	UP	1.08876	1.06e-13	UP
ZNF204P	1.19038	1.36e-11	UP	1.08701	9.01e-10	UP
PTMS	0.773592	3.54e-07	UP	1.08653	1.35e-13	UP
HS3ST3B1	0.483322	0.000252198	UP	1.08562	5.1e-19	UP
CFAP69	1.37208	6.45e-05	UP	1.08279	0.00273068	UP
ORAI3	1.06858	1.26e-16	UP	1.07825	5.28e-17	UP
TSPAN9	0.768315	1.36e-12	UP	1.07424	2.29e-24	UP
NEURL1B	0.400219	0.000206043	UP	1.07417	3.43e-28	UP
B4GALNT3	0.948762	4.02e-11	UP	1.07323	3.41e-14	UP
TMEM121	1.4759	7.14e-08	UP	1.07262	0.000219718	UP
LRIG3	0.949242	6.52e-07	UP	1.07175	1.15e-08	UP
ING4	0.787626	4.78e-12	UP	1.07112	4.1e-22	UP
C4orf19	0.860603	0.000168387	UP	1.07106	1.42e-06	UP
ERRFI1	1.19707	2.95e-47	UP	1.06959	4.62e-38	UP
PSPH	1.22996	6.7e-38	UP	1.0674	7.5e-29	UP
STEAP3	1.10584	3.75e-13	UP	1.06613	2.21e-12	UP
VEGFA	1.80356	3.56e-56	UP	1.06206	6.68e-20	UP
OTUD1	0.812627	0.0128514	UP	1.06165	0.00074582	UP
NDRG1	1.77247	1.3e-26	UP	1.06104	5.49e-10	UP
PGM5P2	0.754438	9.63e-05	UP	1.06051	1.06e-08	UP
IMPG2	1.05614	0.0281663	UP	1.05992	0.0313202	UP
FADS2	0.88081	4.87e-11	UP	1.05929	7.38e-16	UP
PTGS1	1.01973	0.0243606	UP	1.05861	0.0211052	UP
PARP11	1.29508	0.00495698	UP	1.05828	0.0322915	UP
SRPX2	0.286898	0.0375834	UP	1.05665	1.57e-19	UP
STK38L	0.402916	0.0123131	UP	1.05633	1.75e-13	UP
ANKZF1	0.93624	3.21e-29	UP	1.05569	2.31e-37	UP
PPARD	0.843695	7.24e-11	UP	1.05417	8.31e-17	UP
BBOF1	0.563018	0.00405198	UP	1.05412	4.37e-09	UP
CYP19A1	1.12942	0.000324602	UP	1.05203	0.00107808	UP
CYP2R1	0.551391	0.0128942	UP	1.05178	1.83e-07	UP
NCAM1	0.795005	1e-13	UP	1.05108	7.38e-24	UP
KDM5B	0.852744	7.13e-12	UP	1.05105	6.38e-18	UP
EMP2	1.06291	1.77e-20	UP	1.051	4.11e-20	UP
C3orf80	1.07781	0.00020577	UP	1.04978	0.00034991	UP
TFCP2L1	2.24836	8.67e-33	UP	1.04922	1.88e-07	UP
DHRS12	0.93364	4.2e-06	UP	1.04782	1.62e-07	UP
CTD-3247F14.2	2.65019	3.61e-31	UP	1.04457	3.35e-05	UP
FOSB	1.03977	6.98e-14	UP	1.04439	3.9e-14	UP
NOX4	1.04518	0.0404402	UP	1.04362	0.0457878	UP
CAMK2N2	0.815077	9.96e-05	UP	1.04117	2.91e-07	UP
PNPLA7	0.99908	1.01e-05	UP	1.04026	4.12e-06	UP
ALPK3	1.06205	1.54e-06	UP	1.04023	2.76e-06	UP
PCDHB2	0.624837	0.0170389	UP	1.03877	1.56e-05	UP
N4BP2L1	0.963982	0.00666521	UP	1.03673	0.00351271	UP
SLC27A1	1.23183	1.03e-32	UP	1.03664	2.16e-23	UP
CYS1	2.09686	8.87e-15	UP	1.0364	0.000591826	UP
C1QL1	1.48663	5.61e-24	UP	1.03552	5.13e-12	UP
SLC1A1	1.18969	2.08e-21	UP	1.03437	2.35e-16	UP
PLPP1	0.588159	8.03e-07	UP	1.03396	6.14e-20	UP
LOH12CR2	0.790109	0.0196903	UP	1.03238	0.00149137	UP
AC078883.3	1.76292	1.29e-08	UP	1.03134	0.00287163	UP
RP11-448G15.3	1.90494	3.83e-31	UP	1.03006	4.04e-09	UP
SEZ6L2	1.46124	2.22e-17	UP	1.02945	7.99e-09	UP
PLEKHO1	0.465757	4.53e-05	UP	1.02912	2.69e-22	UP
VEGFC	0.436473	0.00136877	UP	1.02861	6.85e-17	UP
SLC9A9	1.01089	0.0142754	UP	1.02776	0.0140795	UP
EGFL7	1.06557	2.21e-12	UP	1.02755	1.35e-11	UP
DACT1	1.02455	5.31e-08	UP	1.02736	4.29e-08	UP
ARHGEF37	1.37055	3.8e-26	UP	1.02594	8.03e-15	UP
RP11-861E21.2	0.645864	0.0317827	UP	1.02494	0.000215794	UP
MSX1	0.65934	1.89e-05	UP	1.02439	2.86e-12	UP
NXPH4	1.37244	7.57e-14	UP	1.01981	6.64e-08	UP
ACTG1	0.460703	0.000470692	UP	1.01957	4.93e-17	UP
TSPAN10	0.843696	9.11e-06	UP	1.01776	4.28e-08	UP
DENND6B	0.892305	5.51e-07	UP	1.0176	6.37e-09	UP
SYTL3	0.910466	0.000689301	UP	1.01694	0.000126733	UP
RCAN2	0.924018	3.79e-15	UP	1.0163	2.28e-18	UP
FOXD2	0.910806	0.00239529	UP	1.01613	0.000626483	UP
C8orf4	1.22	1.07e-17	UP	1.01611	1.57e-12	UP
SLC26A2	1.01505	9.68e-06	UP	1.01594	9.5e-06	UP
PLCE1	0.674722	2.4e-15	UP	1.01552	1.53e-34	UP
OLMALINC	0.384635	0.00202375	UP	1.01476	1.26e-19	UP
PIANP	0.954599	3.73e-13	UP	1.01305	7.52e-15	UP
AFF3	1.39347	2.33e-22	UP	1.01251	5.5e-12	UP
ARG2	0.474787	1.02e-05	UP	1.01242	4.01e-24	UP
PITPNM2	0.44491	0.00639792	UP	1.01149	6.51e-12	UP
DAB2	0.547168	3.3e-07	UP	1.01121	1.76e-23	UP
PCK2	1.78768	1.13e-49	UP	1.00719	4.65e-16	UP
LINC00894	1.12602	0.000129918	UP	1.00699	0.000890751	UP
CTHRC1	1.14664	5.94e-07	UP	1.00614	1.96e-05	UP
SLC25A27	1.13711	2.23e-10	UP	1.005	3.16e-08	UP
TNS2	1.19706	4.47e-20	UP	1.00358	2.35e-14	UP
TM4SF18	1.11057	1.96e-05	UP	1.00329	0.00016051	UP
NLGN4Y	0.646912	0.0104587	UP	1.00206	2.14e-05	UP
UBALD1	0.952389	2.23e-10	UP	1.00055	1.73e-11	UP
ICAM5	1.08605	3.55e-09	UP	0.999204	6.99e-08	UP
VWA5A	1.11613	4.35e-09	UP	0.998035	2.5e-07	UP
HS3ST1	1.08373	1.8e-13	UP	0.997609	1.45e-11	UP
ZCCHC24	0.91382	4.83e-15	UP	0.995836	6.47e-18	UP
FTL	0.794522	7.16e-09	UP	0.995599	1.11e-13	UP
GLIS1	0.4385	0.0396639	UP	0.995036	1.15e-07	UP
CA9	2.30949	1.44e-45	UP	0.994872	5.81e-09	UP
B3GNT7	1.46387	3.84e-07	UP	0.993621	0.00142417	UP
S1PR2	0.86845	4.91e-08	UP	0.990649	2.55e-10	UP
FMO4	0.674268	0.00276286	UP	0.989089	3.29e-06	UP
GRASP	1.50385	0.000367259	UP	0.989021	0.0352581	UP
CTA-280A3.2	1.13514	3.76e-05	UP	0.987154	0.000533621	UP
VASH1	0.95491	2.58e-09	UP	0.986084	6.38e-10	UP
FAM107B	1.23797	6.35e-19	UP	0.984158	3.17e-12	UP
ANG	1.60528	2.37e-14	UP	0.982764	1.4e-05	UP
RP11-159D12.2	0.773618	0.000234126	UP	0.982386	1.49e-06	UP
TTC3P1	0.69975	0.00916355	UP	0.980134	0.000123316	UP
AK4	1.35079	1.25e-29	UP	0.979577	6.39e-16	UP
PLOD1	1.26051	3.33e-35	UP	0.977419	1.48e-21	UP
LAG3	0.777107	0.00545138	UP	0.976565	0.000309824	UP
WDR31	0.551984	0.00205397	UP	0.976254	3.63e-09	UP
MEF2D	0.671554	9.54e-07	UP	0.975948	1.38e-13	UP
SUMF2	0.237213	0.0271487	UP	0.975863	2.56e-26	UP
NME4	0.824927	2.46e-09	UP	0.970943	8.53e-13	UP
PIP5KL1	1.17526	4.2e-08	UP	0.969111	1.22e-05	UP
SCGB3A2	0.807155	0.0391018	UP	0.969104	0.011356	UP
RP11-597D13.7	0.843794	0.0441877	UP	0.968631	0.0195587	UP
CNIH3	1.56145	4.43e-17	UP	0.967432	8.67e-07	UP
SERTAD4	0.90728	1.24e-05	UP	0.967427	2.62e-06	UP
BCAR3	0.83911	8.89e-13	UP	0.96657	6.11e-17	UP
HOXC13	0.841083	1.68e-10	UP	0.966431	8.69e-14	UP
FMN1	1.4847	7.94e-13	UP	0.966014	9.69e-06	UP
RTN2	1.15111	3.45e-12	UP	0.964846	9.67e-09	UP
NPY1R	0.44389	0.00504951	UP	0.964729	2.08e-11	UP
FAM132A	1.63375	9.52e-05	UP	0.961723	0.0446127	UP
CTSD	0.581654	1.95e-06	UP	0.954207	2.86e-16	UP
MFNG	1.36659	0.0001864	UP	0.953823	0.0178166	UP
FTH1P23	1.03381	0.00798258	UP	0.953525	0.0186099	UP
SCAMP5	0.899552	0.0012315	UP	0.953434	0.000609834	UP
RP11-54O7.1	1.12935	0.000247169	UP	0.952877	0.00298891	UP
SGK1	0.406903	1.58e-06	UP	0.952812	3.2e-33	UP
ETV6	0.859718	1.44e-19	UP	0.952598	3.68e-24	UP
RRAS	0.712717	2.54e-07	UP	0.952188	1.19e-12	UP
SIX1	0.281758	0.0181669	UP	0.951799	2.15e-20	UP
OAF	1.10224	7.46e-15	UP	0.95115	2.91e-11	UP
TRAPPC6A	1.15066	3.21e-06	UP	0.950869	0.000200335	UP
AZGP1	2.12724	2.46e-11	UP	0.950634	0.0118673	UP
EPS8L1	0.948004	0.0320491	UP	0.950484	0.0356502	UP
DICER1-AS1	1.06539	1.88e-06	UP	0.950306	3.29e-05	UP
FZD8	0.454629	0.00332667	UP	0.950143	1.65e-11	UP
AGPAT4	0.977923	2.75e-19	UP	0.949981	2.29e-18	UP
APBB2	0.989579	6.22e-17	UP	0.949968	8.41e-16	UP
PDZD4	0.475493	0.00139079	UP	0.947562	3.88e-12	UP
MIR210HG	1.03503	2.32e-08	UP	0.944977	4.77e-07	UP
ST5	0.59939	5.72e-08	UP	0.944048	5.1e-19	UP
RP3-402G11.26	1.17091	1.07e-07	UP	0.943936	3.86e-05	UP
PTK7	0.621598	8.04e-10	UP	0.943594	4.3e-22	UP
AKT3	0.479071	0.00666521	UP	0.943517	4.21e-09	UP
FHL3	0.843378	1.25e-10	UP	0.943036	3e-13	UP
HIC1	1.03628	0.00350798	UP	0.942017	0.0104042	UP
FLNC	0.731109	0.013618	UP	0.941676	0.000991467	UP
ATP6V1B1	0.946246	1.3e-06	UP	0.940763	1.64e-06	UP
PI15	1.09925	0.00825075	UP	0.940046	0.0305147	UP
CTNNBIP1	0.684906	1.48e-08	UP	0.93975	1.03e-15	UP
MAST4	0.521496	1.15e-05	UP	0.939111	4.47e-17	UP
SLC16A4	0.898396	6.53e-10	UP	0.937617	8.04e-11	UP
ARSE	1.115	4.88e-14	UP	0.934097	5.26e-10	UP
LINC01341	1.22569	6.01e-05	UP	0.933739	0.00406227	UP
IFFO2	0.981125	4.95e-13	UP	0.933414	5.7e-12	UP
ASNS	1.64268	9.39e-56	UP	0.931007	2.87e-18	UP
XKR4	0.638464	0.000208257	UP	0.930488	1.54e-08	UP
P4HA2	0.576629	9.34e-08	UP	0.929505	2.53e-19	UP
PLCB4	0.673872	0.00753527	UP	0.929108	0.000115305	UP
NRBP2	1.10314	8.93e-15	UP	0.929009	9.98e-11	UP
TPM4	0.561659	8.59e-11	UP	0.927738	8.99e-29	UP
CLSTN3	0.873427	3.03e-16	UP	0.926275	2.22e-18	UP
LOXL4	2.67702	7.99e-45	UP	0.925548	7.54e-06	UP
DDIT4	2.21366	3.09e-81	UP	0.924795	1.34e-14	UP
RP11-545I5.3	1.0351	0.00642337	UP	0.924632	0.0198035	UP
UBE2Q2P1	1.34796	9.62e-10	UP	0.924209	7.35e-05	UP
ZNF554	1.05302	1.27e-05	UP	0.923779	0.000200212	UP
SLC25A43	1.01755	2.94e-15	UP	0.923653	1.07e-12	UP
ZNF391	0.456041	0.0391147	UP	0.922487	2.81e-06	UP
C1RL	0.831673	1.62e-15	UP	0.915528	7.29e-19	UP
NIM1K	1.61405	5.31e-16	UP	0.914847	2.35e-05	UP
PCMTD1	0.908508	0.000166675	UP	0.913638	0.000157438	UP
FAM210B	0.514916	0.0120232	UP	0.913457	1.45e-06	UP
BTBD3	1.00181	2.07e-17	UP	0.912756	1.11e-14	UP
TCEAL8	1.15928	3.69e-14	UP	0.912384	4.59e-09	UP
EPHX1	0.510558	2.71e-05	UP	0.911825	2.01e-15	UP
ADGRB2	0.716707	4.69e-06	UP	0.911518	2.16e-09	UP
ZNF214	0.903928	0.000539806	UP	0.910346	0.000561738	UP
PARP8	0.675662	0.000154338	UP	0.909265	1.18e-07	UP
SEMA3B	1.34861	8.5e-41	UP	0.908922	9.85e-19	UP
CCDC92	0.936406	0.000516415	UP	0.90856	0.000873401	UP
ASS1	1.98455	5.44e-72	UP	0.906932	4.46e-15	UP
CSGALNACT1	0.614204	0.000883839	UP	0.905377	2.39e-07	UP
CTC-301O7.4	1.3629	8.26e-10	UP	0.905097	0.00014233	UP
GRIK4	0.80159	3.85e-07	UP	0.904807	6.01e-09	UP
SFRP1	0.967289	1.97e-35	UP	0.904781	2.54e-31	UP
SEMA4B	0.915363	1.47e-16	UP	0.904647	2.34e-16	UP
RNF217	0.996715	0.0230219	UP	0.904001	0.0467844	UP
ARHGEF2	1.35084	3.05e-55	UP	0.90345	4.96e-25	UP
TLE2	1.56525	6.89e-05	UP	0.903067	0.0452426	UP
CTD-3184A7.4	0.530754	0.00458902	UP	0.902021	1.79e-07	UP
PRICKLE1	0.973427	8.87e-24	UP	0.901257	1.29e-20	UP
RP3-428L16.2	1.13038	7.62e-08	UP	0.900958	2.83e-05	UP
MAF	1.12632	1.12e-06	UP	0.90072	0.000151835	UP
CHPF	0.440749	0.00101721	UP	0.900507	3.86e-13	UP
FHOD3	0.428924	0.000777307	UP	0.896273	2.44e-14	UP
FOXF1	0.563461	2.9e-07	UP	0.895806	1.28e-17	UP
SKOR1	1.0944	0.000159105	UP	0.895595	0.00341533	UP
ZC3H12A	0.920924	2e-08	UP	0.894909	4.73e-08	UP
CITF22-92A6.1	0.828989	0.00500156	UP	0.893847	0.00246608	UP
LINC01003	0.568633	0.0263263	UP	0.893778	0.000174797	UP
CTXN1	0.782276	1.99e-06	UP	0.892605	3.47e-08	UP
PGF	0.383714	0.0204988	UP	0.892306	1.65e-09	UP
BLACAT1	0.284147	0.0196261	UP	0.890355	3.57e-17	UP
NPAS3	0.784945	0.00117341	UP	0.887201	0.000199628	UP
SYCE2	0.642232	0.0499299	UP	0.885741	0.00444993	UP
JMY	0.911448	9.06e-05	UP	0.883431	0.00016333	UP
HSD11B1L	1.16153	1.24e-16	UP	0.883424	9.57e-10	UP
NEIL1	1.77606	1.51e-15	UP	0.881263	0.000389422	UP
SGK2	1.23413	0.000256185	UP	0.880853	0.0168717	UP
CYBRD1	0.764758	4.12e-07	UP	0.88074	2.94e-09	UP
SLC6A16	1.48375	1.87e-15	UP	0.880293	1.17e-05	UP
RP1-198K11.5	0.841128	0.00988977	UP	0.878766	0.00751171	UP
MRC2	0.68583	4.02e-08	UP	0.878657	5.2e-13	UP
SMIM3	0.793746	2.39e-17	UP	0.878606	2.3e-21	UP
KCNIP2	1.0209	4.82e-05	UP	0.878498	0.000753954	UP
RP5-1039K5.12	0.496907	0.000494122	UP	0.876511	4.67e-11	UP
DLG4	1.09425	3.89e-18	UP	0.876508	7.47e-12	UP
WNT9A	0.972458	1.04e-07	UP	0.876365	2.18e-06	UP
AR	0.479169	4.02e-05	UP	0.874747	1.55e-15	UP
HIF1A-AS1	1.14698	9.55e-05	UP	0.874614	0.00539504	UP
ECM1	0.646666	1.24e-07	UP	0.87181	1.93e-13	UP
RP11-244H3.1	0.894069	2.25e-05	UP	0.871366	4.1e-05	UP
TUBA1A	0.633726	7.52e-09	UP	0.870966	2.62e-16	UP
DYRK1B	1.19284	6.82e-24	UP	0.870577	6.41e-13	UP
CTD-2228K2.7	0.765941	4.13e-08	UP	0.869704	2.52e-10	UP
NUDT18	1.01547	2.2e-13	UP	0.86916	5.92e-10	UP
IFT140	0.926299	7.11e-16	UP	0.868493	4.24e-14	UP
KB-1460A1.5	0.927883	0.000976971	UP	0.86713	0.00262515	UP
SPSB1	0.755008	3.07e-09	UP	0.867099	4.48e-12	UP
FAM78A	1.48824	2.05e-07	UP	0.865286	0.00711032	UP
ALDH8A1	1.41124	5.22e-06	UP	0.864686	0.0123163	UP
GM2A	0.610323	3.71e-09	UP	0.863278	6.42e-18	UP
ZNF487	0.424612	0.0271633	UP	0.862977	5.1e-07	UP
SLC20A1	0.202562	0.0232812	UP	0.862058	2.06e-29	UP
EVI5L	0.744071	1.29e-08	UP	0.860449	2.17e-11	UP
TCF7	0.654675	5.66e-07	UP	0.860138	1.24e-11	UP
GATSL3	0.986917	0.000261942	UP	0.857581	0.00231046	UP
NDST3	0.755222	0.00877603	UP	0.855564	0.00269423	UP
PDGFRL	1.18497	2.56e-20	UP	0.853794	9.92e-11	UP
2018-09-04	0.809093	5.31e-08	UP	0.853241	7.62e-09	UP
IRF2BP2	0.755427	4.89e-15	UP	0.851259	3.95e-19	UP
EIF4EBP1	0.866568	9.4e-12	UP	0.848596	2.1e-11	UP
PDGFRB	1.34203	1.08e-19	UP	0.847036	4.5e-08	UP
RASSF8-AS1	0.339544	0.0277112	UP	0.844391	4.09e-10	UP
MYADM	1.14198	5.18e-25	UP	0.844353	5.11e-14	UP
UBE2L6	0.361947	0.0107107	UP	0.844346	2.47e-11	UP
DHRS3	1.69616	7.76e-31	UP	0.843302	3.99e-08	UP
RP5-1187M17.10	1.38638	1.86e-21	UP	0.842909	3.44e-08	UP
BMPR1B	0.940732	1.26e-10	UP	0.842559	1.03e-08	UP
CSRP1	0.593475	2.51e-09	UP	0.842195	2.43e-18	UP
DBN1	0.460674	0.000925642	UP	0.84096	9.3e-11	UP
NCALD	1.46974	2.19e-08	UP	0.840543	0.00396912	UP
TTC21A	0.664767	0.00892441	UP	0.839138	0.000660333	UP
C1orf198	0.569486	2.56e-08	UP	0.838858	1.62e-17	UP
CDH11	0.41038	8.65e-06	UP	0.83783	3.84e-22	UP
STEAP1	0.850876	0.00159801	UP	0.837786	0.00225244	UP
TRHDE	0.525602	0.0243742	UP	0.836534	0.000113754	UP
RRBP1	0.554939	1.92e-09	UP	0.836533	6.57e-21	UP
TMBIM1	0.603364	1.19e-07	UP	0.836183	3.37e-14	UP
GALNS	0.80477	6.48e-12	UP	0.832619	8.37e-13	UP
ROBO3	1.56386	1.71e-20	UP	0.832493	4.26e-06	UP
CTC-425O23.5	1.10294	0.000411026	UP	0.832262	0.0126089	UP
NFATC2	0.907101	0.010061	UP	0.832172	0.0223425	UP
JUNB	0.774066	4.75e-11	UP	0.82986	1.01e-12	UP
CALCOCO1	1.08629	3.57e-18	UP	0.828384	7.31e-11	UP
TRIM2	1.24654	1.26e-12	UP	0.827423	5.37e-06	UP
ADAMTS7	1.39355	2.99e-20	UP	0.82695	1.56e-07	UP
PPFIA4	2.03744	3.31e-55	UP	0.824908	2.49e-09	UP
AC009237.8	0.290366	0.0330921	UP	0.824675	3.17e-12	UP
AMIGO2	0.884789	2.74e-08	UP	0.824425	2.42e-07	UP
AHNAK2	0.333658	0.00683956	UP	0.823821	1.23e-13	UP
CPS1	0.717525	5.78e-15	UP	0.823248	1.07e-19	UP
SMARCD3	0.875064	3.24e-10	UP	0.822564	3.85e-09	UP
SLC2A1-AS1	0.838687	0.00442198	UP	0.822474	0.00626887	UP
FADS1	0.375557	1.03e-05	UP	0.821482	5.89e-25	UP
ZNF837	1.0193	0.00258148	UP	0.820963	0.0227367	UP
RPS6KA2	1.18018	7.28e-27	UP	0.81921	3.43e-13	UP
IQCK	0.471747	0.0176323	UP	0.817567	8.41e-06	UP
PPP1R13L	0.662003	3.33e-05	UP	0.817187	1.47e-07	UP
IFI6	0.455318	0.0174172	UP	0.81624	3.74e-06	UP
RP4-639F20.1	0.460583	0.000174563	UP	0.814968	1.2e-12	UP
ERBB2	0.5317	2.02e-05	UP	0.814205	8.11e-12	UP
BHLHE40	0.626254	8.26e-08	UP	0.813843	8e-13	UP
CARS	0.931337	3.34e-22	UP	0.81282	3.86e-17	UP
NWD1	1.3735	1.74e-08	UP	0.811969	0.00240843	UP
KIFC2	0.557471	0.000109511	UP	0.811356	4.13e-09	UP
RP11-47I22.2	0.667137	0.0349175	UP	0.810316	0.00871672	UP
SREBF2	0.601823	5.81e-08	UP	0.809073	5.77e-14	UP
TRIM7	1.06596	1.42e-13	UP	0.808988	5.2e-08	UP
PAQR6	1.33446	1.9e-19	UP	0.808984	1.75e-07	UP
COL27A1	0.676651	5.05e-05	UP	0.808647	7.41e-07	UP
CDH12	0.457662	0.0130446	UP	0.807194	1.81e-06	UP
RP11-131M11.2	1.82307	1.71e-11	UP	0.80694	0.0113561	UP
LINC00578	1.2119	0.000430211	UP	0.806022	0.0354942	UP
CLIP4	0.893155	1.23e-09	UP	0.80592	4.94e-08	UP
METRN	0.401376	0.00446862	UP	0.804861	5.22e-10	UP
HHAT	0.783603	5.94e-07	UP	0.804154	2.62e-07	UP
KIRREL	0.562161	2.54e-07	UP	0.804115	2.2e-14	UP
LOX	0.461481	0.009505	UP	0.802489	1.18e-06	UP
SNAI3-AS1	1.08416	0.000128552	UP	0.802432	0.00818449	UP
P2RX6	0.899364	0.00399553	UP	0.801576	0.013601	UP
MMP25-AS1	1.09277	2.1e-09	UP	0.800567	2.56e-05	UP
ST6GALNAC6	0.470318	4.79e-05	UP	0.800553	2.41e-13	UP
FAM49A	0.843411	0.00134864	UP	0.799601	0.00298891	UP
FOXO4	1.0798	4.89e-09	UP	0.799068	3.37e-05	UP
TNFRSF10C	1.40299	8.68e-06	UP	0.798618	0.0258271	UP
C2CD2	0.467515	3.48e-05	UP	0.798531	7.19e-14	UP
TRIB1	0.908487	2.39e-17	UP	0.797617	1.3e-13	UP
P4HA1	0.905369	1.69e-14	UP	0.797501	1.73e-11	UP
HCFC1R1	0.913685	1.16e-17	UP	0.796635	1.14e-13	UP
TUBB4A	1.35677	3.56e-24	UP	0.793809	1.72e-08	UP
PDE4B	0.999523	2.23e-16	UP	0.793459	1.35e-10	UP
HERC3	0.629737	1.15e-06	UP	0.793378	3.17e-10	UP
C1orf115	0.684114	1.75e-05	UP	0.790983	4.43e-07	UP
SFXN3	0.821114	1.81e-15	UP	0.788886	1.95e-14	UP
ZSCAN2	0.694808	1.88e-06	UP	0.787913	4.05e-08	UP
MIR24-2	0.851795	1.34e-07	UP	0.787435	1.27e-06	UP
DDR2	1.34618	7.93e-26	UP	0.787306	2.81e-09	UP
IDUA	1.02424	1.03e-16	UP	0.787219	4.15e-10	UP
NANOS1	0.674132	3.74e-05	UP	0.786944	9.47e-07	UP
MMP24-AS1	0.740238	2.45e-11	UP	0.784333	9.2e-13	UP
ANKDD1A	1.65053	1.72e-16	UP	0.78379	0.000428012	UP
BGN	2.60354	6.39e-41	UP	0.78346	0.000607554	UP
C5orf30	0.342992	0.00471938	UP	0.783127	1.03e-12	UP
FAM26E	0.611404	2.99e-05	UP	0.782845	3.63e-08	UP
WNT2B	0.815377	0.000176766	UP	0.782522	0.000392189	UP
EHBP1	0.501319	8.15e-07	UP	0.781828	9.98e-16	UP
IRF9	0.515961	0.0152924	UP	0.779029	9.43e-05	UP
P3H2	0.539291	2.28e-07	UP	0.777961	9.07e-15	UP
RNF157	0.786441	4.46e-09	UP	0.777234	6.29e-09	UP
FKBP7	0.553338	3.86e-05	UP	0.775346	1.99e-09	UP
MT2A	0.62803	6.96e-05	UP	0.771892	5.39e-07	UP
DOK6	0.782977	0.000293882	UP	0.771793	0.000395602	UP
SEMA3C	0.792661	1.82e-07	UP	0.771665	3.75e-07	UP
CTSB	0.36675	9.61e-05	UP	0.771518	1.23e-18	UP
GRAMD3	0.464318	2.1e-06	UP	0.771393	1.16e-16	UP
S100A4	0.704203	0.000207784	UP	0.769883	4.27e-05	UP
SH3BP2	1.09726	1.22e-22	UP	0.76937	1.66e-11	UP
DOC2A	1.29182	6.17e-07	UP	0.766491	0.00777497	UP
RP11-574K11.32	1.16132	8.25e-07	UP	0.764448	0.00277705	UP
LHPP	1.26584	9.5e-25	UP	0.763487	2.25e-09	UP
TCP11L2	1.5477	1.82e-21	UP	0.762377	1.66e-05	UP
GABRE	1.09132	1.36e-13	UP	0.760237	6.5e-07	UP
APOLD1	0.338424	0.0358756	UP	0.759567	1.16e-07	UP
AF127936.9	0.952599	0.0056415	UP	0.759287	0.0379035	UP
CYR61	0.93197	5.99e-19	UP	0.758266	7.42e-13	UP
DNAJC1	0.367002	0.00885801	UP	0.757358	2.91e-09	UP
RAB26	1.2705	1.33e-22	UP	0.757104	2.78e-08	UP
RP4-756G23.5	2.8786	1.97e-27	UP	0.756923	0.0266724	UP
NCK2	0.892747	1.21e-19	UP	0.755602	2.57e-14	UP
GPR137B	0.62597	1.29e-05	UP	0.755474	7.28e-08	UP
MID2	0.49925	0.00241856	UP	0.755255	1.16e-06	UP
TMEM154	0.459705	0.00154634	UP	0.7546	3.28e-08	UP
MGAT4B	0.287977	0.0333187	UP	0.753763	2.5e-10	UP
SHROOM1	0.3672	0.00583384	UP	0.752956	5.97e-10	UP
ALPK2	0.335434	0.0062852	UP	0.752653	1.4e-11	UP
OAT	0.769322	2.04e-21	UP	0.752135	1.07e-20	UP
IQSEC2	0.648331	3.83e-08	UP	0.75031	9.39e-11	UP
SHISA4	0.643662	8.78e-07	UP	0.749726	5.42e-09	UP
NPHP1	0.409935	0.00280097	UP	0.748329	3.49e-09	UP
REPS2	0.648061	0.00635455	UP	0.748266	0.00138263	UP
FAM227A	0.621079	0.00236196	UP	0.747508	0.000181683	UP
RP11-356J5.12	0.809268	5.44e-05	UP	0.747484	0.000256689	UP
IFT27	0.672393	2.49e-10	UP	0.746417	1.13e-12	UP
TGFB1I1	0.552987	0.000344662	UP	0.743814	5.89e-07	UP
FOXF2	0.367884	0.0204642	UP	0.74216	2.35e-07	UP
BEND5	2.1067	4.42e-28	UP	0.741632	0.000705177	UP
C1orf94	1.19159	2.48e-05	UP	0.741456	0.0181753	UP
PPM1N	1.13333	6.62e-05	UP	0.741445	0.0178832	UP
SPATA6	1.00267	2.38e-09	UP	0.741073	1.99e-05	UP
PXDC1	0.40379	0.00248156	UP	0.740098	2.33e-09	UP
KLF9	1.25665	1.72e-11	UP	0.740047	0.000180526	UP
TNIP1	0.760335	7.97e-11	UP	0.739943	2.25e-10	UP
THBS3	0.565393	0.00045904	UP	0.739898	2.1e-06	UP
AARS	0.929066	7.18e-22	UP	0.739224	3.54e-14	UP
NEDD9	1.14446	2.36e-15	UP	0.738885	7.65e-07	UP
KREMEN1	1.06563	4.08e-21	UP	0.735521	2.54e-10	UP
GPSM1	0.385855	0.00517932	UP	0.735117	6.96e-09	UP
CHST3	0.297681	0.0156627	UP	0.734758	2.42e-11	UP
KLHL24	1.14574	5.76e-07	UP	0.733909	0.00264914	UP
C1R	1.01292	1.65e-12	UP	0.732588	8.63e-07	UP
FHIT	1.00525	0.00169594	UP	0.732518	0.0364161	UP
AKR7L	0.614258	0.0198114	UP	0.7314	0.00474425	UP
AFAP1	0.567134	1.76e-07	UP	0.728672	5.4e-12	UP
MAP2	1.09526	4.06e-10	UP	0.728594	6.62e-05	UP
KCNMB2-AS1	0.704836	0.0462232	UP	0.727066	0.0437122	UP
TGFA	1.58056	9.07e-32	UP	0.726995	3.13e-07	UP
SOCS1	0.871332	0.00584614	UP	0.726324	0.0292114	UP
RP11-698N11.2	1.24372	4.69e-05	UP	0.72592	0.0369106	UP
IDH1	0.458756	2.75e-09	UP	0.725574	1.34e-22	UP
SSBP3	0.822613	1.92e-10	UP	0.724741	2.6e-08	UP
OBSL1	0.701242	1.44e-09	UP	0.724417	3.03e-10	UP
ZSCAN31	0.807188	3.07e-11	UP	0.724337	3.5e-09	UP
GBP3	0.261448	0.0232725	UP	0.724093	7.66e-13	UP
IGSF10	0.930971	0.00500826	UP	0.72317	0.0439823	UP
KDELR3	0.682797	9.52e-13	UP	0.722513	2.61e-14	UP
RP11-279O17.1	0.684004	0.000942148	UP	0.722491	0.000470927	UP
MCTP1	0.510173	0.00173429	UP	0.720639	3.59e-06	UP
DIXDC1	0.892767	1.24e-12	UP	0.720381	1.74e-08	UP
HOMEZ	0.604647	0.000162949	UP	0.719941	4.61e-06	UP
CA11	1.38421	5.54e-17	UP	0.717759	5.75e-05	UP
ARHGEF40	0.335169	0.0300005	UP	0.717521	2.35e-07	UP
S100A3	0.556115	0.0158267	UP	0.717517	0.00127176	UP
APLP1	0.778064	7.97e-07	UP	0.716262	7.1e-06	UP
NSMF	0.45289	0.000256571	UP	0.715829	1.13e-09	UP
STARD8	0.332526	0.0070132	UP	0.715386	1.58e-10	UP
OSBPL5	0.399992	0.00268143	UP	0.714401	7.78e-09	UP
DFNB59	1.08164	0.000575759	UP	0.714167	0.0408215	UP
LRFN3	1.18987	2.96e-24	UP	0.711713	5.59e-09	UP
ARL4D	0.362066	0.0228314	UP	0.710996	7.49e-07	UP
TTC3	0.404988	0.0019318	UP	0.710501	5.76e-09	UP
TRPM4	0.91713	8.14e-11	UP	0.708002	1.12e-06	UP
SLC9A5	0.810555	6.34e-07	UP	0.707624	2.12e-05	UP
ENDOD1	0.461888	0.000267123	UP	0.706603	4.58e-09	UP
PCSK4	1.27302	3.86e-14	UP	0.705215	0.000120575	UP
BDNF-AS	0.728773	0.00259756	UP	0.700633	0.0047027	UP
BCL2L11	0.882684	4.27e-13	UP	0.700273	1.55e-08	UP
FERMT2	0.289256	0.0175949	UP	0.69791	1.43e-10	UP
ZNF425	0.655741	0.00101105	UP	0.696537	0.000479143	UP
LRRC27	0.579096	5.54e-05	UP	0.696317	7.21e-07	UP
LEF1	0.634985	0.000100693	UP	0.69607	1.65e-05	UP
ALDH7A1	0.292964	0.0208377	UP	0.696049	7.91e-10	UP
HES1	1.12265	1.17e-26	UP	0.695991	1.17e-10	UP
ZNF281	0.397935	0.020533	UP	0.695723	1.18e-05	UP
SEMA6C	0.637357	6.66e-05	UP	0.695197	1.14e-05	UP
RP3-425C14.4	0.840525	0.00267897	UP	0.693833	0.0181774	UP
AC098614.2	0.314116	0.0284241	UP	0.693704	5.2e-08	UP
ZDHHC1	0.64984	1.29e-06	UP	0.692973	1.98e-07	UP
RP11-235E17.6	0.649206	0.0181644	UP	0.692849	0.0120485	UP
PAPSS1	0.371484	5.86e-06	UP	0.692269	3.78e-19	UP
SLC4A3	0.749394	2.91e-09	UP	0.691684	4.83e-08	UP
WIPI1	0.978015	4.07e-17	UP	0.691224	7.97e-09	UP
CRISPLD1	0.345901	0.0197155	UP	0.691158	2.83e-07	UP
DUSP22	0.476114	0.000115516	UP	0.690753	4.95e-09	UP
ITGA1	0.71031	0.00106702	UP	0.690419	0.00166811	UP
EFNA3	1.36945	8.17e-10	UP	0.690216	0.00577045	UP
FAM214B	0.336039	0.0107321	UP	0.689032	9.23e-09	UP
RP4-800G7.2	0.806184	0.000560191	UP	0.68804	0.0045697	UP
SLC30A3	1.11817	6.45e-07	UP	0.687905	0.00544455	UP
YPEL3	1.41497	9.87e-20	UP	0.687856	4.71e-05	UP
BNIP3L	1.21669	3.39e-10	UP	0.687528	0.000886217	UP
FLOT1	0.876853	3.1e-13	UP	0.687425	1.83e-08	UP
RP11-325K4.2	1.5993	2.13e-09	UP	0.687348	0.0295665	UP
DNAJC12	0.805026	4.9e-08	UP	0.686957	5.53e-06	UP
LINC00623	0.758331	0.00016187	UP	0.686853	0.000897118	UP
ATP9A	0.579864	3.14e-09	UP	0.685526	9.59e-13	UP
ATP6AP1L	0.614345	0.000829082	UP	0.68412	0.000169731	UP
SPSB3	0.469019	0.000640068	UP	0.683522	1.83e-07	UP
AGR2	0.492343	0.00321728	UP	0.682164	2.02e-05	UP
CA5B	0.764088	1.56e-07	UP	0.679802	4.39e-06	UP
PADI3	1.41295	7.97e-37	UP	0.679506	4.95e-09	UP
CMIP	0.631162	1.08e-08	UP	0.67925	4.89e-10	UP
KCTD11	0.591516	1.54e-07	UP	0.678781	9.19e-10	UP
BAIAP2L1	0.308989	0.00143037	UP	0.678617	1.91e-14	UP
SOX9	0.892644	1.11e-11	UP	0.677799	4.43e-07	UP
AGTRAP	0.603069	2.46e-05	UP	0.677791	1.52e-06	UP
CHAC1	2.43675	7.07e-65	UP	0.677467	1.67e-05	UP
TNFRSF13C	0.780183	0.000404987	UP	0.677276	0.00307582	UP
LINC00174	0.809488	6.52e-07	UP	0.67726	5.1e-05	UP
FOXP1	0.773498	1.76e-08	UP	0.677181	1.06e-06	UP
C5orf45	0.409019	0.000275083	UP	0.676871	1.76e-10	UP
DPYSL5	0.55791	1.78e-05	UP	0.675955	1.04e-07	UP
SHROOM4	0.42615	0.00615451	UP	0.675244	3.87e-06	UP
2018-09-01	0.85471	0.000210141	UP	0.675146	0.00580334	UP
RAB29	0.290345	0.0146375	UP	0.675025	2.45e-10	UP
PODXL2	0.428347	0.00151746	UP	0.674864	1.21e-07	UP
PSAT1	0.976668	1.08e-13	UP	0.674513	6.2e-07	UP
TTLL3	0.705894	6.41e-05	UP	0.67382	0.00015668	UP
RNF150	0.68403	1.5e-06	UP	0.673768	2.18e-06	UP
EGR1	0.748501	1.91e-09	UP	0.672875	7.87e-08	UP
ZNF580	0.601456	3.44e-05	UP	0.672219	2.68e-06	UP
TOX	0.494962	1.81e-06	UP	0.671306	2.23e-11	UP
IRX1	0.689978	6.2e-09	UP	0.670838	1.52e-08	UP
ULK1	0.859526	6.36e-16	UP	0.669995	5.49e-10	UP
MOSPD3	0.870052	5.74e-10	UP	0.66983	3.37e-06	UP
MAP3K14-AS1	1.04356	5.31e-05	UP	0.669631	0.0187001	UP
ASB13	0.638781	3.76e-05	UP	0.669002	1.48e-05	UP
DOK1	0.549148	1.79e-05	UP	0.668911	8.71e-08	UP
LURAP1L	0.482084	1.42e-05	UP	0.668851	4.17e-10	UP
MAGED2	0.555492	3.94e-07	UP	0.668168	4.55e-10	UP
BTN3A3	0.770995	1.55e-07	UP	0.66784	7.99e-06	UP
DNM3	0.806572	9.05e-06	UP	0.667785	0.000345998	UP
KCNQ1OT1	0.590388	0.00213406	UP	0.667738	0.000438758	UP
STK32C	0.534815	6.16e-05	UP	0.667499	2.81e-07	UP
SNX30	0.346633	0.0159132	UP	0.666649	3.93e-07	UP
PYCR1	0.942908	2.48e-16	UP	0.666583	1.49e-08	UP
BOC	1.29589	4.47e-23	UP	0.666154	1.41e-06	UP
BBS9	0.627905	7.66e-07	UP	0.666119	1.29e-07	UP
LPAR2	0.968517	6.1e-08	UP	0.665888	0.000425652	UP
ZC3H6	0.787272	1.48e-07	UP	0.66584	1.4e-05	UP
RP11-390P2.4	0.565957	0.00149431	UP	0.665771	0.000140966	UP
STYK1	0.737127	0.00244721	UP	0.665752	0.00832518	UP
TPST2	0.759778	2.54e-07	UP	0.664976	8.73e-06	UP
RP11-517I3.2	0.694286	0.0253954	UP	0.663691	0.0391248	UP
CARF	0.730271	0.000147801	UP	0.663269	0.000752883	UP
OSBPL1A	0.594368	5.6e-08	UP	0.663097	8.43e-10	UP
EVL	0.566025	5.66e-07	UP	0.662132	2.48e-09	UP
SEMA6A	0.618169	0.00642222	UP	0.662085	0.00351986	UP
GRAMD4	0.74294	4.13e-14	UP	0.661795	2.3e-11	UP
DBI	0.613886	1.62e-10	UP	0.661061	3.28e-12	UP
SUN2	0.302665	0.00518697	UP	0.660537	2.11e-11	UP
MYO18A	0.520108	7.58e-07	UP	0.659791	1.18e-10	UP
PARM1	0.46361	0.000789968	UP	0.658911	6.1e-07	UP
COLQ	0.809181	0.00473594	UP	0.658459	0.0307167	UP
DDR1	1.00913	3.23e-12	UP	0.658186	1.27e-05	UP
GPT2	1.04758	1.08e-29	UP	0.656004	5.05e-12	UP
GPR153	0.778301	9.48e-11	UP	0.655801	7.9e-08	UP
KIAA1211L	0.751599	0.00140699	UP	0.655365	0.00732234	UP
MXI1	1.69094	4.59e-25	UP	0.654589	0.000267069	UP
WIPF1	0.686301	9.38e-10	UP	0.653222	5.81e-09	UP
SPAG4	1.82255	1.64e-34	UP	0.652657	8.26e-05	UP
LEMD1	1.83715	2.98e-43	UP	0.652379	9.46e-06	UP
DUSP5	0.421478	0.000270009	UP	0.651741	3.08e-09	UP
HSF4	0.842391	5.88e-10	UP	0.649798	3.9e-06	UP
FOS	0.608127	0.000202474	UP	0.64946	6.41e-05	UP
CTD-2231E14.2	0.660096	0.0120344	UP	0.649458	0.0156988	UP
MPZL1	0.319773	0.000598836	UP	0.648617	5.81e-14	UP
ERGIC1	0.326547	0.00137723	UP	0.648162	6.62e-12	UP
GABRA3	0.977557	2.03e-20	UP	0.647794	3.16e-09	UP
YARS	0.887491	8.34e-24	UP	0.647414	5.01e-13	UP
LRRC39	0.653078	0.00618348	UP	0.647271	0.0076972	UP
PTPN14	0.674578	1.28e-05	UP	0.646717	3.16e-05	UP
CTD-2020K17.3	1.149	2.54e-07	UP	0.64594	0.00901113	UP
ELMSAN1	0.864336	9.34e-15	UP	0.645933	1.43e-08	UP
AC093818.1	1.22963	5.39e-11	UP	0.645245	0.00190392	UP
SRF	0.497391	0.000197757	UP	0.645076	6.32e-07	UP
ITPRIP	0.26737	0.0423032	UP	0.644802	2.94e-08	UP
GAA	0.959389	1.58e-16	UP	0.644154	7.74e-08	UP
FZD4	0.644504	2.48e-05	UP	0.641727	2.82e-05	UP
GPX8	0.346995	0.00600191	UP	0.641306	3.85e-08	UP
FZD7	0.647577	1.31e-13	UP	0.639378	2.27e-13	UP
WNT5A	0.413587	0.00290252	UP	0.638495	1.16e-06	UP
ZNF337	0.397171	7.46e-05	UP	0.637622	1.99e-11	UP
IMPA2	0.546342	5.85e-07	UP	0.637265	2.93e-09	UP
FLJ20021	0.975388	5.55e-07	UP	0.636469	0.00247177	UP
CEP68	0.649175	1.61e-06	UP	0.636213	2.74e-06	UP
ARHGAP4	1.16422	3.95e-08	UP	0.636073	0.0070125	UP
PLA2G6	0.725824	5.04e-09	UP	0.635156	4.75e-07	UP
DCAF6	0.320413	0.000413513	UP	0.635082	4.93e-14	UP
GLB1L	0.344341	0.0026915	UP	0.634971	2.26e-09	UP
THAP7-AS1	0.540683	0.00313113	UP	0.633963	0.000426392	UP
LRP1B	0.688082	4.46e-06	UP	0.633731	3.02e-05	UP
SLC1A3	0.825812	2.76e-09	UP	0.633272	9.27e-06	UP
PLEKHO2	0.607107	1.34e-05	UP	0.632418	5.35e-06	UP
NKAPP1	0.671304	0.015773	UP	0.632168	0.0283966	UP
SMO	0.591308	4.33e-06	UP	0.632084	7.17e-07	UP
ADCK3	0.54902	1.8e-05	UP	0.631556	5.37e-07	UP
FOSL2	1.16829	5.56e-34	UP	0.631003	2.23e-10	UP
D2HGDH	0.460139	0.00186208	UP	0.628819	9.64e-06	UP
CTD-3131K8.2	0.639626	0.0381117	UP	0.628086	0.0481907	UP
RGCC	1.84654	1.2e-12	UP	0.627959	0.0454704	UP
RNF187	0.770369	4.47e-12	UP	0.627891	2.6e-08	UP
WDR1	0.282688	0.0118393	UP	0.627529	6.6e-10	UP
NT5C2	0.425643	1.11e-06	UP	0.627364	8.34e-14	UP
TSPAN15	0.743211	9.07e-08	UP	0.626911	9.67e-06	UP
HBP1	0.799049	1.02e-09	UP	0.626074	2.96e-06	UP
ARHGEF10L	0.478134	6.77e-05	UP	0.626014	7.18e-08	UP
LINC00342	0.582581	0.0304107	UP	0.625758	0.0204197	UP
COL18A1	0.370218	0.0219607	UP	0.62462	3.12e-05	UP
SYTL1	0.731794	8.24e-07	UP	0.622748	4.05e-05	UP
ZNF133	0.436643	0.00155753	UP	0.621156	2.47e-06	UP
PRELID2	0.642123	3.56e-07	UP	0.620296	1.01e-06	UP
TEKT4P2	0.654241	0.00612512	UP	0.620029	0.0113921	UP
FHDC1	0.533004	2.73e-08	UP	0.618228	5.32e-11	UP
FBXO25	0.688999	5.51e-10	UP	0.617712	3.4e-08	UP
FRMD6	0.346268	0.041963	UP	0.617021	7.65e-05	UP
POU3F3	1.10946	3.94e-07	UP	0.616458	0.011618	UP
PRDM1	0.697672	3.58e-10	UP	0.61638	3.89e-08	UP
HIF1A	0.701712	1.56e-08	UP	0.614237	9.42e-07	UP
SLC29A3	1.03888	8.39e-05	UP	0.613843	0.0397259	UP
ERFE	0.510332	0.000218626	UP	0.613656	5.54e-06	UP
PEX11G	1.14892	1.21e-06	UP	0.613436	0.0233283	UP
TGM5	0.971469	5.45e-07	UP	0.613326	0.0034678	UP
ANXA4	0.578659	3.57e-12	UP	0.611455	1.28e-13	UP
ANTXR1	0.545425	4.46e-06	UP	0.610915	1.83e-07	UP
TP53	0.290755	0.0102098	UP	0.610891	2.95e-09	UP
KDM5D	0.437528	4.14e-05	UP	0.610764	2.81e-09	UP
PCDHGB1	0.914767	0.000198086	UP	0.609948	0.0242119	UP
ARID5A	0.862526	4.72e-13	UP	0.609418	7.17e-07	UP
TRIP10	0.307718	0.0166759	UP	0.608657	2.02e-07	UP
A4GALT	1.1879	1.28e-18	UP	0.607464	2.51e-05	UP
ARSA	0.795003	4.44e-07	UP	0.607101	0.000191525	UP
CCDC18-AS1	0.600562	0.00031712	UP	0.605622	0.000299101	UP
HMGN5	1.32794	5.5e-14	UP	0.604424	0.00231904	UP
LMO1	0.705707	0.00308138	UP	0.60435	0.0153859	UP
SESTD1	0.376015	0.00501127	UP	0.604233	1.57e-06	UP
ERAP2	0.486312	1.27e-05	UP	0.604224	2.63e-08	UP
NET1	0.478688	6.81e-06	UP	0.603643	5.68e-09	UP
FCHO2	0.42992	0.0364162	UP	0.603625	0.00203739	UP
H2AFJ	0.245462	0.0344636	UP	0.603506	3.85e-09	UP
ACCS	0.759179	9.47e-09	UP	0.603191	8.93e-06	UP
TM4SF1	0.555077	1.64e-06	UP	0.602482	1.43e-07	UP
GBAS	0.581254	3.4e-05	UP	0.600523	1.71e-05	UP
SH3PXD2A	0.31583	0.0109365	UP	0.600089	1.43e-07	UP
MAPK8IP2	0.929281	1.67e-07	UP	0.599869	0.00184427	UP
FAM131B	1.23779	5.38e-08	UP	0.599138	0.022883	UP
IFNGR2	0.337339	0.0151714	UP	0.597875	2.98e-06	UP
RP11-172H24.4	0.527491	0.0165412	UP	0.59781	0.00615677	UP
PIK3C3	0.517302	5.57e-05	UP	0.59769	2.18e-06	UP
FRAS1	0.350544	0.00418861	UP	0.596989	1.74e-07	UP
PARD6G	0.755323	1.39e-06	UP	0.596972	0.000258986	UP
ZNF703	0.733089	3.94e-10	UP	0.594757	5.91e-07	UP
PXDN	1.04004	5.29e-21	UP	0.594169	2.39e-07	UP
BBS2	0.678531	2.3e-12	UP	0.593131	1.2e-09	UP
ZNF514	0.456257	0.000330517	UP	0.59305	1.42e-06	UP
STARD10	0.769535	9.47e-07	UP	0.592604	0.000280032	UP
SNTA1	0.716756	2.35e-08	UP	0.592494	6.19e-06	UP
SSBP2	0.603858	4.06e-10	UP	0.591798	8.58e-10	UP
IL13RA1	0.62587	1.57e-07	UP	0.589955	8.5e-07	UP
SMPDL3A	0.543058	0.000449247	UP	0.589875	0.000123506	UP
UTY	0.464275	1.8e-05	UP	0.589176	2.19e-08	UP
RNASET2	0.476093	0.000469005	UP	0.588984	8.97e-06	UP
SEC31B	0.661356	4.19e-06	UP	0.588975	5.43e-05	UP
UST	0.637915	6.09e-10	UP	0.588524	1.35e-08	UP
PIK3C2B	0.655054	2.04e-05	UP	0.587508	0.000176004	UP
ZNF846	0.515352	0.0179661	UP	0.587153	0.00657213	UP
RHBDF2	0.413039	0.00160904	UP	0.58684	2.77e-06	UP
TMEM150A	0.717881	5.77e-06	UP	0.586571	0.000348184	UP
TCEAL4	0.538803	1.95e-07	UP	0.58647	9.9e-09	UP
CIR1	0.555848	1.94e-07	UP	0.586095	3.16e-08	UP
SCARB2	0.469798	6.84e-05	UP	0.586033	3.39e-07	UP
MYO10	1.1251	1.44e-21	UP	0.585725	2.35e-06	UP
DNAH1	0.602837	0.00980331	UP	0.58476	0.0141112	UP
ETS1	0.339871	0.00755288	UP	0.584536	7.97e-07	UP
CPNE5	1.04738	8.11e-06	UP	0.584051	0.0288428	UP
RP11-631N16.2	0.851803	8.28e-05	UP	0.582325	0.0121777	UP
ASPHD2	0.389085	0.03375	UP	0.581949	0.00074558	UP
TMEM108	0.857323	1.69e-06	UP	0.580387	0.00225967	UP
IFIT1	0.415495	0.00609342	UP	0.579862	6.18e-05	UP
GABBR1	0.712576	0.000792688	UP	0.579699	0.00923447	UP
MYC	0.77969	2.3e-11	UP	0.578967	1.25e-06	UP
CRYL1	0.572067	5.31e-06	UP	0.578782	4.26e-06	UP
GARS	0.891751	3.22e-22	UP	0.577	9.75e-10	UP
OSBPL10	0.881818	5.4e-17	UP	0.576512	1.1e-07	UP
ZNF362	0.823433	1.01e-11	UP	0.576221	4.05e-06	UP
TGFB1	0.479939	0.000861918	UP	0.576163	4.26e-05	UP
NHS	1.23587	3.58e-11	UP	0.575197	0.00534209	UP
ABLIM1	0.791017	9.2e-09	UP	0.575169	5.38e-05	UP
BRD3	0.405201	4.98e-05	UP	0.573752	2.31e-09	UP
NTN4	0.821909	3.76e-15	UP	0.572722	1.03e-07	UP
JUND	0.865725	9e-15	UP	0.569217	8.31e-07	UP
PFKL	0.400993	0.00157295	UP	0.568133	2.86e-06	UP
TNFSF10	0.983497	2.58e-07	UP	0.567556	0.00619701	UP
RP11-440D17.3	0.412503	0.00505652	UP	0.567279	5.68e-05	UP
PID1	0.797283	2.91e-10	UP	0.565423	1.69e-05	UP
GTF2IP20	0.439166	0.012779	UP	0.565071	0.000943759	UP
MYO15B	1.90349	1.17e-18	UP	0.564808	0.0291888	UP
RP11-54O7.3	0.821544	0.000827631	UP	0.5648	0.0338026	UP
RXRB	0.483081	0.000649941	UP	0.564519	5.09e-05	UP
SGK223	0.856455	4.61e-09	UP	0.563446	0.000240169	UP
GJC2	0.713873	0.00112637	UP	0.563158	0.0157077	UP
DNAL4	0.495914	3.32e-05	UP	0.563047	1.76e-06	UP
TSKU	0.547583	4.07e-05	UP	0.563041	2.33e-05	UP
KCNK6	1.04521	1.02e-05	UP	0.562775	0.0384711	UP
DHX32	0.297841	0.000627718	UP	0.562489	4.18e-12	UP
ZMIZ1	0.568883	4.08e-07	UP	0.562396	5.27e-07	UP
UNC5C	0.700441	1.15e-11	UP	0.561622	8.65e-08	UP
PRKX	0.72711	4.3e-10	UP	0.561259	2.72e-06	UP
DDX3Y	0.488398	0.000414443	UP	0.561147	3.67e-05	UP
TMEM51	0.29115	0.0052852	UP	0.560282	5.28e-09	UP
2018-09-05	0.816232	3.8e-08	UP	0.558722	0.000331054	UP
TMCC1	0.480393	4.04e-07	UP	0.55857	1.99e-09	UP
NINJ1	0.406162	0.0024758	UP	0.558183	1.47e-05	UP
BORCS5	0.5746	1.15e-05	UP	0.557565	2.35e-05	UP
TRIB3	1.09957	5.51e-21	UP	0.557404	6.8e-06	UP
ADM	0.707955	3.21e-19	UP	0.556721	3.44e-12	UP
CHN1	0.352876	0.018111	UP	0.556647	6.94e-05	UP
HAND2	0.773564	2.72e-05	UP	0.556011	0.00491741	UP
CLCN7	0.28493	0.0452354	UP	0.555775	1.6e-05	UP
PDK1	0.921238	3.89e-11	UP	0.555117	0.000159396	UP
ZNF503	0.381904	8.25e-05	UP	0.554944	2.39e-09	UP
ZNF704	0.798642	0.000171054	UP	0.554851	0.0154288	UP
RPARP-AS1	0.510326	0.0145737	UP	0.554683	0.00792402	UP
TP53INP1	1.19384	6.37e-07	UP	0.553983	0.0427197	UP
PRDM16	0.362225	0.0372925	UP	0.553835	0.000691496	UP
PACS2	0.498868	0.00014843	UP	0.553715	2.03e-05	UP
ARSD	0.660493	3.81e-08	UP	0.553445	6.22e-06	UP
CFI	0.806373	7.15e-20	UP	0.552609	1.03e-09	UP
CHMP1B	0.450444	1.94e-05	UP	0.552412	7.96e-08	UP
CCDC102A	0.481785	0.000891329	UP	0.552396	0.000110895	UP
IER2	0.626941	7.4e-07	UP	0.552227	1.67e-05	UP
AKAP12	0.27705	0.0064586	UP	0.552163	3.3e-09	UP
MINCR	0.487108	0.0493617	UP	0.55216	0.0252155	UP
THY1	0.414443	0.00210938	UP	0.552133	2.15e-05	UP
MATN2	0.37731	0.000947687	UP	0.55173	4e-07	UP
TUFT1	0.319422	0.00884751	UP	0.551625	1.14e-06	UP
C1QTNF6	0.708325	3.73e-10	UP	0.55131	1.9e-06	UP
BTN3A2	0.591555	1.54e-07	UP	0.549121	1.32e-06	UP
HELZ2	0.314098	0.0195316	UP	0.547408	1.07e-05	UP
MARK4	0.561215	5.96e-08	UP	0.54643	1.31e-07	UP
CTGF	0.4755	3.48e-09	UP	0.546144	5.18e-12	UP
SH3BGR	1.11686	1.81e-07	UP	0.54515	0.0264335	UP
TULP4	0.544963	0.000218474	UP	0.544817	0.000229024	UP
KDM7A	1.01389	6.7e-06	UP	0.544248	0.0307917	UP
CTSK	0.764634	7.06e-05	UP	0.542583	0.00854628	UP
RP11-67L2.2	0.880389	5.32e-06	UP	0.541647	0.0103796	UP
CERCAM	0.493885	0.000341549	UP	0.541526	7.2e-05	UP
LPCAT2	0.838704	9.76e-07	UP	0.541136	0.0030037	UP
KIF3C	0.922794	3.41e-15	UP	0.541131	1.06e-05	UP
PINK1	0.827463	1.97e-11	UP	0.54092	2.64e-05	UP
NAT14	0.411895	0.00234645	UP	0.540917	3.49e-05	UP
ACSF2	1.18651	6.64e-19	UP	0.540603	0.000220584	UP
NT5M	0.887108	9.58e-05	UP	0.540321	0.0328413	UP
MAGED1	0.472208	0.000298019	UP	0.53992	2.62e-05	UP
PKD1	0.392494	0.00278325	UP	0.539761	1.82e-05	UP
RARG	0.690416	5.05e-07	UP	0.539561	0.000143343	UP
EHBP1L1	0.276328	0.00714901	UP	0.539351	1.07e-08	UP
WEE1	0.871375	5.13e-09	UP	0.538765	0.000637362	UP
CD99L2	0.449922	8.66e-06	UP	0.538198	5.44e-08	UP
PCED1B	0.634834	8.34e-05	UP	0.537816	0.00121678	UP
LBHD1	0.454228	0.00471938	UP	0.537661	0.000661331	UP
SLU7	0.279306	0.00523046	UP	0.536327	5.73e-09	UP
GPR39	0.507881	3.69e-05	UP	0.536312	1.2e-05	UP
TIMP2	0.458615	2.3e-07	UP	0.536104	7.12e-10	UP
DNASE2	0.662931	4.21e-09	UP	0.53587	3.15e-06	UP
KCTD18	0.470273	1.04e-06	UP	0.534918	1.71e-08	UP
SGMS1-AS1	0.655858	0.00612011	UP	0.534692	0.0355058	UP
NR4A2	0.860727	7.84e-13	UP	0.533838	2.59e-05	UP
GPR1	0.928843	3.22e-07	UP	0.533517	0.00751824	UP
ATF6B	0.312568	0.0300888	UP	0.533239	6.25e-05	UP
ASIC3	0.735822	0.000166424	UP	0.533101	0.0106827	UP
PPFIBP1	0.294701	0.0238604	UP	0.532834	8.9e-06	UP
MICAL1	0.348761	0.00763338	UP	0.532334	1.63e-05	UP
KCNN4	0.797068	1.35e-18	UP	0.530831	1.19e-08	UP
CETN2	0.322616	0.000832454	UP	0.530709	5.22e-09	UP
RNF130	0.353303	5.19e-05	UP	0.529991	2.21e-10	UP
TSPAN6	0.672948	3.35e-13	UP	0.528722	2.04e-08	UP
RNF122	0.676665	3.53e-07	UP	0.528099	0.000123721	UP
FGGY	0.597857	1.76e-05	UP	0.527874	0.000212804	UP
TTC30A	0.461506	0.00539939	UP	0.527816	0.00125985	UP
INSIG2	1.06228	3.71e-08	UP	0.52695	0.0136271	UP
BCAS4	0.346854	0.00189368	UP	0.526253	6.6e-07	UP
EXT1	0.248113	0.00907487	UP	0.525108	1.18e-09	UP
C5orf56	0.459242	0.0302848	UP	0.525091	0.0124977	UP
FLNA	0.324817	0.0168855	UP	0.524826	3.61e-05	UP
PHF21A	0.80896	3.97e-22	UP	0.524657	1.1e-09	UP
OPHN1	0.596643	2.11e-05	UP	0.523256	0.000254166	UP
CDKN1B	0.297553	0.0264417	UP	0.523197	2.29e-05	UP
RP11-792A8.4	0.428219	0.00990762	UP	0.522743	0.00128313	UP
LTBR	0.33402	0.0114852	UP	0.521428	2.75e-05	UP
PANX2	0.804697	2.01e-11	UP	0.520892	3.21e-05	UP
C20orf96	0.732491	7.14e-07	UP	0.519776	0.000834219	UP
RNF170	0.455746	0.000474028	UP	0.519766	5.26e-05	UP
RHOBTB1	0.528259	2.06e-05	UP	0.519722	3e-05	UP
ARHGEF6	0.883394	5.36e-15	UP	0.518493	1.34e-05	UP
KIZ	0.639549	1.13e-08	UP	0.517558	6.72e-06	UP
DLG1	0.730139	3.12e-08	UP	0.517415	0.000158685	UP
PHGDH	1.04563	4.6e-21	UP	0.516966	1.09e-05	UP
SWT1	0.449491	0.0317686	UP	0.516534	0.012642	UP
RP11-277P12.20	0.416755	0.0426936	UP	0.515953	0.0101202	UP
IARS	0.213286	0.0415302	UP	0.515913	2.42e-08	UP
RP11-798M19.6	0.999904	9.96e-06	UP	0.515426	0.0481125	UP
HOXD9	0.739765	6.75e-07	UP	0.515111	0.00102897	UP
CROCCP3	0.603868	0.000335026	UP	0.514715	0.00324645	UP
ASPH	0.478342	0.0379866	UP	0.514231	0.0259926	UP
PDXDC2P	0.51003	0.0157886	UP	0.513646	0.0169871	UP
BTD	0.445736	0.00111205	UP	0.512663	0.000141639	UP
TMEM219	0.50513	0.000174997	UP	0.512528	0.000142218	UP
DPYSL4	0.590042	3.54e-06	UP	0.51232	7.53e-05	UP
C6orf226	0.399606	0.0316311	UP	0.512051	0.00448038	UP
RP11-458F8.4	0.724953	7.6e-06	UP	0.511557	0.00288053	UP
PMEPA1	0.430277	0.00871297	UP	0.511256	0.0014744	UP
TIAF1	0.932731	1.8e-05	UP	0.51112	0.0405366	UP
KLF7	0.453158	0.000648777	UP	0.510864	9.75e-05	UP
VANGL2	2.03654	1.58e-35	UP	0.510826	0.0105684	UP
ITPRIPL2	0.321518	0.0324183	UP	0.510792	0.000272984	UP
ZEB1	0.387846	0.00591081	UP	0.51072	0.000170575	UP
ZDHHC9	0.720751	2.05e-13	UP	0.509583	4.66e-07	UP
SCART1	1.20211	4.66e-12	UP	0.509198	0.00925794	UP
SPTLC3	0.631434	0.00170948	UP	0.508	0.0173095	UP
MUC1	1.32342	1.52e-12	UP	0.507439	0.0211325	UP
FOXD3-AS1	1.28248	4.02e-11	UP	0.507295	0.0280633	UP
ASIC1	0.354254	0.0135788	UP	0.506674	0.00020766	UP
RNF44	0.27612	0.0483296	UP	0.506361	7.16e-05	UP
CSMD1	0.988284	2.07e-12	UP	0.505935	0.00109045	UP
GRIP1	0.335986	0.0246229	UP	0.505132	0.000337909	UP
MFSD3	0.565054	0.000224197	UP	0.505096	0.00125357	UP
EBF1	0.448457	0.0488859	UP	0.50492	0.0260188	UP
SAMD4A	0.671528	1.99e-07	UP	0.50438	0.000165851	UP
KCNAB2	0.679776	6.01e-11	UP	0.502745	2.53e-06	UP
DOCK1	0.267458	0.00463496	UP	0.502579	8.44e-09	UP
SNX33	0.631288	4.57e-08	UP	0.500967	2.3e-05	UP
FTH1	0.580131	1.79e-07	UP	0.500687	8.93e-06	UP
RABAC1	0.415981	0.00585937	UP	0.500647	0.000697835	UP
MAPRE3	0.732305	4.53e-15	UP	0.500071	2.42e-07	UP
WDR60	0.619009	1.61e-09	UP	0.499797	1.91e-06	UP
FAM63A	0.542832	6.53e-07	UP	0.499105	6.07e-06	UP
BBC3	1.43737	2.44e-13	UP	0.498839	0.0315624	UP
AIM1	0.28722	0.0141579	UP	0.497996	4.53e-06	UP
FLNB	0.652197	2.2e-09	UP	0.497989	8.35e-06	UP
TRIM62	0.841359	5.25e-11	UP	0.497743	0.000248655	UP
RTN4R	0.549053	0.00283418	UP	0.497372	0.0086685	UP
ERF	0.323751	0.0110845	UP	0.497179	3.53e-05	UP
CDK19	0.426082	0.00963399	UP	0.497071	0.00215436	UP
RCN1P2	0.730066	2.57e-06	UP	0.496273	0.00257544	UP
BNC2	0.349328	0.00264896	UP	0.495337	8.31e-06	UP
PGM5	1.63574	1.83e-28	UP	0.494439	0.00445542	UP
RP11-343L5.2	0.559705	0.00988977	UP	0.493936	0.0299891	UP
C8orf82	0.612034	0.000112082	UP	0.493516	0.00272695	UP
TNK2	0.381894	0.0026446	UP	0.49295	6.07e-05	UP
SPIRE1	0.273527	0.0224081	UP	0.491751	8.16e-06	UP
LDLRAD3	0.52875	1.05e-07	UP	0.490439	9.38e-07	UP
NTAN1	0.286771	0.0166932	UP	0.490112	1.01e-05	UP
SELENBP1	1.0526	3.64e-13	UP	0.489788	0.00223759	UP
GTDC1	0.437218	0.000293363	UP	0.489348	4.1e-05	UP
UBAP1	0.298243	0.00947368	UP	0.487651	5.79e-06	UP
PTGER4	0.62618	2.77e-06	UP	0.4868	0.000458147	UP
DHRS1	0.436324	0.0040023	UP	0.486626	0.00119286	UP
GAB3	0.587728	0.000169636	UP	0.486401	0.00283927	UP
GPR155	0.998132	2.07e-06	UP	0.485017	0.043655	UP
PSD3	0.838537	1.79e-07	UP	0.484996	0.00515399	UP
NDRG2	1.25413	1.33e-15	UP	0.484955	0.00752447	UP
EPHA4	0.605056	2.01e-07	UP	0.484662	4.92e-05	UP
PLEKHH2	0.852787	2.24e-05	UP	0.48447	0.0293482	UP
FAM214A	0.668004	0.000791321	UP	0.483377	0.0230032	UP
PRUNE1	0.33386	0.00184566	UP	0.481834	2.48e-06	UP
ITGA6	0.367831	0.00865484	UP	0.48153	0.000369622	UP
LENG8	0.428593	0.0196737	UP	0.480841	0.00833556	UP
TFAP2A	0.302974	0.0076974	UP	0.48066	6.84e-06	UP
PYROXD2	0.668505	2.5e-09	UP	0.47937	3.83e-05	UP
YJEFN3	0.496294	0.00942673	UP	0.477262	0.0143404	UP
LDOC1	0.414603	0.00117274	UP	0.477133	0.000146286	UP
PGLS	0.372385	0.00882262	UP	0.476815	0.000538154	UP
TBC1D16	0.442811	0.000306005	UP	0.476668	8.96e-05	UP
TENM1	0.760179	4.66e-06	UP	0.476191	0.00784752	UP
PLEKHH1	0.740759	2.15e-06	UP	0.475393	0.00472973	UP
ZSWIM4	0.795193	8.61e-11	UP	0.473127	0.00027861	UP
RIMS3	1.75061	3.3e-29	UP	0.47296	0.01001	UP
ADCY7	0.229871	0.0485308	UP	0.472806	6.16e-06	UP
SP100	0.282562	0.00633122	UP	0.472222	1.02e-06	UP
BTN3A1	0.622835	1.8e-09	UP	0.471326	1.05e-05	UP
GLT8D2	0.457271	0.000247576	UP	0.471313	0.000161084	UP
IFT20	0.441482	7.08e-05	UP	0.471286	2e-05	UP
SNX9	0.268723	0.00111532	UP	0.470257	1.08e-09	UP
RGL2	0.455062	0.000168387	UP	0.470027	0.000104748	UP
PHLDB1	0.355095	0.0261697	UP	0.469815	0.00226311	UP
USP9Y	0.465023	0.00621859	UP	0.468737	0.00626588	UP
MSRB2	0.516086	0.00028974	UP	0.468722	0.00133223	UP
C20orf194	0.510279	3.25e-05	UP	0.468524	0.000171073	UP
DOK4	1.05502	9.12e-15	UP	0.467969	0.00224137	UP
RGS20	0.433023	0.000564649	UP	0.467942	0.00018093	UP
FAM174B	0.750518	5.93e-10	UP	0.467501	0.000289998	UP
RP11-37B2.1	0.42558	0.00661548	UP	0.467026	0.00281797	UP
COL11A1	0.573002	8.11e-11	UP	0.466966	1.76e-07	UP
MBTPS1	0.338429	3.72e-05	UP	0.466561	3.71e-09	UP
RRAGB	0.404354	0.00026262	UP	0.465811	1.98e-05	UP
ICK	0.523026	0.000182256	UP	0.465526	0.00110971	UP
LOXL3	0.939496	2.28e-06	UP	0.464247	0.0441015	UP
PRICKLE4	0.885712	3.37e-07	UP	0.464153	0.0180569	UP
C4orf3	0.826637	1.36e-08	UP	0.463865	0.00313086	UP
HRASLS	0.499962	0.000777307	UP	0.462983	0.00241575	UP
TMEM67	0.438873	0.0457541	UP	0.462909	0.0367621	UP
ARID5B	0.444836	1.19e-05	UP	0.461521	4.98e-06	UP
PPARA	0.72533	5.7e-08	UP	0.461034	0.00117073	UP
MAPK3	0.539586	3.39e-06	UP	0.460583	0.000103278	UP
PPP1R3E	0.402946	0.00331467	UP	0.459228	0.000708274	UP
EGLN1	0.539182	0.00114613	UP	0.458146	0.00756732	UP
DSP	0.424505	6.42e-05	UP	0.457968	1.37e-05	UP
MYL5	0.856957	1.63e-08	UP	0.457435	0.00658641	UP
TRADD	0.338905	0.0387404	UP	0.457256	0.00364215	UP
G6PD	0.431509	0.00150257	UP	0.457093	0.000740979	UP
BNIP3	0.970486	2.63e-18	UP	0.456931	0.000125639	UP
TMEM63B	0.323506	0.00128605	UP	0.455542	2.2e-06	UP
EIF2S2	0.258425	0.0354824	UP	0.455289	5.6e-05	UP
TXNIP	0.591777	0.000140699	UP	0.453063	0.00539263	UP
TCEAL9	0.64648	9.22e-11	UP	0.452738	1.17e-05	UP
BPHL	0.540954	1.15e-06	UP	0.452666	7.16e-05	UP
YPEL5	0.999271	8.37e-08	UP	0.451104	0.0327549	UP
AXIN2	0.422233	0.0191169	UP	0.451091	0.0127256	UP
GPR146	1.23521	2.1e-17	UP	0.450649	0.00691522	UP
ZNF395	1.00274	1.03e-31	UP	0.450092	7.21e-07	UP
CACHD1	0.756363	1.4e-06	UP	0.449719	0.00790325	UP
RABL2A	0.623124	0.000124962	UP	0.449181	0.00988686	UP
SH3YL1	0.543432	0.00116302	UP	0.449175	0.0100679	UP
LHFP	0.332642	0.0031631	UP	0.448837	3.44e-05	UP
GIGYF1	0.433442	0.000671105	UP	0.448509	0.00043037	UP
TPBG	0.288567	0.00110286	UP	0.448505	8.52e-08	UP
DBNDD1	0.383681	0.0109415	UP	0.447801	0.00255657	UP
PTPN13	0.264737	0.0220609	UP	0.447224	3.05e-05	UP
KLHL17	0.39336	0.00772818	UP	0.447059	0.00219988	UP
TRIM16	0.285208	0.0431174	UP	0.444617	0.000752581	UP
TMEM198B	0.759171	1.03e-06	UP	0.444456	0.00859385	UP
LRP10	0.419716	0.000176766	UP	0.444279	6.55e-05	UP
REC8	0.809862	4.98e-05	UP	0.443715	0.0498414	UP
TARS	0.254633	0.00810766	UP	0.440353	8.52e-07	UP
SERINC2	0.668657	8.73e-07	UP	0.440003	0.00236584	UP
PRSS53	0.353879	0.041963	UP	0.439763	0.009528	UP
CYHR1	0.278289	0.0473212	UP	0.439465	0.000794374	UP
RELL1	0.582687	0.000225479	UP	0.439338	0.00892876	UP
FAM229A	0.807465	4.36e-09	UP	0.438253	0.00332909	UP
ANKLE1	0.520696	0.00328335	UP	0.436458	0.0194613	UP
PLEKHG2	0.490775	2.13e-05	UP	0.435946	0.000206647	UP
RP11-214O1.2	0.498865	0.00323727	UP	0.435763	0.0134062	UP
ATG9A	0.283734	0.0306739	UP	0.434695	0.000425658	UP
PHYKPL	0.508991	5.28e-06	UP	0.433584	0.000152073	UP
FAM229B	0.329351	0.0185417	UP	0.43344	0.00131833	UP
RNASEK	0.449073	0.0135514	UP	0.43306	0.0204614	UP
TK2	0.499419	7.14e-05	UP	0.430766	0.000879912	UP
PBX1	0.559942	3.21e-06	UP	0.430659	0.000551034	UP
GOLGA3	0.280204	0.00213648	UP	0.430247	6.49e-07	UP
DARS-AS1	1.12631	9.7e-13	UP	0.430187	0.0199448	UP
MXD1	0.792093	2.82e-05	UP	0.429863	0.044036	UP
MAP1LC3B	0.515724	4.51e-06	UP	0.428514	0.000199403	UP
TBKBP1	1.15659	4.75e-11	UP	0.42823	0.0410824	UP
CDK18	1.078	2.53e-12	UP	0.427923	0.0154907	UP
NLRC5	0.405497	0.00684205	UP	0.427708	0.00446376	UP
HS1BP3	0.538186	0.000314553	UP	0.42719	0.00619075	UP
ARHGAP32	0.299788	0.0230841	UP	0.426751	0.000679103	UP
TBC1D2B	0.259696	0.0414806	UP	0.426621	0.000307957	UP
IRF1	0.28849	0.0247657	UP	0.42531	0.000471076	UP
GALNT6	0.7538	3.5e-10	UP	0.42378	0.00102382	UP
MR1	0.380317	0.000572402	UP	0.423774	0.00010634	UP
TMEM173	0.738059	4.27e-13	UP	0.42357	8.86e-05	UP
PIM1	0.572498	5.92e-06	UP	0.423315	0.00136201	UP
JAKMIP3	0.444853	0.00139276	UP	0.423146	0.0027716	UP
ST6GALNAC3	1.04781	1.29e-08	UP	0.422539	0.0488068	UP
RSPH3	0.305152	0.0497214	UP	0.422119	0.00449709	UP
PLXNB3	0.803156	6.54e-08	UP	0.421872	0.00956246	UP
TXNRD3	0.395082	0.037653	UP	0.421149	0.0279807	UP
SNAPC1	0.40309	0.000410617	UP	0.421075	0.000214745	UP
DGKA	0.342885	0.00473064	UP	0.420926	0.000380008	UP
LTBP3	0.344988	0.0197145	UP	0.420895	0.00359202	UP
ZFP90	0.337882	0.00792496	UP	0.420489	0.000688514	UP
EPHB3	1.15495	9.03e-16	UP	0.418841	0.010142	UP
ANK2	0.897922	9.98e-11	UP	0.418774	0.00643988	UP
PLD2	0.477946	5.7e-05	UP	0.418153	0.000575524	UP
ATG13	0.361469	0.00357237	UP	0.418085	0.000614359	UP
SLC15A4	0.31812	0.0124778	UP	0.418077	0.000674184	UP
KLHDC2	0.241628	0.0195565	UP	0.417473	1.31e-05	UP
TRAM2	0.360423	0.00433046	UP	0.417289	0.000782603	UP
GDF15	2.39634	1.58e-84	UP	0.417172	0.00410367	UP
ATG10	0.275545	0.0252913	UP	0.416155	0.000338603	UP
PFKFB3	0.669652	2.45e-11	UP	0.415937	7.58e-05	UP
ZDHHC7	0.221823	0.0166918	UP	0.415652	1.01e-06	UP
OSMR	0.323972	0.000529494	UP	0.414797	4.78e-06	UP
CFDP1	0.395803	0.00039155	UP	0.414793	0.000193386	UP
GATS	0.885987	2e-08	UP	0.413862	0.0213972	UP
LZTFL1	0.332969	0.0373523	UP	0.412614	0.0080916	UP
TMEM189	0.249122	0.0195316	UP	0.412006	3.35e-05	UP
FCHSD1	0.571945	4.8e-06	UP	0.410032	0.00183427	UP
SLC1A4	0.834835	1.74e-25	UP	0.409354	1.37e-06	UP
KLF6	0.58821	4.99e-08	UP	0.408771	0.000280266	UP
MROH1	0.332312	0.0461836	UP	0.408348	0.01208	UP
ATF4	0.626799	2.55e-06	UP	0.40811	0.00401647	UP
KIAA1462	0.490333	0.00349389	UP	0.407949	0.0209216	UP
CAT	0.34387	2.27e-05	UP	0.407663	2.98e-07	UP
ATF3	1.27897	9e-22	UP	0.406972	0.00725789	UP
RP11-25K19.1	0.384339	0.0132166	UP	0.406307	0.00924738	UP
TMEM129	0.488212	1.71e-05	UP	0.406237	0.000499366	UP
FUT11	0.415969	0.00015236	UP	0.40579	0.000243282	UP
CTBS	0.499619	0.00535973	UP	0.405455	0.0319323	UP
SIDT2	0.522345	0.000199482	UP	0.405085	0.00602563	UP
HOXD8	0.271196	0.0419338	UP	0.404836	0.00127333	UP
ITGB5	0.401886	0.0026282	UP	0.404773	0.00261212	UP
CCDC40	0.55192	0.000634737	UP	0.404561	0.019118	UP
ATP8B2	0.33111	0.00684042	UP	0.404439	0.000716815	UP
LIPA	0.348745	0.0118139	UP	0.40407	0.00308853	UP
RNF24	0.697914	1.97e-11	UP	0.403184	0.000259343	UP
ZNF821	0.55242	0.000139715	UP	0.40198	0.00941937	UP
SNN	0.448682	2.78e-06	UP	0.401941	3.48e-05	UP
INPP5F	0.59275	8.55e-08	UP	0.401805	0.000542581	UP
NATD1	0.752947	3.92e-07	UP	0.401674	0.0159355	UP
AHDC1	0.321409	0.0124172	UP	0.401052	0.00135454	UP
MTMR11	0.284467	0.0136881	UP	0.399965	0.000284776	UP
TBC1D17	0.447628	0.00334527	UP	0.399542	0.0109919	UP
ST3GAL2	0.247467	0.0219538	UP	0.398462	7.8e-05	UP
PRPF40B	0.33054	0.00575021	UP	0.398221	0.000681822	UP
SRPX	0.732145	1.02e-09	UP	0.398009	0.00206192	UP
STC1	0.662146	2.36e-16	UP	0.397713	2.25e-06	UP
SLC22A18	0.591844	0.000224351	UP	0.397307	0.0230099	UP
PCYOX1L	0.303994	0.0141808	UP	0.396253	0.000943759	UP
PQLC3	0.738216	8.73e-09	UP	0.39617	0.00493605	UP
BRI3	0.399369	0.000206811	UP	0.396047	0.000253022	UP
ABCA2	0.551506	9.07e-06	UP	0.395248	0.00252354	UP
SGPL1	0.246043	0.0222118	UP	0.394463	8.75e-05	UP
PROB1	0.695182	1.34e-05	UP	0.394169	0.0269495	UP
GOLGB1	0.490415	1.16e-07	UP	0.393241	3.31e-05	UP
CHD6	0.456444	3.88e-05	UP	0.392642	0.000552376	UP
AZIN2	0.446788	0.000962285	UP	0.392537	0.00507594	UP
GSC	0.504937	0.00544553	UP	0.392215	0.0441161	UP
LINC00339	0.537412	7.01e-06	UP	0.392092	0.0019733	UP
MIR99AHG	0.419949	0.0241583	UP	0.390477	0.0430736	UP
CUL7	0.561185	2.1e-06	UP	0.390309	0.00173917	UP
AGAP1	0.355562	0.000221293	UP	0.390005	4.28e-05	UP
OSBPL2	0.414007	3.07e-06	UP	0.389969	1.31e-05	UP
GRAMD1A	0.309767	0.033828	UP	0.389717	0.00600959	UP
ADGRL3	0.789312	4.75e-08	UP	0.388846	0.0153335	UP
GSN	0.751614	9.23e-09	UP	0.388194	0.00717431	UP
PAQR8	0.533329	2.79e-06	UP	0.387398	0.00122294	UP
KLC4	0.327239	0.0195696	UP	0.386534	0.00506083	UP
NLGN2	0.723004	5.26e-11	UP	0.385995	0.00111262	UP
BCL6	0.679877	1.33e-10	UP	0.385546	0.000677297	UP
PSAP	0.384729	0.000198817	UP	0.384301	0.0002092	UP
XBP1	0.805961	8.07e-18	UP	0.383937	0.000133114	UP
CCDC28A	0.349246	0.00233415	UP	0.383834	0.000773322	UP
ZNF775	0.441842	0.00253909	UP	0.383739	0.0115889	UP
RAB6B	0.983424	9.89e-21	UP	0.382158	0.00126696	UP
LRP11	0.331142	0.0480864	UP	0.381881	0.0211795	UP
FKBP8	0.457406	0.000951809	UP	0.380725	0.00802426	UP
ARID4A	0.381724	0.0280706	UP	0.380447	0.0315762	UP
DNAH11	1.49595	7.19e-21	UP	0.380378	0.047902	UP
KRCC1	0.333362	0.0196261	UP	0.380018	0.00721425	UP
C11orf45	0.397141	0.0330498	UP	0.379402	0.0493833	UP
KIAA0355	0.371497	0.00727932	UP	0.379368	0.0066244	UP
ZNF688	0.55282	0.000624525	UP	0.378734	0.0318753	UP
SRC	0.430012	0.000265052	UP	0.378075	0.00176342	UP
FAM13A	0.488556	8.48e-05	UP	0.378063	0.00377684	UP
ARHGEF17	0.354465	0.0160744	UP	0.376909	0.0105684	UP
AC013461.1	0.270624	0.0347347	UP	0.376571	0.0020785	UP
PLEKHB1	1.14405	5.54e-25	UP	0.376566	0.00270982	UP
BLVRB	0.489764	0.00252464	UP	0.375155	0.0293209	UP
DNASE1	0.315554	0.00488253	UP	0.375105	0.000659022	UP
MANBA	0.208513	0.0452354	UP	0.374812	8.35e-05	UP
TRIM38	0.408577	0.000242671	UP	0.374405	0.000963894	UP
BAG3	0.289334	0.0119558	UP	0.374369	0.000776007	UP
SHC1	0.249813	0.0465126	UP	0.374149	0.00155012	UP
TNFRSF25	0.445561	0.00071955	UP	0.374075	0.00627124	UP
FOXK1	0.534657	4.2e-08	UP	0.374017	0.000234206	UP
UBE2H	0.334035	0.000118993	UP	0.373858	1.28e-05	UP
IDH2	0.512849	5.27e-05	UP	0.372132	0.00542194	UP
CMTM3	0.526997	7.58e-10	UP	0.372104	2.76e-05	UP
ZFP36L1	0.767368	2.16e-09	UP	0.371641	0.00845476	UP
PDIA4	0.278834	0.0109107	UP	0.371486	0.000428672	UP
TBC1D20	0.228306	0.0120528	UP	0.36902	1.48e-05	UP
SLC16A13	0.65453	3.43e-05	UP	0.367796	0.0380619	UP
KIAA0930	0.302558	0.035877	UP	0.367677	0.00907501	UP
SCARB1	0.683832	1.43e-08	UP	0.366669	0.00520417	UP
ARMCX3	0.598685	2.48e-05	UP	0.366007	0.017853	UP
PNPLA2	0.313433	0.0184621	UP	0.365862	0.00522097	UP
ABTB2	0.510114	3.36e-05	UP	0.365108	0.00502089	UP
HERPUD1	1.23433	1.08e-45	UP	0.365058	0.000137822	UP
FBXO44	0.867289	3.12e-12	UP	0.365024	0.00898338	UP
RASSF4	0.953979	1.07e-13	UP	0.364895	0.0119297	UP
NUCB1	0.368891	0.0030602	UP	0.364714	0.00373486	UP
ZNF224	0.437252	0.00373881	UP	0.363937	0.0211373	UP
PLEKHM3	0.510604	4.38e-05	UP	0.363889	0.00633074	UP
RP11-380J14.1	0.400864	0.00796215	UP	0.363492	0.0199188	UP
CRIPAK	0.517352	0.000350132	UP	0.363462	0.01951	UP
SLC16A3	0.69927	1.02e-13	UP	0.362931	0.00030396	UP
ITM2C	0.54241	7.79e-09	UP	0.362868	0.00022343	UP
PFKFB4	0.715346	2.17e-08	UP	0.361493	0.0100679	UP
ULK2	0.55304	4.05e-08	UP	0.361237	0.000704414	UP
SARS	0.683458	2.53e-11	UP	0.361176	0.00103402	UP
SOX12	0.798808	4.48e-09	UP	0.360895	0.0179963	UP
HAPLN3	0.980706	9.75e-13	UP	0.359004	0.0256811	UP
SRPK2	0.343406	0.00299196	UP	0.358796	0.00195095	UP
TNFRSF19	0.672718	2.38e-08	UP	0.358455	0.00633237	UP
HEG1	0.321702	0.00433943	UP	0.35836	0.00132828	UP
RBCK1	0.387948	0.0013686	UP	0.358047	0.0037731	UP
TCEA2	0.32463	0.037941	UP	0.358	0.0217177	UP
FAM69A	0.454631	0.0075274	UP	0.357472	0.0481047	UP
SVIL	0.340428	0.00151253	UP	0.356767	0.000874804	UP
FBXL20	0.596139	9.91e-06	UP	0.356172	0.0156574	UP
CUEDC1	0.584274	2.65e-09	UP	0.355993	0.000619403	UP
SLC2A3	0.451828	3.98e-05	UP	0.355456	0.00191782	UP
GPX4	0.397358	0.00192525	UP	0.354623	0.00708016	UP
CCNJL	0.260922	0.0325292	UP	0.354483	0.00244721	UP
WDR26	0.441374	0.00296484	UP	0.354189	0.023327	UP
JAK1	0.303146	0.00534299	UP	0.354184	0.000926365	UP
CXCL16	0.586213	3.56e-08	UP	0.353924	0.00197173	UP
DLGAP1-AS1	0.411919	0.0121569	UP	0.353476	0.0414664	UP
ZNF783	0.305985	0.0317	UP	0.352919	0.0121777	UP
FAM162A	0.948814	1.63e-24	UP	0.352584	0.000564384	UP
SCRN2	0.512117	2.03e-05	UP	0.352142	0.00599194	UP
DENND2A	0.502273	3.17e-05	UP	0.351252	0.00603646	UP
PGK1	1.08836	7.52e-39	UP	0.349765	0.000123502	UP
B3GNT9	0.385196	0.00153803	UP	0.34918	0.00509794	UP
SEL1L3	0.828222	1.34e-13	UP	0.348442	0.00495645	UP
MOB3A	0.58056	1.15e-07	UP	0.348025	0.00307047	UP
TAF10	0.353578	0.0142925	UP	0.347574	0.0178949	UP
TSPYL1	0.210117	0.0335473	UP	0.345999	0.00016408	UP
ZMYM2	0.501209	0.000115308	UP	0.345334	0.0128061	UP
DDAH2	0.412992	0.00278356	UP	0.343698	0.0179143	UP
CPNE2	0.283437	0.035143	UP	0.342779	0.00922776	UP
DPYSL2	0.431636	2.49e-06	UP	0.341317	0.000308298	UP
AAMDC	0.402352	0.0136422	UP	0.341192	0.0479388	UP
TSC22D4	0.308072	0.0240098	UP	0.340514	0.0121777	UP
ANKRD11	0.446658	1.17e-06	UP	0.339621	0.00035675	UP
PSKH1	0.338676	0.00652093	UP	0.339266	0.00703241	UP
ATG16L2	0.795731	9.15e-09	UP	0.339144	0.0344309	UP
BCL10	0.297411	0.0251985	UP	0.33725	0.0104068	UP
GMIP	0.42378	0.00614964	UP	0.336144	0.040915	UP
B4GALT5	0.417956	2.08e-07	UP	0.334176	5.12e-05	UP
AGO4	0.6916	4.18e-07	UP	0.333801	0.0304981	UP
WARS	0.570285	4.71e-10	UP	0.331614	0.0006652	UP
ACSS2	0.389087	0.00476418	UP	0.331601	0.0210358	UP
VIM	0.289482	0.00185771	UP	0.330467	0.00031122	UP
ZER1	0.270578	0.0192977	UP	0.330301	0.00347986	UP
ACAP3	0.386472	0.0160492	UP	0.330146	0.049832	UP
CTBP2	0.346919	5e-06	UP	0.329973	1.6e-05	UP
RUNX2	0.775987	4.11e-10	UP	0.328179	0.0192496	UP
HIVEP2	0.467319	0.00119881	UP	0.327936	0.0352606	UP
APCDD1	0.478203	0.000731623	UP	0.327851	0.0335987	UP
ST3GAL1	0.6495	1.51e-09	UP	0.327177	0.00542194	UP
SASH1	0.381394	0.00179829	UP	0.327104	0.00976528	UP
SERGEF	0.391889	0.00584594	UP	0.324371	0.0302753	UP
TFDP2	0.454881	6.38e-05	UP	0.322754	0.00750426	UP
MTHFD1L	0.324883	0.00202877	UP	0.321667	0.00248063	UP
ITPKB	0.535312	3.25e-09	UP	0.319068	0.000963894	UP
FNDC4	0.764317	5.66e-11	UP	0.317913	0.0161103	UP
N4BP1	0.220363	0.0241727	UP	0.316702	0.000654783	UP
MNT	0.405995	0.000237564	UP	0.315676	0.00641127	UP
DNAJC18	0.393265	3.65e-05	UP	0.314778	0.00148688	UP
FMNL2	0.738049	3.93e-08	UP	0.314752	0.0400267	UP
MAP4K4	0.273547	0.00145343	UP	0.31374	0.000206837	UP
KLHL36	0.300562	0.00695182	UP	0.313109	0.00510144	UP
FAM219B	0.242043	0.0341448	UP	0.312864	0.00464043	UP
PCBP4	0.466719	0.000611988	UP	0.312342	0.0348585	UP
BLOC1S4	0.276575	0.0284069	UP	0.312151	0.0127405	UP
PDIA3	0.243489	0.0088287	UP	0.310704	0.000566862	UP
TRPS1	0.356217	0.0065534	UP	0.310613	0.022407	UP
TAZ	0.510997	1.8e-05	UP	0.310279	0.0168037	UP
GLRX	0.504791	7.66e-06	UP	0.310003	0.011253	UP
NFKB2	0.257291	0.0438464	UP	0.309764	0.0133376	UP
SLC3A2	0.590454	6.97e-07	UP	0.308239	0.0189428	UP
SLC2A1	0.332749	0.00271275	UP	0.307001	0.00681174	UP
SEMA4C	0.382894	0.0037422	UP	0.306818	0.027497	UP
TMEM57	0.342377	0.00017488	UP	0.306566	0.00101966	UP
MPP1	0.315936	0.0237288	UP	0.306562	0.0320525	UP
MAP3K10	0.411297	0.00135603	UP	0.30613	0.0252806	UP
FAM234B	0.526761	2.72e-05	UP	0.306062	0.0287199	UP
GOLGA5	0.196039	0.043934	UP	0.304452	0.000840453	UP
WSB1	0.495773	0.000283824	UP	0.302693	0.0439191	UP
HK2	0.282691	0.0054013	UP	0.302622	0.00283546	UP
CSNK1G2	0.320364	0.0031259	UP	0.301166	0.00643995	UP
MID1IP1	0.481759	1.63e-05	UP	0.300669	0.0126537	UP
GFOD1	0.353795	0.010405	UP	0.300603	0.0386292	UP
C19orf66	0.819282	5.47e-14	UP	0.300467	0.0163469	UP
PDGFC	0.235686	0.0354426	UP	0.300236	0.0057366	UP
LARP6	0.467368	6.37e-06	UP	0.299999	0.00687542	UP
PTOV1	0.457489	3.89e-05	UP	0.299146	0.012236	UP
DRAM1	0.229685	0.0311558	UP	0.297651	0.00386595	UP
MLXIP	0.31978	0.00746293	UP	0.297412	0.0151713	UP
RILPL1	0.32403	0.00550893	UP	0.297373	0.0132975	UP
SLC35C2	0.231661	0.0431518	UP	0.2973	0.00739252	UP
MFGE8	0.528476	4.73e-06	UP	0.295881	0.0196452	UP
TNFAIP8L1	0.326765	0.000903092	UP	0.295878	0.00341053	UP
FAM53C	0.218625	0.0159715	UP	0.294402	0.000735658	UP
WDR45	0.393109	0.00418724	UP	0.293606	0.0460375	UP
PABPC1L	0.347232	0.00848062	UP	0.292802	0.0343	UP
TMEM45A	0.843693	6.72e-12	UP	0.292639	0.0411971	UP
RBL2	0.281183	0.00731908	UP	0.291734	0.00560959	UP
NFIL3	0.334032	0.0118393	UP	0.291173	0.0359024	UP
LINC00511	0.8997	3.94e-23	UP	0.290911	0.00453289	UP
NXPE3	0.506887	1.47e-05	UP	0.290526	0.0239259	UP
OCEL1	0.834505	1.42e-14	UP	0.289955	0.0221694	UP
TCEAL3	0.535877	4.14e-06	UP	0.289906	0.0250784	UP
PLAT	0.434422	2.8e-05	UP	0.289761	0.00884012	UP
GABARAPL1	0.325324	0.000162958	UP	0.288559	0.00107465	UP
ENO2	0.275649	0.0171862	UP	0.287189	0.0135065	UP
TANK	0.270718	0.0124047	UP	0.287182	0.00817671	UP
IRF2BPL	0.429395	0.000541827	UP	0.286396	0.0331433	UP
MRPL33	0.379461	0.000344662	UP	0.285649	0.0105655	UP
WBSCR17	0.355492	0.00907157	UP	0.285464	0.047916	UP
H6PD	0.788189	6.34e-14	UP	0.285403	0.0175275	UP
MOCOS	0.649548	4.25e-10	UP	0.283818	0.0156388	UP
KIAA2013	0.366978	0.00279547	UP	0.281621	0.0307167	UP
PEX11A	0.311809	0.0204418	UP	0.281516	0.0447387	UP
LPIN2	0.362762	0.000423148	UP	0.280152	0.00956019	UP
TGIF2	0.256651	0.0170079	UP	0.279134	0.00930708	UP
DAP	0.242129	0.0213695	UP	0.27835	0.00738967	UP
GRN	0.402392	0.00170634	UP	0.278008	0.045271	UP
MAP3K4	0.307094	0.0016767	UP	0.277669	0.00557883	UP
LIMCH1	0.492191	2.03e-10	UP	0.277205	0.000793296	UP
DAPK3	0.244492	0.041488	UP	0.2764	0.0201665	UP
DIP2C	0.2488	0.0218715	UP	0.275465	0.0108373	UP
WDR59	0.338462	0.00183736	UP	0.273823	0.0162031	UP
DNASE1L1	0.525432	3.32e-06	UP	0.273689	0.0302906	UP
GNAI2	0.271899	0.0280055	UP	0.273434	0.0295006	UP
ETV3	0.30004	0.0142679	UP	0.272766	0.031421	UP
ENPP1	0.286258	0.029016	UP	0.271324	0.0448503	UP
TBL1X	0.773388	1.82e-13	UP	0.269761	0.0272887	UP
CDKN1A	0.422529	3.54e-05	UP	0.266428	0.0161647	UP
PTPRJ	0.608307	5.75e-11	UP	0.266291	0.00995406	UP
BSDC1	0.333795	0.00150631	UP	0.265754	0.0160335	UP
TNRC18	0.27735	0.0230219	UP	0.265187	0.0341124	UP
FADS3	0.384371	0.00154814	UP	0.264866	0.0443688	UP
CREB3L2	0.410717	0.000100693	UP	0.263841	0.0210254	UP
ZHX2	0.43707	6.38e-06	UP	0.263674	0.0125051	UP
PDIA5	0.652509	1.72e-10	UP	0.263484	0.0239783	UP
ANKRA2	0.276961	0.0105558	UP	0.262906	0.017981	UP
THOC6	0.252793	0.0206955	UP	0.261779	0.0175978	UP
ZNF160	0.454078	3e-06	UP	0.260751	0.0143197	UP
NIPSNAP1	0.589908	8.41e-10	UP	0.260615	0.0154597	UP
ARL8A	0.225131	0.0407601	UP	0.259764	0.0168899	UP
BPGM	0.331064	0.000728515	UP	0.259353	0.0117675	UP
ZC3H11A	0.236427	0.0424067	UP	0.257072	0.0274954	UP
UXS1	0.225584	0.0256305	UP	0.256876	0.0103081	UP
POLR3GL	0.321359	0.00709404	UP	0.256439	0.0433567	UP
RALGAPA2	0.349712	0.00208254	UP	0.254888	0.0367292	UP
NARS	0.290465	0.00364557	UP	0.253942	0.0139067	UP
SNX25	0.293439	0.0145249	UP	0.252322	0.0457289	UP
LPIN1	0.322495	0.000461715	UP	0.251893	0.00906205	UP
HIP1R	0.270894	0.0121845	UP	0.251558	0.0238662	UP
NHSL1	0.500486	3.8e-08	UP	0.251381	0.0124977	UP
MKRN1	0.297436	0.00131115	UP	0.250525	0.00906843	UP
PTPRA	0.282381	0.000632744	UP	0.248703	0.00341145	UP
ZFYVE9	0.374026	0.000135045	UP	0.248334	0.0188824	UP
SYNE1	0.321374	0.00368791	UP	0.239898	0.0429147	UP
PAX6	0.223833	0.0396671	UP	0.239321	0.0288044	UP
CMTM4	0.25895	0.0126912	UP	0.239011	0.0256553	UP
SCPEP1	0.39002	0.000150677	UP	0.237259	0.0361068	UP
PLCD3	0.383004	0.000150677	UP	0.236382	0.0327694	UP
C22orf46	0.238404	0.0156528	UP	0.23538	0.019018	UP
MBD5	0.249561	0.0120284	UP	0.231321	0.024131	UP
AKAP13	0.289473	0.00819675	UP	0.23066	0.0468049	UP
DENND5A	0.239491	0.0116611	UP	0.222362	0.0228188	UP
GLUL	0.411362	1.59e-07	UP	0.217331	0.0116559	UP
MLLT3	0.45516	8.21e-07	UP	0.211642	0.0446127	UP
PPHLN1	-0.317938	0.000121247	DOWN	-0.198509	0.0276388	DOWN
BUB1	-0.398874	1.2e-05	DOWN	-0.204094	0.0460923	DOWN
NCAPG2	-0.509174	5.56e-10	DOWN	-0.205174	0.0279176	DOWN
ZNF207	-0.297116	0.00188486	DOWN	-0.209397	0.0422388	DOWN
POLE3	-0.6363	2.95e-14	DOWN	-0.210742	0.0292967	DOWN
RUNDC1	-0.228554	0.0136115	DOWN	-0.211788	0.0267923	DOWN
LARP7	-0.248788	0.0144082	DOWN	-0.21272	0.0460771	DOWN
MCPH1	-0.324811	0.000746922	DOWN	-0.213491	0.0417567	DOWN
PPP1R8	-0.255337	0.00357541	DOWN	-0.214392	0.0188824	DOWN
KIAA1217	-0.318347	0.000848975	DOWN	-0.215589	0.0367968	DOWN
HNRNPDL	-0.252954	0.0131747	DOWN	-0.216444	0.0428599	DOWN
METAP1	-0.277661	0.00625252	DOWN	-0.219346	0.0415937	DOWN
GNG5	-0.322936	0.00149617	DOWN	-0.220589	0.0453345	DOWN
DPH5	-0.361708	0.000475097	DOWN	-0.223719	0.0493099	DOWN
MAP2K4	-0.29782	0.00384821	DOWN	-0.22465	0.0411258	DOWN
SEC23B	-0.362425	0.000449247	DOWN	-0.227641	0.0441563	DOWN
HSPB11	-0.291945	0.00653723	DOWN	-0.227667	0.0461225	DOWN
TXNL4B	-0.294743	0.00644299	DOWN	-0.228772	0.0471457	DOWN
CERS5	-0.346471	0.000408178	DOWN	-0.22878	0.031068	DOWN
PRR11	-0.439504	3.33e-07	DOWN	-0.229738	0.0152704	DOWN
CDK12	-0.40275	6.76e-05	DOWN	-0.230965	0.0387456	DOWN
OTUD7B	-0.323461	0.000644576	DOWN	-0.23102	0.0225397	DOWN
VPS29	-0.236246	0.0244513	DOWN	-0.231646	0.0306934	DOWN
CCNB2	-0.313372	0.00343864	DOWN	-0.231812	0.0432183	DOWN
SENP3	-0.366	0.000535667	DOWN	-0.234036	0.0426827	DOWN
COX15	-0.311909	0.0019007	DOWN	-0.235398	0.0274866	DOWN
KAT7	-0.365581	2.64e-05	DOWN	-0.237313	0.0109622	DOWN
TOP3A	-0.336855	0.00245133	DOWN	-0.237371	0.0480453	DOWN
PDHX	-0.249889	0.0124147	DOWN	-0.237689	0.0202149	DOWN
DDB1	-0.302914	0.0058827	DOWN	-0.237811	0.0414997	DOWN
PPIA	-0.397542	0.000193427	DOWN	-0.237968	0.0428611	DOWN
POLR1B	-0.431633	3.96e-06	DOWN	-0.243559	0.0172621	DOWN
SCO1	-0.34082	8.48e-05	DOWN	-0.244498	0.00769469	DOWN
GOSR1	-0.266284	0.00624197	DOWN	-0.245491	0.013989	DOWN
EXOSC10	-0.308675	0.00684205	DOWN	-0.246952	0.0409047	DOWN
ACTL6A	-0.415898	5.63e-05	DOWN	-0.247311	0.0288892	DOWN
RBBP4	-0.214032	0.0219197	DOWN	-0.247456	0.00726677	DOWN
AAGAB	-0.22883	0.0180462	DOWN	-0.248216	0.0101839	DOWN
ARF3	-0.519478	1.24e-07	DOWN	-0.248236	0.023645	DOWN
CTNNAL1	-1.03262	9.92e-29	DOWN	-0.250114	0.0206369	DOWN
RNF216P1	-0.319558	0.00749041	DOWN	-0.250634	0.0486734	DOWN
2018-09-11	-0.400143	0.000511957	DOWN	-0.250722	0.0470621	DOWN
RAB5C	-0.255034	0.0264734	DOWN	-0.251267	0.0321077	DOWN
GATC	-0.252188	0.00793153	DOWN	-0.251411	0.00901113	DOWN
MCM10	-0.731917	2.83e-14	DOWN	-0.252359	0.0212614	DOWN
NGRN	-0.234752	0.00723626	DOWN	-0.25253	0.00381833	DOWN
PTBP1	-0.303062	0.00177553	DOWN	-0.2527	0.0121777	DOWN
PRC1	-0.484649	4.74e-06	DOWN	-0.253565	0.031421	DOWN
HNRNPM	-0.42121	0.000181606	DOWN	-0.253798	0.0403977	DOWN
POLH	-0.442761	4e-05	DOWN	-0.254102	0.0322744	DOWN
REEP1	-0.301882	0.0141121	DOWN	-0.254505	0.0497514	DOWN
INTS10	-0.296663	0.00158091	DOWN	-0.254624	0.00878471	DOWN
CDK5RAP2	-0.555738	6.4e-12	DOWN	-0.254759	0.0040582	DOWN
TNC	-0.427342	0.000178245	DOWN	-0.255385	0.0421371	DOWN
COPS3	-0.510777	1.81e-07	DOWN	-0.255572	0.0183887	DOWN
KIAA1468	-0.389829	0.000180504	DOWN	-0.255793	0.0228853	DOWN
OSTF1	-0.286516	0.016743	DOWN	-0.256067	0.0400223	DOWN
PHLPP2	-0.232538	0.0233163	DOWN	-0.256073	0.0122552	DOWN
CALM3	-0.449003	4.58e-05	DOWN	-0.256132	0.0353957	DOWN
REPS1	-0.324869	0.000265242	DOWN	-0.256185	0.00590017	DOWN
CCT4	-0.545169	1.63e-07	DOWN	-0.256226	0.0283389	DOWN
TLE1	-0.294582	0.00799838	DOWN	-0.256247	0.026541	DOWN
SAAL1	-0.459926	2.39e-06	DOWN	-0.25649	0.0161113	DOWN
AURKA	-0.737718	9.45e-13	DOWN	-0.256585	0.0310828	DOWN
COIL	-0.228603	0.0475446	DOWN	-0.257136	0.0254771	DOWN
RTCA	-0.371289	0.00120704	DOWN	-0.257306	0.0375489	DOWN
TSR1	-0.448771	3.7e-06	DOWN	-0.258277	0.0144734	DOWN
WDR75	-0.342529	0.000911546	DOWN	-0.259512	0.017431	DOWN
MED17	-0.400756	0.000363001	DOWN	-0.260239	0.0329367	DOWN
PCF11	-0.547061	1.63e-06	DOWN	-0.260422	0.0431665	DOWN
PUM3	-0.855917	4.62e-19	DOWN	-0.260811	0.0179143	DOWN
ATG3	-0.363294	0.000104802	DOWN	-0.26287	0.00790187	DOWN
PKNOX1	-0.382223	5e-05	DOWN	-0.263162	0.0086624	DOWN
GFM2	-0.279845	0.0040193	DOWN	-0.265124	0.00752155	DOWN
MIS12	-0.342823	0.00579001	DOWN	-0.265384	0.0446127	DOWN
PTCD3	-0.300683	0.00104602	DOWN	-0.266182	0.00472973	DOWN
DERL2	-0.316901	0.00475988	DOWN	-0.26669	0.0228232	DOWN
PCBP2	-0.24912	0.0202573	DOWN	-0.267028	0.0128209	DOWN
AP3M2	-0.340686	0.00235284	DOWN	-0.267312	0.0237698	DOWN
RINT1	-0.359834	0.00244639	DOWN	-0.267352	0.0351005	DOWN
SPATA5L1	-0.698395	1.22e-09	DOWN	-0.26736	0.0427159	DOWN
SP2	-0.329009	0.0107208	DOWN	-0.267391	0.0499914	DOWN
COPZ1	-0.301328	0.0125983	DOWN	-0.268039	0.0325502	DOWN
TSPAN5	-0.307355	0.00184658	DOWN	-0.269806	0.0079955	DOWN
MRPL47	-0.529379	2.17e-06	DOWN	-0.27084	0.0295459	DOWN
FARSB	-0.855813	2.19e-16	DOWN	-0.271003	0.0240659	DOWN
SRPRA	-0.264368	0.0484977	DOWN	-0.271202	0.045974	DOWN
ARPC5L	-0.674697	4.68e-12	DOWN	-0.271853	0.0128214	DOWN
EMC7	-0.33053	0.000735692	DOWN	-0.27265	0.00734314	DOWN
AGO2	-0.226223	0.0490352	DOWN	-0.27274	0.0155566	DOWN
RAB8A	-0.312265	0.00143083	DOWN	-0.273131	0.00681174	DOWN
TNPO2	-0.411289	0.000100453	DOWN	-0.273363	0.0160301	DOWN
KPNA4	-0.324429	0.00708854	DOWN	-0.273448	0.0300277	DOWN
DNAJC9	-0.53668	3.26e-07	DOWN	-0.273484	0.0183989	DOWN
ERCC6L2	-0.305319	0.0065794	DOWN	-0.273844	0.0183009	DOWN
TPP2	-0.407926	0.000304202	DOWN	-0.274082	0.0242341	DOWN
PRPF4	-0.687755	5.79e-09	DOWN	-0.274305	0.0429244	DOWN
ZPR1	-0.312657	0.00401596	DOWN	-0.274698	0.0143928	DOWN
TUBB4B	-0.741206	2.03e-10	DOWN	-0.274704	0.0412578	DOWN
KPNA1	-0.36647	8.36e-05	DOWN	-0.274817	0.00494958	DOWN
SLAIN2	-0.327184	0.0109666	DOWN	-0.275033	0.0418326	DOWN
MMADHC	-0.310397	0.0038811	DOWN	-0.275492	0.0128255	DOWN
NR3C1	-0.409782	0.000732142	DOWN	-0.27626	0.035355	DOWN
PABPC4	-0.505391	5.83e-10	DOWN	-0.276317	0.00159798	DOWN
NDUFB5	-0.34638	0.00734305	DOWN	-0.276472	0.0432889	DOWN
CHAMP1	-0.402735	6.81e-06	DOWN	-0.276892	0.00344976	DOWN
PRPSAP2	-0.23086	0.0262658	DOWN	-0.277269	0.00659332	DOWN
GYG1	-0.485902	1.7e-05	DOWN	-0.277954	0.024926	DOWN
DHX9	-0.547787	2.57e-10	DOWN	-0.278926	0.00300259	DOWN
MED14	-0.265382	0.00710941	DOWN	-0.278945	0.004778	DOWN
PNO1	-0.434237	1.61e-05	DOWN	-0.279301	0.00962506	DOWN
KHSRP	-0.311194	0.000886055	DOWN	-0.279854	0.00348559	DOWN
PARP1	-0.32812	0.00446313	DOWN	-0.280007	0.0194947	DOWN
SRP72	-0.312444	0.00204007	DOWN	-0.28032	0.00706639	DOWN
PSMC6	-0.491048	7.46e-07	DOWN	-0.280538	0.00911095	DOWN
ARHGAP36	-0.713742	1.64e-09	DOWN	-0.280569	0.0364152	DOWN
DPAGT1	-0.362691	0.000679013	DOWN	-0.280692	0.0123214	DOWN
C1QBP	-0.512224	1.66e-06	DOWN	-0.28073	0.0166553	DOWN
EZH2	-0.486718	7.49e-08	DOWN	-0.280825	0.00389687	DOWN
PPP1CA	-0.339854	0.0113388	DOWN	-0.281064	0.0468987	DOWN
TMEM69	-0.402576	0.000147826	DOWN	-0.281354	0.0127043	DOWN
SUCLA2	-0.385522	0.00112472	DOWN	-0.281592	0.0255966	DOWN
NAXD	-0.3446	0.000700655	DOWN	-0.282568	0.00759336	DOWN
NUP205	-0.636278	4.76e-10	DOWN	-0.282704	0.0128903	DOWN
SF3B2	-0.316917	0.00698727	DOWN	-0.282923	0.0197019	DOWN
UMPS	-0.544714	5.94e-06	DOWN	-0.283106	0.0348179	DOWN
NOL10	-0.27746	0.00737738	DOWN	-0.283384	0.00666325	DOWN
SPC24	-0.393088	0.000402357	DOWN	-0.283655	0.016247	DOWN
FAM173B	-0.551615	1.96e-05	DOWN	-0.284269	0.0496752	DOWN
WDR7	-0.279642	0.0169058	DOWN	-0.284541	0.0166445	DOWN
PPID	-0.334749	0.00501127	DOWN	-0.284849	0.0218972	DOWN
PRMT3	-0.462786	0.000276905	DOWN	-0.285018	0.0411481	DOWN
DBR1	-0.31494	0.00211231	DOWN	-0.285029	0.00678065	DOWN
GEMIN6	-0.283845	0.0320979	DOWN	-0.28506	0.0347534	DOWN
SMC1A	-0.471778	3.01e-05	DOWN	-0.285444	0.0202769	DOWN
EXOSC9	-0.364506	0.000494789	DOWN	-0.285738	0.00907501	DOWN
RABEP2	-0.347317	0.00410855	DOWN	-0.285764	0.0243084	DOWN
TIMM21	-0.546157	2.65e-06	DOWN	-0.286029	0.0263564	DOWN
[truncated: 1,363 more rows]

## Sheet: GO Down
GO biological process complete	Homo sapiens - REFLIST (21042)	upload_1 (1463)	upload_1 (expected)	upload_1 (over/under)	upload_1 (fold Enrichment)	upload_1 (raw P-value)	upload_1 (FDR)
replication fork arrest (GO:0043111)	6	6	0.42	+	14.38	4.91e-05	0.00298
DNA unwinding involved in DNA replication (GO:0006268)	11	7	0.76	+	9.15	8.14e-05	0.00448
telomere maintenance via semi-conservative replication (GO:0032201)	22	14	1.53	+	9.15	2.21e-08	3.48e-06
cell cycle DNA replication (GO:0044786)	37	21	2.57	+	8.16	3.35e-11	7.98e-09
nuclear DNA replication (GO:0033260)	36	20	2.5	+	7.99	1.31e-10	2.91e-08
protein localization to kinetochore (GO:0034501)	13	7	0.9	+	7.74	0.000177	0.00883
DNA replication checkpoint (GO:0000076)	17	9	1.18	+	7.61	2.3e-05	0.00157
DNA replication initiation (GO:0006270)	28	14	1.95	+	7.19	2.13e-07	2.66e-05
attachment of spindle microtubules to kinetochore (GO:0008608)	21	10	1.46	+	6.85	1.64e-05	0.00117
nucleotide-excision repair, DNA gap filling (GO:0006297)	23	10	1.6	+	6.25	3.04e-05	0.00197
deoxyribose phosphate catabolic process (GO:0046386)	21	9	1.46	+	6.16	8.3e-05	0.00455
DNA strand elongation (GO:0022616)	22	9	1.53	+	5.88	0.00011	0.00575
DNA-dependent DNA replication (GO:0006261)	122	49	8.48	+	5.78	2.77e-19	1.41e-16
negative regulation of DNA-dependent DNA replication (GO:2000104)	25	10	1.74	+	5.75	5.35e-05	0.00321
somatic recombination of immunoglobulin gene segments (GO:0016447)	23	9	1.6	+	5.63	0.000145	0.00744
citrate metabolic process (GO:0006101)	39	15	2.71	+	5.53	1.13e-06	0.000118
DNA damage response, detection of DNA damage (GO:0042769)	37	14	2.57	+	5.44	2.99e-06	0.00028
regulation of DNA-dependent DNA replication (GO:0090329)	51	19	3.55	+	5.36	6.49e-08	9.28e-06
histone phosphorylation (GO:0016572)	27	10	1.88	+	5.33	9e-05	0.0048
interstrand cross-link repair (GO:0036297)	49	18	3.41	+	5.28	1.7e-07	2.18e-05
mitotic interphase (GO:0051329)	30	11	2.09	+	5.27	4.34e-05	0.00271
interphase (GO:0051325)	30	11	2.09	+	5.27	4.34e-05	0.0027
DNA-dependent DNA replication maintenance of fidelity (GO:0045005)	41	15	2.85	+	5.26	1.87e-06	0.000188
regulation of transcription involved in G1/S transition of mitotic cell cycle (GO:0000083)	28	10	1.95	+	5.14	0.000115	0.00596
CENP-A containing nucleosome assembly (GO:0034080)	31	11	2.16	+	5.1	5.54e-05	0.0033
mismatch repair (GO:0006298)	31	11	2.16	+	5.1	5.54e-05	0.00329
CENP-A containing chromatin organization (GO:0061641)	31	11	2.16	+	5.1	5.54e-05	0.00328
somatic diversification of immunoglobulins (GO:0016445)	34	12	2.36	+	5.08	2.67e-05	0.00178
centromere complex assembly (GO:0034508)	37	13	2.57	+	5.05	1.29e-05	0.000972
M phase (GO:0000279)	123	43	8.55	+	5.03	2.43e-15	9.32e-13
mitotic M phase (GO:0000087)	123	43	8.55	+	5.03	2.43e-15	9.1e-13
tricarboxylic acid metabolic process (GO:0072350)	43	15	2.99	+	5.02	3.03e-06	0.000283
DNA replication (GO:0006260)	208	72	14.46	+	4.98	1.41e-24	1.7e-21
tricarboxylic acid cycle (GO:0006099)	35	12	2.43	+	4.93	3.37e-05	0.00217
negative regulation of G0 to G1 transition (GO:0070317)	38	13	2.64	+	4.92	1.63e-05	0.00117
base-excision repair (GO:0006284)	44	15	3.06	+	4.9	3.83e-06	0.00034
anaphase (GO:0051322)	112	38	7.79	+	4.88	2.17e-13	6.84e-11
mitotic anaphase (GO:0000090)	112	38	7.79	+	4.88	2.17e-13	6.7e-11
chromatin remodeling at centromere (GO:0031055)	33	11	2.29	+	4.79	8.8e-05	0.00472
regulation of G0 to G1 transition (GO:0070316)	42	14	2.92	+	4.79	9.89e-06	0.000775
cell cycle G1/S phase transition (GO:0044843)	117	39	8.13	+	4.79	1.67e-13	5.36e-11
telomere organization (GO:0032200)	97	32	6.74	+	4.74	3.08e-11	7.45e-09
G1/S transition of mitotic cell cycle (GO:0000082)	116	38	8.07	+	4.71	5.3e-13	1.6e-10
DNA replication-independent nucleosome assembly (GO:0006336)	40	13	2.78	+	4.67	2.55e-05	0.00171
telomere maintenance (GO:0000723)	94	30	6.54	+	4.59	2.45e-10	5.29e-08
DNA replication-independent nucleosome organization (GO:0034724)	41	13	2.85	+	4.56	3.16e-05	0.00204
negative regulation of DNA replication (GO:0008156)	39	12	2.71	+	4.43	8.05e-05	0.00446
biological phase (GO:0044848)	216	66	15.02	+	4.39	3.04e-20	1.77e-17
mitotic cell cycle phase (GO:0098763)	216	66	15.02	+	4.39	3.04e-20	1.71e-17
cell cycle phase (GO:0022403)	216	66	15.02	+	4.39	3.04e-20	1.65e-17
positive regulation of DNA replication (GO:0045740)	40	12	2.78	+	4.31	9.85e-05	0.00522
mitotic prometaphase (GO:0000236)	167	50	11.61	+	4.31	2.28e-15	8.96e-13
mitotic sister chromatid segregation (GO:0000070)	107	32	7.44	+	4.3	2.47e-10	5.26e-08
regulation of centrosome cycle (GO:0046605)	57	17	3.96	+	4.29	3.99e-06	0.000352
somatic diversification of immune receptors (GO:0002200)	44	13	3.06	+	4.25	5.82e-05	0.00339
postreplication repair (GO:0006301)	52	15	3.62	+	4.15	2.03e-05	0.00139
regulation of centrosome duplication (GO:0010824)	42	12	2.92	+	4.11	0.000145	0.00744
lactation (GO:0007595)	46	13	3.2	+	4.06	8.51e-05	0.00464
regulation of DNA replication (GO:0006275)	107	30	7.44	+	4.03	3.17e-09	5.61e-07
sister chromatid segregation (GO:0000819)	134	37	9.32	+	3.97	6.9e-11	1.62e-08
DNA synthesis involved in DNA repair (GO:0000731)	51	14	3.55	+	3.95	6e-05	0.00346
mitotic nuclear division (GO:0140014)	142	38	9.87	+	3.85	8.28e-11	1.89e-08
regulation of mitotic metaphase/anaphase transition (GO:0030071)	53	14	3.68	+	3.8	8.52e-05	0.00462
positive regulation of mitotic cell cycle phase transition (GO:1901992)	72	19	5.01	+	3.8	5.01e-06	0.000426
double-strand break repair via homologous recombination (GO:0000724)	91	24	6.33	+	3.79	3.02e-07	3.57e-05
DNA duplex unwinding (GO:0032508)	61	16	4.24	+	3.77	2.92e-05	0.00192
recombinational repair (GO:0000725)	92	24	6.4	+	3.75	3.57e-07	4.16e-05
regulation of alternative mRNA splicing, via spliceosome (GO:0000381)	62	16	4.31	+	3.71	3.46e-05	0.0022
regulation of metaphase/anaphase transition of cell cycle (GO:1902099)	55	14	3.82	+	3.66	0.000119	0.00614
DNA geometric change (GO:0032392)	71	18	4.94	+	3.65	1.4e-05	0.00102
cell cycle phase transition (GO:0044770)	261	66	18.15	+	3.64	1.03e-16	4.4e-14
positive regulation of cell cycle phase transition (GO:1901989)	88	22	6.12	+	3.6	1.98e-06	0.000196
mitotic cell cycle phase transition (GO:0044772)	253	63	17.59	+	3.58	9.61e-16	3.88e-13
aerobic respiration (GO:0009060)	73	18	5.08	+	3.55	1.93e-05	0.00133
protein localization to chromosome (GO:0034502)	57	14	3.96	+	3.53	0.000164	0.00831
mitochondrial translational elongation (GO:0070125)	88	21	6.12	+	3.43	6.24e-06	0.000514
DNA biosynthetic process (GO:0071897)	110	26	7.65	+	3.4	6.01e-07	6.66e-05
regulation of double-strand break repair (GO:2000779)	68	16	4.73	+	3.38	8.88e-05	0.00475
microtubule cytoskeleton organization involved in mitosis (GO:1902850)	98	23	6.81	+	3.38	2.92e-06	0.000275
transcription-coupled nucleotide-excision repair (GO:0006283)	73	17	5.08	+	3.35	6.04e-05	0.00347
chromosome segregation (GO:0007059)	262	61	18.22	+	3.35	3.64e-14	1.3e-11
mitotic spindle organization (GO:0007052)	74	17	5.15	+	3.3	6.98e-05	0.00391
double-strand break repair (GO:0006302)	170	39	11.82	+	3.3	2.1e-09	3.9e-07
regulation of mRNA splicing, via spliceosome (GO:0048024)	97	22	6.74	+	3.26	7.62e-06	0.000612
mitochondrial translational termination (GO:0070126)	89	20	6.19	+	3.23	2.18e-05	0.00149
mitochondrial translation (GO:0032543)	112	25	7.79	+	3.21	2.4e-06	0.000231
positive regulation of mitotic cell cycle (GO:0045931)	148	33	10.29	+	3.21	6.38e-08	9.22e-06
mRNA export from nucleus (GO:0006406)	108	24	7.51	+	3.2	4.05e-06	0.000356
mRNA-containing ribonucleoprotein complex export from nucleus (GO:0071427)	108	24	7.51	+	3.2	4.05e-06	0.000354
translational termination (GO:0006415)	95	21	6.61	+	3.18	1.7e-05	0.0012
nucleotide-excision repair (GO:0006289)	109	24	7.58	+	3.17	4.64e-06	0.000397
RNA export from nucleus (GO:0006405)	132	29	9.18	+	3.16	5.13e-07	5.72e-05
nuclear chromosome segregation (GO:0098813)	211	46	14.67	+	3.14	3.27e-10	6.69e-08
mitotic cell cycle process (GO:1903047)	591	129	41.09	+	3.14	1.8e-26	4.05e-23
ribonucleoprotein complex export from nucleus (GO:0071426)	129	28	8.97	+	3.12	9.86e-07	0.000105
ribonucleoprotein complex localization (GO:0071166)	130	28	9.04	+	3.1	1.12e-06	0.000118
nuclear division (GO:0000280)	279	60	19.4	+	3.09	1.11e-12	3.18e-10
mitotic cell cycle (GO:0000278)	680	146	47.28	+	3.09	2.94e-29	2.32e-25
regulation of DNA recombination (GO:0000018)	98	21	6.81	+	3.08	2.54e-05	0.00172
regulation of DNA repair (GO:0006282)	112	24	7.79	+	3.08	6.91e-06	0.000561
mitotic cell cycle checkpoint (GO:0007093)	159	34	11.05	+	3.08	9.67e-08	1.35e-05
cell cycle checkpoint (GO:0000075)	200	42	13.91	+	3.02	4.95e-09	8.56e-07
cellular protein complex disassembly (GO:0043624)	135	28	9.39	+	2.98	2.13e-06	0.00021
mitochondrial gene expression (GO:0140053)	137	28	9.53	+	2.94	2.73e-06	0.000259
organelle fission (GO:0048285)	304	62	21.14	+	2.93	3.37e-12	8.98e-10
regulation of RNA splicing (GO:0043484)	133	27	9.25	+	2.92	4.56e-06	0.000392
DNA integrity checkpoint (GO:0031570)	148	30	10.29	+	2.92	1.41e-06	0.000144
DNA conformation change (GO:0071103)	247	50	17.17	+	2.91	5.23e-10	1.04e-07
cell division (GO:0051301)	488	98	33.93	+	2.89	3.64e-18	1.69e-15
regulation of chromosome segregation (GO:0051983)	105	21	7.3	+	2.88	6.09e-05	0.00347
DNA packaging (GO:0006323)	176	35	12.24	+	2.86	2.88e-07	3.44e-05
DNA recombination (GO:0006310)	217	43	15.09	+	2.85	1.44e-08	2.36e-06
regulation of G2/M transition of mitotic cell cycle (GO:0010389)	152	30	10.57	+	2.84	2.27e-06	0.000221
nuclear export (GO:0051168)	162	32	11.26	+	2.84	1.04e-06	0.00011
regulation of mitotic nuclear division (GO:0007088)	182	36	12.65	+	2.84	2.2e-07	2.72e-05
regulation of microtubule cytoskeleton organization (GO:0070507)	182	36	12.65	+	2.84	2.2e-07	2.7e-05
regulation of cell cycle G2/M phase transition (GO:1902749)	168	33	11.68	+	2.83	7.93e-07	8.49e-05
regulation of mitotic cell cycle phase transition (GO:1901990)	351	69	24.4	+	2.83	1.31e-12	3.63e-10
DNA repair (GO:0006281)	483	95	33.58	+	2.83	4.7e-17	2.06e-14
protein export from nucleus (GO:0006611)	153	30	10.64	+	2.82	2.55e-06	0.000245
mitotic DNA integrity checkpoint (GO:0044774)	108	21	7.51	+	2.8	8.65e-05	0.00468
meiosis I cell cycle process (GO:0061982)	113	22	7.86	+	2.8	5.84e-05	0.00339
positive regulation of DNA metabolic process (GO:0051054)	219	42	15.23	+	2.76	6.89e-08	9.68e-06
regulation of mitotic cell cycle (GO:0007346)	581	111	40.4	+	2.75	6.56e-19	3.13e-16
positive regulation of cell cycle process (GO:0090068)	278	53	19.33	+	2.74	1.21e-09	2.29e-07
regulation of cell cycle phase transition (GO:1901987)	386	73	26.84	+	2.72	1.04e-12	3.02e-10
negative regulation of mitotic cell cycle phase transition (GO:1901991)	165	31	11.47	+	2.7	5.57e-06	0.000466
DNA metabolic process (GO:0006259)	787	148	54.72	+	2.7	1.87e-24	1.96e-21
chromatin assembly or disassembly (GO:0006333)	155	29	10.78	+	2.69	1.23e-05	0.000933
regulation of mRNA processing (GO:0050684)	134	25	9.32	+	2.68	5.71e-05	0.00336
chromatin assembly (GO:0031497)	134	25	9.32	+	2.68	5.71e-05	0.00335
negative regulation of cell cycle process (GO:0010948)	279	52	19.4	+	2.68	3.08e-09	5.58e-07
negative regulation of DNA metabolic process (GO:0051053)	151	28	10.5	+	2.67	1.92e-05	0.00133
mRNA transport (GO:0051028)	157	29	10.92	+	2.66	1.37e-05	0.00101
meiotic cell cycle process (GO:1903046)	168	31	11.68	+	2.65	6.68e-06	0.000544
protein acetylation (GO:0006473)	136	25	9.46	+	2.64	6.26e-05	0.00355
cell cycle process (GO:0022402)	947	174	65.84	+	2.64	1.37e-27	3.6e-24
chromatin remodeling (GO:0006338)	154	28	10.71	+	2.62	2.32e-05	0.00157
regulation of nuclear division (GO:0051783)	209	38	14.53	+	2.62	7.07e-07	7.62e-05
meiotic cell cycle (GO:0051321)	225	41	15.64	+	2.62	2.42e-07	2.96e-05
regulation of DNA metabolic process (GO:0051052)	406	74	28.23	+	2.62	3.6e-12	9.44e-10
regulation of G1/S transition of mitotic cell cycle (GO:2000045)	138	25	9.59	+	2.61	7.03e-05	0.00392
negative regulation of cell cycle phase transition (GO:1901988)	182	33	12.65	+	2.61	4.14e-06	0.00036
G2/M transition of mitotic cell cycle (GO:0000086)	127	23	8.83	+	2.6	0.000146	0.00744
response to ionizing radiation (GO:0010212)	145	26	10.08	+	2.58	5.43e-05	0.00325
cellular respiration (GO:0045333)	156	28	10.85	+	2.58	2.68e-05	0.00178
regulation of cell cycle process (GO:0010564)	698	125	48.53	+	2.58	4.55e-19	2.24e-16
meiotic nuclear division (GO:0140013)	151	27	10.5	+	2.57	3.96e-05	0.0025
cell cycle G2/M phase transition (GO:0044839)	129	23	8.97	+	2.56	0.000164	0.00829
cell cycle (GO:0007049)	1310	233	91.08	+	2.56	1.65e-35	2.59e-31
negative regulation of mitotic cell cycle (GO:0045930)	255	45	17.73	+	2.54	1.67e-07	2.18e-05
chromosome organization (GO:0051276)	1013	178	70.43	+	2.53	2.06e-26	4.04e-23
protein acylation (GO:0043543)	177	31	12.31	+	2.52	1.38e-05	0.00101
regulation of microtubule-based process (GO:0032886)	213	37	14.81	+	2.5	3.2e-06	0.000291
regulation of cell cycle G1/S phase transition (GO:1902806)	156	27	10.85	+	2.49	5.92e-05	0.00343
positive regulation of cell cycle (GO:0045787)	393	68	27.32	+	2.49	2e-10	4.37e-08
RNA transport (GO:0050658)	199	34	13.84	+	2.46	1.06e-05	0.000828
nucleic acid transport (GO:0050657)	199	34	13.84	+	2.46	1.06e-05	0.000824
cellular response to DNA damage stimulus (GO:0006974)	747	127	51.94	+	2.45	6.53e-18	2.94e-15
establishment of RNA localization (GO:0051236)	201	34	13.98	+	2.43	1.2e-05	0.00092
protein-DNA complex assembly (GO:0065004)	203	34	14.11	+	2.41	1.37e-05	0.00102
regulation of response to DNA damage stimulus (GO:2001020)	203	34	14.11	+	2.41	1.37e-05	0.00101
RNA localization (GO:0006403)	222	37	15.44	+	2.4	5.92e-06	0.000493
energy derivation by oxidation of organic compounds (GO:0015980)	226	37	15.71	+	2.35	1.14e-05	0.000876
nucleic acid phosphodiester bond hydrolysis (GO:0090305)	294	48	20.44	+	2.35	6.26e-07	6.84e-05
regulation of gene expression, epigenetic (GO:0040029)	222	36	15.44	+	2.33	1.72e-05	0.0012
histone modification (GO:0016570)	362	58	25.17	+	2.3	6.05e-08	8.82e-06
RNA splicing, via transesterification reactions (GO:0000375)	292	46	20.3	+	2.27	1.93e-06	0.000193
negative regulation of cell cycle (GO:0045786)	532	84	36.99	+	2.27	1.24e-10	2.79e-08
mRNA splicing, via spliceosome (GO:0000398)	289	45	20.09	+	2.24	3.16e-06	0.000291
RNA splicing, via transesterification reactions with bulged adenosine as nucleophile (GO:0000377)	289	45	20.09	+	2.24	3.16e-06	0.000289
nucleobase-containing compound transport (GO:0015931)	239	37	16.62	+	2.23	3.42e-05	0.00219
covalent chromatin modification (GO:0016569)	374	58	26	+	2.23	1.69e-07	2.18e-05
nuclear transport (GO:0051169)	279	43	19.4	+	2.22	6.54e-06	0.000536
regulation of cell cycle (GO:0051726)	1114	172	77.45	+	2.22	3.49e-20	1.83e-17
protein-DNA complex subunit organization (GO:0071824)	242	37	16.83	+	2.2	3.87e-05	0.00246
nucleocytoplasmic transport (GO:0006913)	275	42	19.12	+	2.2	1.49e-05	0.00108
ribosome biogenesis (GO:0042254)	278	42	19.33	+	2.17	1.63e-05	0.00117
protein-containing complex disassembly (GO:0032984)	226	34	15.71	+	2.16	0.000108	0.0057
RNA splicing (GO:0008380)	387	58	26.91	+	2.16	4.55e-07	5.16e-05
ribonucleoprotein complex biogenesis (GO:0022613)	431	64	29.97	+	2.14	1.5e-07	1.98e-05
regulation of mRNA metabolic process (GO:1903311)	263	39	18.29	+	2.13	4.68e-05	0.00289
ncRNA processing (GO:0034470)	371	55	25.79	+	2.13	1.25e-06	0.000128
protein-containing complex localization (GO:0031503)	258	38	17.94	+	2.12	6.64e-05	0.00373
RNA processing (GO:0006396)	841	122	58.47	+	2.09	1.01e-12	2.99e-10
regulation of chromosome organization (GO:0033044)	332	48	23.08	+	2.08	1.21e-05	0.000924
protein modification by small protein removal (GO:0070646)	288	41	20.02	+	2.05	6.3e-05	0.00355
cellular component disassembly (GO:0022411)	374	53	26	+	2.04	6.06e-06	0.000502
peptidyl-lysine modification (GO:0018205)	269	38	18.7	+	2.03	0.00015	0.00766

## Sheet: Pathway Down
Reactome pathways	Homo sapiens - REFLIST (20996)	upload_1 (1453)	upload_1 (expected)	upload_1 (over/under)	upload_1 (fold Enrichment)	upload_1 (raw P-value)	upload_1 (FDR)
Diseases of Mismatch Repair (MMR) (R-HSA-5423599)	5	5	0.35	+	14.45	0.000216	0.00264
Phosphorylation of proteins involved in the G2/M transition by Cyclin A:Cdc2 complexes (R-HSA-170145)	3	3	0.21	+	14.45	0.00467	0.0365
Defective Mismatch Repair Associated With MSH2 (R-HSA-5632928)	3	3	0.21	+	14.45	0.00467	0.0364
Removal of the Flap Intermediate (R-HSA-69166)	14	10	0.97	+	10.32	1.06e-06	2.7e-05
Removal of the Flap Intermediate from the C-strand (R-HSA-174437)	10	7	0.69	+	10.12	5.12e-05	0.000743
Processive synthesis on the lagging strand (R-HSA-69183)	15	10	1.04	+	9.63	1.67e-06	4.01e-05
Activation of the pre-replicative complex (R-HSA-68962)	33	22	2.28	+	9.63	9.81e-13	9.77e-11
Mismatch Repair (R-HSA-5358508)	15	10	1.04	+	9.63	1.67e-06	3.97e-05
Lagging Strand Synthesis (R-HSA-69186)	20	13	1.38	+	9.39	5.6e-08	2.19e-06
Mismatch repair (MMR) directed by MSH2:MSH3 (MutSbeta) (R-HSA-5358606)	14	9	0.97	+	9.29	6.93e-06	0.000132
Mismatch repair (MMR) directed by MSH2:MSH6 (MutSalpha) (R-HSA-5358565)	14	9	0.97	+	9.29	6.93e-06	0.000131
Processive synthesis on the C-strand of the telomere (R-HSA-174414)	11	7	0.76	+	9.2	7.92e-05	0.0011
Telomere C-strand (Lagging Strand) Synthesis (R-HSA-174417)	24	15	1.66	+	9.03	7.81e-09	3.72e-07
Telomere C-strand synthesis initiation (R-HSA-174430)	8	5	0.55	+	9.03	0.000936	0.00991
ROBO receptors bind AKAP5 (R-HSA-9010642)	8	5	0.55	+	9.03	0.000936	0.00986
DNA strand elongation (R-HSA-69190)	32	20	2.21	+	9.03	2.5e-11	1.71e-09
DNA replication initiation (R-HSA-68952)	8	5	0.55	+	9.03	0.000936	0.00981
Activation of ATR in response to replication stress (R-HSA-176187)	37	22	2.56	+	8.59	5.26e-12	4.43e-10
Unwinding of DNA (R-HSA-176974)	12	7	0.83	+	8.43	0.000118	0.00158
Polymerase switching on the C-strand of the telomere (R-HSA-174411)	14	8	0.97	+	8.26	4.26e-05	0.000639
Leading Strand Synthesis (R-HSA-69109)	14	8	0.97	+	8.26	4.26e-05	0.000634
Polymerase switching (R-HSA-69091)	14	8	0.97	+	8.26	4.26e-05	0.00063
Extension of Telomeres (R-HSA-180786)	30	17	2.08	+	8.19	2.38e-09	1.38e-07
Activation of E2F1 target genes at G1/S (R-HSA-539107)	28	15	1.94	+	7.74	3.68e-08	1.52e-06
G1/S-Specific Transcription (R-HSA-69205)	28	15	1.94	+	7.74	3.68e-08	1.49e-06
PCNA-Dependent Long Patch Base Excision Repair (R-HSA-5651801)	21	11	1.45	+	7.57	2.92e-06	6.34e-05
G0 and Early G1 (R-HSA-1538133)	27	14	1.87	+	7.49	1.43e-07	4.89e-06
HDR through MMEJ (alt-NHEJ) (R-HSA-5685939)	10	5	0.69	+	7.23	0.00196	0.0184
Transport of Ribonucleoproteins into the Host Nucleus (R-HSA-168271)	28	14	1.94	+	7.23	2.02e-07	6.5e-06
Transcription of E2F targets under negative control by p107 (RBL1) and p130 (RBL2) in complex with HDAC1 (R-HSA-1362300)	16	8	1.11	+	7.23	8.71e-05	0.00121
Coenzyme A biosynthesis (R-HSA-196783)	8	4	0.55	+	7.23	0.00568	0.0423
Resolution of AP sites via the multiple-nucleotide patch replacement pathway (R-HSA-110373)	25	12	1.73	+	6.94	2.1e-06	4.74e-05
Transcription of E2F targets under negative control by DREAM complex (R-HSA-1362277)	19	9	1.31	+	6.84	4.36e-05	0.000641
Nuclear import of Rev protein (R-HSA-180746)	30	14	2.08	+	6.74	3.88e-07	1.18e-05
Vpr-mediated nuclear import of PICs (R-HSA-180910)	30	14	2.08	+	6.74	3.88e-07	1.16e-05
NEP/NS2 Interacts with the Cellular Export Machinery (R-HSA-168333)	28	13	1.94	+	6.71	1.06e-06	2.72e-05
Presynaptic phase of homologous DNA pairing and strand exchange (R-HSA-5693616)	39	18	2.7	+	6.67	9.82e-09	4.58e-07
Condensation of Prometaphase Chromosomes (R-HSA-2514853)	11	5	0.76	+	6.57	0.0027	0.0236
Citric acid cycle (TCA cycle) (R-HSA-71403)	22	10	1.52	+	6.57	2.16e-05	0.000349
CDC6 association with the ORC:origin complex (R-HSA-68689)	11	5	0.76	+	6.57	0.0027	0.0236
Interactions of Rev with host cellular proteins (R-HSA-177243)	33	15	2.28	+	6.57	1.95e-07	6.38e-06
Homologous DNA Pairing and Strand Exchange (R-HSA-5693579)	42	19	2.91	+	6.54	4.96e-09	2.59e-07
Transport of the SLBP independent Mature mRNA (R-HSA-159227)	31	14	2.15	+	6.53	5.3e-07	1.51e-05
Rev-mediated nuclear export of HIV RNA (R-HSA-165054)	31	14	2.15	+	6.53	5.3e-07	1.49e-05
Export of Viral Ribonucleoproteins from Nucleus (R-HSA-168274)	29	13	2.01	+	6.48	1.44e-06	3.51e-05
Resolution of Abasic Sites (AP sites) (R-HSA-73933)	36	16	2.49	+	6.42	9.78e-08	3.57e-06
Base Excision Repair (R-HSA-73884)	36	16	2.49	+	6.42	9.78e-08	3.51e-06
Gap-filling DNA repair synthesis and ligation in GG-NER (R-HSA-5696397)	25	11	1.73	+	6.36	1.07e-05	0.000194
Transport of the SLBP Dependant Mature mRNA (R-HSA-159230)	32	14	2.21	+	6.32	7.16e-07	1.99e-05
Nuclear Pore Complex (NPC) Disassembly (R-HSA-3301854)	32	14	2.21	+	6.32	7.16e-07	1.96e-05
NS1 Mediated Effects on Host Pathways (R-HSA-168276)	37	16	2.56	+	6.25	1.32e-07	4.58e-06
Regulation of Glucokinase by Glucokinase Regulatory Protein (R-HSA-170822)	28	12	1.94	+	6.19	5.27e-06	0.000107
Interactions of Vpr with host cellular proteins (R-HSA-176033)	33	14	2.28	+	6.13	9.6e-07	2.5e-05
Resolution of D-loop Structures through Synthesis-Dependent Strand Annealing (SDSA) (R-HSA-5693554)	26	11	1.8	+	6.11	1.43e-05	0.000245
Translesion Synthesis by POLH (R-HSA-110320)	19	8	1.31	+	6.08	0.000221	0.00269
Recognition of DNA damage by PCNA-containing replication complex (R-HSA-110314)	31	13	2.15	+	6.06	2.59e-06	5.8e-05
HSF1 activation (R-HSA-3371511)	12	5	0.83	+	6.02	0.00362	0.0296
Host Interactions with Influenza Factors (R-HSA-168253)	39	16	2.7	+	5.93	2.33e-07	7.41e-06
E2F mediated regulation of DNA replication (R-HSA-113510)	22	9	1.52	+	5.91	0.000107	0.00145
SUMOylation of DNA replication proteins (R-HSA-4615885)	42	17	2.91	+	5.85	1.15e-07	4.06e-06
DNA Replication Pre-Initiation (R-HSA-69002)	85	34	5.88	+	5.78	8e-14	9.74e-12
M/G1 Transition (R-HSA-68874)	85	34	5.88	+	5.78	8e-14	9.23e-12
G1/S Transition (R-HSA-69206)	131	51	9.07	+	5.63	1.25e-19	3.91e-17
SUMOylation of SUMOylation proteins (R-HSA-4085377)	31	12	2.15	+	5.59	1.21e-05	0.000215
Activation of DNA fragmentation factor (R-HSA-211227)	13	5	0.9	+	5.56	0.00475	0.0369
Inhibition of replication initiation of damaged DNA by RB1/E2F1 (R-HSA-113501)	13	5	0.9	+	5.56	0.00475	0.0368
Apoptosis induced DNA fragmentation (R-HSA-140342)	13	5	0.9	+	5.56	0.00475	0.0366
Transcriptional Regulation by E2F6 (R-HSA-8953750)	34	13	2.35	+	5.53	5.86e-06	0.000115
HDR through Homologous Recombination (HRR) (R-HSA-5685942)	66	25	4.57	+	5.47	3.89e-10	2.43e-08
DNA Replication (R-HSA-69306)	127	48	8.79	+	5.46	3.89e-18	9.47e-16
Resolution of D-loop Structures through Holliday Junction Intermediates (R-HSA-5693568)	32	12	2.21	+	5.42	1.56e-05	0.000263
Translesion synthesis by REV1 (R-HSA-110312)	16	6	1.11	+	5.42	0.00221	0.02
Synthesis of DNA (R-HSA-69239)	119	44	8.24	+	5.34	1.86e-16	3.14e-14
Transport of Mature mRNA Derived from an Intronless Transcript (R-HSA-159231)	38	14	2.63	+	5.32	3.66e-06	7.71e-05
Resolution of D-Loop Structures (R-HSA-5693537)	33	12	2.28	+	5.25	2.01e-05	0.000326
Cyclin A/B1/B2 associated events during G2/M transition (R-HSA-69273)	25	9	1.73	+	5.2	0.000233	0.00278
Transport of Mature mRNAs Derived from Intronless Transcripts (R-HSA-159234)	39	14	2.7	+	5.19	4.68e-06	9.68e-05
Mitotic G1-G1/S phases (R-HSA-453279)	148	53	10.24	+	5.17	4.81e-19	1.32e-16
Early Phase of HIV Life Cycle (R-HSA-162594)	14	5	0.97	+	5.16	0.00611	0.0449
TP53 Regulates Transcription of Genes Involved in G1 Cell Cycle Arrest (R-HSA-6804116)	14	5	0.97	+	5.16	0.00611	0.0447
S Phase (R-HSA-69242)	161	57	11.14	+	5.12	3.45e-20	1.26e-17
Vitamin B5 (pantothenate) metabolism (R-HSA-199220)	17	6	1.18	+	5.1	0.00282	0.0245
Translesion synthesis by POLI (R-HSA-5656121)	17	6	1.18	+	5.1	0.00282	0.0244
Translesion synthesis by POLK (R-HSA-5655862)	17	6	1.18	+	5.1	0.00282	0.0243
SUMOylation of ubiquitinylation proteins (R-HSA-3232142)	34	12	2.35	+	5.1	2.56e-05	0.0004
HDR through Single Strand Annealing (SSA) (R-HSA-5685938)	37	13	2.56	+	5.08	1.23e-05	0.000218
Nuclear Envelope Breakdown (R-HSA-2980766)	46	16	3.18	+	5.03	1.39e-06	3.43e-05
Amplification of signal from unattached kinetochores via a MAD2 inhibitory signal (R-HSA-141444)	92	32	6.37	+	5.03	8.82e-12	7.16e-10
Amplification of signal from the kinetochores (R-HSA-141424)	92	32	6.37	+	5.03	8.82e-12	6.9e-10
Termination of translesion DNA synthesis (R-HSA-5656169)	32	11	2.21	+	4.97	6.73e-05	0.000952
Orc1 removal from chromatin (R-HSA-68949)	71	24	4.91	+	4.88	5.48e-09	2.67e-07
Resolution of Sister Chromatid Cohesion (R-HSA-2500257)	122	41	8.44	+	4.86	2.76e-14	3.56e-12
snRNP Assembly (R-HSA-191859)	49	16	3.39	+	4.72	2.74e-06	6.07e-05
Metabolism of non-coding RNA (R-HSA-194441)	49	16	3.39	+	4.72	2.74e-06	6.01e-05
Viral Messenger RNA Synthesis (R-HSA-168325)	40	13	2.77	+	4.7	2.43e-05	0.000384
Fanconi Anemia Pathway (R-HSA-6783310)	38	12	2.63	+	4.56	6.27e-05	0.000892
Mitotic Spindle Checkpoint (R-HSA-69618)	108	34	7.47	+	4.55	1.92e-11	1.35e-09
Assembly of the pre-replicative complex (R-HSA-68867)	68	21	4.71	+	4.46	1.73e-07	5.75e-06
Homology Directed Repair (R-HSA-5693538)	120	37	8.3	+	4.46	4.17e-12	3.8e-10
Translesion synthesis by Y family DNA polymerases bypasses lesions on DNA template (R-HSA-110313)	39	12	2.7	+	4.45	7.72e-05	0.00108
DNA Damage Bypass (R-HSA-73893)	49	15	3.39	+	4.42	1.07e-05	0.000195
Transport of Mature mRNA derived from an Intron-Containing Transcript (R-HSA-159236)	70	21	4.84	+	4.34	2.59e-07	8.11e-06
SCF(Skp2)-mediated degradation of p27/p21 (R-HSA-187577)	60	18	4.15	+	4.34	1.83e-06	4.31e-05
Chromosome Maintenance (R-HSA-73886)	90	27	6.23	+	4.34	5.28e-09	2.69e-07
Switching of origins to a post-replicative state (R-HSA-69052)	90	27	6.23	+	4.34	5.28e-09	2.63e-07
Cell Cycle Checkpoints (R-HSA-69620)	271	80	18.75	+	4.27	1.31e-23	7.17e-21
Cyclin A:Cdk2-associated events at S phase entry (R-HSA-69656)	85	25	5.88	+	4.25	2.67e-08	1.13e-06
Dual Incision in GG-NER (R-HSA-5696400)	41	12	2.84	+	4.23	0.000115	0.00155
HDR through Homologous Recombination (HRR) or Single Strand Annealing (SSA) (R-HSA-5693567)	114	33	7.89	+	4.18	2.36e-10	1.56e-08
Cyclin E associated events during G1/S transition (R-HSA-69202)	83	24	5.74	+	4.18	6.61e-08	2.54e-06
Mitotic Prometaphase (R-HSA-68877)	194	56	13.43	+	4.17	1.51e-16	2.75e-14
SUMOylation of chromatin organization proteins (R-HSA-4551638)	52	15	3.6	+	4.17	1.93e-05	0.000317
SUMOylation of RNA binding proteins (R-HSA-4570464)	42	12	2.91	+	4.13	0.000139	0.00185
Telomere Maintenance (R-HSA-157579)	63	18	4.36	+	4.13	3.27e-06	7.02e-05
Meiotic recombination (R-HSA-912446)	56	16	3.88	+	4.13	1.13e-05	0.000204
Antiviral mechanism by IFN-stimulated genes (R-HSA-1169410)	70	20	4.84	+	4.13	9.45e-07	2.53e-05
ISG15 antiviral mechanism (R-HSA-1169408)	70	20	4.84	+	4.13	9.45e-07	2.49e-05
Separation of Sister Chromatids (R-HSA-2467813)	186	53	12.87	+	4.12	1.54e-15	2.41e-13
G2/M Checkpoints (R-HSA-69481)	151	43	10.45	+	4.11	7.31e-13	7.62e-11
Cell Cycle, Mitotic (R-HSA-69278)	495	139	34.26	+	4.06	1.87e-38	2.05e-35
Downregulation of TGF-beta receptor signaling (R-HSA-2173788)	25	7	1.73	+	4.05	0.00377	0.0306
Transport of Mature Transcript to Cytoplasm (R-HSA-72202)	79	22	5.47	+	4.02	3.97e-07	1.17e-05
Mitotic Anaphase (R-HSA-68882)	194	54	13.43	+	4.02	1.9e-15	2.77e-13
DNA Double-Strand Break Repair (R-HSA-5693532)	148	41	10.24	+	4	5.21e-12	4.57e-10
Mitotic Metaphase and Anaphase (R-HSA-2555396)	195	54	13.49	+	4	2.27e-15	3.12e-13
Regulation of TP53 Activity through Phosphorylation (R-HSA-6804756)	92	25	6.37	+	3.93	9.76e-08	3.62e-06
SUMOylation of DNA damage response and repair proteins (R-HSA-3108214)	70	19	4.84	+	3.92	3.32e-06	7.07e-05
CDT1 association with the CDC6:ORC:origin complex (R-HSA-68827)	59	16	4.08	+	3.92	1.96e-05	0.00032
Regulation of HSF1-mediated heat shock response (R-HSA-3371453)	67	18	4.64	+	3.88	6.74e-06	0.00013
RHO GTPases Activate Formins (R-HSA-5663220)	135	36	9.34	+	3.85	2.49e-10	1.6e-08
Cellular response to heat stress (R-HSA-3371556)	87	23	6.02	+	3.82	4.73e-07	1.38e-05
Cdc20:Phospho-APC/C mediated degradation of Cyclin A (R-HSA-174184)	72	19	4.98	+	3.81	4.7e-06	9.63e-05
Cell Cycle (R-HSA-1640170)	600	157	41.52	+	3.78	2.82e-40	6.17e-37
APC:Cdc20 mediated degradation of cell cycle proteins prior to satisfation of the cell cycle checkpoint (R-HSA-179419)	73	19	5.05	+	3.76	5.57e-06	0.000111
Pyruvate metabolism and Citric Acid (TCA) cycle (R-HSA-71406)	54	14	3.74	+	3.75	9.63e-05	0.00133
Processing of DNA double-strand break ends (R-HSA-5693607)	81	21	5.61	+	3.75	1.92e-06	4.43e-05
TGF-beta receptor signaling activates SMADs (R-HSA-2173789)	31	8	2.15	+	3.73	0.00306	0.0257
APC/C-mediated degradation of cell cycle proteins (R-HSA-174143)	86	22	5.95	+	3.7	1.33e-06	3.35e-05
Regulation of mitotic cell cycle (R-HSA-453276)	86	22	5.95	+	3.7	1.33e-06	3.31e-05
G1/S DNA Damage Checkpoints (R-HSA-69615)	67	17	4.64	+	3.67	2.26e-05	0.000362
APC/C:Cdc20 mediated degradation of mitotic proteins (R-HSA-176409)	75	19	5.19	+	3.66	7.75e-06	0.000144
Regulation of APC/C activators between G1/S and early anaphase (R-HSA-176408)	80	20	5.54	+	3.61	5.34e-06	0.000107
Ubiquitin-dependent degradation of Cyclin D1 (R-HSA-69229)	52	13	3.6	+	3.61	0.00023	0.00278
Ubiquitin-dependent degradation of Cyclin D (R-HSA-75815)	52	13	3.6	+	3.61	0.00023	0.00277
CDK-mediated phosphorylation and removal of Cdc6 (R-HSA-69017)	72	18	4.98	+	3.61	1.56e-05	0.000264
Gap-filling DNA repair synthesis and ligation in TC-NER (R-HSA-6782210)	64	16	4.43	+	3.61	4.55e-05	0.000664
Activation of APC/C and APC/C:Cdc20 mediated degradation of mitotic proteins (R-HSA-176814)	76	19	5.26	+	3.61	9.11e-06	0.000168
Host Interactions of HIV factors (R-HSA-162909)	125	31	8.65	+	3.58	1.82e-08	7.82e-07
p53-Independent G1/S DNA damage checkpoint (R-HSA-69613)	53	13	3.67	+	3.54	0.00027	0.00319
p53-Independent DNA Damage Response (R-HSA-69610)	53	13	3.67	+	3.54	0.00027	0.00318
Ubiquitin Mediated Degradation of Phosphorylated Cdc25A (R-HSA-69601)	53	13	3.67	+	3.54	0.00027	0.00316
tRNA processing in the nucleus (R-HSA-6784531)	53	13	3.67	+	3.54	0.00027	0.00314
M Phase (R-HSA-68886)	353	86	24.43	+	3.52	1.22e-20	5.33e-18
Transcription-Coupled Nucleotide Excision Repair (TC-NER) (R-HSA-6781827)	78	19	5.4	+	3.52	1.25e-05	0.000219
DNA Repair (R-HSA-73894)	293	70	20.28	+	3.45	1.19e-16	2.37e-14
Mitochondrial translation elongation (R-HSA-5389840)	88	21	6.09	+	3.45	5.83e-06	0.000115
Regulation of ornithine decarboxylase (ODC) (R-HSA-350562)	51	12	3.53	+	3.4	0.000632	0.0071
Mitochondrial translation (R-HSA-5368287)	94	22	6.51	+	3.38	4.61e-06	9.63e-05
Mitotic Prophase (R-HSA-68875)	103	24	7.13	+	3.37	1.85e-06	4.31e-05
The role of GTSE1 in G2/M progression after G2 checkpoint (R-HSA-8852276)	78	18	5.4	+	3.33	3.88e-05	0.00059
p53-Dependent G1/S DNA damage checkpoint (R-HSA-69580)	65	15	4.5	+	3.33	0.000167	0.00213
p53-Dependent G1 DNA Damage Response (R-HSA-69563)	65	15	4.5	+	3.33	0.000167	0.00212
Dual incision in TC-NER (R-HSA-6782135)	65	15	4.5	+	3.33	0.000167	0.00211
Mitochondrial translation termination (R-HSA-5419276)	88	20	6.09	+	3.28	1.78e-05	0.000296
Glycolysis (R-HSA-70171)	66	15	4.57	+	3.28	0.000193	0.00239
Regulation of TP53 Activity (R-HSA-5633007)	159	36	11	+	3.27	1.04e-08	4.74e-07
Global Genome Nucleotide Excision Repair (GG-NER) (R-HSA-5696399)	84	19	5.81	+	3.27	3.03e-05	0.000471
APC/C:Cdh1 mediated degradation of Cdc20 and other APC/C:Cdh1 targeted proteins in late mitosis/early G1 (R-HSA-174178)	72	16	4.98	+	3.21	0.00015	0.00195
Transcriptional regulation by small RNAs (R-HSA-5578749)	72	16	4.98	+	3.21	0.00015	0.00194
Meiosis (R-HSA-1500620)	86	19	5.95	+	3.19	4e-05	0.000604
Cross-presentation of soluble exogenous antigens (endosomes) (R-HSA-1236978)	50	11	3.46	+	3.18	0.00168	0.0164
Regulation of activated PAK-2p34 by proteasome mediated degradation (R-HSA-211733)	50	11	3.46	+	3.18	0.00168	0.0163
FBXL7 down-regulates AURKA during mitotic entry and in early mitosis (R-HSA-8854050)	55	12	3.81	+	3.15	0.00112	0.0115
SCF-beta-TrCP mediated degradation of Emi1 (R-HSA-174113)	55	12	3.81	+	3.15	0.00112	0.0114
SUMOylation (R-HSA-2990846)	162	35	11.21	+	3.12	4.54e-08	1.81e-06
Mitochondrial translation initiation (R-HSA-5368286)	88	19	6.09	+	3.12	5.24e-05	0.000755
tRNA processing (R-HSA-72306)	102	22	7.06	+	3.12	1.41e-05	0.000243
G2/M Transition (R-HSA-69275)	195	42	13.49	+	3.11	2.29e-09	1.35e-07
Hh mutants that don't undergo autocatalytic processing are degraded by ERAD (R-HSA-5362768)	56	12	3.88	+	3.1	0.00128	0.0129
tRNA modification in the nucleus and cytosol (R-HSA-6782315)	42	9	2.91	+	3.1	0.00501	0.0382
Mitotic G2-G2/M phases (R-HSA-453274)	197	42	13.63	+	3.08	2.97e-09	1.62e-07
Recycling pathway of L1 (R-HSA-437239)	47	10	3.25	+	3.07	0.00331	0.0274
Glucose metabolism (R-HSA-70326)	85	18	5.88	+	3.06	0.000101	0.00139
Vpu mediated degradation of CD4 (R-HSA-180534)	52	11	3.6	+	3.06	0.00219	0.02
Autodegradation of the E3 ubiquitin ligase COP1 (R-HSA-349425)	52	11	3.6	+	3.06	0.00219	0.02
SUMO E3 ligases SUMOylate target proteins (R-HSA-3108232)	156	33	10.8	+	3.06	1.67e-07	5.62e-06
Regulation of RUNX2 expression and activity (R-HSA-8939902)	71	15	4.91	+	3.05	0.000381	0.00433
Nucleotide Excision Repair (R-HSA-5696398)	110	23	7.61	+	3.02	1.4e-05	0.000244
APC/C:Cdc20 mediated degradation of Securin (R-HSA-174154)	67	14	4.64	+	3.02	0.000649	0.00725
Regulation of Apoptosis (R-HSA-169911)	53	11	3.67	+	3	0.0025	0.0222
Vif-mediated degradation of APOBEC3G (R-HSA-180585)	53	11	3.67	+	3	0.0025	0.0221
Negative regulation of NOTCH4 signaling (R-HSA-9604323)	53	11	3.67	+	3	0.0025	0.022
Autodegradation of Cdh1 by Cdh1:APC/C (R-HSA-174084)	63	13	4.36	+	2.98	0.0011	0.0114
G2/M DNA damage checkpoint (R-HSA-69473)	78	16	5.4	+	2.96	0.000329	0.00378
PLC beta mediated events (R-HSA-112043)	44	9	3.04	+	2.96	0.0065	0.047
TP53 Regulates Transcription of Cell Cycle Genes (R-HSA-6791312)	49	10	3.39	+	2.95	0.00429	0.034
Regulation of RUNX3 expression and activity (R-HSA-8941858)	54	11	3.74	+	2.94	0.00283	0.0242
AUF1 (hnRNP D0) binds and destabilizes mRNA (R-HSA-450408)	54	11	3.74	+	2.94	0.00283	0.0241
Deposition of new CENPA-containing nucleosomes at the centromere (R-HSA-606279)	54	11	3.74	+	2.94	0.00283	0.024
Nucleosome assembly (R-HSA-774815)	54	11	3.74	+	2.94	0.00283	0.0239
NIK-->noncanonical NF-kB signaling (R-HSA-5676590)	59	12	4.08	+	2.94	0.00188	0.0178
Hh mutants abrogate ligand secretion (R-HSA-5387390)	59	12	4.08	+	2.94	0.00188	0.0178
Mitochondrial protein import (R-HSA-1268020)	65	13	4.5	+	2.89	0.00141	0.0141
Dectin-1 mediated noncanonical NF-kB signaling (R-HSA-5607761)	60	12	4.15	+	2.89	0.00213	0.0198
GLI3 is processed to GLI3R by the proteasome (R-HSA-5610785)	60	12	4.15	+	2.89	0.00213	0.0197
Degradation of GLI2 by the proteasome (R-HSA-5610783)	60	12	4.15	+	2.89	0.00213	0.0197
Degradation of GLI1 by the proteasome (R-HSA-5610780)	60	12	4.15	+	2.89	0.00213	0.0196
rRNA modification in the nucleus and cytosol (R-HSA-6790901)	60	12	4.15	+	2.89	0.00213	0.0195
Degradation of AXIN (R-HSA-4641257)	55	11	3.81	+	2.89	0.00321	0.0267
Processing of Capped Intron-Containing Pre-mRNA (R-HSA-72203)	237	47	16.4	+	2.87	2.64e-09	1.49e-07
Cleavage of Growing Transcript in the Termination Region (R-HSA-109688)	66	13	4.57	+	2.85	0.00159	0.0158
RNA Polymerase II Transcription Termination (R-HSA-73856)	66	13	4.57	+	2.85	0.00159	0.0157
Defective CFTR causes cystic fibrosis (R-HSA-5678895)	61	12	4.22	+	2.84	0.0024	0.0214
Kinesins (R-HSA-983189)	61	12	4.22	+	2.84	0.0024	0.0214
Stabilization of p53 (R-HSA-69541)	56	11	3.88	+	2.84	0.00362	0.0297
Activation of NF-kappaB in B cells (R-HSA-1169091)	67	13	4.64	+	2.8	0.00179	0.0171
mRNA 3'-end processing (R-HSA-72187)	57	11	3.94	+	2.79	0.00407	0.0325
Degradation of DVL (R-HSA-4641258)	57	11	3.94	+	2.79	0.00407	0.0324
Signaling by Non-Receptor Tyrosine Kinases (R-HSA-9006927)	52	10	3.6	+	2.78	0.00616	0.045
Signaling by PTK6 (R-HSA-8848021)	52	10	3.6	+	2.78	0.00616	0.0448
Regulation of PTEN stability and activity (R-HSA-8948751)	69	13	4.78	+	2.72	0.00225	0.0202
Regulation of PLK1 Activity at G2/M Transition (R-HSA-2565942)	85	16	5.88	+	2.72	0.000749	0.00817
Regulation of mRNA stability by proteins that bind AU-rich elements (R-HSA-450531)	86	16	5.95	+	2.69	0.000836	0.00907
Hedgehog ligand biogenesis (R-HSA-5358346)	65	12	4.5	+	2.67	0.00378	0.0306
AURKA Activation by TPX2 (R-HSA-8854518)	71	13	4.91	+	2.65	0.0028	0.0244
Degradation of beta-catenin by the destruction complex (R-HSA-195253)	82	15	5.67	+	2.64	0.00139	0.014
Recruitment of NuMA to mitotic centrosomes (R-HSA-380320)	93	17	6.44	+	2.64	0.000695	0.00765
HIV Life Cycle (R-HSA-162587)	148	27	10.24	+	2.64	3.06e-05	0.000469
Signaling by TGF-beta Receptor Complex (R-HSA-170834)	72	13	4.98	+	2.61	0.00312	0.0261
HIV Infection (R-HSA-162906)	228	41	15.78	+	2.6	2.89e-07	8.91e-06
MAPK6/MAPK4 signaling (R-HSA-5687128)	89	16	6.16	+	2.6	0.00115	0.0117
ER-Phagosome pathway (R-HSA-1236974)	84	15	5.81	+	2.58	0.00172	0.0166
Metabolism of polyamines (R-HSA-351202)	84	15	5.81	+	2.58	0.00172	0.0165
Transcriptional regulation by RUNX2 (R-HSA-8878166)	118	21	8.17	+	2.57	0.000328	0.00379
mRNA Splicing - Major Pathway (R-HSA-72163)	180	32	12.46	+	2.57	7.3e-06	0.000137
Loss of proteins required for interphase microtubule organization from the centrosome (R-HSA-380284)	68	12	4.71	+	2.55	0.00519	0.0392
Loss of Nlp from mitotic centrosomes (R-HSA-380259)	68	12	4.71	+	2.55	0.00519	0.0391
Gene Silencing by RNA (R-HSA-211000)	102	18	7.06	+	2.55	0.00102	0.0106
Apoptosis (R-HSA-109581)	165	29	11.42	+	2.54	2.35e-05	0.000373
mRNA Splicing (R-HSA-72172)	188	33	13.01	+	2.54	6.44e-06	0.000125
Centrosome maturation (R-HSA-380287)	80	14	5.54	+	2.53	0.00467	0.0368
Recruitment of mitotic centrosome proteins and complexes (R-HSA-380270)	80	14	5.54	+	2.53	0.00467	0.0366
Opioid Signalling (R-HSA-111885)	81	14	5.61	+	2.5	0.00484	0.0372
Downstream signaling events of B Cell Receptor (BCR) (R-HSA-1168372)	81	14	5.61	+	2.5	0.00484	0.0371
Programmed Cell Death (R-HSA-5357801)	168	29	11.63	+	2.49	3.03e-05	0.000468
RUNX1 regulates transcription of genes involved in differentiation of HSCs (R-HSA-8939236)	99	17	6.85	+	2.48	0.00169	0.0164
Cellular responses to stress (R-HSA-2262752)	393	67	27.2	+	2.46	5.56e-10	3.39e-08
Late Phase of HIV Life Cycle (R-HSA-162599)	135	23	9.34	+	2.46	0.000243	0.00289
Hedgehog 'off' state (R-HSA-5610787)	112	19	7.75	+	2.45	0.000929	0.00993
Reproduction (R-HSA-1474165)	112	19	7.75	+	2.45	0.000929	0.00988
UCH proteinases (R-HSA-5689603)	96	16	6.64	+	2.41	0.00283	0.0243
Factors involved in megakaryocyte development and platelet production (R-HSA-983231)	157	26	10.86	+	2.39	0.000194	0.00239
Influenza Infection (R-HSA-168254)	151	25	10.45	+	2.39	0.000273	0.00317
RHO GTPase Effectors (R-HSA-195258)	278	46	19.24	+	2.39	5.29e-07	1.53e-05
Influenza Life Cycle (R-HSA-168255)	140	23	9.69	+	2.37	0.000563	0.00636
Transcriptional Regulation by TP53 (R-HSA-3700989)	360	59	24.91	+	2.37	1.69e-08	7.41e-07
COPI-dependent Golgi-to-ER retrograde traffic (R-HSA-6811434)	100	16	6.92	+	2.31	0.0037	0.0301
Transcriptional regulation by RUNX3 (R-HSA-8878159)	94	15	6.51	+	2.31	0.0051	0.0386
PTEN Regulation (R-HSA-6807070)	138	22	9.55	+	2.3	0.00092	0.00988
Anchoring of the basal body to the plasma membrane (R-HSA-5620912)	96	15	6.64	+	2.26	0.00584	0.0433
Metabolism of RNA (R-HSA-8953854)	660	103	45.67	+	2.26	1.16e-12	1.1e-10
Epigenetic regulation of gene expression (R-HSA-212165)	116	18	8.03	+	2.24	0.00382	0.0308
Cellular responses to external stimuli (R-HSA-8953897)	470	71	32.53	+	2.18	1.37e-08	6.11e-07
The citric acid (TCA) cycle and respiratory electron transport (R-HSA-1428517)	173	26	11.97	+	2.17	0.000674	0.0075
Beta-catenin independent WNT signaling (R-HSA-3858494)	143	21	9.9	+	2.12	0.00341	0.0281
Translation (R-HSA-72766)	293	43	20.28	+	2.12	1.74e-05	0.00029
Infectious disease (R-HSA-5663205)	370	54	25.61	+	2.11	1.94e-06	4.43e-05
Chromatin modifying enzymes (R-HSA-3247509)	241	35	16.68	+	2.1	0.000169	0.00212
Chromatin organization (R-HSA-4839726)	241	35	16.68	+	2.1	0.000169	0.00211
Influenza Viral RNA Transcription and Replication (R-HSA-168273)	131	19	9.07	+	2.1	0.00431	0.0341
Signaling by Rho GTPases (R-HSA-194315)	408	59	28.24	+	2.09	8.5e-07	2.3e-05
Signaling by Nuclear Receptors (R-HSA-9006931)	167	24	11.56	+	2.08	0.00167	0.0164
Signaling by Hedgehog (R-HSA-5358351)	148	21	10.24	+	2.05	0.00404	0.0324
Ub-specific processing proteases (R-HSA-5689880)	205	29	14.19	+	2.04	0.000722	0.00791
Intracellular signaling by second messengers (R-HSA-9006925)	271	38	18.75	+	2.03	0.000154	0.00198
Gene expression (Transcription) (R-HSA-74160)	1351	188	93.49	+	2.01	7.52e-18	1.65e-15

## Sheet: Go UP
GO biological process complete	Homo sapiens - REFLIST (21042)	upload_1 (1695)	upload_1 (expected)	upload_1 (over/under)	upload_1 (fold Enrichment)	upload_1 (raw P-value)	upload_1 (FDR)
muscle cell migration (GO:0014812)	21	10	1.69	+	5.91	5.35e-05	0.00307
face morphogenesis (GO:0060325)	30	12	2.42	+	4.97	3.81e-05	0.00242
regulation of mesonephros development (GO:0061217)	26	10	2.09	+	4.77	0.000217	0.00991
positive regulation of transcription from RNA polymerase II promoter in response to stress (GO:0036003)	32	12	2.58	+	4.66	6.32e-05	0.00354
head morphogenesis (GO:0060323)	35	13	2.82	+	4.61	3.41e-05	0.00223
positive regulation of kidney development (GO:0090184)	39	14	3.14	+	4.46	2.34e-05	0.00162
collagen metabolic process (GO:0032963)	56	20	4.51	+	4.43	4.76e-07	5.35e-05
ER-nucleus signaling pathway (GO:0006984)	35	12	2.82	+	4.26	0.000127	0.0063
face development (GO:0060324)	47	16	3.79	+	4.23	1.08e-05	0.00083
body morphogenesis (GO:0010171)	43	14	3.46	+	4.04	5.65e-05	0.00321
collagen catabolic process (GO:0030574)	37	12	2.98	+	4.03	0.000195	0.00911
regulation of chondrocyte differentiation (GO:0032330)	47	15	3.79	+	3.96	3.75e-05	0.0024
collagen fibril organization (GO:0030199)	46	14	3.71	+	3.78	0.000103	0.00525
negative regulation of axon extension (GO:0030517)	43	13	3.46	+	3.75	0.000191	0.00897
regulation of kidney development (GO:0090183)	53	16	4.27	+	3.75	3.67e-05	0.00236
regulation of cartilage development (GO:0061035)	63	19	5.07	+	3.74	7.14e-06	0.000573
cochlea development (GO:0090102)	47	14	3.79	+	3.7	0.000125	0.00622
artery morphogenesis (GO:0048844)	60	17	4.83	+	3.52	4.16e-05	0.00258
columnar/cuboidal epithelial cell development (GO:0002066)	50	14	4.03	+	3.48	0.000215	0.00986
positive regulation of Ras protein signal transduction (GO:0046579)	54	15	4.35	+	3.45	0.000139	0.00677
negative regulation of axonogenesis (GO:0050771)	71	19	5.72	+	3.32	2.93e-05	0.00195
roof of mouth development (GO:0060021)	86	23	6.93	+	3.32	4.47e-06	0.000378
positive regulation of small GTPase mediated signal transduction (GO:0051057)	62	16	4.99	+	3.2	0.000174	0.00821
regulation of transcription from RNA polymerase II promoter in response to stress (GO:0043618)	74	19	5.96	+	3.19	4.73e-05	0.00285
regulation of DNA-templated transcription in response to stress (GO:0043620)	80	20	6.44	+	3.1	4.17e-05	0.00257
kidney morphogenesis (GO:0060993)	80	20	6.44	+	3.1	4.17e-05	0.00256
artery development (GO:0060840)	81	20	6.52	+	3.07	4.84e-05	0.00289
chondrocyte differentiation (GO:0002062)	82	20	6.61	+	3.03	5.6e-05	0.00319
positive regulation of endothelial cell migration (GO:0010595)	96	23	7.73	+	2.97	2.05e-05	0.00144
cartilage development (GO:0051216)	173	40	13.94	+	2.87	4.99e-08	6.55e-06
positive regulation of endothelial cell proliferation (GO:0001938)	91	21	7.33	+	2.86	7.33e-05	0.00396
nephron development (GO:0072006)	119	27	9.59	+	2.82	9.57e-06	0.000746
negative regulation of developmental growth (GO:0048640)	102	23	8.22	+	2.8	4.62e-05	0.00282
connective tissue development (GO:0061448)	222	50	17.88	+	2.8	2.98e-09	4.93e-07
negative regulation of cell morphogenesis involved in differentiation (GO:0010771)	98	22	7.89	+	2.79	7.09e-05	0.00389
ear morphogenesis (GO:0042471)	116	26	9.34	+	2.78	1.67e-05	0.00122
bone morphogenesis (GO:0060349)	113	25	9.1	+	2.75	2.9e-05	0.00193
columnar/cuboidal epithelial cell differentiation (GO:0002065)	96	21	7.73	+	2.72	0.00014	0.00679
neuron projection guidance (GO:0097485)	242	53	19.49	+	2.72	1.93e-09	3.31e-07
inner ear morphogenesis (GO:0042472)	97	21	7.81	+	2.69	0.000159	0.00758
axon guidance (GO:0007411)	240	52	19.33	+	2.69	3.69e-09	5.93e-07
negative regulation of neuron projection development (GO:0010977)	148	32	11.92	+	2.68	4.43e-06	0.000377
mesenchymal cell differentiation (GO:0048762)	149	32	12	+	2.67	4.83e-06	0.000407
extracellular matrix organization (GO:0030198)	315	67	25.37	+	2.64	4.42e-11	1.24e-08
regulation of ossification (GO:0030278)	181	38	14.58	+	2.61	8.98e-07	9.06e-05
regulation of endothelial cell proliferation (GO:0001936)	124	26	9.99	+	2.6	5.33e-05	0.00307
regulation of fat cell differentiation (GO:0045598)	120	25	9.67	+	2.59	8.06e-05	0.00424
mammary gland development (GO:0030879)	134	28	10.79	+	2.59	2.78e-05	0.00188
skeletal system morphogenesis (GO:0048705)	240	50	19.33	+	2.59	2.49e-08	3.41e-06
ossification (GO:0001503)	250	52	20.14	+	2.58	1.32e-08	1.97e-06
positive regulation of epithelial cell proliferation (GO:0050679)	185	38	14.9	+	2.55	1.91e-06	0.000181
bone development (GO:0060348)	193	39	15.55	+	2.51	1.69e-06	0.000162
digestive tract development (GO:0048565)	124	25	9.99	+	2.5	0.000116	0.00582
digestive system development (GO:0055123)	135	27	10.87	+	2.48	6.84e-05	0.00378
negative regulation of cell projection organization (GO:0031345)	176	35	14.18	+	2.47	7.83e-06	0.000626
blood vessel morphogenesis (GO:0048514)	397	79	31.98	+	2.47	2e-11	6.05e-09
regulation of morphogenesis of an epithelium (GO:1905330)	131	26	10.55	+	2.46	0.000103	0.00524
positive regulation of epithelial cell migration (GO:0010634)	137	27	11.04	+	2.45	0.000122	0.0061
mesenchyme development (GO:0060485)	213	42	17.16	+	2.45	1.54e-06	0.000149
renal system development (GO:0072001)	269	53	21.67	+	2.45	4.49e-08	5.94e-06
neural tube development (GO:0021915)	158	31	12.73	+	2.44	3.35e-05	0.0022
cell-substrate adhesion (GO:0031589)	168	33	13.53	+	2.44	1.75e-05	0.00126
axon development (GO:0061564)	382	75	30.77	+	2.44	1.01e-10	2.52e-08
axonogenesis (GO:0007409)	348	68	28.03	+	2.43	1.15e-09	2.05e-07
blood vessel development (GO:0001568)	478	93	38.5	+	2.42	6.71e-13	3.01e-10
regulation of endothelial cell migration (GO:0010594)	150	29	12.08	+	2.4	7.44e-05	0.00398
ear development (GO:0043583)	212	41	17.08	+	2.4	2.66e-06	0.000246
extracellular structure organization (GO:0043062)	359	69	28.92	+	2.39	1.14e-09	2.06e-07
urogenital system development (GO:0001655)	303	58	24.41	+	2.38	2.56e-08	3.47e-06
kidney development (GO:0001822)	251	48	20.22	+	2.37	5.75e-07	6.33e-05
skeletal system development (GO:0001501)	486	92	39.15	+	2.35	3.4e-12	1.24e-09
vasculature development (GO:0001944)	501	95	40.36	+	2.35	1.96e-12	7.71e-10
cardiovascular system development (GO:0072358)	512	97	41.24	+	2.35	1.04e-12	4.31e-10
cell morphogenesis involved in neuron differentiation (GO:0048667)	408	77	32.87	+	2.34	2.38e-10	5.27e-08
placenta development (GO:0001890)	149	28	12	+	2.33	0.000139	0.00676
regulation of axonogenesis (GO:0050770)	183	34	14.74	+	2.31	3.79e-05	0.00242
angiogenesis (GO:0001525)	310	57	24.97	+	2.28	1.13e-07	1.42e-05
inner ear development (GO:0048839)	186	34	14.98	+	2.27	4.64e-05	0.00282
plasma membrane bounded cell projection morphogenesis (GO:0120039)	465	85	37.46	+	2.27	1.13e-10	2.74e-08
cell morphogenesis involved in differentiation (GO:0000904)	526	96	42.37	+	2.27	7.08e-12	2.53e-09
tube morphogenesis (GO:0035239)	634	116	51.07	+	2.27	3.72e-14	2.44e-11
response to starvation (GO:0042594)	181	33	14.58	+	2.26	6.37e-05	0.00355
neuron projection morphogenesis (GO:0048812)	461	84	37.14	+	2.26	1.66e-10	3.79e-08
cell projection morphogenesis (GO:0048858)	466	85	37.54	+	2.26	1.22e-10	2.9e-08
epithelial cell development (GO:0002064)	188	34	15.14	+	2.25	5.38e-05	0.00308
regulation of epithelial cell proliferation (GO:0050678)	320	58	25.78	+	2.25	1.59e-07	1.91e-05
ameboidal-type cell migration (GO:0001667)	172	31	13.86	+	2.24	0.000128	0.00635
regulation of animal organ morphogenesis (GO:2000027)	212	38	17.08	+	2.23	2.68e-05	0.00183
regulation of cell-substrate adhesion (GO:0010810)	202	36	16.27	+	2.21	5.09e-05	0.00297
cell morphogenesis (GO:0000902)	664	118	53.49	+	2.21	1.3e-13	7.33e-11
tube development (GO:0035295)	815	145	65.65	+	2.21	1.56e-16	1.75e-13
response to decreased oxygen levels (GO:0036293)	305	54	24.57	+	2.2	7.5e-07	7.76e-05
positive regulation of cell migration (GO:0030335)	469	83	37.78	+	2.2	1.05e-09	1.97e-07
cell part morphogenesis (GO:0032990)	486	86	39.15	+	2.2	4.29e-10	8.87e-08
positive regulation of apoptotic signaling pathway (GO:2001235)	170	30	13.69	+	2.19	0.000216	0.00987
negative regulation of neuron differentiation (GO:0045665)	221	39	17.8	+	2.19	2.55e-05	0.00175
response to hypoxia (GO:0001666)	295	52	23.76	+	2.19	1.4e-06	0.000137
positive regulation of cellular component movement (GO:0051272)	501	88	40.36	+	2.18	3.07e-10	6.62e-08
respiratory system development (GO:0060541)	189	33	15.22	+	2.17	0.000147	0.00708
positive regulation of cell motility (GO:2000147)	487	85	39.23	+	2.17	8.26e-10	1.6e-07
response to mechanical stimulus (GO:0009612)	213	37	17.16	+	2.16	7.85e-05	0.00415
cellular response to acid chemical (GO:0071229)	207	36	16.67	+	2.16	6.88e-05	0.00378
response to oxygen levels (GO:0070482)	328	57	26.42	+	2.16	6.47e-07	6.92e-05
sensory organ morphogenesis (GO:0090596)	251	43	20.22	+	2.13	2.55e-05	0.00175
circulatory system development (GO:0072359)	839	144	67.58	+	2.13	2.96e-15	2.45e-12
regulation of cellular response to growth factor stimulus (GO:0090287)	258	44	20.78	+	2.12	2.01e-05	0.00142
regulation of vasculature development (GO:1901342)	310	53	24.97	+	2.12	2.49e-06	0.000233
muscle structure development (GO:0061061)	463	79	37.3	+	2.12	1.04e-08	1.58e-06
regulation of Ras protein signal transduction (GO:0046578)	224	38	18.04	+	2.11	7.44e-05	0.00397
negative regulation of neurogenesis (GO:0050768)	277	47	22.31	+	2.11	1.47e-05	0.00109
embryonic organ morphogenesis (GO:0048562)	291	49	23.44	+	2.09	9e-06	0.000708
cellular component morphogenesis (GO:0032989)	760	128	61.22	+	2.09	3.46e-13	1.7e-10
cell junction organization (GO:0034330)	210	35	16.92	+	2.07	0.000198	0.00921
regulation of angiogenesis (GO:0045765)	282	47	22.72	+	2.07	1.74e-05	0.00126
reproductive structure development (GO:0048608)	414	69	33.35	+	2.07	1.65e-07	1.96e-05
animal organ morphogenesis (GO:0009887)	923	153	74.35	+	2.06	4.5e-15	3.54e-12
heart morphogenesis (GO:0003007)	242	40	19.49	+	2.05	8.35e-05	0.00435
negative regulation of cell adhesion (GO:0007162)	261	43	21.02	+	2.05	5.79e-05	0.00328
reproductive system development (GO:0061458)	418	69	33.67	+	2.05	2.81e-07	3.23e-05
neuron projection development (GO:0031175)	641	106	51.63	+	2.05	1.06e-10	2.6e-08
regulation of anatomical structure morphogenesis (GO:0022603)	1001	165	80.63	+	2.05	6.61e-16	6.5e-13
negative regulation of cellular component movement (GO:0051271)	298	49	24	+	2.04	1.8e-05	0.00128
negative regulation of growth (GO:0045926)	257	42	20.7	+	2.03	8.14e-05	0.00427
positive regulation of locomotion (GO:0040017)	520	85	41.89	+	2.03	1.59e-08	2.32e-06
muscle cell differentiation (GO:0042692)	233	38	18.77	+	2.02	0.000161	0.00765
regulation of cell morphogenesis involved in differentiation (GO:0010769)	297	48	23.92	+	2.01	2.83e-05	0.00189
epithelial tube morphogenesis (GO:0060562)	302	49	24.33	+	2.01	2.09e-05	0.00147
response to acid chemical (GO:0001101)	339	55	27.31	+	2.01	6.51e-06	0.000528
morphogenesis of an epithelium (GO:0002009)	421	68	33.91	+	2.01	7.71e-07	7.93e-05
embryonic organ development (GO:0048568)	426	69	34.32	+	2.01	5.68e-07	6.33e-05
negative regulation of cell differentiation (GO:0045596)	688	111	55.42	+	2	1.61e-10	3.73e-08

## Sheet: Pathway UP
Reactome pathways	Homo sapiens - REFLIST (20996)	upload_1 (1684)	upload_1 (expected)	upload_1 (over/under)	upload_1 (fold Enrichment)	upload_1 (raw P-value)	upload_1 (FDR)
Cytosolic tRNA aminoacylation (R-HSA-379716)	24	9	1.92	+	4.68	0.000505	0.0307
Syndecan interactions (R-HSA-3000170)	27	9	2.17	+	4.16	0.00101	0.049
MET activates PTK2 signaling (R-HSA-8874081)	30	10	2.41	+	4.16	0.000534	0.0308
Assembly of collagen fibrils and other multimeric structures (R-HSA-2022090)	60	19	4.81	+	3.95	3.74e-06	0.00117
Collagen formation (R-HSA-1474290)	89	28	7.14	+	3.92	2.31e-08	1.27e-05
Elastic fibre formation (R-HSA-1566948)	45	13	3.61	+	3.6	0.000267	0.0188
Collagen biosynthesis and modifying enzymes (R-HSA-1650814)	67	19	5.37	+	3.54	1.4e-05	0.00279
Collagen degradation (R-HSA-1442490)	64	18	5.13	+	3.51	2.57e-05	0.00433
Non-integrin membrane-ECM interactions (R-HSA-3000171)	59	16	4.73	+	3.38	0.000102	0.0124
NRAGE signals death through JNK (R-HSA-193648)	59	14	4.73	+	2.96	0.00085	0.0443
Integrin cell surface interactions (R-HSA-216083)	84	19	6.74	+	2.82	0.000188	0.0158
Extracellular matrix organization (R-HSA-1474244)	299	67	23.98	+	2.79	5.15e-12	3.76e-09
ECM proteoglycans (R-HSA-3000178)	76	17	6.1	+	2.79	0.000448	0.0281
Interleukin-4 and Interleukin-13 signaling (R-HSA-6785807)	111	22	8.9	+	2.47	0.000348	0.0231
Glycosaminoglycan metabolism (R-HSA-1630316)	123	24	9.87	+	2.43	0.000222	0.0173
Degradation of the extracellular matrix (R-HSA-1474228)	140	26	11.23	+	2.32	0.00027	0.0185
