# Supplementary material for: Musashi1 Contribution to Glioblastoma Development via Regulation of a Network of DNA Replication, Cell Cycle and Division Genes
Source: Cancers (Basel). 2021 Mar 24;13(7):1494. doi: 10.3390/cancers13071494 (PMC8036803; doi:10.3390/cancers13071494)
Supplement: Supplementary file 1 [file cancers-13-01494-s001.zip › cancers-1120624-supplementary final/Table S2 .xlsx]

## Sheet: U343_RNASeq_Clone1_Clone4
gene_name	log2FoldChange_clone1	padj_clone1	change_clone1	log2FoldChange_clone4	padj_clone4	change_clone4
AAGAB	-0.0986197	0.0410346	DOWN	-0.137196	0.0021338	DOWN
AAMP	-0.194518	5.66e-06	DOWN	-0.185724	1.48e-05	DOWN
ABAT	-0.49825	9.96e-05	DOWN	-0.450534	0.000449968	DOWN
ABCA13	-0.547132	0.0245066	DOWN	-0.707887	0.0024134	DOWN
ABCC4	-0.298253	2.78e-09	DOWN	-0.427407	7.16e-18	DOWN
ABCC9	-4.06643	0.00042627	DOWN	-5.46463	0.000181525	DOWN
ABCD3	-0.177405	1.2e-07	DOWN	-0.225975	6.14e-12	DOWN
ABHD3	-0.519463	9.68e-10	DOWN	-0.308293	0.000455562	DOWN
ABI2	-0.0915469	0.0405915	DOWN	-0.106743	0.0120203	DOWN
ABTB2	-0.825714	3.1e-09	DOWN	-1.00086	1.02e-12	DOWN
AC003003.5	-0.30688	0.00364084	DOWN	-0.609876	8.25e-10	DOWN
AC004381.6	-0.388062	9.1e-05	DOWN	-0.444709	5.21e-06	DOWN
AC006262.5	-0.569211	0.000310955	DOWN	-0.780574	4.01e-07	DOWN
AC018816.3	-0.913513	0.000490422	DOWN	-1.30332	5.62e-07	DOWN
ACACA	-0.228164	3.42e-05	DOWN	-0.16639	0.00343239	DOWN
ACAT2	-0.312258	3.45e-05	DOWN	-0.702888	1.85e-23	DOWN
ACBD7	-0.410042	0.00491298	DOWN	-0.533686	0.000140271	DOWN
ACER3	-0.168544	0.00708954	DOWN	-0.281956	1.28e-06	DOWN
ACLY	-0.353551	1.89e-28	DOWN	-0.434309	1.48e-42	DOWN
ACOT7	-0.193185	9.48e-05	DOWN	-0.170927	0.000602417	DOWN
ACP1	-0.128552	0.00258449	DOWN	-0.163642	6.32e-05	DOWN
ACSL3	-0.260783	4.74e-17	DOWN	-0.185574	4.67e-09	DOWN
ACSS2	-0.298651	0.00248828	DOWN	-0.757904	2.17e-17	DOWN
ACTG2	-2.12191	0	DOWN	-2.1526	0	DOWN
ACTL6A	-0.203304	1.23e-06	DOWN	-0.173409	4.3e-05	DOWN
ACVR2B	-0.417118	3.08e-05	DOWN	-0.448234	5.88e-06	DOWN
ADAM12	-4.73256	1.18e-91	DOWN	-4.13852	2.4e-91	DOWN
ADAMTS14	-1.0209	2.87e-27	DOWN	-0.720853	1.41e-14	DOWN
ADAMTS15	-0.823409	7e-22	DOWN	-1.03198	3.21e-32	DOWN
ADAMTS4	-1.38875	0.0035289	DOWN	-1.67146	0.000492211	DOWN
ADAMTSL1	-1.3528	0	DOWN	-1.08244	9.12e-216	DOWN
ADAMTSL2	-5.74008	5.59e-24	DOWN	-7.07692	2.63e-15	DOWN
ADARB2	-1.77907	2.79e-05	DOWN	-4.02853	1.62e-10	DOWN
ADCY2	-0.654978	7.38e-11	DOWN	-2.47206	1.27e-87	DOWN
ADCY7	-1.39841	1.51e-41	DOWN	-1.3007	3.14e-36	DOWN
ADD3	-0.188965	0.00471083	DOWN	-0.19382	0.00323307	DOWN
ADGRA2	-0.229123	0.00667592	DOWN	-0.248275	0.00253273	DOWN
ADGRA3	-0.231768	6.77e-10	DOWN	-0.3453	1.03e-20	DOWN
ADGRG1	-0.898437	1.66e-78	DOWN	-0.38724	3.71e-16	DOWN
ADGRV1	-0.2886	2.61e-07	DOWN	-0.326675	3.86e-09	DOWN
ADIPOR2	-0.244438	3.32e-12	DOWN	-0.25016	9.77e-13	DOWN
ADRA1B	-2.04111	0.00881287	DOWN	-1.7375	0.0215401	DOWN
AES	-0.220118	1.8e-19	DOWN	-0.238738	8.68e-23	DOWN
AFAP1	-0.188222	3.73e-05	DOWN	-0.310534	1.29e-12	DOWN
AGAP1	-0.226069	0.000918619	DOWN	-0.329927	4.32e-07	DOWN
AGFG1	-0.13942	0.00705035	DOWN	-0.113735	0.0318118	DOWN
AGO1	-0.182859	0.000147717	DOWN	-0.161535	0.000879111	DOWN
AGO2	-0.199326	0.000367591	DOWN	-0.267471	7.32e-07	DOWN
AGO3	-0.233201	0.00101312	DOWN	-0.316751	3.34e-06	DOWN
AGPAT2	-0.237866	0.000340127	DOWN	-0.233434	0.00040559	DOWN
AGPS	-0.139809	0.000245978	DOWN	-0.158922	1.99e-05	DOWN
AHDC1	-0.222708	5.95e-05	DOWN	-0.280753	2.06e-07	DOWN
AIDA	-0.291859	0.0270356	DOWN	-0.29949	0.020423	DOWN
AKAP12	-0.254239	0.000257667	DOWN	-0.470195	1.49e-12	DOWN
AKR1A1	-0.201421	0.000175033	DOWN	-0.211463	6.38e-05	DOWN
AKR7A2	-0.148341	0.0124044	DOWN	-0.123056	0.0421706	DOWN
ALCAM	-0.147816	1.36e-08	DOWN	-0.196486	1.14e-14	DOWN
ALDH16A1	-0.242542	6.89e-05	DOWN	-0.194209	0.0017773	DOWN
ALDH18A1	-0.155199	3.81e-05	DOWN	-0.213065	4.89e-09	DOWN
ALDH3A2	-0.0687375	0.0369728	DOWN	-0.181365	1.98e-10	DOWN
ALG13	-0.191433	0.00805404	DOWN	-0.149344	0.0455572	DOWN
ALK	-1.63899	5.21e-24	DOWN	-1.45798	9.94e-20	DOWN
ALYREF	-0.187187	2.83e-07	DOWN	-0.153088	3.58e-05	DOWN
AMOT	-0.0998236	0.00876393	DOWN	-0.149647	2.43e-05	DOWN
ANAPC11	-0.311785	6.78e-12	DOWN	-0.173477	0.000271363	DOWN
ANAPC16	-0.117038	0.0187922	DOWN	-0.152368	0.00118461	DOWN
ANKMY2	-0.133048	0.0366632	DOWN	-0.200499	0.000598112	DOWN
ANKRD12	-0.480794	1.23e-19	DOWN	-0.140388	0.0174789	DOWN
ANOS1	-0.894772	2.01e-06	DOWN	-0.758317	5.77e-05	DOWN
ANP32A	-0.189963	3.09e-06	DOWN	-0.225724	1.64e-08	DOWN
ANP32B	-0.227543	3.66e-10	DOWN	-0.304821	1.49e-17	DOWN
ANP32E	-0.376439	1.56e-39	DOWN	-0.505867	3.95e-69	DOWN
ANXA7	-0.145956	0.00136113	DOWN	-0.166956	0.000165444	DOWN
AP3M1	-0.149588	0.000843703	DOWN	-0.192106	8.62e-06	DOWN
APBB2	-0.145624	0.000425926	DOWN	-0.168856	2.71e-05	DOWN
APC2	-0.992696	8.51e-12	DOWN	-0.821762	1.57e-08	DOWN
APIP	-0.56329	4.04e-14	DOWN	-0.60386	6.65e-16	DOWN
APMAP	-0.122879	0.000162986	DOWN	-0.166531	1.09e-07	DOWN
APOBEC3B	-0.539931	1.04e-07	DOWN	-0.439976	1.78e-05	DOWN
APOL1	-0.275775	1.86e-07	DOWN	-0.21304	7.87e-05	DOWN
APOLD1	-0.294269	0.0322303	DOWN	-0.358417	0.00620822	DOWN
APPL2	-0.135857	0.0104249	DOWN	-0.121205	0.0231307	DOWN
AQP1	-0.673458	6.52e-34	DOWN	-0.170779	0.00495415	DOWN
AQP4	-1.19022	1.08e-25	DOWN	-1.47012	7.89e-36	DOWN
ARCN1	-0.11592	0.000627015	DOWN	-0.15346	2.28e-06	DOWN
ARF6	-0.165083	0.000753237	DOWN	-0.12436	0.0142062	DOWN
ARFGAP3	-0.348356	1.29e-10	DOWN	-0.364354	1.66e-11	DOWN
ARFGEF1	-0.453244	5.51e-34	DOWN	-0.435135	3.27e-31	DOWN
ARHGAP21	-0.0879319	0.0486244	DOWN	-0.146136	0.000276139	DOWN
ARHGAP26	-0.526512	5.52e-13	DOWN	-0.386409	1.82e-07	DOWN
ARHGAP29	-0.375093	1.16e-59	DOWN	-0.304545	1.68e-39	DOWN
ARHGEF10L	-0.165989	0.0359042	DOWN	-0.165389	0.0333761	DOWN
ARHGEF28	-1.41955	2.07e-32	DOWN	-1.56052	4.85e-37	DOWN
ARHGEF39	-0.333118	0.00124724	DOWN	-0.471872	2.02e-06	DOWN
ARID1A	-0.101171	0.031086	DOWN	-0.113384	0.0119443	DOWN
ARID5B	-0.117987	0.0012994	DOWN	-0.213428	4.73e-10	DOWN
ARL3	-0.275574	2.92e-08	DOWN	-0.375225	1.86e-14	DOWN
ARL6IP1	-0.148931	1.17e-11	DOWN	-0.224561	1.72e-25	DOWN
ARL6IP5	-0.18578	1.57e-08	DOWN	-0.167623	4.01e-07	DOWN
ARL6IP6	-0.376677	8.69e-09	DOWN	-0.376712	8.42e-09	DOWN
ARNTL2	-0.38951	2.76e-10	DOWN	-0.438247	1.04e-12	DOWN
ARPC2	-0.14062	8.83e-05	DOWN	-0.0895164	0.0187376	DOWN
ARPP19	-0.0734206	0.0331859	DOWN	-0.141913	3.61e-06	DOWN
ARRB2	-0.198253	0.0104041	DOWN	-0.292251	5.82e-05	DOWN
ASAP2	-0.496786	3.92e-16	DOWN	-0.745689	1.46e-33	DOWN
ASCC1	-0.189435	0.00788679	DOWN	-0.381556	6.63e-09	DOWN
ASF1B	-0.218709	9.99e-08	DOWN	-0.388853	2.34e-22	DOWN
ASH1L	-0.176843	3.66e-07	DOWN	-0.239491	1.65e-12	DOWN
ASIC1	-0.642727	1.16e-14	DOWN	-0.268618	0.00223031	DOWN
ASPM	-0.144049	1.93e-06	DOWN	-0.321352	6.56e-29	DOWN
ASRGL1	-0.30798	0.00101312	DOWN	-0.519391	6.46e-09	DOWN
ASS1	-0.123209	0.000596519	DOWN	-0.65907	3.2e-87	DOWN
ASXL2	-0.141265	0.014717	DOWN	-0.143662	0.0114093	DOWN
ATAD2	-0.179432	2.33e-07	DOWN	-0.404824	4.21e-34	DOWN
ATAD5	-0.243607	0.00169983	DOWN	-0.365676	7.26e-07	DOWN
ATF2	-0.130444	0.0145518	DOWN	-0.185425	0.000205868	DOWN
ATG5	-0.441153	4.78e-06	DOWN	-0.373298	0.000124488	DOWN
ATL2	-0.226352	2.74e-06	DOWN	-0.182421	0.000203427	DOWN
ATL3	-0.213893	9.14e-08	DOWN	-0.387125	2.51e-23	DOWN
ATM	-0.198592	0.000583015	DOWN	-0.287445	1.86e-07	DOWN
ATP10A	-0.573061	2.26e-09	DOWN	-0.918965	2.25e-21	DOWN
ATP13A2	-0.469328	3.51e-61	DOWN	-0.471572	1.29e-61	DOWN
ATP1A1	-0.529979	3.13e-165	DOWN	-0.672343	3.82e-262	DOWN
ATP2B1	-0.23788	2.69e-08	DOWN	-0.26936	2.04e-10	DOWN
ATP6V0E2	-0.20209	2.08e-12	DOWN	-0.272265	6.25e-22	DOWN
AURKA	-0.251454	1.31e-08	DOWN	-0.209923	2.78e-06	DOWN
AURKB	-0.244232	1.34e-05	DOWN	-0.268962	1.19e-06	DOWN
AUTS2	-0.405021	3.03e-17	DOWN	-0.324509	2.03e-11	DOWN
B3GNT5	-0.416656	6.55e-08	DOWN	-0.558903	2.74e-13	DOWN
B4GALNT4	-0.336007	0.000206341	DOWN	-0.413141	2.88e-06	DOWN
B4GALT2	-0.151971	0.0016449	DOWN	-0.121606	0.0140111	DOWN
B4GALT4	-0.142754	0.0326919	DOWN	-0.162661	0.0111105	DOWN
B4GALT5	-0.429019	7.07e-34	DOWN	-0.541922	1.99e-52	DOWN
B9D1	-0.210619	0.00663321	DOWN	-0.221307	0.0036206	DOWN
BAHCC1	-0.690245	1.12e-31	DOWN	-0.529795	3.42e-19	DOWN
BAMBI	-0.294286	0.00113016	DOWN	-0.312589	0.000445297	DOWN
BARD1	-0.30568	5.89e-06	DOWN	-0.55707	2.55e-17	DOWN
BAZ1B	-0.0663754	0.0155935	DOWN	-0.123427	6.36e-07	DOWN
BAZ2A	-0.106656	0.0007407	DOWN	-0.0940269	0.0031767	DOWN
BBS2	-0.122704	0.00427163	DOWN	-0.156446	0.000137852	DOWN
BBS9	-0.293489	0.00192857	DOWN	-0.271701	0.0041226	DOWN
BBX	-0.143706	5.13e-05	DOWN	-0.123264	0.000593818	DOWN
BCAS2	-0.132035	0.0319622	DOWN	-0.122247	0.0466516	DOWN
BCHE	-0.632692	9.11e-13	DOWN	-0.386385	1.92e-05	DOWN
BCL2L11	-0.663748	1.88e-52	DOWN	-0.898255	2.49e-90	DOWN
BCL7C	-0.16732	0.00433777	DOWN	-0.166954	0.00391943	DOWN
BCLAF1	-0.100055	0.0279033	DOWN	-0.225713	2.06e-08	DOWN
BCOR	-0.283328	0.00103645	DOWN	-0.373083	7.06e-06	DOWN
BHLHE40	-0.243596	5.73e-24	DOWN	-0.3481	7.73e-48	DOWN
BIRC5	-0.20733	2.59e-10	DOWN	-0.116335	0.000769814	DOWN
BLM	-0.255948	0.00563713	DOWN	-0.497471	7.81e-09	DOWN
BLVRA	-0.149222	0.022754	DOWN	-0.143675	0.0267372	DOWN
BMP2	-2.45355	1e-98	DOWN	-2.80776	2.15e-112	DOWN
BMP4	-0.480541	4.83e-09	DOWN	-0.457556	2.62e-08	DOWN
BMPER	-1.08304	0.00314393	DOWN	-0.819749	0.0268798	DOWN
BMPR1B	-0.949253	1.68e-41	DOWN	-0.97974	2.94e-43	DOWN
BOD1L1	-0.10353	0.0294212	DOWN	-0.130846	0.0034892	DOWN
BORA	-0.217314	0.00991892	DOWN	-0.337423	1.85e-05	DOWN
BRCA1	-0.130764	0.00262751	DOWN	-0.12388	0.00420981	DOWN
BRCA2	-0.191593	0.00198575	DOWN	-0.276807	2.58e-06	DOWN
BRD3	-0.136404	0.0112017	DOWN	-0.247843	5.21e-07	DOWN
BRD8	-0.123955	0.00613513	DOWN	-0.138145	0.0016648	DOWN
BRI3BP	-0.107879	0.015134	DOWN	-0.186667	4.24e-06	DOWN
BRIP1	-0.335128	2.68e-09	DOWN	-0.385528	5.43e-12	DOWN
BRWD1	-0.122887	0.0270356	DOWN	-0.154046	0.0032984	DOWN
BTAF1	-0.173604	0.0111403	DOWN	-0.232618	0.000310046	DOWN
BTBD6	-0.192529	0.0134988	DOWN	-0.175677	0.0243394	DOWN
BTG3	-0.312964	4.24e-06	DOWN	-0.37251	2.69e-08	DOWN
BUB1	-0.20536	8.05e-10	DOWN	-0.236167	9.79e-13	DOWN
BUB1B	-0.12598	0.00286308	DOWN	-0.176522	1.05e-05	DOWN
BUB3	-0.140142	0.000489257	DOWN	-0.230172	1.44e-09	DOWN
C10orf107	-1.19568	0.00236063	DOWN	-1.21325	0.00190173	DOWN
C12orf49	-0.13399	0.000437217	DOWN	-0.290303	3.78e-16	DOWN
C12orf57	-0.383364	9.85e-23	DOWN	-0.389502	2.94e-23	DOWN
C14orf1	-0.280691	2e-05	DOWN	-0.509436	6.37e-16	DOWN
C14orf166	-0.122572	0.0153063	DOWN	-0.207122	8.16e-06	DOWN
C16orf62	-0.871658	1.95e-10	DOWN	-0.645597	2.81e-06	DOWN
C17orf51	-0.289379	5.26e-05	DOWN	-0.290961	4.33e-05	DOWN
C18orf8	-0.205263	0.00239695	DOWN	-0.159875	0.0217577	DOWN
C1GALT1	-0.152322	0.00456513	DOWN	-0.197283	0.000119179	DOWN
C1QL1	-0.680669	7.01e-24	DOWN	-0.588488	3.93e-18	DOWN
C1QL4	-0.720156	0.00471557	DOWN	-0.840923	0.000765626	DOWN
C1QTNF1	-0.866687	1.18e-112	DOWN	-0.747033	2.43e-84	DOWN
C1R	-0.248442	1.76e-06	DOWN	-0.802858	1.89e-57	DOWN
C1RL	-0.312317	6.4e-09	DOWN	-0.402944	3.88e-14	DOWN
C1orf198	-0.241076	2.31e-07	DOWN	-0.183083	0.000122002	DOWN
C1orf21	-0.215908	0.00317903	DOWN	-0.322386	3.31e-06	DOWN
C20orf194	-0.333468	2.11e-05	DOWN	-0.277301	0.000481996	DOWN
C21orf58	-0.26833	0.00224984	DOWN	-0.481769	5.81e-09	DOWN
C2CD3	-0.179293	0.00206423	DOWN	-0.136503	0.023447	DOWN
C4B	-1.95505	0.0229571	DOWN	-2.63351	0.00427548	DOWN
C5	-0.467697	3.18e-11	DOWN	-0.526078	8.16e-14	DOWN
C5orf34	-0.550768	3.52e-08	DOWN	-0.589489	3.44e-09	DOWN
C6orf223	-4.28512	4.99e-14	DOWN	-4.95883	7.56e-13	DOWN
C8orf33	-0.101927	0.00527309	DOWN	-0.180722	8.72e-08	DOWN
CAB39	-0.123189	0.0326383	DOWN	-0.229317	9.85e-06	DOWN
CABLES1	-0.992617	8.8e-22	DOWN	-0.647478	3.84e-10	DOWN
CACHD1	-0.471963	1.2e-13	DOWN	-0.550811	5.5e-18	DOWN
CACNB1	-0.334201	0.0339395	DOWN	-0.344232	0.0255384	DOWN
CACNB3	-0.357001	6.64e-07	DOWN	-0.319437	9.85e-06	DOWN
CACNG4	-0.473262	1.55e-05	DOWN	-0.854201	2.89e-15	DOWN
CADM1	-0.383012	5.43e-30	DOWN	-0.409323	5.21e-34	DOWN
CADPS2	-0.402965	4e-06	DOWN	-0.846794	1.45e-22	DOWN
CALCRL	-0.191592	0.000322171	DOWN	-0.56433	3.98e-29	DOWN
CALM1	-0.318621	9.67e-26	DOWN	-0.486897	1.52e-57	DOWN
CALM2	-0.106097	2.23e-05	DOWN	-0.177341	7.95e-14	DOWN
CALM3	-0.0907357	0.00302331	DOWN	-0.133315	3.58e-06	DOWN
CALU	-0.12023	4.35e-08	DOWN	-0.222079	5.49e-26	DOWN
CAPN5	-0.761676	4.2e-47	DOWN	-0.741663	2.74e-44	DOWN
CAPN7	-0.131558	0.012517	DOWN	-0.178805	0.000307391	DOWN
CAPRIN1	-0.136554	6.09e-08	DOWN	-0.209289	1.32e-17	DOWN
CAPS	-0.562271	1.02e-13	DOWN	-0.495977	6.48e-11	DOWN
CARHSP1	-0.470615	1.5e-33	DOWN	-0.629598	8.98e-58	DOWN
CASC4	-0.199075	1.56e-09	DOWN	-0.30808	1.47e-21	DOWN
CASC5	-0.201691	4.6e-05	DOWN	-0.418472	6.97e-19	DOWN
CASP1	-1.06452	2.78e-13	DOWN	-1.01493	3.5e-12	DOWN
CASP4	-0.259094	0.000134045	DOWN	-0.19374	0.00560974	DOWN
CAT	-0.695795	1.31e-37	DOWN	-0.755737	1.9e-43	DOWN
CBL	-0.243236	1.84e-07	DOWN	-0.251739	5.71e-08	DOWN
CBLB	-0.509795	5.75e-17	DOWN	-0.529009	5.28e-18	DOWN
CBX1	-0.182778	1.56e-07	DOWN	-0.110987	0.00252651	DOWN
CBX2	-0.415787	1.23e-08	DOWN	-0.398075	5.29e-08	DOWN
CBX3	-0.167631	5.19e-12	DOWN	-0.248208	2.26e-25	DOWN
CBX5	-0.169608	4.34e-09	DOWN	-0.279475	1.58e-23	DOWN
CCDC14	-0.149991	0.000671373	DOWN	-0.271466	4.8e-11	DOWN
CCDC167	-0.320493	7.03e-05	DOWN	-0.255876	0.00184389	DOWN
CCDC34	-0.240115	0.000637034	DOWN	-0.267359	0.000104387	DOWN
CCDC77	-0.303012	0.00495685	DOWN	-0.526275	2.29e-07	DOWN
CCHCR1	-0.244747	0.0308295	DOWN	-0.332049	0.0018037	DOWN
CCL2	-0.310419	1.72e-06	DOWN	-0.648435	6e-25	DOWN
CCM2	-0.281072	6.92e-06	DOWN	-0.168313	0.0111654	DOWN
CCNA1	-3.80112	2.43e-07	DOWN	-5.53332	3.46e-06	DOWN
CCNA2	-0.294924	5.03e-16	DOWN	-0.372701	7.63e-25	DOWN
CCNB1	-0.214985	2.58e-13	DOWN	-0.26575	7.82e-20	DOWN
CCNB2	-0.232643	6.86e-09	DOWN	-0.295267	8.89e-14	DOWN
CCNE2	-0.365331	5.77e-10	DOWN	-0.608969	3.01e-25	DOWN
CCNF	-0.273407	7.35e-06	DOWN	-0.250959	4.09e-05	DOWN
CCNG2	-0.312688	1.15e-05	DOWN	-0.4155	2.25e-09	DOWN
CCNI	-0.156606	8.48e-07	DOWN	-0.126467	9.1e-05	DOWN
CCP110	-0.261642	1.38e-06	DOWN	-0.449506	1.58e-17	DOWN
CCPG1	-0.381705	4.99e-07	DOWN	-0.263381	0.000764474	DOWN
CCT5	-0.0734245	0.047031	DOWN	-0.142348	1.26e-05	DOWN
CCT6A	-0.0608103	0.0243163	DOWN	-0.100103	4.42e-05	DOWN
CD27-AS1	-0.430328	0.00514705	DOWN	-0.459913	0.00232668	DOWN
CD47	-0.178101	5.96e-07	DOWN	-0.249846	6.4e-13	DOWN
CD59	-0.126864	2.62e-07	DOWN	-0.196907	1.17e-16	DOWN
CD83	-0.639947	1.55e-11	DOWN	-0.455291	2.16e-06	DOWN
CD9	-0.0822101	0.00764925	DOWN	-0.138876	1.01e-06	DOWN
CDC20	-0.221705	4.93e-08	DOWN	-0.193693	2.31e-06	DOWN
CDC25B	-0.308736	2.05e-10	DOWN	-0.191194	0.000151633	DOWN
CDC25C	-0.271704	0.00734958	DOWN	-0.395553	3.73e-05	DOWN
CDC42EP4	-0.510989	2.11e-55	DOWN	-0.441222	2.03e-41	DOWN
CDC45	-0.209355	0.00015276	DOWN	-0.245966	5.44e-06	DOWN
CDC5L	-0.106165	0.0120692	DOWN	-0.1726	9.75e-06	DOWN
CDC6	-0.253131	1.02e-08	DOWN	-0.299796	6.5e-12	DOWN
CDC7	-0.131589	0.00640771	DOWN	-0.292731	3e-11	DOWN
CDC73	-0.169639	0.0028982	DOWN	-0.16032	0.00472216	DOWN
CDCA2	-0.278901	5.67e-10	DOWN	-0.273971	1.15e-09	DOWN
CDCA3	-0.416829	6.98e-21	DOWN	-0.540054	1.22e-33	DOWN
CDCA5	-0.164069	0.000191069	DOWN	-0.29845	8.15e-13	DOWN
CDCA7L	-0.133506	0.000164957	DOWN	-0.183335	6.89e-08	DOWN
CDCA8	-0.217963	8.68e-06	DOWN	-0.234142	1.34e-06	DOWN
CDH11	-0.862275	1.25e-194	DOWN	-1.38241	0	DOWN
CDH2	-0.315917	2.2e-36	DOWN	-0.315011	6.11e-36	DOWN
CDK1	-0.271825	1.06e-14	DOWN	-0.388777	8.76e-29	DOWN
CDK19	-0.19229	0.0245035	DOWN	-0.214303	0.00945046	DOWN
CDK2	-0.152036	8.31e-07	DOWN	-0.26998	1.12e-19	DOWN
CDK2AP1	-0.311224	1.4e-20	DOWN	-0.398276	1.04e-32	DOWN
CDK2AP2	-0.160906	0.0201299	DOWN	-0.255874	6.02e-05	DOWN
CDK5RAP2	-0.153409	4.6e-05	DOWN	-0.239577	2.82e-11	DOWN
CDKN2D	-0.565424	8.02e-11	DOWN	-0.900035	1.81e-24	DOWN
CDKN3	-0.349171	2.55e-07	DOWN	-0.407959	1.19e-09	DOWN
CDON	-0.964256	9.07e-143	DOWN	-1.13761	1.55e-189	DOWN
CDR2	-0.269525	9.71e-05	DOWN	-0.327142	1.27e-06	DOWN
CDT1	-0.177593	0.00527127	DOWN	-0.146828	0.0236666	DOWN
CEBPA	-0.960668	0.0113371	DOWN	-0.822097	0.0304961	DOWN
CEBPG	-0.322371	2.38e-16	DOWN	-0.23812	2.49e-09	DOWN
CELF1	-0.104217	0.012517	DOWN	-0.128112	0.00126358	DOWN
CELSR1	-0.675796	1.78e-27	DOWN	-0.517402	1.21e-16	DOWN
CELSR2	-0.0700998	0.0309805	DOWN	-0.118852	4.76e-05	DOWN
CEMIP	-0.136313	0.00138986	DOWN	-0.256558	1.03e-10	DOWN
CENPA	-0.346861	1.16e-06	DOWN	-0.461727	5.06e-11	DOWN
CENPE	-0.24757	1.2e-08	DOWN	-0.314186	2.01e-13	DOWN
CENPF	-0.126485	1.03e-05	DOWN	-0.273737	2.79e-24	DOWN
CENPH	-0.322497	7.92e-07	DOWN	-0.444606	4.47e-12	DOWN
CENPI	-0.283895	1.1e-06	DOWN	-0.539942	2.4e-21	DOWN
CENPK	-0.282175	1.63e-05	DOWN	-0.350012	4.86e-08	DOWN
CENPM	-0.269981	0.00059582	DOWN	-0.218239	0.00653545	DOWN
CENPN	-0.131542	0.00963688	DOWN	-0.213188	6.01e-06	DOWN
CENPO	-0.116368	0.0144716	DOWN	-0.160353	0.000329072	DOWN
CENPP	-0.199612	0.0175286	DOWN	-0.288603	0.000241958	DOWN
CENPQ	-0.275277	0.00633876	DOWN	-0.434797	5.03e-06	DOWN
CENPU	-0.364765	1.05e-11	DOWN	-0.504223	4.26e-21	DOWN
CEP120	-0.275983	0.000817123	DOWN	-0.261174	0.00151578	DOWN
CEP128	-0.558419	1.37e-09	DOWN	-0.500625	6.31e-08	DOWN
CEP192	-0.752287	2.18e-41	DOWN	-0.311047	3.75e-08	DOWN
CEP350	-0.136707	0.00617758	DOWN	-0.166692	0.000483473	DOWN
CEP55	-0.326357	5.7e-13	DOWN	-0.326735	5.79e-13	DOWN
CEP57	-0.125647	0.0108121	DOWN	-0.235108	1.92e-07	DOWN
CEP78	-0.147958	0.00478023	DOWN	-0.178393	0.0004093	DOWN
CEP97	-0.134108	0.0255652	DOWN	-0.222359	4.92e-05	DOWN
CERS1	-2.49651	9.22e-07	DOWN	-2.08046	1.65e-05	DOWN
CERS2	-0.100034	0.000998891	DOWN	-0.0789398	0.0114116	DOWN
CETN2	-0.118618	0.0055824	DOWN	-0.357176	2.62e-20	DOWN
CGGBP1	-0.0894969	0.00127546	DOWN	-0.167903	7.52e-11	DOWN
CHAF1A	-0.149083	0.000319597	DOWN	-0.201449	4.28e-07	DOWN
CHAF1B	-0.163095	0.00729172	DOWN	-0.221344	0.000117366	DOWN
CHAMP1	-0.12285	0.0139232	DOWN	-0.132356	0.00640138	DOWN
CHCHD2	-0.139264	3.69e-05	DOWN	-0.129174	0.000128279	DOWN
CHD2	-0.129553	0.00265428	DOWN	-0.185441	5.52e-06	DOWN
CHD3	-0.452747	5.94e-54	DOWN	-0.313889	1.92e-26	DOWN
CHD7	-0.718116	4.23e-23	DOWN	-0.835349	5.25e-30	DOWN
CHEK1	-0.185198	0.000520464	DOWN	-0.241891	2.62e-06	DOWN
CHKA	-0.192945	0.0181205	DOWN	-0.391827	1.28e-07	DOWN
CHMP2A	-0.147146	0.00165535	DOWN	-0.190764	2.07e-05	DOWN
CHN1	-0.166085	2.79e-05	DOWN	-0.254801	1.63e-11	DOWN
CHST1	-1.73848	0.0245127	DOWN	-2.05616	0.00874012	DOWN
CHST12	-0.209985	1.45e-06	DOWN	-0.230166	9.64e-08	DOWN
CHST15	-0.825835	4.65e-15	DOWN	-1.23698	3.83e-30	DOWN
CHST3	-0.238924	2.73e-09	DOWN	-0.3986	4.06e-24	DOWN
CHST9	-0.905869	8.87e-08	DOWN	-1.52849	2.19e-18	DOWN
CHTF18	-0.169439	0.0454473	DOWN	-0.41187	2.67e-08	DOWN
CHTOP	-0.0933384	0.0245154	DOWN	-0.160349	2.03e-05	DOWN
CIT	-0.378085	2.47e-25	DOWN	-0.465704	1.93e-37	DOWN
CKAP2	-0.133805	0.000109356	DOWN	-0.280136	6.05e-18	DOWN
CKAP2L	-0.268965	4.86e-09	DOWN	-0.462275	1.39e-24	DOWN
CKAP5	-0.182189	3.41e-10	DOWN	-0.222838	5.99e-15	DOWN
CKB	-0.613331	4.09e-76	DOWN	-0.565256	1.1e-64	DOWN
CKLF	-0.196002	0.041669	DOWN	-0.307262	0.000506275	DOWN
CKS1B	-0.206293	0.0250465	DOWN	-0.38487	4.71e-06	DOWN
CKS2	-0.168845	0.000566908	DOWN	-0.202546	1.99e-05	DOWN
CLCC1	-0.103005	0.0329157	DOWN	-0.142804	0.00143347	DOWN
CLDN2	-3.64186	0.00199806	DOWN	-2.57592	0.00795337	DOWN
CLIC4	-0.166127	4.69e-08	DOWN	-0.083585	0.0114134	DOWN
CLIC5	-1.08472	0.034044	DOWN	-1.55039	0.00207191	DOWN
CLOCK	-0.232287	1.04e-07	DOWN	-0.23427	7.36e-08	DOWN
CLSPN	-0.225335	0.000390354	DOWN	-0.347252	1.05e-08	DOWN
CLSTN1	-0.132461	0.0011897	DOWN	-0.300714	1.92e-15	DOWN
CMPK1	-0.0910003	0.0123888	DOWN	-0.123474	0.000303444	DOWN
CMSS1	-0.135893	0.0467959	DOWN	-0.14547	0.0280788	DOWN
CNBP	-0.0885538	0.00457411	DOWN	-0.16648	6.21e-09	DOWN
CNIH2	-0.31448	0.0493055	DOWN	-0.635213	1.17e-05	DOWN
CNKSR3	-0.167964	0.0023017	DOWN	-0.293107	1.42e-08	DOWN
CNNM3	-0.182291	0.00759815	DOWN	-0.142208	0.0439301	DOWN
CNOT1	-0.086964	0.00129404	DOWN	-0.0956404	0.000278708	DOWN
CNOT6	-0.140966	0.00543692	DOWN	-0.174952	0.000318536	DOWN
CNOT6L	-0.195985	0.00456513	DOWN	-0.150085	0.0359865	DOWN
CNOT9	-0.293658	1.14e-10	DOWN	-0.327868	4.8e-13	DOWN
CNPY4	-0.370369	5.02e-12	DOWN	-0.379141	1.59e-12	DOWN
CNR1	-0.509097	3.25e-28	DOWN	-0.260312	3.79e-08	DOWN
CNTRL	-0.348529	4.64e-07	DOWN	-0.586329	6.2e-18	DOWN
COA1	-0.196832	0.000413038	DOWN	-0.162597	0.00413859	DOWN
COBL	-0.527985	6.85e-32	DOWN	-0.964201	1.11e-95	DOWN
COL1A1	-1.75695	1.33e-15	DOWN	-0.849492	6.08e-05	DOWN
COL4A4	-0.524599	0.000146938	DOWN	-0.680791	5.41e-07	DOWN
COL5A1	-3.65175	5.17e-31	DOWN	-5.60951	8.91e-26	DOWN
COLEC12	-0.347676	3.62e-24	DOWN	-0.550149	9.1e-58	DOWN
COMMD7	-0.244273	2.8e-05	DOWN	-0.300724	1.4e-07	DOWN
COPA	-0.102397	8.73e-05	DOWN	-0.135947	6.49e-08	DOWN
COPB1	-0.0944025	0.00363024	DOWN	-0.162474	6.75e-08	DOWN
COPB2	-0.165359	6.14e-12	DOWN	-0.216815	5.83e-20	DOWN
COPG1	-0.0854515	0.00225973	DOWN	-0.0950957	0.000471051	DOWN
COPRS	-0.480109	1.71e-43	DOWN	-0.436835	5.55e-36	DOWN
CORO2B	-0.349292	4.76e-14	DOWN	-0.437784	2.66e-21	DOWN
CPD	-0.254253	1.52e-27	DOWN	-0.0829692	0.00115843	DOWN
CPNE2	-0.433296	2.79e-22	DOWN	-0.452704	5.73e-24	DOWN
CPOX	-0.189773	0.000418826	DOWN	-0.195749	0.000230181	DOWN
CPSF2	-0.159285	0.000356609	DOWN	-0.168568	0.000123208	DOWN
CRABP2	-0.892068	0.0131947	DOWN	-1.41828	6.48e-05	DOWN
CREB3L2	-0.190974	1.05e-08	DOWN	-0.250652	2.03e-14	DOWN
CREB3L4	-0.360562	0.00196067	DOWN	-0.41299	0.000286828	DOWN
CREB5	-2.15442	1.21e-111	DOWN	-1.98114	2.91e-97	DOWN
CRIP2	-0.21366	2.25e-07	DOWN	-0.190558	4.37e-06	DOWN
CRIPT	-0.163913	0.0424462	DOWN	-0.309637	2e-05	DOWN
CRKL	-0.112104	0.0149354	DOWN	-0.146064	0.000783325	DOWN
CRLF1	-1.29427	0.000407193	DOWN	-2.03599	1.46e-07	DOWN
CRLS1	-0.377926	9.37e-09	DOWN	-0.425133	8.3e-11	DOWN
CRMP1	-0.108584	0.0040567	DOWN	-0.228061	4.46e-11	DOWN
CRNDE	-0.268618	3.89e-10	DOWN	-0.372287	1.67e-18	DOWN
CROCC	-0.946029	1.33e-64	DOWN	-1.10751	2.21e-85	DOWN
CRY1	-0.128299	0.0361421	DOWN	-0.303104	2.21e-08	DOWN
CRYL1	-0.460602	2.25e-07	DOWN	-0.365955	4.99e-05	DOWN
CSE1L	-0.0885399	0.00496809	DOWN	-0.123893	3.05e-05	DOWN
CSNK1G2	-0.201983	9.64e-06	DOWN	-0.153825	0.00101426	DOWN
CSRP1	-0.273947	2.23e-16	DOWN	-0.341341	1.02e-24	DOWN
CSRP2	-0.461455	2.77e-20	DOWN	-0.528401	5.21e-26	DOWN
CSTB	-0.189648	5.57e-06	DOWN	-0.153983	0.000288696	DOWN
CTBP2	-0.309192	3.22e-06	DOWN	-0.474519	2.61e-13	DOWN
CTC-321K16.1	-0.439036	0.00210963	DOWN	-0.448597	0.00149032	DOWN
CTCF	-0.0866037	0.0402694	DOWN	-0.170983	5.12e-06	DOWN
CTD-2201E18.3	-0.355291	0.0238486	DOWN	-0.363313	0.0185088	DOWN
CTDSP1	-0.279998	8.31e-07	DOWN	-0.277811	9.79e-07	DOWN
CTDSPL2	-0.112289	0.040787	DOWN	-0.246489	3.47e-07	DOWN
CTNNB1	-0.159345	4.49e-12	DOWN	-0.182849	1.12e-15	DOWN
CUEDC1	-0.183322	4.49e-06	DOWN	-0.122799	0.00325399	DOWN
CUL3	-0.205134	8.81e-06	DOWN	-0.216727	2.12e-06	DOWN
CXADR	-1.09502	1.1e-27	DOWN	-1.67911	2.55e-55	DOWN
CXCL14	-0.337339	4.61e-89	DOWN	-0.418929	4.34e-137	DOWN
CXorf38	-0.158526	0.0408512	DOWN	-0.156883	0.0400683	DOWN
CYB5R3	-0.112276	0.000867501	DOWN	-0.0812991	0.020713	DOWN
CYP39A1	-0.796275	3.75e-11	DOWN	-0.762244	2.59e-10	DOWN
DAB2IP	-0.236696	2.95e-05	DOWN	-0.210379	0.000224538	DOWN
DAP	-0.229124	4.04e-14	DOWN	-0.270146	3.01e-19	DOWN
DAPK2	-1.11621	1.42e-08	DOWN	-0.934341	1.89e-06	DOWN
DARS	-0.0958191	0.0258177	DOWN	-0.0874258	0.0421825	DOWN
DARS2	-0.118951	0.0411997	DOWN	-0.158296	0.00355334	DOWN
DBH-AS1	-2.52644	0.00328831	DOWN	-3.12048	0.00094065	DOWN
DBI	-0.212713	1.82e-12	DOWN	-0.329935	1.2e-28	DOWN
DBNL	-0.141337	0.000522177	DOWN	-0.117345	0.00459987	DOWN
DBP	-0.435168	0.000392673	DOWN	-0.411505	0.000769398	DOWN
DCAF12	-0.191367	7.71e-06	DOWN	-0.170223	7.66e-05	DOWN
DCDC2	-0.262999	0.00204054	DOWN	-0.325869	7.69e-05	DOWN
DCK	-0.136561	0.0414557	DOWN	-0.252637	2.68e-05	DOWN
DCLK2	-0.370981	3.46e-06	DOWN	-0.53883	5.97e-12	DOWN
DCLRE1B	-0.161844	0.00792012	DOWN	-0.258737	5.5e-06	DOWN
DCP1A	-0.143866	0.00562352	DOWN	-0.166621	0.000905326	DOWN
DCP2	-0.286007	1.82e-09	DOWN	-0.45835	1.79e-22	DOWN
DCPS	-0.351738	8.8e-08	DOWN	-0.451814	3.8e-12	DOWN
DDHD2	-0.318768	2.16e-17	DOWN	-0.442978	3.45e-32	DOWN
DDX10	-0.370099	5.07e-07	DOWN	-0.300999	5.58e-05	DOWN
DDX17	-0.0691624	0.00275726	DOWN	-0.181985	2.55e-18	DOWN
DDX60	-0.342924	0.012517	DOWN	-0.421866	0.00137315	DOWN
DEK	-0.144687	1.42e-06	DOWN	-0.299307	1.23e-25	DOWN
DENND2A	-0.386835	2.58e-16	DOWN	-0.422925	3.89e-19	DOWN
DENND5A	-0.188765	2.26e-08	DOWN	-0.212017	2.32e-10	DOWN
DEPDC1	-0.274144	2.19e-09	DOWN	-0.367812	3.8e-16	DOWN
DEPDC1B	-0.319973	1.64e-06	DOWN	-0.306375	4.48e-06	DOWN
DERA	-0.314425	4.44e-08	DOWN	-0.300669	1.79e-07	DOWN
DERL2	-0.136906	0.0325376	DOWN	-0.193474	0.00115435	DOWN
DGKD	-0.39751	4.5e-13	DOWN	-0.27203	1.25e-06	DOWN
DGUOK	-0.136637	0.00169519	DOWN	-0.106679	0.0173804	DOWN
DHCR24	-0.176302	3.71e-17	DOWN	-0.470721	3.81e-118	DOWN
DHCR7	-0.398322	3.94e-13	DOWN	-0.729652	1.33e-42	DOWN
DHFR	-0.226938	1.33e-05	DOWN	-0.420932	5.46e-17	DOWN
DHRS13	-0.279911	0.000124577	DOWN	-0.265649	0.000268112	DOWN
DHX15	-0.123922	7.96e-06	DOWN	-0.215664	4.33e-16	DOWN
DHX9	-0.0928077	0.000881415	DOWN	-0.174611	1.59e-11	DOWN
DIP2B	-0.308125	1.97e-15	DOWN	-0.410879	2.33e-26	DOWN
DKC1	-0.139573	0.00102237	DOWN	-0.142239	0.00068597	DOWN
DLG5	-0.337976	6.05e-07	DOWN	-0.307542	6.3e-06	DOWN
DLGAP5	-0.231726	7.49e-06	DOWN	-0.357188	1e-12	DOWN
DMD	-0.755662	2.6e-60	DOWN	-1.26062	4.9e-152	DOWN
DNA2	-0.246524	0.00434198	DOWN	-0.382152	3.06e-06	DOWN
DNAAF5	-0.137206	0.00241705	DOWN	-0.102803	0.0287532	DOWN
DNAJC10	-0.0849862	0.0117995	DOWN	-0.0906199	0.00577914	DOWN
DNAJC9	-0.29392	0.000779803	DOWN	-0.366443	1.47e-05	DOWN
DNMT3B	-0.42506	0.00645984	DOWN	-0.773471	1.91e-07	DOWN
DOCK7	-0.212853	2.67e-09	DOWN	-0.28446	6.88e-16	DOWN
DOCK9	-0.138986	0.0118863	DOWN	-0.208195	5.35e-05	DOWN
DONSON	-0.212386	5.34e-05	DOWN	-0.268952	1.57e-07	DOWN
DPY19L1	-0.184844	4.61e-05	DOWN	-0.152969	0.000889914	DOWN
DPY19L3	-0.220604	0.000192421	DOWN	-0.278903	1.21e-06	DOWN
DPY19L4	-0.144384	0.0100304	DOWN	-0.197957	0.000182738	DOWN
DPYD	-0.318425	4.76e-11	DOWN	-0.307642	2.27e-10	DOWN
DPYSL2	-0.181075	5.41e-11	DOWN	-0.343241	2.81e-37	DOWN
DPYSL3	-0.381463	5.17e-109	DOWN	-0.653047	0	DOWN
DPYSL5	-0.38472	2.77e-08	DOWN	-0.54143	2.91e-15	DOWN
DST	-0.182721	4.61e-06	DOWN	-0.177229	7.94e-06	DOWN
DSTNP2	-0.608918	0.00519666	DOWN	-0.468492	0.0357341	DOWN
DTNA	-0.183855	0.000200545	DOWN	-0.108702	0.0417577	DOWN
DTX3L	-0.130002	0.0107835	DOWN	-0.286356	5.68e-10	DOWN
DTYMK	-0.271116	1.89e-09	DOWN	-0.203611	9.96e-06	DOWN
DYNC1H1	-0.0851567	0.000346984	DOWN	-0.0663115	0.00660441	DOWN
DZIP1	-6.98358	4.7e-10	DOWN	-4.90427	1.23e-16	DOWN
E2F1	-0.407216	2.02e-24	DOWN	-0.585536	3.94e-48	DOWN
E2F2	-0.19213	0.027234	DOWN	-0.420772	8.06e-08	DOWN
E2F7	-0.233219	5.21e-05	DOWN	-0.309626	3.24e-08	DOWN
E2F8	-0.264183	5.12e-05	DOWN	-0.502874	1.14e-15	DOWN
EBF2	-1.16074	0.0306135	DOWN	-1.74278	0.00124681	DOWN
EBF4	-0.51554	3.24e-05	DOWN	-0.611483	6.19e-07	DOWN
EBP	-0.176994	2.37e-05	DOWN	-0.387909	1.21e-22	DOWN
ECE1	-0.427147	7.42e-28	DOWN	-0.374698	1.49e-21	DOWN
ECH1	-0.234705	6.82e-05	DOWN	-0.363862	1.22e-10	DOWN
ECT2	-0.260229	2.39e-18	DOWN	-0.445784	9.31e-52	DOWN
EDNRB	-1.18645	0.0163849	DOWN	-1.12359	0.0216562	DOWN
EEF2K	-0.184897	0.000227842	DOWN	-0.265384	3.52e-08	DOWN
EEPD1	-0.631376	0.00317898	DOWN	-0.69655	0.000925474	DOWN
EFCAB2	-0.265102	0.0397943	DOWN	-0.350732	0.00376165	DOWN
EFEMP1	-2.36552	1.27e-161	DOWN	-3.45576	4.54e-224	DOWN
EFHC1	-0.169262	0.000403074	DOWN	-0.326323	3.98e-13	DOWN
EFHD1	-0.864565	2.29e-19	DOWN	-0.464102	1.74e-06	DOWN
EGFEM1P	-0.794791	4.76e-06	DOWN	-1.2788	5.1e-13	DOWN
EGFL7	-0.498137	5.46e-05	DOWN	-0.431394	0.000518541	DOWN
EHF	-2.17536	7.95e-90	DOWN	-2.43353	1.56e-101	DOWN
EHMT1	-0.111311	0.0395476	DOWN	-0.125372	0.015515	DOWN
EIF2AK1	-0.193144	3.52e-12	DOWN	-0.258466	3.4e-21	DOWN
EIF2S1	-0.101468	0.046164	DOWN	-0.172495	0.000167928	DOWN
EIF3B	-0.175325	3.17e-12	DOWN	-0.13301	2.11e-07	DOWN
EIF4E2	-0.133493	0.00705125	DOWN	-0.13834	0.00444098	DOWN
EIF4G2	-0.151676	1.3e-12	DOWN	-0.151385	1.16e-12	DOWN
EIF4G3	-0.119449	0.00411231	DOWN	-0.105571	0.0119439	DOWN
ELAVL1	-0.0764831	0.0389838	DOWN	-0.0995922	0.00401063	DOWN
ELF3	-1.58887	3.66e-09	DOWN	-1.71401	3.6e-10	DOWN
ELF5	-1.56696	9.87e-05	DOWN	-2.80687	3.11e-09	DOWN
ELK4	-0.163854	0.00224881	DOWN	-0.200635	0.000101048	DOWN
ELN	-3.74256	4.32e-10	DOWN	-3.81546	6.31e-10	DOWN
ELOVL5	-0.235156	1.16e-12	DOWN	-0.40554	9.4e-36	DOWN
ELOVL6	-0.955925	3.39e-123	DOWN	-1.24935	7.77e-200	DOWN
EMC10	-0.215718	7.05e-10	DOWN	-0.0799826	0.0449724	DOWN
EML5	-0.409207	0.0024214	DOWN	-0.76069	4.29e-09	DOWN
EMP1	-0.154635	0.0156739	DOWN	-0.733242	2.19e-37	DOWN
EMP2	-0.275215	8.08e-05	DOWN	-0.422922	3.61e-10	DOWN
EMSY	-0.194671	0.00109727	DOWN	-0.364078	9.31e-11	DOWN
ENHO	-0.591519	3.03e-13	DOWN	-0.752421	3.28e-20	DOWN
ENO1	-0.150547	1.8e-10	DOWN	-0.115427	1.56e-06	DOWN
ENO2	-0.547376	1.06e-28	DOWN	-0.534266	3.38e-27	DOWN
ENO4	-1.12618	0.0352019	DOWN	-1.18977	0.023447	DOWN
ENSA	-0.107297	0.000627015	DOWN	-0.128574	2.33e-05	DOWN
EPB41L4B	-0.736786	1.86e-07	DOWN	-0.409636	0.0052667	DOWN
EPC1	-0.311355	0.00500573	DOWN	-0.317098	0.00373581	DOWN
EPG5	-0.203333	0.00194486	DOWN	-0.221914	0.000543351	DOWN
EPHA10	-1.55106	0.000540523	DOWN	-2.03252	1.18e-05	DOWN
EPHA7	-1.03778	9.2e-06	DOWN	-1.44065	1.78e-09	DOWN
EPHB2	-1.03513	3.05e-09	DOWN	-1.34437	4.79e-14	DOWN
EPHB3	-0.97197	0.00965805	DOWN	-1.03927	0.00500724	DOWN
EPHX1	-0.297251	2.16e-19	DOWN	-0.23538	1.76e-12	DOWN
EPN2	-0.186757	0.000680615	DOWN	-0.329404	2.51e-10	DOWN
EPS8	-0.206952	2.91e-06	DOWN	-0.191541	1.61e-05	DOWN
EPT1	-0.173539	0.000334775	DOWN	-0.269844	4.49e-09	DOWN
ERAP1	-0.240476	1.65e-06	DOWN	-0.196801	0.000112478	DOWN
ERBIN	-0.194497	4.61e-06	DOWN	-0.259131	3.68e-10	DOWN
ERC1	-0.154473	1.5e-05	DOWN	-0.16483	2.92e-06	DOWN
ERCC1	-0.122917	0.00543413	DOWN	-0.107014	0.0165975	DOWN
ERFE	-2.90214	0.0141023	DOWN	-3.25373	0.00933618	DOWN
ERLEC1	-0.14397	0.00142967	DOWN	-0.198076	4.4e-06	DOWN
ESCO2	-0.181758	0.0015124	DOWN	-0.366951	6.13e-12	DOWN
ESPL1	-0.203799	1.06e-05	DOWN	-0.247252	4.69e-08	DOWN
ETS1	-0.209733	1.29e-07	DOWN	-0.153842	0.000161341	DOWN
ETS2	-0.163949	0.0400881	DOWN	-0.174655	0.0242195	DOWN
ETV6	-0.256223	0.000603944	DOWN	-0.255972	0.000553997	DOWN
EWSR1	-0.100666	0.0001847	DOWN	-0.145185	1.63e-08	DOWN
EXOSC8	-0.156167	0.00198554	DOWN	-0.225585	2.59e-06	DOWN
EXOSC9	-0.231045	1.86e-05	DOWN	-0.25026	2.64e-06	DOWN
EXPH5	-0.665186	0.000352135	DOWN	-0.5483	0.00349972	DOWN
EZH2	-0.127079	0.000678619	DOWN	-0.256224	2.19e-13	DOWN
F2R	-0.390021	1.36e-18	DOWN	-0.554628	1.02e-35	DOWN
F3	-0.634688	2.59e-25	DOWN	-0.474424	1.05e-14	DOWN
FADS1	-0.549343	1.46e-65	DOWN	-0.702428	5.6e-104	DOWN
FADS2	-0.308422	4.45e-11	DOWN	-0.440191	2.69e-21	DOWN
FADS3	-0.458909	4.9e-10	DOWN	-0.193681	0.0160393	DOWN
FAIM	-0.39797	0.0100901	DOWN	-0.315439	0.0467733	DOWN
FAIM2	-0.306618	0.000349688	DOWN	-0.469595	1.15e-08	DOWN
FAM102B	-0.220867	0.00111557	DOWN	-0.516497	4.84e-16	DOWN
FAM111A	-0.287279	1.73e-12	DOWN	-0.524747	1.14e-38	DOWN
FAM111B	-0.14239	0.00757855	DOWN	-0.454085	1.74e-21	DOWN
FAM114A1	-0.350034	1.15e-13	DOWN	-0.406192	6.51e-18	DOWN
FAM120C	-0.213785	0.000213347	DOWN	-0.405638	1.46e-13	DOWN
FAM126A	-0.13959	0.0015972	DOWN	-0.200461	1.88e-06	DOWN
FAM129B	-0.303429	6.5e-22	DOWN	-0.126485	0.000169517	DOWN
FAM131A	-1.32268	2.71e-18	DOWN	-0.975722	7.07e-11	DOWN
FAM168B	-0.147115	6.57e-07	DOWN	-0.165011	1.54e-08	DOWN
FAM171B	-0.168903	0.0366813	DOWN	-0.195356	0.0115414	DOWN
FAM172A	-0.144001	0.00346733	DOWN	-0.112044	0.0276709	DOWN
FAM177A1	-0.175543	0.0291627	DOWN	-0.255607	0.000623634	DOWN
FAM179A	-1.42993	1.24e-05	DOWN	-1.46175	8.02e-06	DOWN
FAM189A2	-0.307507	0.00771952	DOWN	-0.376934	0.000678881	DOWN
FAM208A	-0.102987	0.00805986	DOWN	-0.157607	1.36e-05	DOWN
FAM20C	-0.26312	1.69e-14	DOWN	-0.221964	1.35e-10	DOWN
FAM64A	-0.38051	4.14e-12	DOWN	-0.471382	6.78e-18	DOWN
FAM83D	-0.274601	4.4e-09	DOWN	-0.256042	5e-08	DOWN
FAM98A	-0.118047	0.00344413	DOWN	-0.0935697	0.0242661	DOWN
FANCC	-0.299151	4.48e-06	DOWN	-0.392382	8.61e-10	DOWN
FANCD2	-0.180103	2.88e-05	DOWN	-0.352839	9.64e-18	DOWN
FANCG	-0.119181	0.0450114	DOWN	-0.176894	0.00118104	DOWN
FANCI	-0.121544	8.5e-05	DOWN	-0.301852	1.93e-25	DOWN
FAP	-0.617327	0.00140925	DOWN	-0.809074	1.84e-05	DOWN
FARP1	-0.124581	0.000862176	DOWN	-0.202419	9.78e-09	DOWN
FASN	-0.376144	1.83e-07	DOWN	-0.397278	2.32e-08	DOWN
FAT1	-0.198042	4.9e-09	DOWN	-0.294783	3.2e-19	DOWN
FAT4	-0.359361	2.11e-08	DOWN	-0.355894	2.82e-08	DOWN
FBL	-0.160413	0.000297666	DOWN	-0.150095	0.000706893	DOWN
FBLN5	-0.399068	0.0218331	DOWN	-0.416299	0.0143217	DOWN
FBXO10	-0.625747	3.02e-05	DOWN	-0.533037	0.00041048	DOWN
FBXO5	-0.19315	0.00327709	DOWN	-0.353593	8.28e-09	DOWN
FBXO7	-0.133016	0.00297607	DOWN	-0.0934352	0.04812	DOWN
FDFT1	-0.316376	2.01e-05	DOWN	-0.701553	4.07e-24	DOWN
FDPS	-0.311739	2.16e-05	DOWN	-0.578991	5.19e-17	DOWN
FEN1	-0.164031	3.6e-06	DOWN	-0.250253	2.53e-13	DOWN
FGD5-AS1	-0.241017	1.92e-19	DOWN	-0.303394	3.87e-30	DOWN
FGFR1	-0.164493	2.66e-10	DOWN	-0.139136	1.22e-07	DOWN
FGFR3	-0.434343	8.68e-35	DOWN	-0.42304	7.44e-33	DOWN
FIBCD1	-0.357166	0.0294086	DOWN	-0.693889	3.87e-06	DOWN
FKBP14	-0.201871	0.000195309	DOWN	-0.19942	0.000212654	DOWN
FKBP4	-0.139924	0.000203104	DOWN	-0.138014	0.000217082	DOWN
FLOT1	-0.19361	0.000835696	DOWN	-0.185145	0.00135335	DOWN
FLOT2	-0.245905	6.29e-13	DOWN	-0.11677	0.00141769	DOWN
FMNL3	-0.565044	4.33e-19	DOWN	-0.619478	1.99e-22	DOWN
FMO2	-1.02291	2e-06	DOWN	-0.792804	0.000233611	DOWN
FN1	-1.65337	1.42e-07	DOWN	-3.3632	4.63e-17	DOWN
FNBP1	-0.332694	4.83e-10	DOWN	-0.431284	4.53e-16	DOWN
FOSL2	-0.587731	3.28e-104	DOWN	-0.65412	2.78e-127	DOWN
FOXK2	-0.320155	1.21e-11	DOWN	-0.114683	0.0306949	DOWN
FOXM1	-0.214606	7.79e-12	DOWN	-0.251559	5.32e-16	DOWN
FRMD3	-1.57773	2.16e-07	DOWN	-2.16236	3.03e-11	DOWN
FRYL	-0.127259	0.0494049	DOWN	-0.1316	0.036793	DOWN
FSCN1	-0.455083	2.64e-33	DOWN	-0.2745	1.1e-12	DOWN
FSD1L	-0.275727	0.027376	DOWN	-0.34192	0.00404589	DOWN
FTL	-0.403913	1.19e-07	DOWN	-0.187099	0.0264297	DOWN
FTO	-0.0826333	0.0461163	DOWN	-0.173172	2e-06	DOWN
FUBP1	-0.131646	4.52e-05	DOWN	-0.161422	2.76e-07	DOWN
FXR1	-0.145703	1.07e-06	DOWN	-0.128157	2.08e-05	DOWN
FXYD6	-1.73877	0.00108231	DOWN	-6.30587	2.56e-06	DOWN
FYTTD1	-0.0792262	0.0244811	DOWN	-0.0933649	0.0054285	DOWN
FZD5	-0.33633	0.0374829	DOWN	-0.522803	0.000509506	DOWN
FZD6	-0.241036	0.0207937	DOWN	-0.318465	0.00124585	DOWN
FZD7	-0.140982	0.0214614	DOWN	-0.278734	4.83e-07	DOWN
G3BP2	-0.0717029	0.0341977	DOWN	-0.0973374	0.00197401	DOWN
G6PD	-0.42777	4.45e-37	DOWN	-0.459547	2.93e-42	DOWN
GABPB1	-0.1722	0.0113371	DOWN	-0.194292	0.00313404	DOWN
GALNT18	-0.585872	0.000123826	DOWN	-0.608318	5.93e-05	DOWN
GALNT7	-0.371112	2.24e-11	DOWN	-0.344951	5.9e-10	DOWN
GANAB	-0.089717	0.000102941	DOWN	-0.118408	9.59e-08	DOWN
GAP43	-1.25316	0.00989208	DOWN	-1.18205	0.0139734	DOWN
GAPVD1	-0.113322	0.0156829	DOWN	-0.10552	0.0240692	DOWN
GAS7	-2.28697	1.24e-05	DOWN	-5.66597	1.28e-06	DOWN
GBP5	-0.990622	1.07e-21	DOWN	-1.26433	1.72e-32	DOWN
GCLM	-0.15308	1.5e-05	DOWN	-0.175109	4.46e-07	DOWN
GCNT1	-0.175877	0.00170782	DOWN	-0.315959	2.01e-09	DOWN
GCNT2	-0.558912	2.06e-43	DOWN	-0.609341	1.64e-50	DOWN
GDI1	-0.228816	9.68e-15	DOWN	-0.252991	8.06e-18	DOWN
GDPD2	-2.45164	1.47e-18	DOWN	-2.69062	4.44e-20	DOWN
GEN1	-0.1828	0.00272213	DOWN	-0.260189	7.23e-06	DOWN
GFAP	-0.535702	3.71e-94	DOWN	-0.608038	2.71e-121	DOWN
GFOD1	-0.670034	8.49e-09	DOWN	-0.674236	7.19e-09	DOWN
GFPT1	-0.251328	1.44e-08	DOWN	-0.296443	1.37e-11	DOWN
GFRA1	-0.368258	1.03e-25	DOWN	-0.26844	4.53e-14	DOWN
GGA2	-0.246854	5.68e-07	DOWN	-0.318891	4.45e-11	DOWN
GGCT	-0.1516	0.00493188	DOWN	-0.230271	5.57e-06	DOWN
GGCX	-0.15918	0.00544586	DOWN	-0.165007	0.00334448	DOWN
GGH	-0.213153	1.79e-08	DOWN	-0.127217	0.00141197	DOWN
GGT5	-1.69614	7.31e-19	DOWN	-2.4017	1.08e-29	DOWN
GIGYF2	-0.175608	0.000192335	DOWN	-0.182061	8.92e-05	DOWN
GINM1	-0.283443	1.84e-07	DOWN	-0.220977	6.59e-05	DOWN
GINS2	-0.20709	9.81e-07	DOWN	-0.369705	1.84e-19	DOWN
GINS3	-0.159178	0.00916773	DOWN	-0.365759	4.8e-11	DOWN
GJB2	-3.35746	4.1e-06	DOWN	-2.3633	0.000157826	DOWN
GJC1	-0.323081	1.37e-10	DOWN	-0.238918	3.25e-06	DOWN
GLCCI1	-0.583618	5.63e-17	DOWN	-0.61543	1.53e-18	DOWN
GLCE	-0.286333	7.78e-07	DOWN	-0.661357	1.84e-31	DOWN
GLO1	-0.211685	9.19e-14	DOWN	-0.342993	1.6e-34	DOWN
GMNN	-0.197496	0.000438248	DOWN	-0.23747	1.36e-05	DOWN
GMPPA	-0.191394	0.0400018	DOWN	-0.189567	0.0388206	DOWN
GMPPB	-0.246169	4.37e-08	DOWN	-0.277591	4.83e-10	DOWN
GMPR	-0.363143	1.59e-05	DOWN	-0.732917	5.32e-19	DOWN
GNA11	-0.167807	4.7e-06	DOWN	-0.130455	0.00050214	DOWN
GNA12	-0.142698	4.46e-05	DOWN	-0.135861	9.74e-05	DOWN
GNAI2	-0.154879	4.88e-09	DOWN	-0.130886	9.88e-07	DOWN
GNAI3	-0.125246	0.000288149	DOWN	-0.123074	0.000333317	DOWN
GNAO1	-0.451076	0.00414943	DOWN	-0.884359	4.78e-09	DOWN
GNAQ	-0.151746	0.00231042	DOWN	-0.293019	2.55e-10	DOWN
GNB1	-0.168267	1.23e-14	DOWN	-0.137641	4.32e-10	DOWN
GNB2	-0.134813	0.000419563	DOWN	-0.175561	1.68e-06	DOWN
GNB4	-0.130385	0.00534847	DOWN	-0.415822	1e-22	DOWN
GNE	-0.120912	0.0332992	DOWN	-0.157958	0.00298793	DOWN
GNG11	-0.100511	0.0426726	DOWN	-0.125434	0.00713672	DOWN
GNG2	-0.395257	0.0142832	DOWN	-0.417159	0.0082669	DOWN
GOLGA7B	-1.57017	0.00202691	DOWN	-2.73575	2.38e-06	DOWN
GOLIM4	-0.342781	3.4e-28	DOWN	-0.292466	1.16e-20	DOWN
GOLM1	-0.226487	2.74e-13	DOWN	-0.191427	9.51e-10	DOWN
GOLPH3	-0.128931	0.00628936	DOWN	-0.138523	0.00266136	DOWN
GOLT1B	-0.164794	0.00235453	DOWN	-0.238128	3.72e-06	DOWN
GORASP2	-0.145624	0.000153841	DOWN	-0.126143	0.00117406	DOWN
GPAA1	-0.263616	3.45e-10	DOWN	-0.151106	0.000620121	DOWN
GPC1	-0.517391	1.32e-54	DOWN	-0.509943	6.04e-53	DOWN
GPD1L	-0.240208	0.00124659	DOWN	-0.205782	0.00629332	DOWN
GPD2	-0.18762	6.44e-08	DOWN	-0.333489	3.67e-23	DOWN
GPM6B	-1.23209	7.15e-160	DOWN	-1.26101	4.12e-164	DOWN
GPN3	-0.176612	0.0160956	DOWN	-0.192929	0.00669727	DOWN
GPR137C	-0.293857	0.0276205	DOWN	-0.554951	6.02e-06	DOWN
GPR180	-0.138554	0.021692	DOWN	-0.166167	0.00386527	DOWN
GPR37L1	-1.38648	0.000837002	DOWN	-1.13823	0.00573272	DOWN
GPRC5B	-0.496978	7.09e-23	DOWN	-0.479086	3.59e-21	DOWN
GPSM2	-0.252143	3.65e-08	DOWN	-0.39861	5.05e-19	DOWN
GPX4	-0.265085	1.35e-13	DOWN	-0.18959	2.2e-07	DOWN
GRHL1	-1.37415	1.71e-09	DOWN	-1.77059	9.47e-14	DOWN
GRIA4	-2.66014	3.22e-05	DOWN	-4.29599	2.03e-06	DOWN
GRID1	-0.405509	0.00692799	DOWN	-0.651642	5.12e-06	DOWN
GRIK1	-1.05467	1.75e-76	DOWN	-2.17232	5.77e-250	DOWN
GRM8	-0.701829	1.89e-12	DOWN	-0.513521	3.16e-07	DOWN
GS1-358P8.4	-0.393486	0.000161024	DOWN	-0.548306	6.29e-08	DOWN
GSG2	-0.27938	0.0124919	DOWN	-0.25953	0.0200714	DOWN
GSK3B	-0.126262	0.000618001	DOWN	-0.0936607	0.0144316	DOWN
GSTA4	-0.429462	0.000949359	DOWN	-0.302038	0.0253823	DOWN
GTF2A1	-0.172219	0.000611857	DOWN	-0.262722	3.93e-08	DOWN
GTF3C4	-0.111836	0.0098398	DOWN	-0.0894259	0.0449355	DOWN
GTSE1	-0.22133	1.35e-05	DOWN	-0.241075	1.63e-06	DOWN
GUSB	-0.254854	2.54e-09	DOWN	-0.323608	1.95e-14	DOWN
GXYLT1	-0.203306	0.000390354	DOWN	-0.297247	5.89e-08	DOWN
GXYLT2	-0.456673	0.00174155	DOWN	-0.32486	0.032149	DOWN
H1FX	-0.387245	3.31e-20	DOWN	-0.297059	2.77e-12	DOWN
H2AFV	-0.334364	1.65e-31	DOWN	-0.48681	1.47e-64	DOWN
H2AFX	-0.302569	2.23e-14	DOWN	-0.152279	0.000278708	DOWN
H2AFY	-0.261273	3.62e-24	DOWN	-0.366444	2.78e-46	DOWN
H2AFZ	-0.152774	4.53e-07	DOWN	-0.203572	4.75e-12	DOWN
HACD2	-0.170948	2.89e-07	DOWN	-0.237529	2.76e-13	DOWN
HADH	-0.109475	0.0187484	DOWN	-0.13218	0.00293731	DOWN
HAUS1	-0.179949	0.0389432	DOWN	-0.317207	6.02e-05	DOWN
HAUS2	-0.192005	0.0192968	DOWN	-0.374954	5.67e-07	DOWN
HAUS6	-0.194787	0.00244634	DOWN	-0.185436	0.00381847	DOWN
HAUS8	-0.19904	0.0250356	DOWN	-0.238517	0.00495032	DOWN
HCFC1R1	-0.329712	2.8e-08	DOWN	-0.427527	2.78e-13	DOWN
HDAC3	-0.171049	5.26e-05	DOWN	-0.134007	0.00197556	DOWN
HDAC4	-0.220224	0.000113562	DOWN	-0.2494	8.64e-06	DOWN
HDAC6	-0.10851	0.0200125	DOWN	-0.235531	1.64e-08	DOWN
HDGF	-0.199091	2.14e-17	DOWN	-0.319481	1.9e-43	DOWN
HDLBP	-0.10931	1.72e-07	DOWN	-0.0973301	3.64e-06	DOWN
HELLS	-0.369216	1.77e-09	DOWN	-0.502837	1.35e-16	DOWN
HES6	-0.298844	0.000455767	DOWN	-0.366293	9.68e-06	DOWN
HEY1	-1.68014	1.27e-79	DOWN	-1.69977	1.86e-79	DOWN
HINT2	-0.231191	0.000365812	DOWN	-0.211456	0.00115007	DOWN
HIPK1	-0.220197	1.69e-09	DOWN	-0.181187	9.92e-07	DOWN
HIPK3	-0.129672	0.00372876	DOWN	-0.139564	0.00141295	DOWN
HIRIP3	-0.187374	0.00320671	DOWN	-0.411555	3.21e-12	DOWN
HIST1H1B	-1.72643	0.0482697	DOWN	-2.91282	0.00134612	DOWN
HJURP	-0.334196	2.08e-15	DOWN	-0.429242	1.6e-24	DOWN
HK1	-0.148103	0.000215194	DOWN	-0.168235	1.68e-05	DOWN
HLA-A	-0.139608	0.0108322	DOWN	-0.204923	6.29e-05	DOWN
HMGB1	-0.149433	0.000686155	DOWN	-0.322545	3.17e-15	DOWN
HMGB2	-0.193656	2.22e-12	DOWN	-0.330857	1.94e-34	DOWN
HMGB3P18	-1.60278	0.0164329	DOWN	-2.07018	0.00242614	DOWN
HMGCR	-0.199192	0.0132979	DOWN	-0.627339	3.01e-19	DOWN
HMGCS1	-0.583026	8.66e-08	DOWN	-1.13199	1.04e-27	DOWN
HMGN1	-0.112852	0.0131672	DOWN	-0.200887	1.32e-06	DOWN
HMGN2	-0.298942	1.18e-14	DOWN	-0.413887	4.31e-27	DOWN
HMMR	-0.187111	5.35e-05	DOWN	-0.343858	6.78e-15	DOWN
HMSD	-0.244249	0.0278131	DOWN	-0.31618	0.00263452	DOWN
HN1L	-0.208162	4.14e-10	DOWN	-0.292443	4.33e-19	DOWN
HNRNPA0	-0.106184	0.000494299	DOWN	-0.131755	7.6e-06	DOWN
HNRNPA2B1	-0.167658	7.34e-12	DOWN	-0.356827	1.23e-51	DOWN
HNRNPA3	-0.0727929	0.0418354	DOWN	-0.163824	1.67e-07	DOWN
HNRNPAB	-0.164399	2.66e-06	DOWN	-0.19351	1.72e-08	DOWN
HNRNPC	-0.113903	7.95e-05	DOWN	-0.163632	3.44e-09	DOWN
HNRNPF	-0.17041	2.05e-06	DOWN	-0.297545	7.13e-18	DOWN
HNRNPH3	-0.169443	7.25e-07	DOWN	-0.241216	3.89e-13	DOWN
HNRNPK	-0.117889	9.14e-08	DOWN	-0.150301	3.16e-12	DOWN
HNRNPR	-0.204952	1.44e-11	DOWN	-0.300465	7.41e-24	DOWN
HNRNPU	-0.132594	1.28e-08	DOWN	-0.196468	3.93e-18	DOWN
HNRNPUL1	-0.142802	8.41e-08	DOWN	-0.226023	2.02e-18	DOWN
HNRNPUL2	-0.192109	1.76e-05	DOWN	-0.20378	4.2e-06	DOWN
HOOK3	-0.169019	0.00367925	DOWN	-0.194528	0.000554178	DOWN
HP1BP3	-0.131484	1.69e-05	DOWN	-0.247643	1.59e-17	DOWN
HPRT1	-0.179334	0.000761283	DOWN	-0.196159	0.000170199	DOWN
HR	-3.29076	2.7e-11	DOWN	-3.30811	4.09e-11	DOWN
HSD17B11	-0.37775	0.00821052	DOWN	-0.38412	0.00629688	DOWN
HSP90B1	-0.0773279	0.00236909	DOWN	-0.166757	5.46e-13	DOWN
HSPA13	-0.116716	0.00966046	DOWN	-0.191764	4.09e-06	DOWN
HSPG2	-0.50716	5.26e-42	DOWN	-0.257663	1.18e-11	DOWN
HTRA1	-0.549327	1.91e-34	DOWN	-0.583536	3.87e-38	DOWN
IAH1	-0.362412	2.67e-13	DOWN	-0.730209	2.7e-48	DOWN
ICA1L	-0.184752	0.0403922	DOWN	-0.325957	6.27e-05	DOWN
ICE1	-0.15441	0.000123089	DOWN	-0.29741	5.39e-15	DOWN
ICMT	-0.162783	5.1e-06	DOWN	-0.238106	5.38e-12	DOWN
IDH1	-0.331247	1.26e-13	DOWN	-0.325116	3.62e-13	DOWN
IDI1	-0.394976	1.21e-08	DOWN	-0.788461	2.12e-32	DOWN
IFI16	-0.355967	6.61e-13	DOWN	-0.308094	6.68e-10	DOWN
IFI44L	-0.923608	0.000373554	DOWN	-0.970455	0.000167522	DOWN
IFIT1	-0.306275	0.0411177	DOWN	-0.405999	0.003964	DOWN
IFIT2	-0.394844	0.00212635	DOWN	-0.528423	2.07e-05	DOWN
IFT122	-0.201818	0.000154505	DOWN	-0.377444	1.06e-13	DOWN
IFT46	-0.263569	0.00476786	DOWN	-0.369906	3.08e-05	DOWN
IFT52	-0.186372	0.0131124	DOWN	-0.206676	0.00456246	DOWN
IFT80	-0.179875	0.0175026	DOWN	-0.288071	3.84e-05	DOWN
IFT81	-0.107782	0.0358575	DOWN	-0.139427	0.00381249	DOWN
IGFL4	-2.28696	0.00989652	DOWN	-2.05404	0.0168534	DOWN
IGSF9B	-0.295818	0.00213414	DOWN	-0.382998	3.75e-05	DOWN
IKZF4	-0.23557	0.0107437	DOWN	-0.205535	0.0274454	DOWN
IL1B	-2.12362	1.64e-06	DOWN	-2.69954	2.25e-08	DOWN
ILF2	-0.110767	0.000644767	DOWN	-0.153229	7.29e-07	DOWN
IMPDH2	-0.174764	2.63e-07	DOWN	-0.183917	4.78e-08	DOWN
INCENP	-0.179553	0.000254318	DOWN	-0.184943	0.000135377	DOWN
INO80D	-0.239026	0.0401389	DOWN	-0.292788	0.00796248	DOWN
INSIG1	-0.321454	3.94e-05	DOWN	-0.593725	5.97e-16	DOWN
IPO5	-0.0809038	0.00240422	DOWN	-0.102186	6.16e-05	DOWN
IPO8	-0.128386	0.000350377	DOWN	-0.149905	1.82e-05	DOWN
IQCC	-0.412061	0.0145168	DOWN	-0.601193	0.000171834	DOWN
IRX3	-0.537232	3.83e-31	DOWN	-0.320515	8.05e-12	DOWN
IRX5	-0.523326	2.97e-18	DOWN	-0.51183	2.13e-17	DOWN
ISOC1	-0.290457	6.71e-08	DOWN	-0.402874	2.02e-14	DOWN
ITGA11	-0.789802	2.55e-20	DOWN	-0.362912	3.11e-05	DOWN
ITGA2	-0.193056	0.0127399	DOWN	-0.419165	3.02e-09	DOWN
ITGB1	-0.342137	6.57e-28	DOWN	-0.352131	2.55e-29	DOWN
ITGB4	-0.334298	2.47e-08	DOWN	-0.266281	1.2e-05	DOWN
ITIH5	-0.323532	1.89e-29	DOWN	-1.17937	0	DOWN
ITM2B	-0.132015	5.03e-07	DOWN	-0.123046	2.81e-06	DOWN
ITM2C	-0.331088	7.77e-11	DOWN	-0.304801	2.53e-09	DOWN
ITPR3	-0.834201	1.55e-29	DOWN	-0.9304	1.64e-35	DOWN
JADE1	-0.355884	2.22e-12	DOWN	-0.368134	3.5e-13	DOWN
JADE2	-0.30555	1.98e-07	DOWN	-0.202239	0.00090515	DOWN
JAK2	-0.714001	3.73e-29	DOWN	-0.944229	9.26e-48	DOWN
JAKMIP2-AS1	-0.473955	6.28e-22	DOWN	-0.602516	4.06e-34	DOWN
JARID2	-0.669019	3.8e-22	DOWN	-0.572315	1.6e-16	DOWN
JMJD8	-0.168365	0.00212359	DOWN	-0.145917	0.00849445	DOWN
KANK2	-0.120932	0.0259389	DOWN	-0.172167	0.000626127	DOWN
KAT5	-0.137692	0.0236443	DOWN	-0.130674	0.0307068	DOWN
KATNAL1	-0.216565	6.27e-05	DOWN	-0.23717	8.78e-06	DOWN
KAZALD1	-0.290624	0.0165829	DOWN	-0.556789	7.57e-07	DOWN
KAZN	-0.813258	1.22e-14	DOWN	-1.36492	3.31e-35	DOWN
KBTBD2	-0.115806	0.00440312	DOWN	-0.148896	0.000122433	DOWN
KCND3	-1.06017	8.37e-05	DOWN	-1.91744	1.69e-11	DOWN
KCNJ12	-1.37713	0.00158195	DOWN	-1.5829	0.0002963	DOWN
KCNK3	-3.69011	0.0020412	DOWN	-3.6182	0.00218974	DOWN
KCNMB4	-0.753141	8.81e-06	DOWN	-0.399889	0.0250874	DOWN
KCNN4	-1.01101	6.47e-18	DOWN	-1.2716	3.98e-26	DOWN
KCTD12	-0.691945	9.27e-27	DOWN	-0.773227	2.83e-32	DOWN
KCTD5	-0.413337	5.23e-13	DOWN	-0.298754	2.95e-07	DOWN
KCTD7	-0.179553	0.00410956	DOWN	-0.269636	4.63e-06	DOWN
KCTD9	-0.168752	4.75e-06	DOWN	-0.114246	0.00299645	DOWN
KDELC1	-0.2351	0.000185866	DOWN	-0.269725	1.22e-05	DOWN
KDELC2	-0.202572	6.85e-08	DOWN	-0.325774	4.27e-19	DOWN
KDELR1	-0.0979193	0.00103743	DOWN	-0.080703	0.0080078	DOWN
KDELR2	-0.281015	3.91e-30	DOWN	-0.371059	1.41e-51	DOWN
KDM1A	-0.153091	0.000452669	DOWN	-0.154051	0.000365845	DOWN
KDM2B	-0.153563	0.00652756	DOWN	-0.11564	0.0491815	DOWN
KDM3B	-0.150368	3.12e-05	DOWN	-0.207391	2.65e-09	DOWN
KDM5A	-0.258568	6.99e-11	DOWN	-0.293036	9.86e-14	DOWN
KDM5D	-0.110579	0.00300858	DOWN	-0.103493	0.0054285	DOWN
KHDRBS1	-0.0777037	0.0102268	DOWN	-0.122213	1.25e-05	DOWN
KHDRBS3	-0.450444	1.46e-05	DOWN	-0.487873	2.16e-06	DOWN
KHSRP	-0.0825418	0.0226068	DOWN	-0.0797051	0.0258461	DOWN
KIAA0232	-0.126137	0.0151564	DOWN	-0.144978	0.00359211	DOWN
KIAA0319	-0.308014	0.0332452	DOWN	-0.331848	0.0181288	DOWN
KIAA1161	-1.23762	0	DOWN	-1.16581	0	DOWN
KIAA1524	-0.152356	0.00379247	DOWN	-0.253632	2.3e-07	DOWN
KIAA1549	-0.365292	6.39e-14	DOWN	-0.149391	0.00468235	DOWN
KIAA1549L	-0.520555	6.8e-07	DOWN	-0.321719	0.00316887	DOWN
KIAA1671	-0.30338	2.75e-06	DOWN	-0.439821	3.94e-12	DOWN
KIAA1958	-0.528813	5.78e-07	DOWN	-0.512632	1.28e-06	DOWN
KIF11	-0.195818	2.32e-06	DOWN	-0.364539	7.43e-20	DOWN
KIF14	-0.347286	6.65e-17	DOWN	-0.489621	5.37e-32	DOWN
KIF15	-0.302735	7.21e-12	DOWN	-0.46372	3.16e-26	DOWN
KIF18A	-0.186156	0.00625119	DOWN	-0.311036	1.04e-06	DOWN
KIF18B	-0.221414	1e-08	DOWN	-0.236906	6.71e-10	DOWN
KIF1BP	-0.176717	0.0046507	DOWN	-0.185152	0.00253519	DOWN
KIF20A	-0.202808	5.43e-08	DOWN	-0.352014	3.36e-22	DOWN
KIF20B	-0.224412	4.5e-05	DOWN	-0.269522	5.38e-07	DOWN
KIF22	-0.201934	4.68e-06	DOWN	-0.293514	6.23e-12	DOWN
KIF24	-0.421123	5.58e-12	DOWN	-0.595376	2.26e-22	DOWN
KIF2C	-0.188152	2.41e-06	DOWN	-0.232669	2.73e-09	DOWN
KIF4A	-0.142648	0.00069301	DOWN	-0.215885	6.56e-08	DOWN
KIF5B	-0.297156	1.42e-17	DOWN	-0.27625	2.83e-15	DOWN
KIF5C	-0.702725	3.15e-05	DOWN	-0.675209	6.08e-05	DOWN
KITLG	-0.132808	5.53e-05	DOWN	-0.461818	6.81e-51	DOWN
KLF11	-0.355596	0.00230705	DOWN	-0.310627	0.00829962	DOWN
KLF9	-0.201214	0.0160628	DOWN	-0.198632	0.0160324	DOWN
KLHDC7A	-0.23175	0.00530883	DOWN	-0.41572	8.67e-08	DOWN
KLHDC8A	-1.3177	1.75e-46	DOWN	-1.46027	2.34e-54	DOWN
KLHL15	-0.193644	0.0114681	DOWN	-0.221866	0.00270343	DOWN
KLHL2	-0.333901	9.3e-05	DOWN	-0.384087	4.81e-06	DOWN
KLHL23	-0.183983	0.0103831	DOWN	-0.419391	1.43e-10	DOWN
KLHL25	-0.802999	5.22e-31	DOWN	-0.807322	7.24e-31	DOWN
KLHL42	-0.119682	0.00161383	DOWN	-0.256627	2.69e-13	DOWN
KMT2A	-0.222604	5.27e-07	DOWN	-0.223359	4.26e-07	DOWN
KMT5A	-0.181337	0.00988692	DOWN	-0.150052	0.036533	DOWN
KNSTRN	-0.302256	2.09e-08	DOWN	-0.373307	2.59e-12	DOWN
KNTC1	-0.158367	2.21e-06	DOWN	-0.319158	2.77e-23	DOWN
KPNA2	-0.303955	9.6e-26	DOWN	-0.19558	3.87e-11	DOWN
KPNB1	-0.15448	4.18e-10	DOWN	-0.089795	0.000557203	DOWN
KRBOX4	-0.322003	0.0456453	DOWN	-0.403629	0.00833146	DOWN
KREMEN1	-0.243481	0.000250329	DOWN	-0.4763	5.34e-14	DOWN
KRT15	-0.875145	0.000128808	DOWN	-1.70318	1.21e-12	DOWN
KRT7	-1.16392	8.49e-16	DOWN	-0.93885	5.72e-11	DOWN
KRT80	-1.70701	0	DOWN	-1.2152	1.94e-236	DOWN
KRT86	-2.47341	0.000378238	DOWN	-1.38603	0.0298527	DOWN
LANCL1	-0.177819	7.55e-07	DOWN	-0.189078	1.13e-07	DOWN
LAP3	-0.305912	4.83e-16	DOWN	-0.411277	6.86e-28	DOWN
LARP1B	-0.250079	0.000113911	DOWN	-0.301446	1.94e-06	DOWN
LATS1	-0.171963	0.0138671	DOWN	-0.20993	0.00168422	DOWN
LBR	-0.141068	0.00173455	DOWN	-0.238	1.66e-08	DOWN
LCAT	-0.304856	0.00552116	DOWN	-0.411957	8.35e-05	DOWN
LCLAT1	-0.307453	1.21e-06	DOWN	-0.387694	5.12e-10	DOWN
LCOR	-0.196747	0.00198575	DOWN	-0.170107	0.0082669	DOWN
LCORL	-0.162811	0.00689159	DOWN	-0.15168	0.0117609	DOWN
LDLR	-0.234691	1.94e-13	DOWN	-0.302981	6.25e-22	DOWN
LDLRAD3	-0.327655	1.25e-05	DOWN	-0.47168	1.26e-10	DOWN
LDOC1	-0.334413	3.63e-08	DOWN	-0.20528	0.00121193	DOWN
LEFTY2	-2.0787	2.32e-09	DOWN	-4.33932	2.7e-16	DOWN
LETM2	-0.390647	0.00137409	DOWN	-0.559907	2.04e-06	DOWN
LFNG	-1.29063	4.07e-30	DOWN	-0.428713	0.000148636	DOWN
LGALS1	-0.175622	2.34e-07	DOWN	-0.224987	1.16e-11	DOWN
LIFR	-0.800316	1.72e-58	DOWN	-0.722364	9.03e-48	DOWN
LIMCH1	-0.554678	2.65e-100	DOWN	-0.47439	1.63e-73	DOWN
LIMD1	-0.958998	1.53e-77	DOWN	-1.2765	9.5e-128	DOWN
LIMD1-AS1	-1.12578	4.4e-05	DOWN	-1.34826	1.24e-06	DOWN
LIN54	-0.174849	0.00617064	DOWN	-0.265359	9.88e-06	DOWN
LINC00592	-2.2327	0.000385801	DOWN	-2.70703	5.12e-05	DOWN
LINC00641	-0.297864	0.00255975	DOWN	-0.265875	0.00747795	DOWN
LINC00887	-0.941731	0.0377122	DOWN	-1.25899	0.00405424	DOWN
LINC01234	-1.44918	0.0377412	DOWN	-2.62625	0.000643782	DOWN
LIPA	-0.193748	2.08e-05	DOWN	-0.184965	4.77e-05	DOWN
LITAF	-0.150036	0.00416838	DOWN	-0.195503	9.15e-05	DOWN
LLGL1	-0.269633	1.04e-06	DOWN	-0.265408	1.41e-06	DOWN
LMCD1	-0.291668	1.25e-26	DOWN	-0.322586	3.14e-32	DOWN
LMCD1-AS1	-0.722224	0.000138949	DOWN	-0.429605	0.0310971	DOWN
LMF2	-0.239724	1.21e-05	DOWN	-0.226071	3.59e-05	DOWN
LMNB1	-0.240343	2.95e-17	DOWN	-0.378307	6.17e-41	DOWN
LMNB2	-0.194749	2.08e-13	DOWN	-0.213137	5.97e-16	DOWN
LONRF1	-0.200991	6.62e-05	DOWN	-0.18116	0.00034772	DOWN
LPCAT1	-0.319502	0.0180647	DOWN	-0.428763	0.000815257	DOWN
LRIG1	-1.04422	3.76e-178	DOWN	-1.3373	3.53e-275	DOWN
LRP1	-0.252724	5.63e-20	DOWN	-0.10181	0.000629541	DOWN
LRP2	-1.16049	0.0432521	DOWN	-2.28282	0.00019128	DOWN
LRP4	-0.557558	3.45e-05	DOWN	-1.08057	5.57e-16	DOWN
LRP8	-0.3503	1.57e-15	DOWN	-0.469411	9.27e-27	DOWN
LRRC16A	-0.256402	0.000112665	DOWN	-0.50709	1.79e-15	DOWN
LRRC45	-0.250945	0.00447016	DOWN	-0.278477	0.00118534	DOWN
LRRC4B	-2.05784	0.000546458	DOWN	-3.05041	8.47e-06	DOWN
LRRC53	-2.12981	0.00724477	DOWN	-2.07186	0.00821051	DOWN
LRRC75A	-0.720768	7.86e-05	DOWN	-1.00683	2.87e-08	DOWN
LRRC75A-AS1	-0.197403	1.67e-08	DOWN	-0.126448	0.000528136	DOWN
LRRC8B	-0.372597	0.000669895	DOWN	-0.400854	0.000197318	DOWN
LRRC8C	-0.272258	1.23e-06	DOWN	-0.483502	1.03e-18	DOWN
LRRC8D	-0.509147	4.83e-68	DOWN	-0.549996	3.75e-78	DOWN
LRRCC1	-0.203543	3.07e-05	DOWN	-0.353455	4.29e-14	DOWN
LRTOMT	-0.327793	0.0122333	DOWN	-0.477474	0.000113866	DOWN
LSM3	-0.151819	0.00199687	DOWN	-0.278139	1.37e-09	DOWN
LSM4	-0.0956749	0.00852885	DOWN	-0.173601	1.95e-07	DOWN
LSM5	-0.154996	0.000465152	DOWN	-0.258837	6.54e-10	DOWN
LSS	-0.408412	4.92e-08	DOWN	-0.497768	1.1e-11	DOWN
LYPD6	-0.842488	2.19e-09	DOWN	-0.873975	5.91e-10	DOWN
MAD1L1	-0.15095	0.0486498	DOWN	-0.272487	7.41e-05	DOWN
MAD2L1	-0.260389	3.06e-09	DOWN	-0.355928	2.11e-16	DOWN
MAD2L2	-0.199591	0.0122035	DOWN	-0.278307	0.000202761	DOWN
MAGEA1	-2.69241	1.14e-09	DOWN	-8.21904	1.76e-10	DOWN
MAGED2	-0.0934898	0.00381739	DOWN	-0.167737	1.86e-08	DOWN
MAGI1	-0.306944	2.04e-07	DOWN	-0.503957	3.66e-18	DOWN
MAGI3	-0.201383	0.00376883	DOWN	-0.299888	4.91e-06	DOWN
MAGT1	-0.129932	0.000793138	DOWN	-0.146419	0.000106238	DOWN
MAML1	-0.247338	1.18e-09	DOWN	-0.214083	1.85e-07	DOWN
MAN1C1	-0.540115	0.0189723	DOWN	-1.90089	3.72e-16	DOWN
MAN2A1	-0.365645	6.33e-24	DOWN	-0.267597	3.14e-13	DOWN
MANEAL	-0.164521	0.00259085	DOWN	-0.282627	3.41e-08	DOWN
MANF	-0.0868631	0.0384238	DOWN	-0.131808	0.000596586	DOWN
MAOB	-4.70625	2.02e-09	DOWN	-6.84665	2.24e-07	DOWN
MAP1A	-0.375267	3.27e-10	DOWN	-0.521942	8.47e-19	DOWN
MAP1B	-0.507304	7.99e-108	DOWN	-0.567275	6.6e-134	DOWN
MAP1LC3C	-1.01985	2.66e-17	DOWN	-1.57519	4.82e-35	DOWN
MAP2K6	-0.591175	0.00159405	DOWN	-0.547808	0.00339831	DOWN
MAP3K14	-0.444356	3.12e-20	DOWN	-0.531474	5.14e-28	DOWN
MAP4	-0.104483	1.78e-05	DOWN	-0.0777225	0.00192681	DOWN
MAPK6	-0.153942	0.000349448	DOWN	-0.100094	0.0285296	DOWN
MAPK7	-0.154922	0.0465137	DOWN	-0.316588	4.84e-06	DOWN
MAPRE1	-0.116385	0.000573893	DOWN	-0.146004	7.47e-06	DOWN
MARCKS	-0.381899	7.32e-43	DOWN	-0.551826	1.58e-86	DOWN
MARK3	-0.154209	0.00343118	DOWN	-0.119359	0.0284125	DOWN
MAZ	-0.159308	6.8e-07	DOWN	-0.168196	1.25e-07	DOWN
MBD4	-0.17796	0.00113039	DOWN	-0.265362	3.43e-07	DOWN
MBOAT2	-0.223454	6.85e-05	DOWN	-0.350149	9.37e-11	DOWN
MCC	-0.84849	5.86e-91	DOWN	-0.836457	1.59e-87	DOWN
MCM2	-0.0971625	0.000384587	DOWN	-0.207601	3.02e-16	DOWN
MCM3	-0.0668975	0.0153294	DOWN	-0.194609	9.46e-16	DOWN
MCM4	-0.108617	1.16e-05	DOWN	-0.264525	9.68e-30	DOWN
MCM6	-0.172702	5.69e-09	DOWN	-0.343172	9.99e-33	DOWN
MCM8	-0.222743	1.03e-05	DOWN	-0.349656	7.83e-13	DOWN
MCMBP	-0.148942	0.0013786	DOWN	-0.14534	0.00168269	DOWN
MDFIC	-0.13714	0.00685958	DOWN	-0.167194	0.000583698	DOWN
MEA1	-0.142455	0.000316269	DOWN	-0.136994	0.000506348	DOWN
MEGF11	-1.59816	8.06e-06	DOWN	-2.38999	6.36e-10	DOWN
MELK	-0.138938	0.0101337	DOWN	-0.281027	1.1e-08	DOWN
MEST	-0.43749	8.82e-33	DOWN	-0.257314	6.05e-12	DOWN
METRN	-0.224287	1.63e-10	DOWN	-0.104775	0.00593331	DOWN
METTL7A	-0.329622	1.52e-13	DOWN	-0.790312	1.42e-69	DOWN
METTL9	-0.0928558	0.0367191	DOWN	-0.161531	5.58e-05	DOWN
MFAP2	-0.889162	0.00400197	DOWN	-1.17337	0.000122401	DOWN
MFAP3L	-0.522287	7.16e-10	DOWN	-0.368937	1.93e-05	DOWN
MFAP4	-3.09246	2.69e-53	DOWN	-3.30543	1.22e-54	DOWN
MFNG	-1.55205	0.000434211	DOWN	-1.19932	0.00576371	DOWN
MFSD14A	-0.127152	0.000493964	DOWN	-0.185906	9.21e-08	DOWN
MFSD14B	-0.139735	0.000720606	DOWN	-0.190313	1.56e-06	DOWN
MGAT5	-0.444389	4.19e-53	DOWN	-0.582099	3.04e-88	DOWN
MGST1	-0.516936	1.06e-74	DOWN	-0.478622	5.75e-64	DOWN
MIB1	-0.460067	3.71e-37	DOWN	-0.208543	2.06e-08	DOWN
MICAL3	-0.278189	1.23e-06	DOWN	-0.24398	2.43e-05	DOWN
MICALL2	-0.190539	0.00663857	DOWN	-0.290296	1.07e-05	DOWN
MIF4GD	-0.334956	2.6e-05	DOWN	-0.287228	0.000353544	DOWN
MIOS	-0.121466	0.0377492	DOWN	-0.131334	0.0201836	DOWN
MIR100HG	-0.563668	1.26e-30	DOWN	-0.709355	9.72e-47	DOWN
MIR4697HG	-0.180034	0.0428968	DOWN	-0.305297	0.00015087	DOWN
MIR600HG	-0.423151	2.77e-05	DOWN	-0.41483	3.77e-05	DOWN
MKI67	-0.321931	1.78e-36	DOWN	-0.479177	5.31e-79	DOWN
MKL2	-0.245653	1.16e-07	DOWN	-0.251529	5.11e-08	DOWN
MLC1	-0.61585	1.68e-60	DOWN	-1.26272	2.31e-226	DOWN
MLEC	-0.0586478	0.0335626	DOWN	-0.170519	5.76e-13	DOWN
MMAB	-0.117778	0.0386411	DOWN	-0.342452	3.3e-12	DOWN
MMD	-0.381446	0.0015126	DOWN	-0.307063	0.0123328	DOWN
MMGT1	-0.125113	0.0428968	DOWN	-0.1602	0.00574536	DOWN
MMS22L	-0.16795	0.0302568	DOWN	-0.216252	0.00307719	DOWN
MN1	-2.98293	3.25e-08	DOWN	-3.4478	6.28e-09	DOWN
MNS1	-0.440049	0.000374639	DOWN	-1.05191	6.59e-18	DOWN
MOB4	-0.169142	0.0328804	DOWN	-0.167717	0.0315876	DOWN
MORF4L1	-0.154239	5.56e-06	DOWN	-0.22012	2.13e-11	DOWN
MORF4L2	-0.154411	9.53e-11	DOWN	-0.201977	7.37e-18	DOWN
MORN3	-1.25392	1.45e-27	DOWN	-1.74644	2.99e-46	DOWN
MPDZ	-0.198872	3.03e-11	DOWN	-0.211183	1.34e-12	DOWN
MPZL1	-0.137665	2.85e-05	DOWN	-0.173523	5.63e-08	DOWN
MRE11A	-0.127211	0.0404249	DOWN	-0.322658	3.31e-09	DOWN
MRM2	-0.189566	4.33e-05	DOWN	-0.216813	1.91e-06	DOWN
MRPL33	-0.265962	4.16e-11	DOWN	-0.341884	1.01e-17	DOWN
MRPL51	-0.140223	0.000344966	DOWN	-0.162474	2.02e-05	DOWN
MRPL57	-0.162439	0.00216945	DOWN	-0.127831	0.0190816	DOWN
MRPS30	-0.132055	0.0136043	DOWN	-0.122144	0.0223263	DOWN
MSH6	-0.0806699	0.0246832	DOWN	-0.204528	8.75e-11	DOWN
MSI2	-0.249955	7.28e-16	DOWN	-0.23778	1.86e-14	DOWN
MSLN	-1.62201	0	DOWN	-1.68965	0	DOWN
MSMO1	-0.293682	0.00148869	DOWN	-0.682337	4.98e-16	DOWN
MTBP	-0.273929	0.00112309	DOWN	-0.446792	2.53e-08	DOWN
MTCH1	-0.082189	0.0182611	DOWN	-0.106324	0.00120687	DOWN
MTF2	-0.168301	0.00713149	DOWN	-0.163278	0.00852841	DOWN
MTMR12	-0.20941	9.57e-06	DOWN	-0.238492	3.01e-07	DOWN
MTSS1L	-0.187022	2.04e-10	DOWN	-0.100181	0.00135235	DOWN
MTTP	-0.471482	6.82e-05	DOWN	-0.403704	0.000713525	DOWN
MTURN	-0.396383	2.32e-10	DOWN	-0.308389	1.17e-06	DOWN
MVD	-0.400591	0.00242646	DOWN	-0.830446	4.93e-12	DOWN
MVK	-0.141863	0.0268997	DOWN	-0.42831	1.33e-14	DOWN
MXD3	-0.588226	2.87e-19	DOWN	-0.716092	2.26e-27	DOWN
MYBL2	-0.351673	3.43e-09	DOWN	-0.382268	1.08e-10	DOWN
MYEF2	-0.120357	0.00137228	DOWN	-0.266706	1.86e-14	DOWN
MYH10	-0.0924428	0.00165263	DOWN	-0.133828	1.5e-06	DOWN
MYL6B	-0.152123	7.84e-05	DOWN	-0.163873	1.59e-05	DOWN
MYO10	-0.294548	2.46e-17	DOWN	-0.431186	9.57e-36	DOWN
MYO16	-1.15138	0.00207615	DOWN	-1.72382	5.35e-06	DOWN
MYO1D	-0.245453	3.69e-05	DOWN	-0.369117	1.11e-10	DOWN
MYO7A	-1.82445	0.000255156	DOWN	-1.39415	0.00430351	DOWN
MZT1	-0.301783	7.48e-12	DOWN	-0.314467	9.31e-13	DOWN
NACC2	-0.218952	9.7e-10	DOWN	-0.282513	1.11e-15	DOWN
NADK2	-0.210681	0.000411655	DOWN	-0.238429	4.33e-05	DOWN
NAGA	-0.185416	0.0078475	DOWN	-0.174072	0.012309	DOWN
NAP1L1	-0.0674787	0.0392723	DOWN	-0.154759	5.31e-08	DOWN
NAPG	-1.03085	3.01e-75	DOWN	-0.497804	9.7e-20	DOWN
NAV1	-0.284216	0.000350691	DOWN	-0.202309	0.01441	DOWN
NAV2	-0.487517	9.48e-34	DOWN	-0.730139	3.75e-72	DOWN
NCALD	-0.819798	1.03e-05	DOWN	-1.82862	5.28e-20	DOWN
NCAPD2	-0.278538	5.93e-28	DOWN	-0.351134	1.72e-43	DOWN
NCAPD3	-0.173092	1.24e-06	DOWN	-0.328504	1.3e-21	DOWN
NCAPG	-0.192021	1.17e-06	DOWN	-0.35452	1.18e-20	DOWN
NCAPG2	-0.0911083	0.022147	DOWN	-0.254744	2.9e-13	DOWN
NCAPH	-0.202071	1.57e-05	DOWN	-0.326726	4.58e-13	DOWN
NCAPH2	-0.150484	0.0207224	DOWN	-0.231718	0.000117376	DOWN
NCBP2	-0.110199	0.0204827	DOWN	-0.130544	0.00400979	DOWN
NCL	-0.224238	1.53e-19	DOWN	-0.283874	8.06e-31	DOWN
NCOA3	-0.190418	0.0204735	DOWN	-0.262075	0.000667329	DOWN
NCOA6	-0.153235	0.000769285	DOWN	-0.163208	0.000263615	DOWN
NCOR1	-0.14517	6.8e-05	DOWN	-0.150631	2.85e-05	DOWN
NCOR2	-0.293696	1.6e-15	DOWN	-0.251099	1.32e-11	DOWN
NDC80	-0.68715	5.58e-40	DOWN	-0.282096	1.08e-07	DOWN
NDE1	-0.373729	0.0235838	DOWN	-0.348413	0.034097	DOWN
NDFIP1	-0.210477	2.69e-10	DOWN	-0.238525	4.82e-13	DOWN
NDUFS1	-0.135977	7.54e-05	DOWN	-0.128119	0.000188476	DOWN
NEDD1	-0.137133	0.00159336	DOWN	-0.262671	8.88e-11	DOWN
NEDD4L	-0.390459	3.65e-13	DOWN	-0.595298	1.34e-28	DOWN
NEDD9	-0.769309	9.29e-62	DOWN	-0.852135	1.29e-73	DOWN
NEIL3	-0.306848	0.00430143	DOWN	-0.42426	3.58e-05	DOWN
NEK2	-0.298469	1.35e-07	DOWN	-0.370813	3.03e-11	DOWN
NEMP1	-0.202281	1.61e-08	DOWN	-0.321107	4.56e-20	DOWN
NEMP2	-0.263081	0.00283277	DOWN	-0.277425	0.00136042	DOWN
NES	-0.54652	1.24e-56	DOWN	-0.486638	6.33e-45	DOWN
NET1	-0.192564	0.00242452	DOWN	-0.286211	2e-06	DOWN
NEURL1B	-0.419743	3.77e-17	DOWN	-0.781477	1.27e-54	DOWN
NFE2L2	-0.202691	5.65e-10	DOWN	-0.353069	1.73e-28	DOWN
NFIB	-0.137886	1.79e-08	DOWN	-0.265788	1.2e-29	DOWN
NFIC	-0.132701	9.93e-05	DOWN	-0.10148	0.0037743	DOWN
NGRN	-0.150572	0.00612689	DOWN	-0.218213	2.43e-05	DOWN
NHLRC2	-0.194778	0.00235418	DOWN	-0.312632	2.28e-07	DOWN
NID1	-2.13836	7.48e-05	DOWN	-3.35619	3.15e-07	DOWN
NIPA1	-0.18533	0.000683326	DOWN	-0.179925	0.000912204	DOWN
NMU	-0.424719	0.00602216	DOWN	-0.539292	0.000308993	DOWN
NNT-AS1	-0.336218	1.27e-06	DOWN	-0.250302	0.000431214	DOWN
NOL7	-0.135704	0.0384707	DOWN	-0.171761	0.00536129	DOWN
NONO	-0.237892	1.85e-20	DOWN	-0.244164	1.68e-21	DOWN
NOTCH2	-0.311666	1.95e-46	DOWN	-0.465987	7.76e-101	DOWN
NOTUM	-1.02451	0.00169302	DOWN	-1.13668	0.000432334	DOWN
NOVA1	-0.346344	0.0153809	DOWN	-0.296426	0.0406452	DOWN
NPAS2	-0.258768	0.00504847	DOWN	-0.217046	0.0206724	DOWN
NPAT	-0.206991	0.00674278	DOWN	-0.314827	1.15e-05	DOWN
NPC1	-0.355204	2.15e-17	DOWN	-0.32259	1.72e-14	DOWN
NQO1	-0.158862	1.6e-09	DOWN	-0.225006	2.05e-18	DOWN
NR2C2	-0.195371	3.21e-06	DOWN	-0.272127	2.5e-11	DOWN
NR2F1	-0.450538	1.98e-53	DOWN	-0.539712	3.63e-75	DOWN
NR2F1-AS1	-0.444603	1.26e-10	DOWN	-0.628513	8.59e-20	DOWN
NR3C1	-0.133263	0.00147773	DOWN	-0.115821	0.00627255	DOWN
NRARP	-1.57472	1.46e-08	DOWN	-1.72322	1.15e-09	DOWN
NRAS	-0.116045	0.00212166	DOWN	-0.118683	0.00143062	DOWN
NRBP2	-0.207595	1.76e-06	DOWN	-0.287362	1.05e-11	DOWN
NRCAM	-0.302119	3.2e-13	DOWN	-0.458516	1.13e-28	DOWN
NRDC	-0.134171	0.000374639	DOWN	-0.1487	5.56e-05	DOWN
NREP	-0.594321	2.33e-12	DOWN	-0.21044	0.0234015	DOWN
NRP1	-0.781825	4.46e-51	DOWN	-1.16701	2.22e-103	DOWN
NSDHL	-0.189001	0.000780847	DOWN	-0.516687	2.6e-23	DOWN
NSUN5	-2.24596	3.85e-07	DOWN	-2.45486	7.71e-08	DOWN
NT5DC2	-0.234933	4.19e-12	DOWN	-0.196267	1e-08	DOWN
NT5DC3	-0.115656	0.00649482	DOWN	-0.291499	2.58e-14	DOWN
NTRK3	-0.157152	0.000163791	DOWN	-0.243824	8.15e-10	DOWN
NUAK1	-0.194295	2.67e-09	DOWN	-0.20516	2.44e-10	DOWN
NUAK2	-0.286766	1.77e-08	DOWN	-0.412786	1.94e-16	DOWN
NUCB2	-0.173741	0.000206834	DOWN	-0.244409	5.34e-08	DOWN
NUCKS1	-0.112676	7.91e-07	DOWN	-0.214179	5.74e-23	DOWN
NUDCD2	-0.181202	0.00547977	DOWN	-0.175262	0.00682218	DOWN
NUDT1	-0.327821	8.82e-09	DOWN	-0.432838	1.59e-14	DOWN
NUDT15	-0.139801	0.0334927	DOWN	-0.240656	5.38e-05	DOWN
NUDT21	-0.091784	0.00132967	DOWN	-0.21898	6.48e-17	DOWN
NUF2	-0.29282	1.94e-08	DOWN	-0.455439	4.78e-19	DOWN
NUMA1	-0.123624	0.000231569	DOWN	-0.0915064	0.00842231	DOWN
NUP205	-0.136359	5.75e-05	DOWN	-0.21224	5.78e-11	DOWN
NUP210	-0.242572	2.74e-13	DOWN	-0.326981	2.37e-23	DOWN
NUP43	-0.179929	0.00944784	DOWN	-0.279285	1.64e-05	DOWN
NUP85	-0.12537	0.0106497	DOWN	-0.135057	0.00467955	DOWN
NUP88	-0.179864	0.00100982	DOWN	-0.149443	0.00725707	DOWN
NUP93	-0.145743	0.000145741	DOWN	-0.114446	0.00360452	DOWN
NUSAP1	-0.367717	3.04e-44	DOWN	-0.567269	9.87e-101	DOWN
NXPE3	-0.278278	2.02e-11	DOWN	-0.186837	1.22e-05	DOWN
OARD1	-0.246114	0.000765362	DOWN	-0.284421	6.71e-05	DOWN
OAS3	-0.224519	1.2e-07	DOWN	-0.330559	1.67e-15	DOWN
OBSL1	-0.176604	0.000869814	DOWN	-0.183615	0.00042906	DOWN
OCRL	-0.140237	0.00124938	DOWN	-0.102246	0.024012	DOWN
ODC1	-0.0847104	0.00160452	DOWN	-0.0576601	0.042515	DOWN
OFD1	-0.25661	0.0019041	DOWN	-0.354236	7.23e-06	DOWN
OIP5	-0.26681	0.023199	DOWN	-0.290744	0.0107619	DOWN
OPHN1	-0.545975	1.6e-16	DOWN	-0.635139	1.49e-21	DOWN
ORAI1	-1.03567	5.84e-77	DOWN	-1.10981	1.09e-85	DOWN
ORMDL2	-0.266381	0.000101627	DOWN	-0.242224	0.000432307	DOWN
OSBPL6	-0.240374	6.87e-06	DOWN	-0.227255	2.13e-05	DOWN
OSGEPL1	-0.453243	0.000314536	DOWN	-0.402778	0.00142629	DOWN
OSMR	-0.144425	3.84e-05	DOWN	-0.115351	0.00127762	DOWN
OST4	-0.10633	0.0226068	DOWN	-0.158848	0.000225033	DOWN
OTOF	-0.500056	0.0325737	DOWN	-0.612975	0.0062907	DOWN
OTUD3	-0.328414	0.00189903	DOWN	-0.42007	4.02e-05	DOWN
OXR1	-0.14627	0.0152395	DOWN	-0.230929	3.56e-05	DOWN
P3H4	-0.325798	1.26e-09	DOWN	-0.16209	0.00483386	DOWN
P4HA1	-0.301997	1.3e-06	DOWN	-0.145503	0.0341315	DOWN
P4HB	-0.224246	1.44e-23	DOWN	-0.06536	0.00961291	DOWN
PACSIN2	-0.220484	0.000912017	DOWN	-0.225418	0.000605058	DOWN
PAF1	-0.128285	0.00644951	DOWN	-0.175713	8.05e-05	DOWN
PAFAH1B3	-0.199087	0.000612311	DOWN	-0.239323	2.22e-05	DOWN
PAG1	-0.547825	9.81e-05	DOWN	-0.730061	1.25e-07	DOWN
PAICS	-0.228195	7.59e-15	DOWN	-0.308481	2.23e-26	DOWN
PAIP2	-0.263459	1.21e-12	DOWN	-0.27347	1.4e-13	DOWN
PAK3	-0.441045	8.59e-16	DOWN	-0.444993	5.71e-16	DOWN
PAK4	-0.248254	5.22e-08	DOWN	-0.15646	0.00103113	DOWN
PALD1	-0.579738	1.64e-10	DOWN	-0.585424	1.15e-10	DOWN
PANK3	-0.176918	6.47e-06	DOWN	-0.300588	1.08e-15	DOWN
PAPD5	-0.281139	3.73e-09	DOWN	-0.433684	3.2e-20	DOWN
PAPOLA	-0.104965	0.0107066	DOWN	-0.0936221	0.0232894	DOWN
PAQR4	-0.852304	2.11e-73	DOWN	-1.07067	8.16e-111	DOWN
PAQR8	-0.394239	0.000242466	DOWN	-0.58353	2.15e-08	DOWN
PARD3	-0.145893	0.01104	DOWN	-0.178766	0.00113494	DOWN
PARD6A	-0.386742	0.00178217	DOWN	-0.497704	3.44e-05	DOWN
PARK7	-0.0901237	0.018674	DOWN	-0.17209	6.43e-07	DOWN
PARP14	-0.108179	0.0441016	DOWN	-0.206986	1.54e-05	DOWN
PARP2	-0.241205	0.000444375	DOWN	-0.368702	2.11e-08	DOWN
PARP9	-0.252033	2.04e-06	DOWN	-0.4194	4.59e-16	DOWN
PARPBP	-0.242161	0.000575314	DOWN	-0.222242	0.00162762	DOWN
PBK	-0.229682	8.17e-11	DOWN	-0.30376	2.79e-18	DOWN
PCBP1	-0.112197	0.000481429	DOWN	-0.15953	1.99e-07	DOWN
PCDH11X	-1.18463	0.000691017	DOWN	-1.27661	0.000249612	DOWN
PCDH19	-0.468237	0.000950338	DOWN	-1.26006	2.79e-19	DOWN
PCDH9	-0.254954	1.2e-08	DOWN	-0.350446	1.62e-15	DOWN
PCDHGA1	-1.33158	2.38e-08	DOWN	-0.936272	6.8e-05	DOWN
PCDHGB2	-0.251349	0.000248742	DOWN	-0.310373	3.39e-06	DOWN
PCDHGC3	-0.23999	1.39e-12	DOWN	-0.166261	1.72e-06	DOWN
PCGF2	-0.332926	0.000472068	DOWN	-0.226484	0.0231307	DOWN
PCGF3	-0.159637	0.000817834	DOWN	-0.108568	0.0311181	DOWN
PCGF5	-0.175487	0.00166011	DOWN	-0.187378	0.000617338	DOWN
PCNA	-0.0726763	0.024442	DOWN	-0.189755	1.66e-11	DOWN
PCNT	-0.154531	7.91e-05	DOWN	-0.170196	9.75e-06	DOWN
PCNX1	-0.196406	5.69e-07	DOWN	-0.167403	2.49e-05	DOWN
PCP4	-1.48738	2.91e-110	DOWN	-1.09244	4.02e-63	DOWN
PCSK5	-0.737425	1.47e-39	DOWN	-0.665805	2.32e-32	DOWN
PCYOX1	-0.111658	0.00307212	DOWN	-0.127048	0.00052115	DOWN
PCYT1B	-4.19712	7.18e-06	DOWN	-3.5372	1.22e-05	DOWN
PDE7A	-0.240893	0.0025494	DOWN	-0.441012	4.49e-09	DOWN
PDE8A	-0.439697	0.000251083	DOWN	-0.461684	0.000101456	DOWN
PDE9A	-1.88253	1.07e-07	DOWN	-1.5947	3.89e-06	DOWN
PDGFA	-0.483583	5.46e-39	DOWN	-0.590268	1.05e-56	DOWN
PDGFB	-0.549937	2.29e-31	DOWN	-0.452783	1.41e-21	DOWN
PDHX	-0.137857	0.0122725	DOWN	-0.13742	0.011385	DOWN
PDIA3	-0.0885688	0.00232049	DOWN	-0.0797733	0.00626029	DOWN
PDIA4	-0.0776481	0.00572356	DOWN	-0.143978	2.15e-08	DOWN
PDIA5	-0.701881	7.98e-19	DOWN	-0.923581	2.27e-30	DOWN
PDK3	-0.437658	0.000540493	DOWN	-0.579225	2.54e-06	DOWN
PDLIM1	-0.452166	1.69e-17	DOWN	-0.473077	6.42e-19	DOWN
PDS5B	-0.200733	1.16e-05	DOWN	-0.498356	1.01e-29	DOWN
PDZD8	-0.187654	0.00386443	DOWN	-0.15738	0.0172176	DOWN
PDZRN3	-0.956946	1.07e-49	DOWN	-1.04077	3.36e-57	DOWN
PEBP1	-0.0897431	0.00130439	DOWN	-0.0956085	0.000460479	DOWN
PER3	-0.450941	5.56e-07	DOWN	-0.645676	4.39e-13	DOWN
PERP	-0.158358	4.48e-06	DOWN	-0.240754	4.99e-13	DOWN
PFKFB3	-0.613109	1.52e-50	DOWN	-0.529183	7.69e-38	DOWN
PGD	-0.256639	1.63e-21	DOWN	-0.235825	3.1e-18	DOWN
PGM2L1	-0.6245	1.26e-08	DOWN	-0.70833	9.43e-11	DOWN
PGM3	-0.217107	5.54e-06	DOWN	-0.271915	6.44e-09	DOWN
PGP	-0.13672	0.0266344	DOWN	-0.176346	0.00241124	DOWN
PHC3	-0.209794	1.26e-06	DOWN	-0.312445	9.76e-14	DOWN
PHF10	-0.426295	4.09e-15	DOWN	-0.511246	4.55e-21	DOWN
PHF13	-0.165084	0.0303532	DOWN	-0.203003	0.00497124	DOWN
PHF19	-0.231382	1.7e-11	DOWN	-0.311507	4.61e-20	DOWN
PHF2	-0.143935	0.00420582	DOWN	-0.219801	3.25e-06	DOWN
PHGDH	-0.353406	7.74e-37	DOWN	-0.317713	8.15e-30	DOWN
PHIP	-0.269227	2.3e-07	DOWN	-0.438985	3.89e-18	DOWN
PHKA1	-0.487607	1.17e-10	DOWN	-0.358009	3.26e-06	DOWN
PHLDA1	-0.68492	1.62e-36	DOWN	-0.912359	7.72e-62	DOWN
PHLPP1	-0.278154	0.0012334	DOWN	-0.27055	0.00155596	DOWN
PHYHIPL	-0.565787	4.43e-05	DOWN	-0.441522	0.00170544	DOWN
PIF1	-0.383033	0.000286462	DOWN	-0.408754	8.85e-05	DOWN
PIGX	-0.14704	0.00655657	DOWN	-0.257632	2.78e-07	DOWN
PIK3CA	-0.273369	1.89e-09	DOWN	-0.380974	2.16e-17	DOWN
PIKFYVE	-0.147737	0.00692586	DOWN	-0.210076	4.63e-05	DOWN
PIM1	-0.13953	0.0457239	DOWN	-0.202342	0.0016648	DOWN
PIPOX	-0.500521	2.75e-83	DOWN	-0.46014	3.7e-70	DOWN
PITPNM1	-0.223818	0.00012324	DOWN	-0.173858	0.00361065	DOWN
PITPNM3	-0.591524	4.85e-15	DOWN	-0.777807	1.91e-24	DOWN
PJA2	-0.116625	0.00106102	DOWN	-0.194727	5.78e-09	DOWN
PKMYT1	-0.516766	4.08e-20	DOWN	-0.635885	2.35e-29	DOWN
PKN3	-0.302545	0.000530062	DOWN	-0.375069	9.98e-06	DOWN
PKNOX2	-0.473514	1.2e-05	DOWN	-0.860407	1.02e-15	DOWN
PKP1	-1.87603	0.000404937	DOWN	-4.11376	2.6e-07	DOWN
PKP2	-0.160722	0.00132533	DOWN	-0.239901	4.49e-07	DOWN
PLA2G16	-0.205819	3.11e-05	DOWN	-0.198701	5.53e-05	DOWN
PLA2G3	-1.73833	1.26e-22	DOWN	-1.76097	9.53e-23	DOWN
PLAUR	-0.655418	9.18e-06	DOWN	-0.43857	0.00389331	DOWN
PLB1	-0.658019	3.65e-10	DOWN	-0.663298	2.81e-10	DOWN
PLCB3	-0.263853	2.02e-06	DOWN	-0.329994	1.54e-09	DOWN
PLCH1	-0.249653	3.19e-07	DOWN	-0.424933	4.91e-19	DOWN
PLD5	-0.240804	2.83e-07	DOWN	-0.396752	3.17e-18	DOWN
PLEKHA7	-0.127398	0.00059582	DOWN	-0.396398	1.16e-30	DOWN
PLEKHB1	-0.232219	1.86e-05	DOWN	-0.314968	2.36e-09	DOWN
PLEKHG2	-0.237095	0.00711485	DOWN	-0.319948	0.000136136	DOWN
PLEKHG5	-0.688491	1.56e-17	DOWN	-0.57937	8.73e-13	DOWN
PLEKHH2	-0.20206	0.00911384	DOWN	-0.482092	1.11e-11	DOWN
PLEKHS1	-0.749023	1.02e-26	DOWN	-1.10484	5.17e-53	DOWN
PLK1	-0.309863	5.3e-15	DOWN	-0.174166	2.43e-05	DOWN
PLK4	-0.293614	3.06e-08	DOWN	-0.407722	5.62e-15	DOWN
PLP2	-0.204538	2.98e-09	DOWN	-0.274825	5.62e-16	DOWN
PLPP5	-0.366421	2.97e-08	DOWN	-0.449301	6.46e-12	DOWN
PLPP6	-0.5147	2.93e-05	DOWN	-0.274229	0.0385029	DOWN
PLS1	-0.637337	2.34e-06	DOWN	-0.709691	1.3e-07	DOWN
PLSCR1	-0.13957	0.0137759	DOWN	-0.427312	2.25e-17	DOWN
PLSCR4	-0.172149	0.0426822	DOWN	-0.307481	6.08e-05	DOWN
PLXNA3	-0.134826	0.0255609	DOWN	-0.161915	0.00476598	DOWN
PLXNA4	-1.10503	2.92e-07	DOWN	-1.65532	2.12e-13	DOWN
PLXND1	-0.482402	2.61e-26	DOWN	-0.309868	1.81e-11	DOWN
PMM1	-0.235212	0.0017218	DOWN	-0.289451	6.75e-05	DOWN
PNMA1	-0.203225	7.48e-06	DOWN	-0.209236	3.41e-06	DOWN
PNP	-0.395024	1.44e-06	DOWN	-0.472451	5.48e-09	DOWN
PODXL	-1.15493	0	DOWN	-1.10937	0	DOWN
POGZ	-0.136023	0.0013129	DOWN	-0.194269	1.32e-06	DOWN
POLA1	-0.131346	0.0135454	DOWN	-0.30951	9.47e-11	DOWN
POLA2	-0.147972	0.00580241	DOWN	-0.293701	2.73e-09	DOWN
POLD3	-0.16298	0.00209337	DOWN	-0.213229	2.66e-05	DOWN
POLDIP3	-0.106349	0.0144962	DOWN	-0.127677	0.00211854	DOWN
POLE	-0.0973871	0.00858154	DOWN	-0.21993	4.56e-11	DOWN
POLR2C	-0.132151	0.0014141	DOWN	-0.181123	4.62e-06	DOWN
POLR2D	-0.152899	0.0099108	DOWN	-0.12794	0.034097	DOWN
POLR2H	-0.343685	1.63e-06	DOWN	-0.219704	0.00333957	DOWN
POLR2K	-0.135916	0.028167	DOWN	-0.140484	0.0200674	DOWN
POMT1	-0.571269	3.14e-20	DOWN	-0.426597	8.19e-12	DOWN
POU2F1	-0.210799	0.000472068	DOWN	-0.230191	0.000101679	DOWN
POU3F2	-0.72121	7.3e-42	DOWN	-0.851695	5.36e-56	DOWN
POU6F1	-0.362011	0.000269111	DOWN	-0.299584	0.00295872	DOWN
PPARD	-0.452343	3.73e-37	DOWN	-0.281402	5.48e-15	DOWN
PPAT	-0.172817	0.0116918	DOWN	-0.176432	0.00875926	DOWN
PPFIA1	-0.115372	0.000949359	DOWN	-0.261181	5.12e-16	DOWN
PPIA	-0.177045	5.4e-07	DOWN	-0.183363	1.79e-07	DOWN
PPL	-0.787802	3.61e-19	DOWN	-0.427018	1.69e-06	DOWN
PPM1G	-0.221433	8.03e-12	DOWN	-0.187904	9.04e-09	DOWN
PPM1L	-0.287382	0.00240522	DOWN	-0.392713	1.57e-05	DOWN
PPP1CA	-0.162244	7.83e-06	DOWN	-0.0978519	0.0113693	DOWN
PPP1CB	-0.402646	5.46e-75	DOWN	-0.511407	2.02e-119	DOWN
PPP1R35	-0.381733	1.9e-05	DOWN	-0.23296	0.0134519	DOWN
PPP2R2C	-0.364474	8.43e-05	DOWN	-0.473645	1.7e-07	DOWN
PPP2R3A	-0.154031	0.0448105	DOWN	-0.239495	0.000631334	DOWN
PPP4R1	-0.634865	3.07e-91	DOWN	-0.205845	1.05e-10	DOWN
PPP4R3B	-0.11183	0.0404235	DOWN	-0.153496	0.00240769	DOWN
PPP6R3	-0.103013	0.00794038	DOWN	-0.110263	0.00355769	DOWN
PRC1	-0.269682	1.2e-29	DOWN	-0.388133	1.54e-59	DOWN
PRCP	-0.0776463	0.0278513	DOWN	-0.15941	3.8e-07	DOWN
PRDM1	-1.31969	4.92e-08	DOWN	-1.72475	6.37e-12	DOWN
PRDM15	-0.231666	0.0228656	DOWN	-0.27453	0.00489229	DOWN
PRDX1	-0.2256	2.05e-16	DOWN	-0.211302	1.56e-14	DOWN
PRDX2	-0.0818905	0.0172456	DOWN	-0.0939439	0.00429381	DOWN
PRDX4	-0.325553	2.37e-13	DOWN	-0.310937	2.96e-12	DOWN
PRDX5	-0.120113	0.00219994	DOWN	-0.0867014	0.0345507	DOWN
PRICKLE1	-0.287467	3.59e-13	DOWN	-0.112016	0.010154	DOWN
PRIM1	-0.241984	0.00200229	DOWN	-0.386094	2.02e-07	DOWN
PRKAR2A	-0.521711	2.48e-36	DOWN	-0.554197	2.9e-40	DOWN
PRKDC	-0.188009	6.85e-14	DOWN	-0.252312	1.82e-24	DOWN
PRKX	-0.178356	0.0361212	DOWN	-0.272035	0.000528313	DOWN
PRMT2	-0.100858	0.0144716	DOWN	-0.0968262	0.0178103	DOWN
PRNP	-0.238236	2.48e-18	DOWN	-0.168463	1.37e-09	DOWN
PRPF19	-0.158602	1.84e-08	DOWN	-0.171431	8.79e-10	DOWN
PRPH	-0.239916	0.010809	DOWN	-0.34435	0.000103921	DOWN
PRR11	-0.442632	1.62e-25	DOWN	-0.296703	4.93e-12	DOWN
PRRC2B	-0.18153	5.25e-11	DOWN	-0.277376	9.92e-25	DOWN
PRRC2C	-0.108781	0.000117563	DOWN	-0.153618	1.36e-08	DOWN
PRRT2	-0.490047	0.0424462	DOWN	-0.822144	0.000263213	DOWN
PRSS33	-1.36113	3.66e-08	DOWN	-1.35555	4.43e-08	DOWN
PSD3	-0.723969	8.82e-120	DOWN	-0.812243	1.43e-147	DOWN
PSIP1	-0.313673	1.43e-29	DOWN	-0.501472	5.91e-73	DOWN
PSMA7	-0.0770439	0.0145333	DOWN	-0.0662851	0.0379389	DOWN
PSMC3	-0.113871	0.00327457	DOWN	-0.106025	0.0060854	DOWN
PSMC3IP	-0.269649	1.95e-05	DOWN	-0.301606	1.29e-06	DOWN
PSMD1	-0.132418	2.47e-05	DOWN	-0.153039	6.59e-07	DOWN
PSMD4	-0.113001	0.00246151	DOWN	-0.100171	0.00775902	DOWN
PSME1	-0.261407	1.31e-08	DOWN	-0.262619	1.06e-08	DOWN
PSMG1	-0.148515	0.0108139	DOWN	-0.214306	8.76e-05	DOWN
PSPC1	-0.140777	0.021451	DOWN	-0.226161	5.93e-05	DOWN
PSPH	-0.154843	0.00146098	DOWN	-0.113196	0.0256707	DOWN
PSRC1	-0.136573	0.0234205	DOWN	-0.226141	3.9e-05	DOWN
PSTPIP2	-1.16949	0.0308186	DOWN	-1.3349	0.0119126	DOWN
PTAR1	-0.308905	2.33e-18	DOWN	-0.321847	9.71e-20	DOWN
PTBP1	-0.133496	2.05e-07	DOWN	-0.104986	6.07e-05	DOWN
PTCH2	-0.547083	0.00555882	DOWN	-0.62057	0.00130253	DOWN
PTCHD1	-0.878258	4.57e-35	DOWN	-0.951361	5.64e-40	DOWN
PTMA	-0.235837	9.6e-06	DOWN	-0.3557	5.37e-12	DOWN
PTMS	-0.162071	8.87e-06	DOWN	-0.0818326	0.0420188	DOWN
PTN	-0.245273	4.33e-16	DOWN	-0.276412	3.41e-20	DOWN
PTOV1	-0.153126	0.000288835	DOWN	-0.158914	0.000130393	DOWN
PTP4A2	-0.128411	0.000258353	DOWN	-0.083616	0.0248117	DOWN
PTPN12	-0.286037	3.81e-11	DOWN	-0.297958	4.84e-12	DOWN
PTPN13	-0.278069	8.65e-12	DOWN	-0.319018	3.78e-15	DOWN
PTPN18	-0.197033	0.0346521	DOWN	-0.27226	0.0017506	DOWN
PTPRA	-0.111814	0.0187238	DOWN	-0.123895	0.00702053	DOWN
PTPRD	-0.226103	0.00125	DOWN	-0.205518	0.00345916	DOWN
PTPRN2	-0.573037	3.2e-07	DOWN	-0.474671	2.68e-05	DOWN
PTPRQ	-2.1322	0.00235759	DOWN	-2.85567	0.000201777	DOWN
PTRF	-0.134043	1.88e-10	DOWN	-0.120151	1.26e-08	DOWN
PTTG1	-0.345075	2.65e-17	DOWN	-0.391652	7.72e-22	DOWN
PUM2	-0.110869	0.00251815	DOWN	-0.158235	5.11e-06	DOWN
PURB	-0.148699	0.00498261	DOWN	-0.244006	7.39e-07	DOWN
PXDC1	-0.82985	3.14e-38	DOWN	-0.65997	6.96e-25	DOWN
PXDN	-0.501698	2.72e-19	DOWN	-0.441098	4.03e-15	DOWN
PXMP2	-0.368543	9.16e-06	DOWN	-0.32634	9.35e-05	DOWN
PXN-AS1	-0.381395	0.0136372	DOWN	-0.399791	0.00822784	DOWN
QKI	-0.114103	0.00176975	DOWN	-0.111465	0.00205645	DOWN
QPCTL	-0.239419	0.0245167	DOWN	-0.262343	0.0110314	DOWN
R3HDM1	-0.130439	0.0106213	DOWN	-0.110141	0.0338022	DOWN
RAB10	-0.10547	0.00249309	DOWN	-0.0751609	0.0404973	DOWN
RAB15	-0.359146	0.000751186	DOWN	-0.571113	2.33e-08	DOWN
RAB27A	-0.141318	0.0444007	DOWN	-0.302492	1.28e-06	DOWN
RAB27B	-0.874284	3.12e-15	DOWN	-1.08798	6.07e-22	DOWN
RAB31	-1.12241	0	DOWN	-0.726488	2.14e-146	DOWN
RAB3B	-0.823052	0.0323336	DOWN	-1.01482	0.00652357	DOWN
RAB3IP	-0.175666	0.00262392	DOWN	-0.351069	9.47e-11	DOWN
RAB8A	-0.181441	0.00011062	DOWN	-0.232556	3.45e-07	DOWN
RAC1	-0.119671	6.8e-05	DOWN	-0.183636	1.41e-10	DOWN
RACGAP1	-0.207688	8.1e-11	DOWN	-0.300331	1.03e-21	DOWN
RAD1	-0.175153	0.00633996	DOWN	-0.293208	8.96e-07	DOWN
RAD18	-0.193171	0.000115316	DOWN	-0.221624	6.3e-06	DOWN
RAD21	-0.245381	3.58e-19	DOWN	-0.370507	1.66e-42	DOWN
RAD51AP1	-0.364032	6.61e-08	DOWN	-0.639773	1.04e-21	DOWN
RAD54L	-0.2016	0.00162215	DOWN	-0.303485	6.16e-07	DOWN
RAI1	-0.221598	2.36e-06	DOWN	-0.154336	0.00152017	DOWN
RALA	-0.136914	0.0144959	DOWN	-0.176325	0.000884483	DOWN
RALGDS	-0.203765	0.0100615	DOWN	-0.334827	5.35e-06	DOWN
RAN	-0.0716513	0.0201285	DOWN	-0.108937	0.000119436	DOWN
RANBP1	-0.132462	0.0494049	DOWN	-0.184146	0.00308856	DOWN
RANBP9	-0.120167	0.00525742	DOWN	-0.211301	1.12e-07	DOWN
RAP1GAP2	-1.94402	1.87e-13	DOWN	-1.91021	5.35e-13	DOWN
RARRES3	-0.784937	5.1e-29	DOWN	-0.759808	5.31e-27	DOWN
RASA3	-0.235087	0.00122995	DOWN	-0.297133	2.41e-05	DOWN
RASSF2	-0.267176	3.35e-08	DOWN	-0.17925	0.000348251	DOWN
RASSF4	-0.951821	6.15e-06	DOWN	-0.672682	0.00157452	DOWN
RB1	-0.173701	1.31e-08	DOWN	-0.329509	1.13e-28	DOWN
RBBP6	-0.117637	0.0330383	DOWN	-0.137443	0.00890553	DOWN
RBBP8	-0.3793	6.1e-20	DOWN	-0.29271	2.93e-12	DOWN
RBL1	-0.25576	5.97e-05	DOWN	-0.382062	5.8e-10	DOWN
RBM3	-0.100525	0.00668154	DOWN	-0.0784822	0.0405704	DOWN
RBM6	-0.0817544	0.0453964	DOWN	-0.28365	3.43e-16	DOWN
RBM8A	-0.0960837	0.0427933	DOWN	-0.128089	0.00370118	DOWN
RBMX	-0.129724	0.000178744	DOWN	-0.230275	1.58e-12	DOWN
RBPJ	-0.10139	0.0281536	DOWN	-0.160464	0.000145622	DOWN
RCC1	-0.182097	0.000537894	DOWN	-0.134087	0.0140788	DOWN
RCC2	-0.188153	1.28e-08	DOWN	-0.164707	7.92e-07	DOWN
RCL1	-0.316672	0.000351242	DOWN	-0.317129	0.000311191	DOWN
RCN1	-0.2415	0.000525954	DOWN	-0.331453	7.6e-07	DOWN
RCN2	-0.341376	7.36e-35	DOWN	-0.388303	2.08e-44	DOWN
RCOR2	-0.527879	0.00553077	DOWN	-0.422952	0.0292396	DOWN
RCOR3	-0.146379	0.0057303	DOWN	-0.209158	2.88e-05	DOWN
RDH11	-0.160458	0.000126939	DOWN	-0.230523	1.04e-08	DOWN
RDX	-0.0937437	0.0100248	DOWN	-0.197466	1.73e-09	DOWN
RECQL	-0.134501	0.00456499	DOWN	-0.241883	3.57e-08	DOWN
RECQL4	-0.200442	1.61e-05	DOWN	-0.29379	5.97e-11	DOWN
REEP1	-0.51185	7.24e-08	DOWN	-0.897435	4.72e-21	DOWN
REEP5	-0.472161	1.18e-56	DOWN	-0.522184	5.48e-68	DOWN
RERG	-2.36656	1.45e-30	DOWN	-2.14926	1.74e-26	DOWN
RFC3	-0.111724	0.0316314	DOWN	-0.263242	8.98e-09	DOWN
RFTN1	-1.68636	4.7e-144	DOWN	-1.56249	3.64e-125	DOWN
RFWD3	-0.143616	0.000213192	DOWN	-0.257681	2.02e-12	DOWN
RGMA	-0.650253	2.62e-33	DOWN	-0.74195	1.84e-42	DOWN
RGS20	-0.368941	0.0218304	DOWN	-0.397574	0.011129	DOWN
RHBDL3	-0.448529	2.04e-08	DOWN	-0.680503	1.28e-17	DOWN
RHNO1	-0.254136	5.13e-07	DOWN	-0.340777	6.88e-12	DOWN
RHOA	-0.106082	7.71e-06	DOWN	-0.162829	7.77e-13	DOWN
RHOF	-0.518502	0.0015126	DOWN	-0.5002	0.00210517	DOWN
RIC8B	-0.423884	1.43e-23	DOWN	-0.513106	1.4e-33	DOWN
RIF1	-0.0989378	0.028671	DOWN	-0.215808	6.36e-08	DOWN
RIMKLB	-0.240153	4.6e-05	DOWN	-0.365084	1.44e-10	DOWN
RIN2	-0.258523	6.56e-06	DOWN	-0.410387	1.79e-13	DOWN
RIT1	-0.161547	0.00988692	DOWN	-0.172568	0.00469953	DOWN
RLIM	-0.161479	2.5e-05	DOWN	-0.179247	1.99e-06	DOWN
RNASEH2A	-0.30169	7.55e-11	DOWN	-0.338097	2.45e-13	DOWN
RNASEH2C	-0.254742	3.34e-07	DOWN	-0.293749	2.61e-09	DOWN
RND3	-0.145058	0.0101681	DOWN	-0.168434	0.00192941	DOWN
RNF145	-0.187286	8.29e-05	DOWN	-0.324817	8.07e-13	DOWN
RNF168	-0.190579	0.00376883	DOWN	-0.356107	6.28e-09	DOWN
RNF169	-0.215179	5.69e-05	DOWN	-0.290551	2.14e-08	DOWN
RNF182	-0.215727	0.000240655	DOWN	-0.208273	0.000370117	DOWN
RNF19A	-0.400322	6.65e-35	DOWN	-0.515331	4.82e-56	DOWN
RNF213	-0.165315	7.13e-07	DOWN	-0.0833983	0.0221464	DOWN
RNF24	-0.456347	2.49e-17	DOWN	-0.376536	3.99e-12	DOWN
RNF38	-0.18173	0.00340069	DOWN	-0.151952	0.0161628	DOWN
ROCK1	-0.157821	0.00102189	DOWN	-0.11215	0.0257428	DOWN
RP11-119J18.1	-0.614184	0.000994421	DOWN	-0.656765	0.00036818	DOWN
RP11-142E9.1	-0.388209	0.014567	DOWN	-0.520832	0.000589618	DOWN
RP11-156E6.1	-0.286157	0.00718636	DOWN	-0.333356	0.00121552	DOWN
RP11-158M2.3	-2.31484	3.44e-10	DOWN	-2.0938	6.31e-09	DOWN
RP11-210M15.2	-0.277401	0.0042061	DOWN	-0.327186	0.000485987	DOWN
RP11-21L23.2	-0.97382	0.00400179	DOWN	-0.764648	0.0248516	DOWN
RP11-267M23.1	-0.457142	0.00307212	DOWN	-0.424242	0.00599208	DOWN
RP11-345J18.2	-1.16757	0.0361679	DOWN	-1.22993	0.024759	DOWN
RP11-382A20.3	-0.175791	2.92e-05	DOWN	-0.188662	5.43e-06	DOWN
RP11-420L9.5	-0.619081	8.75e-06	DOWN	-0.483957	0.000602417	DOWN
RP11-539I5.1	-0.472794	0.0317177	DOWN	-0.611346	0.00351641	DOWN
RP11-698N11.2	-2.26047	0.0333246	DOWN	-2.75819	0.0142666	DOWN
RP5-943J3.2	-0.667978	0.00252878	DOWN	-0.656279	0.00279622	DOWN
RPA1	-0.215359	4.84e-14	DOWN	-0.30888	9.45e-28	DOWN
RPA3	-0.33962	1.82e-12	DOWN	-0.480029	9.92e-24	DOWN
RPL22L1	-0.230899	6.24e-05	DOWN	-0.27099	1.59e-06	DOWN
RPL37A	-0.15342	2.2e-06	DOWN	-0.111242	0.000866487	DOWN
RPN1	-0.108655	8.2e-06	DOWN	-0.0656119	0.0115187	DOWN
RPN2	-0.138454	3.33e-09	DOWN	-0.0697832	0.00577575	DOWN
RPRD1A	-0.125317	0.00351138	DOWN	-0.130637	0.00195485	DOWN
RPRD1B	-0.165547	0.0012841	DOWN	-0.189425	0.000154997	DOWN
RPS11	-0.143501	6.9e-12	DOWN	-0.131404	3.79e-10	DOWN
RPS6KA6	-0.458083	3.15e-13	DOWN	-0.516154	2e-16	DOWN
RPS6KB1	-0.12354	0.0385417	DOWN	-0.117948	0.0462688	DOWN
RRAS	-0.439791	3.7e-06	DOWN	-0.230668	0.0243282	DOWN
RRM1	-0.156688	2.19e-09	DOWN	-0.34464	4.07e-42	DOWN
RRM2	-0.423842	2.73e-40	DOWN	-0.680128	5.58e-99	DOWN
RSBN1	-0.168407	0.0209813	DOWN	-0.204523	0.00325597	DOWN
RSF1	-0.167729	0.000138949	DOWN	-0.1581	0.000326814	DOWN
RSRC1	-0.203984	5.02e-05	DOWN	-0.265829	5.54e-08	DOWN
RTN3	-0.256709	6.87e-20	DOWN	-0.332765	1.67e-32	DOWN
RTTN	-0.272602	0.0107835	DOWN	-0.30607	0.00318466	DOWN
RYBP	-0.191701	5.09e-06	DOWN	-0.120694	0.00648575	DOWN
RYK	-0.0901301	0.0333555	DOWN	-0.130253	0.000851968	DOWN
S100B	-2.96436	2.48e-46	DOWN	-3.06872	1.55e-46	DOWN
S100PBP	-0.130879	0.0194642	DOWN	-0.148534	0.00593105	DOWN
SAC3D1	-0.221869	0.0397413	DOWN	-0.271048	0.0080078	DOWN
SACM1L	-0.315437	2.48e-17	DOWN	-0.392325	4.82e-26	DOWN
SACS	-0.198602	0.000103415	DOWN	-0.21788	1.38e-05	DOWN
SAMD1	-0.303107	8.8e-06	DOWN	-0.41685	3.84e-10	DOWN
SAMD8	-0.226342	0.00734957	DOWN	-0.28566	0.000402248	DOWN
SAPCD2	-0.506038	1.47e-17	DOWN	-0.579814	1.96e-22	DOWN
SAR1A	-0.116019	0.0352019	DOWN	-0.237344	1.33e-06	DOWN
SAR1B	-0.14054	0.012991	DOWN	-0.219559	2.89e-05	DOWN
SARAF	-0.119411	9.21e-05	DOWN	-0.149769	4.23e-07	DOWN
SARDH	-3.59787	0.000571083	DOWN	-5.4152	0.00019426	DOWN
SC5D	-0.172976	0.000391392	DOWN	-0.456808	9.99e-24	DOWN
SCAI	-0.363054	0.000261608	DOWN	-0.303894	0.00256515	DOWN
SCARA3	-0.160975	1.56e-06	DOWN	-0.170482	2.75e-07	DOWN
SCARB1	-0.485631	8.15e-28	DOWN	-0.405445	1.23e-19	DOWN
SCD	-0.600236	1.36e-41	DOWN	-0.594562	7.14e-41	DOWN
SCD5	-0.734395	8.18e-44	DOWN	-0.874978	8.99e-60	DOWN
SCN1A	-1.3005	1.59e-07	DOWN	-1.70684	1.82e-11	DOWN
SCN8A	-0.46102	1.03e-07	DOWN	-0.553348	1.22e-10	DOWN
SCNN1B	-5.52615	1.36e-08	DOWN	-6.03829	2.07e-07	DOWN
SDC3	-0.589248	4.22e-102	DOWN	-0.49846	2.66e-73	DOWN
SDK1	-0.672781	1.87e-61	DOWN	-0.780615	5.33e-80	DOWN
SEC13	-0.105081	0.00297665	DOWN	-0.134289	7.15e-05	DOWN
SEC16A	-0.0763321	0.0325052	DOWN	-0.108015	0.00105692	DOWN
SEC22B	-0.145709	0.022147	DOWN	-0.172018	0.00469587	DOWN
SEC22C	-0.1327	0.000150839	DOWN	-0.166471	9.55e-07	DOWN
SEC23A	-0.207087	1.16e-08	DOWN	-0.22522	4.25e-10	DOWN
SEC24A	-0.179326	0.00192857	DOWN	-0.254917	3.59e-06	DOWN
SEC24D	-0.199266	1.71e-06	DOWN	-0.265233	6.71e-11	DOWN
SEC31A	-0.0975628	0.000478109	DOWN	-0.164741	3.56e-10	DOWN
SEL1L3	-0.453536	9.27e-25	DOWN	-0.287338	1.68e-10	DOWN
SEMA4B	-0.379436	7.88e-13	DOWN	-0.251748	3.58e-06	DOWN
SEMA4D	-0.1977	0.0404249	DOWN	-0.295899	0.000876562	DOWN
SEMA6A	-1.06875	1.5e-08	DOWN	-1.37478	9.48e-13	DOWN
SENP1	-0.14979	0.00816989	DOWN	-0.227848	1.6e-05	DOWN
2018-09-15	-0.0694226	0.0493552	DOWN	-0.0711204	0.0388427	DOWN
SEPN1	-0.264385	4.99e-11	DOWN	-0.342895	6.15e-18	DOWN
2018-09-02	-0.148117	1.14e-09	DOWN	-0.173635	4.63e-13	DOWN
2018-09-03	-0.520883	1.11e-10	DOWN	-0.647715	8.19e-16	DOWN
2018-09-05	-0.425718	1.56e-08	DOWN	-0.747009	1.6e-23	DOWN
2018-09-07	-0.426383	2.79e-50	DOWN	-0.658776	1.62e-114	DOWN
SEPT7P2	-0.310597	0.0477359	DOWN	-0.685603	1.55e-06	DOWN
SERAC1	-0.207253	0.00041807	DOWN	-0.258444	5.78e-06	DOWN
SERINC5	-0.287571	8.05e-20	DOWN	-0.353322	1.62e-29	DOWN
SERP1	-0.261841	1.57e-10	DOWN	-0.180923	1.7e-05	DOWN
SERPINA5	-2.04815	1.42e-06	DOWN	-4.47945	1.55e-10	DOWN
SERPINB8	-0.220843	0.000202863	DOWN	-0.202733	0.000665434	DOWN
SERPINF1	-0.651848	8.86e-19	DOWN	-0.714363	5.91e-22	DOWN
SERTAD4	-0.19047	4.97e-05	DOWN	-0.338058	4.28e-14	DOWN
SESN3	-0.231927	2.18e-13	DOWN	-0.163302	4.52e-07	DOWN
SET	-0.124076	0.000191558	DOWN	-0.155777	1.23e-06	DOWN
SETBP1	-0.276379	2.45e-05	DOWN	-0.350321	4.65e-08	DOWN
SETD1B	-0.366767	8.07e-17	DOWN	-0.441715	1.21e-23	DOWN
SETD5	-0.125288	0.000233093	DOWN	-0.141769	2.02e-05	DOWN
SETD6	-0.18729	0.0264749	DOWN	-0.304001	8.89e-05	DOWN
SF3B2	-0.0796134	0.00379954	DOWN	-0.093918	0.000392676	DOWN
SF3B3	-0.10975	1.02e-05	DOWN	-0.135618	2.1e-08	DOWN
SFMBT1	-0.297693	4.77e-05	DOWN	-0.491157	4.1e-12	DOWN
SFPQ	-0.118274	5.55e-06	DOWN	-0.135797	1.02e-07	DOWN
SGO1	-0.171903	0.0271474	DOWN	-0.31597	7.66e-06	DOWN
SGO2	-0.141359	0.0153809	DOWN	-0.29614	2.06e-08	DOWN
SGSM3	-0.222805	0.000170139	DOWN	-0.187608	0.00179362	DOWN
SGTA	-0.189568	4.09e-05	DOWN	-0.103602	0.039858	DOWN
SGTB	-0.403188	1.43e-06	DOWN	-0.32642	0.000117634	DOWN
SH3BP2	-0.818529	9.04e-67	DOWN	-1.16589	5.16e-125	DOWN
SH3PXD2B	-0.159503	0.00040184	DOWN	-0.189503	1.54e-05	DOWN
SHISA5	-0.180627	1.78e-06	DOWN	-0.0882487	0.0344474	DOWN
SHISA9	-0.213173	1.05e-11	DOWN	-0.178607	1.77e-08	DOWN
SHMT1	-0.0851271	0.0391371	DOWN	-0.271195	2.09e-14	DOWN
SHMT2	-0.271355	1.85e-22	DOWN	-0.0806564	0.00964671	DOWN
SHTN1	-0.520623	1.48e-07	DOWN	-0.743791	3.59e-14	DOWN
SIAH2	-0.193008	0.00852885	DOWN	-0.155864	0.0383061	DOWN
SIN3A	-0.258331	9.53e-10	DOWN	-0.275992	5.23e-11	DOWN
SIPA1	-0.936825	0.00263926	DOWN	-1.09002	0.000398225	DOWN
SIRT1	-0.194998	0.0332271	DOWN	-0.179486	0.0499325	DOWN
SIVA1	-0.19188	0.00180055	DOWN	-0.239913	4.92e-05	DOWN
SIX5	-0.249493	0.000410776	DOWN	-0.166495	0.025206	DOWN
SKA3	-0.256483	9.46e-07	DOWN	-0.406228	1.96e-15	DOWN
SKP2	-0.261475	1.38e-07	DOWN	-0.385281	2.64e-15	DOWN
SLBP	-0.148126	0.00018286	DOWN	-0.247032	5.4e-11	DOWN
SLC12A2	-0.503245	8.23e-27	DOWN	-0.614521	8.91e-39	DOWN
SLC15A2	-0.577881	1.36e-07	DOWN	-0.569132	2.13e-07	DOWN
SLC15A3	-0.554097	5.81e-21	DOWN	-0.480742	5.04e-16	DOWN
SLC16A2	-0.476464	1.89e-09	DOWN	-0.336041	3.33e-05	DOWN
SLC1A4	-0.297775	7.83e-07	DOWN	-0.322105	7.35e-08	DOWN
SLC25A1	-0.228973	7.44e-06	DOWN	-0.2506	6.85e-07	DOWN
SLC25A24	-0.210443	0.00169102	DOWN	-0.187707	0.00538916	DOWN
SLC25A27	-0.4019	3.01e-07	DOWN	-0.695025	4.54e-19	DOWN
SLC25A48	-0.957459	8.73e-14	DOWN	-1.45197	2.63e-27	DOWN
SLC25A51	-0.311584	0.0477268	DOWN	-0.503458	0.000520841	DOWN
SLC27A6	-0.324718	3.87e-10	DOWN	-0.301243	7.35e-09	DOWN
SLC29A4	-0.488539	0.00193349	DOWN	-0.347505	0.033853	DOWN
SLC2A12	-0.088929	0.00376032	DOWN	-0.208181	6.44e-14	DOWN
SLC2A6	-0.253534	0.0186388	DOWN	-0.548695	2.39e-08	DOWN
SLC34A2	-1.08753	8.35e-07	DOWN	-1.67596	3.85e-13	DOWN
SLC35D1	-0.260798	1.35e-07	DOWN	-0.357583	1.97e-13	DOWN
SLC35D2	-0.646276	0.00108726	DOWN	-0.956355	8.49e-07	DOWN
SLC35F1	-0.98364	5.99e-31	DOWN	-2.17161	1.4e-106	DOWN
SLC37A4	-0.198247	0.000121599	DOWN	-0.24578	1.01e-06	DOWN
SLC38A3	-0.716434	5.47e-46	DOWN	-0.813265	1.41e-57	DOWN
SLC39A6	-0.0793223	0.0452572	DOWN	-0.0926376	0.0138351	DOWN
SLC44A1	-0.199933	5.24e-05	DOWN	-0.266586	2.79e-08	DOWN
SLC44A2	-0.223313	5.16e-07	DOWN	-0.155661	0.000716034	DOWN
SLC45A4	-0.398083	0.000570361	DOWN	-0.468729	3.41e-05	DOWN
SLC47A1	-0.213785	0.038946	DOWN	-0.501308	6.11e-08	DOWN
SLC4A11	-0.686572	5.21e-43	DOWN	-0.437703	2.2e-18	DOWN
SLC4A8	-0.706697	2.91e-64	DOWN	-0.804905	4.22e-81	DOWN
SLC7A11	-0.460815	2.64e-13	DOWN	-0.155735	0.0273968	DOWN
SLC8A1	-0.650585	7.67e-16	DOWN	-0.694509	1.16e-17	DOWN
SLC9A7	-0.363326	0.000104251	DOWN	-0.414005	7.2e-06	DOWN
SLCO3A1	-0.190096	0.001849	DOWN	-0.297748	2.72e-07	DOWN
SLF1	-0.265294	0.000117608	DOWN	-0.331384	8e-07	DOWN
SLFN11	-0.223598	1.91e-06	DOWN	-0.54601	3.69e-33	DOWN
SLIT2	-0.259873	9.46e-17	DOWN	-0.194497	9.24e-10	DOWN
SLU7	-0.165049	0.00412577	DOWN	-0.145773	0.0120519	DOWN
SMAGP	-0.464637	1.56e-11	DOWN	-0.524367	2.28e-14	DOWN
SMARCA1	-0.0984979	0.0226284	DOWN	-0.114174	0.00566619	DOWN
SMARCA4	-0.104685	0.000763825	DOWN	-0.0751726	0.0206696	DOWN
SMARCA5	-0.117009	0.00262692	DOWN	-0.196086	7.01e-08	DOWN
SMC1A	-0.107839	4.04e-05	DOWN	-0.223569	1.52e-19	DOWN
SMC3	-0.160771	0.000250329	DOWN	-0.284043	7.23e-12	DOWN
SMC4	-0.201023	3.29e-13	DOWN	-0.354329	1.94e-39	DOWN
SMC5	-0.121787	0.00321306	DOWN	-0.325757	3.9e-18	DOWN
SMCHD1	-0.663347	6.56e-74	DOWN	-0.18679	7.8e-07	DOWN
SMIM13	-0.204056	0.00607473	DOWN	-0.200545	0.00645376	DOWN
SMIM14	-0.226824	8.4e-05	DOWN	-0.350471	2.87e-10	DOWN
SMIM5	-0.539488	0.0121991	DOWN	-0.470462	0.0298164	DOWN
SMOC1	-1.3937	0.0076473	DOWN	-3.19648	9.47e-07	DOWN
SMS	-0.29083	1.21e-19	DOWN	-0.271615	3.32e-17	DOWN
SNAI3-AS1	-0.451024	0.000216312	DOWN	-0.78175	2.71e-11	DOWN
SNAPC3	-0.178266	0.00039116	DOWN	-0.239563	7.48e-07	DOWN
SNCAIP	-1.13459	2.69e-114	DOWN	-1.91383	3.71e-267	DOWN
SNRNP40	-0.245636	6.62e-05	DOWN	-0.219816	0.000386854	DOWN
SNRPD1	-0.281209	6.26e-09	DOWN	-0.204206	3.84e-05	DOWN
SNRPD3	-0.124531	0.0191165	DOWN	-0.167926	0.00076138	DOWN
SNRPG	-0.174239	0.0403997	DOWN	-0.239582	0.00250182	DOWN
SNTB1	-0.534889	1.23e-27	DOWN	-0.596923	1.48e-33	DOWN
SNX24	-0.222796	0.00169297	DOWN	-0.243241	0.0004695	DOWN
SNX8	-0.390707	1.22e-09	DOWN	-0.384732	2.03e-09	DOWN
SOCS3	-0.532732	1.23e-39	DOWN	-0.458136	1.72e-29	DOWN
SOGA1	-0.203084	2.8e-10	DOWN	-0.225361	1.8e-12	DOWN
SON	-0.0838395	0.00109578	DOWN	-0.147804	6.15e-10	DOWN
SORBS1	-0.560081	1e-17	DOWN	-0.997266	1.41e-50	DOWN
SORCS2	-2.80426	0.0193304	DOWN	-2.74732	0.020012	DOWN
SORT1	-0.0807834	0.0062213	DOWN	-0.134928	7.25e-07	DOWN
SOS1	-0.104619	0.0301316	DOWN	-0.164749	0.00018691	DOWN
SOSTDC1	-0.666125	3.8e-15	DOWN	-0.315933	0.000321126	DOWN
SOX13	-0.474854	3.04e-17	DOWN	-0.414153	2.39e-13	DOWN
SOX2	-0.341076	1.93e-43	DOWN	-0.421725	1.33e-65	DOWN
SOX21	-0.245616	1.69e-08	DOWN	-0.3076	6.94e-13	DOWN
SOX5	-0.272041	4.53e-05	DOWN	-0.489285	3.05e-14	DOWN
SP1	-0.213863	3.04e-10	DOWN	-0.292487	2.31e-18	DOWN
SP3	-0.122304	0.000654187	DOWN	-0.222	4.12e-11	DOWN
SPAG1	-0.329561	3.32e-06	DOWN	-0.343961	1.05e-06	DOWN
SPAG5	-0.205916	6.79e-10	DOWN	-0.200718	1.74e-09	DOWN
SPARCL1	-0.972546	8.76e-72	DOWN	-1.00278	4.1e-76	DOWN
SPATA13	-0.262847	1.95e-06	DOWN	-0.306851	1.84e-08	DOWN
SPATA6	-0.348122	3.74e-05	DOWN	-0.303286	0.000365404	DOWN
SPC24	-0.366815	5.08e-07	DOWN	-0.430669	2.49e-09	DOWN
SPEN	-0.184399	1.27e-06	DOWN	-0.233734	3.5e-10	DOWN
SPIN4	-0.300061	2.45e-07	DOWN	-0.427999	5.94e-14	DOWN
SPTBN1	-0.0730401	0.0113677	DOWN	-0.0822035	0.00310571	DOWN
SRBD1	-0.222897	0.0235357	DOWN	-0.315221	0.000624185	DOWN
SREBF1	-0.415442	8.06e-29	DOWN	-0.268857	1.38e-12	DOWN
SRGAP1	-0.342582	0.0245597	DOWN	-0.367979	0.0131409	DOWN
SRGAP2	-0.301681	5.04e-09	DOWN	-0.29819	7.57e-09	DOWN
SRPX	-0.995191	1.03e-45	DOWN	-0.521251	6.09e-14	DOWN
SRR	-0.328333	1.82e-07	DOWN	-0.31579	5.41e-07	DOWN
SRSF1	-0.0833575	0.00194934	DOWN	-0.153574	6.97e-10	DOWN
SRSF11	-0.0878961	0.0104048	DOWN	-0.210494	6.25e-12	DOWN
SRSF2	-0.185135	1.3e-12	DOWN	-0.192991	1.09e-13	DOWN
SRSF3	-0.0851814	0.00218052	DOWN	-0.153067	2.9e-09	DOWN
SRSF4	-0.114526	0.00964517	DOWN	-0.2056	4.22e-07	DOWN
SRSF6	-0.0844724	0.0230255	DOWN	-0.135088	7.14e-05	DOWN
SRSF7	-0.108459	0.00605622	DOWN	-0.211138	5.18e-09	DOWN
SRSF9	-0.140854	2.46e-05	DOWN	-0.152036	3.76e-06	DOWN
SSH2	-0.220415	5.47e-05	DOWN	-0.162779	0.00389457	DOWN
SSR3	-0.0822631	0.00617479	DOWN	-0.077351	0.00974914	DOWN
SSRP1	-0.142295	4.84e-08	DOWN	-0.229926	9.77e-20	DOWN
SSX2IP	-0.0721955	0.0152237	DOWN	-0.311961	5.4e-34	DOWN
ST6GAL1	-0.192463	0.0135254	DOWN	-0.75789	5.73e-27	DOWN
ST6GALNAC2	-1.83299	5.17e-07	DOWN	-0.842288	0.0172971	DOWN
STAG1	-0.27564	2.95e-14	DOWN	-0.371944	6.08e-25	DOWN
STAMBP	-0.134734	1.92e-05	DOWN	-0.200551	3.82e-11	DOWN
STAMBPL1	-0.797029	3.19e-11	DOWN	-0.960351	2.19e-15	DOWN
STARD3NL	-0.179302	0.00321977	DOWN	-0.145957	0.0190245	DOWN
STARD4	-0.188173	0.000516945	DOWN	-0.328147	1.19e-10	DOWN
STARD8	-0.331497	0.00953434	DOWN	-0.306333	0.0163866	DOWN
STARD9	-0.246977	0.00316447	DOWN	-0.290145	0.000355391	DOWN
STIL	-0.24244	0.000130578	DOWN	-0.31178	3.97e-07	DOWN
STIM2	-0.159572	0.0330627	DOWN	-0.393355	2.86e-09	DOWN
STIP1	-0.0705629	0.0187064	DOWN	-0.133767	7.26e-07	DOWN
STMN1	-0.232663	2.77e-18	DOWN	-0.415616	6.78e-56	DOWN
STMN3	-0.209335	0.00717179	DOWN	-0.434103	1.37e-09	DOWN
STON1	-0.921873	2.9e-45	DOWN	-1.08251	2.71e-59	DOWN
STOX1	-0.892833	0.000534118	DOWN	-1.5301	6.57e-09	DOWN
STRAP	-0.124898	0.000470655	DOWN	-0.130323	0.000209217	DOWN
STRN	-0.157179	0.0116503	DOWN	-0.182309	0.00234161	DOWN
STT3A	-0.144295	4.52e-07	DOWN	-0.211118	2.84e-14	DOWN
STT3B	-0.205818	1.02e-14	DOWN	-0.263825	1.13e-23	DOWN
STX2	-0.303148	4.71e-09	DOWN	-0.365008	1.09e-12	DOWN
STXBP1	-0.138359	0.010074	DOWN	-0.358256	1.61e-13	DOWN
SULF2	-1.75933	1.42e-161	DOWN	-1.9873	9.55e-191	DOWN
SUMO2	-0.232869	3.6e-08	DOWN	-0.215285	3.89e-07	DOWN
SUMO3	-0.169536	0.0002429	DOWN	-0.143691	0.00213747	DOWN
SUN1	-0.067728	0.0158039	DOWN	-0.203337	1.27e-16	DOWN
SUN2	-0.0964734	0.0223501	DOWN	-0.132176	0.000797154	DOWN
SUPT16H	-0.076713	0.0357005	DOWN	-0.146561	6.76e-06	DOWN
SURF4	-0.124755	5.46e-06	DOWN	-0.0961582	0.000619882	DOWN
SUSD2	-1.12635	7.5e-190	DOWN	-2.71792	0	DOWN
SUV39H1	-0.154123	0.0261484	DOWN	-0.170771	0.0107296	DOWN
SUZ12	-0.490038	1.91e-52	DOWN	-0.525602	1.25e-59	DOWN
SV2A	-0.281596	5.19e-17	DOWN	-0.288201	9.14e-18	DOWN
SVBP	-0.34763	0.00715022	DOWN	-0.336397	0.00878617	DOWN
SYCE2	-0.519899	0.0343281	DOWN	-0.539417	0.0247566	DOWN
SYNM	-0.370307	1.81e-05	DOWN	-0.47672	1.92e-08	DOWN
SYT11	-0.193709	2.84e-12	DOWN	-0.215963	4.57e-15	DOWN
TACC1	-0.203466	1.53e-08	DOWN	-0.285301	5.57e-16	DOWN
TACC3	-0.144011	4.77e-05	DOWN	-0.193697	1.47e-08	DOWN
TAF1B	-0.324779	0.000105399	DOWN	-0.354932	1.78e-05	DOWN
TAF7	-0.0954196	0.00448576	DOWN	-0.132951	2.75e-05	DOWN
TAOK1	-0.236599	1.11e-09	DOWN	-0.213844	4.06e-08	DOWN
TAX1BP1	-0.161998	1.47e-07	DOWN	-0.207738	5.78e-12	DOWN
TBC1D1	-0.0983701	0.0420041	DOWN	-0.112133	0.0153982	DOWN
TBC1D16	-0.519979	7.89e-42	DOWN	-0.280881	6.31e-13	DOWN
TBC1D8	-0.378554	0.000459026	DOWN	-0.407406	0.000129651	DOWN
TBCD	-0.356694	2.37e-12	DOWN	-0.127434	0.0249258	DOWN
TBL1XR1	-0.125886	0.00059582	DOWN	-0.211771	7.95e-10	DOWN
TBL2	-0.148313	0.00598546	DOWN	-0.193042	0.000172844	DOWN
TCF12	-0.132716	0.000542005	DOWN	-0.180249	9.3e-07	DOWN
TCF7L1	-0.493003	2.63e-09	DOWN	-0.586855	1.05e-12	DOWN
TENM4	-1.22576	6.24e-05	DOWN	-1.66466	1.28e-07	DOWN
TESPA1	-5.34722	0.000374639	DOWN	-5.26725	0.000381141	DOWN
TET3	-0.258158	4.77e-12	DOWN	-0.276756	1.06e-13	DOWN
TEX30	-0.215241	0.00382118	DOWN	-0.234653	0.00124954	DOWN
TFAP2C	-0.685473	2.91e-27	DOWN	-1.12052	1.07e-64	DOWN
TFG	-0.106079	0.00197383	DOWN	-0.0915082	0.00831763	DOWN
TFPI2	-1.12795	5.06e-09	DOWN	-0.840481	1.21e-05	DOWN
TGFB2	-0.57637	1.92e-68	DOWN	-0.818526	2.66e-133	DOWN
TGFBR1	-0.205635	0.000375317	DOWN	-0.328987	2.46e-09	DOWN
TGIF2	-0.493434	4.92e-05	DOWN	-0.476413	8.5e-05	DOWN
THAP12	-0.197049	0.0202829	DOWN	-0.25913	0.00118336	DOWN
THOC6	-0.161276	0.0456846	DOWN	-0.284173	9.07e-05	DOWN
THOP1	-0.211089	4.07e-07	DOWN	-0.102025	0.0257428	DOWN
THRAP3	-0.120536	0.00017077	DOWN	-0.134268	1.93e-05	DOWN
THRB	-1.0486	1.23e-06	DOWN	-0.555384	0.0128768	DOWN
THSD7A	-1.2262	1.07e-14	DOWN	-1.41738	2.4e-18	DOWN
TICRR	-0.223535	8.1e-05	DOWN	-0.41424	2.3e-14	DOWN
TIMELESS	-0.253756	3.56e-18	DOWN	-0.308163	3.12e-26	DOWN
TKT	-0.330377	3.01e-44	DOWN	-0.380446	1.76e-58	DOWN
TLE2	-0.629517	1.78e-36	DOWN	-0.791774	9.71e-56	DOWN
TLE6	-0.291585	0.00902696	DOWN	-0.275746	0.0131247	DOWN
TM4SF1	-0.316786	1.84e-09	DOWN	-0.399741	1.69e-14	DOWN
TM7SF2	-0.334527	0.0141605	DOWN	-0.729278	2.16e-09	DOWN
TMBIM1	-0.306647	2.1e-09	DOWN	-0.242101	3.25e-06	DOWN
TMCC1	-0.244615	7.88e-05	DOWN	-0.271587	8.5e-06	DOWN
TMCO1	-0.101829	0.00984206	DOWN	-0.160335	1.14e-05	DOWN
TMCO3	-0.189054	2.5e-07	DOWN	-0.148832	6.71e-05	DOWN
TMED2	-0.14553	6.35e-08	DOWN	-0.139571	2.13e-07	DOWN
TMED4	-0.152674	8.25e-05	DOWN	-0.128013	0.00114051	DOWN
TMED5	-0.131248	0.00121879	DOWN	-0.107381	0.00951602	DOWN
TMED7	-0.111318	0.00375384	DOWN	-0.214033	1.51e-09	DOWN
TMEM106A	-0.894697	0.0112066	DOWN	-0.711926	0.0460933	DOWN
TMEM106C	-0.316749	6.21e-35	DOWN	-0.46319	1.71e-72	DOWN
TMEM107	-0.432234	1.02e-07	DOWN	-0.527403	6.18e-11	DOWN
TMEM123	-0.0867252	0.00519666	DOWN	-0.121218	3.38e-05	DOWN
TMEM130	-1.33756	1.26e-17	DOWN	-1.10282	1e-12	DOWN
TMEM132A	-0.581901	5.85e-55	DOWN	-0.688275	8.41e-76	DOWN
TMEM141	-0.223012	0.00318536	DOWN	-0.181616	0.0187973	DOWN
TMEM158	-1.17369	6.96e-44	DOWN	-1.38255	5.31e-57	DOWN
TMEM181	-0.223005	6.82e-05	DOWN	-0.218054	9.23e-05	DOWN
TMEM189	-0.146932	0.0383555	DOWN	-0.160349	0.0191388	DOWN
TMEM206	-0.280924	0.00123939	DOWN	-0.256709	0.00323366	DOWN
TMEM209	-0.170854	0.00246431	DOWN	-0.131318	0.0244072	DOWN
TMEM214	-0.166057	0.000616674	DOWN	-0.187449	7.72e-05	DOWN
TMEM230	-0.246416	1.09e-07	DOWN	-0.214337	4.66e-06	DOWN
TMEM237	-0.239771	5.93e-06	DOWN	-0.288425	2.81e-08	DOWN
TMEM256	-0.339814	0.000146058	DOWN	-0.344066	0.000106119	DOWN
TMEM258	-0.164696	0.00103517	DOWN	-0.130362	0.0114413	DOWN
TMEM263	-0.250926	2.66e-10	DOWN	-0.217995	5.11e-08	DOWN
TMEM39A	-0.149815	0.00759677	DOWN	-0.138202	0.0138161	DOWN
TMEM41B	-0.180943	0.00303685	DOWN	-0.269282	3.21e-06	DOWN
TMEM56	-0.159564	0.0468602	DOWN	-0.337219	2.4e-06	DOWN
TMEM64	-0.270626	5.73e-12	DOWN	-0.332442	1.63e-17	DOWN
TMEM65	-0.262854	0.000413147	DOWN	-0.378774	1.19e-07	DOWN
TMEM97	-0.356086	6.43e-07	DOWN	-0.683996	1.36e-23	DOWN
TMEM98	-0.140618	0.000755315	DOWN	-0.216677	4.48e-08	DOWN
TMF1	-0.0969937	0.0331329	DOWN	-0.133517	0.00159697	DOWN
TMPO	-0.247309	2.54e-19	DOWN	-0.364945	5.17e-41	DOWN
TMPRSS5	-1.2155	0.000439742	DOWN	-1.11267	0.00120722	DOWN
TMSB4X	-0.377662	1.18e-24	DOWN	-0.237493	2.81e-10	DOWN
TMTC3	-0.179402	0.00010058	DOWN	-0.198377	1.21e-05	DOWN
TMX1	-0.23523	1.4e-07	DOWN	-0.148335	0.00151578	DOWN
TMX4	-0.124731	0.00020415	DOWN	-0.187679	4.63e-09	DOWN
TNFAIP2	-0.928742	2.02e-46	DOWN	-0.940536	7.23e-47	DOWN
TNFAIP8L1	-0.558156	0.000354352	DOWN	-0.850577	2.79e-08	DOWN
TNFRSF19	-0.597147	8.05e-05	DOWN	-0.458787	0.00294136	DOWN
TNFRSF1A	-0.227151	3.1e-09	DOWN	-0.0947511	0.0262951	DOWN
TNFRSF21	-0.62458	0.0123888	DOWN	-0.863271	0.000322062	DOWN
TNFRSF25	-0.459208	0.00852458	DOWN	-0.402805	0.0217638	DOWN
TNIK	-0.680879	8.72e-22	DOWN	-0.325539	8.35e-06	DOWN
TNKS	-0.0888272	0.0314395	DOWN	-0.140998	0.000177186	DOWN
TNKS1BP1	-0.281874	9.75e-17	DOWN	-0.32295	1.47e-21	DOWN
TNS3	-0.222589	8.9e-22	DOWN	-0.250743	2.45e-27	DOWN
TOE1	-0.226163	0.0276622	DOWN	-0.341202	0.000353748	DOWN
TOMM7	-0.110855	0.0455543	DOWN	-0.173936	0.000545319	DOWN
TOP1	-0.118303	0.010928	DOWN	-0.159736	0.00026632	DOWN
TOP2A	-0.269226	5.91e-28	DOWN	-0.264843	4.51e-27	DOWN
TOPBP1	-0.0889058	0.01807	DOWN	-0.206753	6.3e-10	DOWN
TOX2	-1.95427	0.00112442	DOWN	-1.32572	0.02151	DOWN
TOX3	-2.05042	5.09e-09	DOWN	-6.61959	3.34e-09	DOWN
TP73	-0.576975	4.75e-09	DOWN	-0.667935	1.13e-11	DOWN
TPD52	-0.355175	3.76e-15	DOWN	-0.395502	2.05e-18	DOWN
TPGS2	-0.179805	3.92e-07	DOWN	-0.148121	3.78e-05	DOWN
TPST1	-0.187876	0.0156349	DOWN	-0.248636	0.00070529	DOWN
TPX2	-0.172493	2.68e-09	DOWN	-0.300869	1.45e-26	DOWN
TRA2A	-0.129182	0.0304894	DOWN	-0.227502	2.42e-05	DOWN
TRA2B	-0.111402	0.000137001	DOWN	-0.214259	5.84e-15	DOWN
TRAF5	-0.279837	5.77e-10	DOWN	-0.525448	3.39e-32	DOWN
TRAF7	-0.162804	7.01e-05	DOWN	-0.095453	0.0304905	DOWN
TRIM13	-0.265957	2.11e-05	DOWN	-0.277267	7.81e-06	DOWN
TRIM24	-0.196848	2.68e-05	DOWN	-0.284916	3.49e-10	DOWN
TRIM33	-0.135509	0.00430143	DOWN	-0.176442	9.32e-05	DOWN
TRIM47	-0.276918	1.09e-08	DOWN	-0.126662	0.0172971	DOWN
TRIP12	-0.09589	0.00789204	DOWN	-0.149697	7.82e-06	DOWN
TRIP13	-0.154304	0.0136372	DOWN	-0.210083	0.000364616	DOWN
TRMT112	-0.142886	0.0046734	DOWN	-0.146743	0.00313854	DOWN
TROAP	-0.314105	3.7e-09	DOWN	-0.467078	5.09e-19	DOWN
TSC22D1	-0.229265	3.98e-06	DOWN	-0.24106	1.01e-06	DOWN
TSC22D3	-0.282247	2.89e-07	DOWN	-0.65337	3.87e-34	DOWN
TSHR	-1.79423	3.18e-14	DOWN	-1.62942	3.22e-12	DOWN
TSHZ2	-0.444594	9.92e-11	DOWN	-0.571146	8.03e-17	DOWN
TSKU	-0.734791	1.32e-18	DOWN	-0.48393	8.06e-09	DOWN
TSPAN14	-0.310564	1.74e-09	DOWN	-0.258582	7.29e-07	DOWN
TSPAN3	-0.110582	0.000352485	DOWN	-0.141549	1.98e-06	DOWN
TSPAN9	-0.459462	1.04e-18	DOWN	-0.243388	6.01e-06	DOWN
TTBK2	-0.201631	8.11e-05	DOWN	-0.162839	0.00180991	DOWN
TTC3	-0.217693	1.91e-12	DOWN	-0.205947	3e-11	DOWN
TTC7A	-0.386155	3.5e-14	DOWN	-0.42063	1.53e-16	DOWN
TTC9	-0.639111	3.85e-06	DOWN	-1.11535	1.44e-15	DOWN
TTK	-0.180925	0.0169202	DOWN	-0.275629	8.72e-05	DOWN
TTTY15	-0.171992	0.0097434	DOWN	-0.282805	4.82e-06	DOWN
TTYH1	-5.14913	2.54e-07	DOWN	-6.54923	1.08e-06	DOWN
TUB	-0.170928	0.0100785	DOWN	-0.143665	0.0333821	DOWN
TUBA1A	-0.507663	4.66e-132	DOWN	-0.624865	6.24e-198	DOWN
TUBA1B	-0.284794	2.01e-31	DOWN	-0.315043	2.65e-38	DOWN
TUBB	-0.208583	1.08e-05	DOWN	-0.321729	2.08e-12	DOWN
TUBB2A	-0.341173	5.59e-07	DOWN	-0.260146	0.000184605	DOWN
TUBB4B	-0.231485	6.71e-22	DOWN	-0.198377	2.74e-16	DOWN
TUBB6	-0.837106	1.08e-109	DOWN	-0.151659	0.000130099	DOWN
TUBGCP3	-0.206228	0.000475996	DOWN	-0.262869	4.16e-06	DOWN
TUBGCP4	-0.74677	7.74e-25	DOWN	-0.640595	1.3e-18	DOWN
TULP3	-0.334697	9.6e-12	DOWN	-0.490077	1.09e-23	DOWN
TWSG1	-0.628243	2.66e-104	DOWN	-0.23104	6.52e-15	DOWN
TXLNG	-0.1441	0.0349084	DOWN	-0.14201	0.0348992	DOWN
TXNDC15	-0.196815	4.05e-05	DOWN	-0.270745	5.73e-09	DOWN
TYMS	-0.769101	1.41e-148	DOWN	-0.278543	6.53e-21	DOWN
TYRO3	-0.216272	0.000540887	DOWN	-0.183497	0.00377222	DOWN
U2AF2	-0.0929825	0.00180789	DOWN	-0.0915019	0.00191338	DOWN
U47924.31	-0.766735	0.000739648	DOWN	-0.698266	0.00209616	DOWN
UBA2	-0.231037	2.95e-08	DOWN	-0.245219	2.99e-09	DOWN
UBALD2	-0.370213	1.19e-06	DOWN	-0.169258	0.0446946	DOWN
UBB	-0.0815985	0.00864918	DOWN	-0.090717	0.0025126	DOWN
UBE2C	-0.331543	2.93e-15	DOWN	-0.376177	3.15e-19	DOWN
UBE2J1	-0.196452	0.00100171	DOWN	-0.137171	0.0286041	DOWN
UBE2L6	-0.223298	0.000130578	DOWN	-0.180142	0.00247882	DOWN
UBE2T	-0.322655	7.04e-14	DOWN	-0.490951	2.61e-30	DOWN
UBXN7	-0.120678	0.00481278	DOWN	-0.110017	0.0103773	DOWN
UCP2	-0.68111	7.28e-07	DOWN	-1.16065	1.01e-16	DOWN
UGDH	-0.214574	0.00329016	DOWN	-0.323543	2.88e-06	DOWN
UGGT1	-0.118319	0.00176935	DOWN	-0.10372	0.0065974	DOWN
UGT1A1	-1.9553	4.89e-17	DOWN	-1.5342	7.01e-12	DOWN
UGT1A7	-2.08128	4.08e-164	DOWN	-1.65909	3.31e-114	DOWN
UHRF1	-0.225171	1.63e-05	DOWN	-0.34766	5.02e-12	DOWN
UMAD1	-0.205603	0.00317755	DOWN	-0.194672	0.00508063	DOWN
UNC119B	-0.179619	2.45e-10	DOWN	-0.216073	1.38e-14	DOWN
UNG	-0.104832	0.00341831	DOWN	-0.181828	4.72e-08	DOWN
UNKL	-0.211087	0.00257328	DOWN	-0.165471	0.0216245	DOWN
UPF1	-0.0908539	0.0263365	DOWN	-0.087564	0.0302301	DOWN
USF3	-0.153592	0.028393	DOWN	-0.159844	0.0191351	DOWN
USP1	-0.247301	2.23e-10	DOWN	-0.382866	1.7e-23	DOWN
USP11	-0.104283	0.0112321	DOWN	-0.130313	0.000848006	DOWN
USP2	-0.439512	0.00050033	DOWN	-0.325508	0.0123115	DOWN
USP31	-0.218383	0.0134642	DOWN	-0.350874	2e-05	DOWN
USP34	-0.137146	0.000131482	DOWN	-0.16325	3.01e-06	DOWN
USP37	-0.339389	8.04e-07	DOWN	-0.477991	1.65e-12	DOWN
USP39	-0.111923	0.0424085	DOWN	-0.165307	0.00108685	DOWN
USP40	-0.54201	9.09e-27	DOWN	-0.445674	2.05e-18	DOWN
USP9Y	-0.0926287	0.0199597	DOWN	-0.116481	0.00196574	DOWN
UTP6	-0.398293	8.8e-21	DOWN	-0.425318	2.44e-23	DOWN
VAC14-AS1	-0.723179	8.15e-13	DOWN	-0.926363	1.45e-19	DOWN
VAMP4	-0.123185	0.0381767	DOWN	-0.14892	0.00828513	DOWN
VAPA	-0.754543	4.27e-161	DOWN	-0.204882	2.95e-13	DOWN
VAV2	-0.245931	5.02e-07	DOWN	-0.385471	7.97e-16	DOWN
VCAM1	-2.0105	3.82e-10	DOWN	-1.03837	0.000571004	DOWN
VCL	-0.199214	7.09e-24	DOWN	-0.22716	1.07e-30	DOWN
VEGFA	-0.60523	8.97e-12	DOWN	-0.229137	0.0210211	DOWN
VEZF1	-0.207556	3.9e-05	DOWN	-0.208348	3.11e-05	DOWN
VIM	-0.169332	4.42e-13	DOWN	-0.0759869	0.00270645	DOWN
VIMP	-0.113259	0.0439017	DOWN	-0.141759	0.00740302	DOWN
VKORC1L1	-0.136856	0.00101052	DOWN	-0.215159	4.7e-08	DOWN
VLDLR	-0.50813	6.84e-46	DOWN	-0.465645	2e-38	DOWN
VPS13D	-0.479663	5.46e-66	DOWN	-0.264854	1.01e-20	DOWN
VPS35	-0.0716536	0.038044	DOWN	-0.134305	1.28e-05	DOWN
VSIG10	-0.250914	0.000369431	DOWN	-0.187602	0.00991021	DOWN
VSTM2L	-0.320762	1.57e-10	DOWN	-0.433759	2.12e-18	DOWN
WASF1	-0.269529	0.000188458	DOWN	-0.298452	2.47e-05	DOWN
WASF2	-0.184771	5.5e-08	DOWN	-0.297204	2.81e-19	DOWN
WBP11	-0.136788	0.00264053	DOWN	-0.135181	0.00271936	DOWN
WDFY2	-0.177009	0.0010304	DOWN	-0.173718	0.0011719	DOWN
WDFY3	-0.124965	0.00199183	DOWN	-0.222156	3.48e-09	DOWN
WDHD1	-0.223891	9.92e-05	DOWN	-0.302712	5.86e-08	DOWN
WDR34	-0.208539	2.34e-06	DOWN	-0.177574	6.8e-05	DOWN
WDR54	-0.239502	0.00530566	DOWN	-0.18553	0.0365377	DOWN
WDR76	-0.262745	8.95e-08	DOWN	-0.441393	4.85e-20	DOWN
WHSC1	-0.201532	1.7e-11	DOWN	-0.284778	3.41e-22	DOWN
WHSC1L1	-0.305715	5.33e-20	DOWN	-0.429796	3.43e-38	DOWN
WISP1	-2.56571	0.000234939	DOWN	-1.2269	0.049705	DOWN
WLS	-0.359036	5.49e-29	DOWN	-0.39355	3.31e-34	DOWN
WNK1	-0.210349	2.87e-14	DOWN	-0.167371	2.34e-09	DOWN
WNK3	-0.485688	0.00058707	DOWN	-0.590112	2.01e-05	DOWN
WNT11	-2.60484	3.63e-13	DOWN	-3.9291	1.34e-16	DOWN
WNT5B	-0.736437	5.67e-05	DOWN	-0.877666	1.43e-06	DOWN
WNT7B	-1.37066	0.0224075	DOWN	-1.70814	0.00449348	DOWN
WNT9A	-0.653113	2.6e-11	DOWN	-0.860913	2.47e-18	DOWN
WRN	-0.151905	0.0137725	DOWN	-0.200429	0.000582838	DOWN
WRNIP1	-0.118249	0.0294602	DOWN	-0.140681	0.00650833	DOWN
WSB1	-0.343357	4.12e-15	DOWN	-0.318085	4.51e-13	DOWN
WWTR1	-0.840369	5.39e-189	DOWN	-1.02134	6.57e-270	DOWN
XBP1	-0.276996	7.65e-07	DOWN	-0.255968	5.3e-06	DOWN
XIAP	-0.112189	0.0483647	DOWN	-0.215349	1.99e-05	DOWN
XKR8	-3.33911	0.000178291	DOWN	-6.71301	1.63e-06	DOWN
XPO5	-0.164472	0.000717582	DOWN	-0.109891	0.032798	DOWN
XRCC4	-0.294433	0.0106413	DOWN	-0.321811	0.00414337	DOWN
XRCC5	-0.268362	1.27e-22	DOWN	-0.312012	3.97e-30	DOWN
YEATS4	-0.181347	0.00371919	DOWN	-0.212947	0.000433025	DOWN
YIPF4	-0.113922	0.0389432	DOWN	-0.197409	7.34e-05	DOWN
YIPF6	-0.127957	0.0120841	DOWN	-0.13452	0.00681878	DOWN
YPEL1	-0.601363	0.000240014	DOWN	-0.830474	2.34e-07	DOWN
YWHAQ	-0.0931024	0.00136919	DOWN	-0.0771287	0.00914873	DOWN
YY1	-0.229127	1.41e-08	DOWN	-0.181888	9.58e-06	DOWN
ZBED8	-0.351085	0.000385289	DOWN	-0.488291	3.65e-07	DOWN
ZBTB14	-0.420029	5.83e-07	DOWN	-0.258008	0.00330575	DOWN
ZBTB18	-0.268224	5.31e-08	DOWN	-0.229422	4.16e-06	DOWN
ZBTB20	-0.456615	0.0301278	DOWN	-0.555246	0.00518232	DOWN
ZBTB33	-0.122929	0.0274102	DOWN	-0.222231	1.04e-05	DOWN
ZBTB44	-0.175422	0.00410956	DOWN	-0.178033	0.00315904	DOWN
ZBTB5	-0.140218	0.028361	DOWN	-0.177788	0.00323105	DOWN
ZC3H11A	-0.132006	0.000219737	DOWN	-0.119177	0.000889593	DOWN
ZC3H12C	-0.190312	0.0269872	DOWN	-0.193678	0.0212965	DOWN
ZC3H14	-0.117267	0.0276247	DOWN	-0.165708	0.000792459	DOWN
ZC3H6	-0.297838	0.00498261	DOWN	-0.269604	0.011354	DOWN
ZC3H7B	-0.0983994	0.00229978	DOWN	-0.09312	0.00379	DOWN
ZCCHC17	-0.181515	0.0255055	DOWN	-0.249497	0.00104548	DOWN
ZCCHC8	-0.142865	0.0233268	DOWN	-0.164005	0.00667844	DOWN
ZCRB1	-0.110569	0.02233	DOWN	-0.200383	5.02e-06	DOWN
ZDBF2	-0.368446	3.5e-08	DOWN	-0.363997	5.03e-08	DOWN
ZDHHC13	-0.204631	0.000185856	DOWN	-0.296245	1.95e-08	DOWN
ZDHHC17	-0.121667	0.0150348	DOWN	-0.14015	0.00355778	DOWN
ZDHHC20	-0.0945938	0.00664521	DOWN	-0.153421	2.06e-06	DOWN
ZDHHC22	-1.00317	0.00738034	DOWN	-1.50619	5.62e-05	DOWN
ZDHHC4	-0.198766	0.000520464	DOWN	-0.212154	0.000163746	DOWN
ZEB1	-0.254267	1.05e-06	DOWN	-0.269591	1.82e-07	DOWN
ZEB2	-0.218237	0.000969173	DOWN	-0.36281	7.96e-09	DOWN
ZFAND5	-0.230143	3.44e-17	DOWN	-0.262154	5.29e-22	DOWN
ZFAND6	-0.218405	6.98e-06	DOWN	-0.247077	2.56e-07	DOWN
ZFP28	-0.270186	1.08e-05	DOWN	-0.398398	2.6e-11	DOWN
ZFP3	-6.48472	1.57e-08	DOWN	-8.25924	1.43e-10	DOWN
ZFP36L1	-2.54408	0.000768078	DOWN	-4.21566	7.37e-05	DOWN
ZFX	-0.130369	0.0137554	DOWN	-0.220662	5.73e-06	DOWN
ZIK1	-0.316294	0.000529153	DOWN	-0.517211	3.6e-09	DOWN
ZMAT4	-2.90512	0.000549221	DOWN	-3.07138	0.000396356	DOWN
ZMIZ1	-0.315402	1.23e-21	DOWN	-0.313803	2.64e-21	DOWN
ZMYND8	-0.113655	0.0461093	DOWN	-0.220677	1.38e-05	DOWN
ZNF121	-0.171865	0.0306262	DOWN	-0.298731	3.7e-05	DOWN
ZNF131	-0.207265	0.00173189	DOWN	-0.227385	0.000447453	DOWN
ZNF24	-0.106577	0.00877864	DOWN	-0.160467	2.21e-05	DOWN
ZNF281	-0.128548	0.0293603	DOWN	-0.118446	0.0446343	DOWN
ZNF367	-0.221565	6.19e-05	DOWN	-0.415225	4.77e-15	DOWN
ZNF382	-0.464401	4.87e-05	DOWN	-0.337662	0.00403282	DOWN
ZNF391	-1.28013	0.0202118	DOWN	-1.40911	0.00951247	DOWN
ZNF43	-1.75243	0.0142677	DOWN	-5.65636	5.52e-05	DOWN
ZNF436	-0.240328	0.000350691	DOWN	-0.239642	0.000326685	DOWN
ZNF462	-0.372579	8.39e-14	DOWN	-0.680515	1.72e-42	DOWN
ZNF519	-0.455543	0.000224503	DOWN	-0.325422	0.010819	DOWN
ZNF521	-0.546855	7.35e-05	DOWN	-0.550551	6.03e-05	DOWN
ZNF542P	-6.50099	2.1e-20	DOWN	-9.59957	1.59e-14	DOWN
ZNF584	-0.158829	0.0435474	DOWN	-0.266183	0.000190473	DOWN
ZNF680	-0.177702	0.0440058	DOWN	-0.197088	0.020392	DOWN
ZNF703	-0.552288	2.87e-06	DOWN	-0.607592	2.29e-07	DOWN
ZNF814	-0.597444	0.00300719	DOWN	-0.58545	0.0034024	DOWN
ZNF853	-0.663324	2.08e-20	DOWN	-0.553782	1.34e-14	DOWN
ZNRF2	-0.573562	9.76e-14	DOWN	-0.715271	2.88e-20	DOWN
ZNRF3	-0.167948	0.047385	DOWN	-0.304798	6.2e-05	DOWN
ZSCAN29	-0.717371	4.66e-09	DOWN	-0.702893	9.96e-09	DOWN
ZSWIM4	-0.292633	0.000435828	DOWN	-0.204375	0.0186166	DOWN
ZSWIM6	-0.316416	0.000373554	DOWN	-0.304314	0.000590949	DOWN
ZWILCH	-0.227	5.2e-06	DOWN	-0.319527	3.84e-11	DOWN
ZWINT	-0.166723	5.94e-05	DOWN	-0.35384	3.2e-19	DOWN
AAK1	0.181013	2.96e-06	UP	0.10994	0.00786818	UP
AASS	0.280725	1.92e-13	UP	0.117496	0.00579159	UP
ABCB5	1.24621	2.38e-07	UP	0.927358	0.000256972	UP
ABCB7	0.212405	0.000266554	UP	0.161929	0.00740302	UP
ABCB8	0.163614	0.00202203	UP	0.164885	0.00162031	UP
ABCB9	0.175453	0.0497894	UP	0.351005	5.59e-06	UP
ABCC5	0.286178	4.34e-09	UP	0.276049	1.64e-08	UP
ABCF2	0.245932	1.18e-11	UP	0.219443	2.11e-09	UP
ABCF3	0.220725	3.01e-08	UP	0.254033	9.16e-11	UP
ABCG2	1.06125	0.017099	UP	1.18644	0.00521355	UP
ABHD14B	0.268727	5.24e-05	UP	0.416729	2.81e-11	UP
ABHD4	0.273368	2.8e-13	UP	0.27066	4.89e-13	UP
ABI1	0.216793	4.1e-06	UP	0.32534	4.29e-13	UP
ABL1	0.104713	0.011703	UP	0.22139	1.93e-09	UP
ABLIM3	0.957213	0.000294037	UP	0.682821	0.0152835	UP
ABTB1	0.425699	3.22e-07	UP	0.257633	0.00403898	UP
AC002454.1	1.10717	0.000222993	UP	1.29739	6.56e-06	UP
AC009501.4	0.54842	0.000552079	UP	0.643076	2.62e-05	UP
AC068057.1	0.821971	0.00293341	UP	0.979915	0.000193008	UP
AC079779.4	2.14155	0.0327657	UP	2.26293	0.0189361	UP
AC090616.2	0.779491	0.000882588	UP	0.676553	0.00466579	UP
AC106786.1	1.48337	0.0445979	UP	1.85026	0.00621382	UP
ACAA1	0.283881	5.88e-09	UP	0.260606	1.13e-07	UP
ACAD10	0.208456	1.31e-05	UP	0.313705	5.34e-12	UP
ACADSB	0.158204	0.0187922	UP	0.185877	0.00377195	UP
ACADVL	0.240299	7.89e-24	UP	0.209903	2.64e-18	UP
ACAP3	0.323552	3.85e-08	UP	0.226984	0.000210878	UP
ACAT1	0.119787	0.000573487	UP	0.147091	1.13e-05	UP
ACHE	1.42361	6.67e-11	UP	1.50508	3.02e-12	UP
ACKR3	0.115406	0.000668532	UP	0.211202	1.64e-11	UP
ACO1	0.108925	0.0452219	UP	0.121542	0.0195649	UP
ACO2	0.291734	3.68e-24	UP	0.344733	1.49e-33	UP
ACOX2	0.703315	3.93e-10	UP	0.935681	6.5e-18	UP
ACTA2	0.774178	2.91e-05	UP	0.842574	3.36e-06	UP
ACTB	0.291199	5.44e-33	UP	0.3955	1.29e-60	UP
ACTG1	0.288371	1.19e-44	UP	0.462216	1.81e-114	UP
ACTN4	0.147254	1.2e-06	UP	0.256363	6e-19	UP
ACTR3	0.140962	8.31e-09	UP	0.117104	2.48e-06	UP
ACTR8	0.11081	0.0464175	UP	0.176418	0.000416615	UP
ADAL	0.162903	0.026704	UP	0.263335	6.99e-05	UP
ADAM17	0.13136	0.00400876	UP	0.106285	0.0234767	UP
ADAMTS1	0.804371	1.16e-64	UP	0.868927	2.19e-75	UP
ADAMTS12	0.28616	4.01e-11	UP	0.440689	6.27e-26	UP
ADAMTS13	0.885273	2.79e-05	UP	0.844129	6.52e-05	UP
ADAMTS3	0.675079	4.79e-07	UP	0.586605	1.76e-05	UP
ADAMTS6	1.02034	8.23e-09	UP	1.31852	9.65e-15	UP
ADAMTS9	0.678983	1.13e-15	UP	0.842107	3.47e-24	UP
ADAT1	0.254788	5.02e-08	UP	0.233879	7.04e-07	UP
ADCK1	0.436656	0.000560244	UP	0.537317	9.33e-06	UP
ADCK2	0.265986	1.1e-06	UP	0.253341	3.7e-06	UP
ADCY6	0.0962953	0.0302966	UP	0.168775	2.1e-05	UP
ADCY9	0.298633	1e-11	UP	0.344727	1.79e-15	UP
ADGRL1	0.17688	0.00427789	UP	0.132454	0.0411051	UP
ADGRL2	0.413054	1.59e-16	UP	0.396567	3.17e-15	UP
ADORA1	0.327185	3.11e-16	UP	0.310563	1.05e-14	UP
[truncated: 1,754 more rows]

## Sheet: GO Down
GO biological process complete	Homo sapiens - REFLIST (21042)	upload_1 (1950)	upload_1 (expected)	upload_1 (over/under)	upload_1 (fold Enrichment)	upload_1 (raw P-value)	upload_1 (FDR)
protein localization to chromosome, centromeric region (GO:0071459)	17	12	1.58	+	7.62	1.77e-06	7.9e-05
protein localization to kinetochore (GO:0034501)	13	9	1.2	+	7.47	3.99e-05	0.00127
regulation of attachment of spindle microtubules to kinetochore (GO:0051988)	12	8	1.11	+	7.19	0.000131	0.00367
prophase (GO:0051324)	12	8	1.11	+	7.19	0.000131	0.00366
mitotic prophase (GO:0000088)	12	8	1.11	+	7.19	0.000131	0.00365
positive regulation of mitotic sister chromatid segregation (GO:0062033)	17	11	1.58	+	6.98	8.76e-06	0.00032
positive regulation of chromosome segregation (GO:0051984)	28	18	2.59	+	6.94	1.33e-08	9.49e-07
attachment of spindle microtubules to kinetochore (GO:0008608)	21	13	1.95	+	6.68	1.91e-06	8.38e-05
kinetochore organization (GO:0051383)	18	11	1.67	+	6.59	1.3e-05	0.000459
regulation of sister chromatid cohesion (GO:0007063)	22	13	2.04	+	6.38	2.81e-06	0.000119
DNA strand elongation involved in DNA replication (GO:0006271)	17	10	1.58	+	6.35	4.13e-05	0.00131
post-embryonic animal organ development (GO:0048569)	17	10	1.58	+	6.35	4.13e-05	0.00131
negative regulation of mitotic metaphase/anaphase transition (GO:0045841)	26	15	2.41	+	6.23	6.07e-07	3.03e-05
negative regulation of metaphase/anaphase transition of cell cycle (GO:1902100)	27	15	2.5	+	5.99	8.7e-07	4.2e-05
negative regulation of mitotic sister chromatid separation (GO:2000816)	29	16	2.69	+	5.95	4.04e-07	2.08e-05
cholesterol biosynthetic process (GO:0006695)	42	23	3.89	+	5.91	1.36e-09	1.1e-07
DNA strand elongation (GO:0022616)	22	12	2.04	+	5.89	1.25e-05	0.000443
secondary alcohol biosynthetic process (GO:1902653)	44	24	4.08	+	5.89	6.37e-10	5.27e-08
mitotic spindle assembly checkpoint (GO:0007094)	24	13	2.22	+	5.84	5.76e-06	0.000222
mitotic spindle checkpoint (GO:0071174)	24	13	2.22	+	5.84	5.76e-06	0.000221
spindle assembly checkpoint (GO:0071173)	24	13	2.22	+	5.84	5.76e-06	0.000221
spindle checkpoint (GO:0031577)	26	14	2.41	+	5.81	2.66e-06	0.000114
regulation of transcription involved in G1/S transition of mitotic cell cycle (GO:0000083)	28	15	2.59	+	5.78	1.23e-06	5.72e-05
mitotic sister chromatid cohesion (GO:0007064)	15	8	1.39	+	5.76	0.000405	0.00981
negative regulation of chromosome separation (GO:1905819)	30	16	2.78	+	5.76	5.71e-07	2.87e-05
negative regulation of mitotic sister chromatid segregation (GO:0033048)	32	17	2.97	+	5.73	2.65e-07	1.46e-05
negative regulation of sister chromatid segregation (GO:0033046)	34	18	3.15	+	5.71	1.23e-07	7.2e-06
negative regulation of chromosome segregation (GO:0051985)	35	18	3.24	+	5.55	1.72e-07	9.85e-06
centromere complex assembly (GO:0034508)	37	19	3.43	+	5.54	7.97e-08	4.9e-06
regulation of mitotic metaphase/anaphase transition (GO:0030071)	53	27	4.91	+	5.5	1.78e-10	1.61e-08
M phase (GO:0000279)	123	62	11.4	+	5.44	4.88e-22	2.02e-19
mitotic M phase (GO:0000087)	123	62	11.4	+	5.44	4.88e-22	1.97e-19
telomere maintenance via semi-conservative replication (GO:0032201)	22	11	2.04	+	5.4	5.3e-05	0.00163
nuclear DNA replication (GO:0033260)	36	18	3.34	+	5.4	2.37e-07	1.33e-05
regulation of mitotic sister chromatid segregation (GO:0033047)	70	35	6.49	+	5.4	5.59e-13	6.61e-11
regulation of chromosome segregation (GO:0051983)	105	52	9.73	+	5.34	1.88e-18	4.41e-16
regulation of metaphase/anaphase transition of cell cycle (GO:1902099)	55	27	5.1	+	5.3	3.36e-10	2.86e-08
regulation of mitotic sister chromatid separation (GO:0010965)	59	29	5.47	+	5.3	7.34e-11	7.22e-09
anaphase (GO:0051322)	112	55	10.38	+	5.3	2.62e-19	7.24e-17
mitotic anaphase (GO:0000090)	112	55	10.38	+	5.3	2.62e-19	7.11e-17
sterol biosynthetic process (GO:0016126)	49	24	4.54	+	5.29	3.3e-09	2.59e-07
regulation of sister chromatid segregation (GO:0033045)	82	40	7.6	+	5.26	2.35e-14	3.42e-12
cell cycle DNA replication (GO:0044786)	37	18	3.43	+	5.25	3.24e-07	1.73e-05
anaphase-promoting complex-dependent catabolic process (GO:0031145)	37	18	3.43	+	5.25	3.24e-07	1.72e-05
chromatin remodeling at centromere (GO:0031055)	33	16	3.06	+	5.23	1.51e-06	6.86e-05
CENP-A containing nucleosome assembly (GO:0034080)	31	15	2.87	+	5.22	3.26e-06	0.000135
CENP-A containing chromatin organization (GO:0061641)	31	15	2.87	+	5.22	3.26e-06	0.000135
negative regulation of mRNA splicing, via spliceosome (GO:0048025)	21	10	1.95	+	5.14	0.000158	0.00433
negative regulation of mitotic nuclear division (GO:0045839)	42	20	3.89	+	5.14	9.53e-08	5.81e-06
dosage compensation (GO:0007549)	19	9	1.76	+	5.11	0.000348	0.00856
regulation of chromosome separation (GO:1905818)	64	30	5.93	+	5.06	8.57e-11	8.33e-09
regulation of cholesterol biosynthetic process (GO:0045540)	42	19	3.89	+	4.88	3.69e-07	1.93e-05
regulation of sterol biosynthetic process (GO:0106118)	42	19	3.89	+	4.88	3.69e-07	1.92e-05
mitotic prometaphase (GO:0000236)	167	75	15.48	+	4.85	5.56e-24	3.12e-21
mitotic sister chromatid segregation (GO:0000070)	107	48	9.92	+	4.84	7.87e-16	1.42e-13
histone phosphorylation (GO:0016572)	27	12	2.5	+	4.8	5.98e-05	0.00181
sister chromatid cohesion (GO:0007062)	43	19	3.98	+	4.77	4.9e-07	2.5e-05
sister chromatid segregation (GO:0000819)	134	59	12.42	+	4.75	7.85e-19	1.96e-16
protein localization to microtubule cytoskeleton (GO:0072698)	32	14	2.97	+	4.72	1.69e-05	0.000585
biological phase (GO:0044848)	216	94	20.02	+	4.7	6.25e-29	4.69e-26
mitotic cell cycle phase (GO:0098763)	216	94	20.02	+	4.7	6.25e-29	4.47e-26
cell cycle phase (GO:0022403)	216	94	20.02	+	4.7	6.25e-29	4.28e-26
mitotic interphase (GO:0051329)	30	13	2.78	+	4.68	3.65e-05	0.00118
interphase (GO:0051325)	30	13	2.78	+	4.68	3.65e-05	0.00118
DNA replication initiation (GO:0006270)	28	12	2.59	+	4.62	7.88e-05	0.0023
centrosome duplication (GO:0051298)	28	12	2.59	+	4.62	7.88e-05	0.00229
negative regulation of G0 to G1 transition (GO:0070317)	38	16	3.52	+	4.54	6.32e-06	0.000239
mitotic spindle organization (GO:0007052)	74	31	6.86	+	4.52	3.79e-10	3.21e-08
negative regulation of nuclear division (GO:0051784)	53	22	4.91	+	4.48	1.49e-07	8.58e-06
mitotic nuclear division (GO:0140014)	142	59	13.16	+	4.48	6.82e-18	1.47e-15
DNA-dependent DNA replication maintenance of fidelity (GO:0045005)	41	17	3.8	+	4.47	3.85e-06	0.000157
DNA replication-independent nucleosome organization (GO:0034724)	41	17	3.8	+	4.47	3.85e-06	0.000156
regulation of spindle assembly (GO:0090169)	27	11	2.5	+	4.4	0.000222	0.00578
regulation of G0 to G1 transition (GO:0070316)	42	17	3.89	+	4.37	4.98e-06	0.000195
protein localization to chromosome (GO:0034502)	57	23	5.28	+	4.35	1.18e-07	6.93e-06
mitotic G2/M transition checkpoint (GO:0044818)	30	12	2.78	+	4.32	0.000133	0.0037
negative regulation of mRNA processing (GO:0050686)	30	12	2.78	+	4.32	0.000133	0.00369
DNA replication-independent nucleosome assembly (GO:0006336)	40	16	3.71	+	4.32	1.06e-05	0.00038
microtubule cytoskeleton organization involved in mitosis (GO:1902850)	98	39	9.08	+	4.29	7.49e-12	8.08e-10
mitotic metaphase plate congression (GO:0007080)	43	17	3.98	+	4.27	6.41e-06	0.000242
regulation of DNA-dependent DNA replication (GO:0090329)	51	20	4.73	+	4.23	1.11e-06	5.24e-05
metaphase plate congression (GO:0051310)	54	21	5	+	4.2	6.71e-07	3.29e-05
positive regulation of mitotic nuclear division (GO:0045840)	54	21	5	+	4.2	6.71e-07	3.28e-05
replication fork processing (GO:0031297)	31	12	2.87	+	4.18	0.00017	0.00465
DNA-dependent DNA replication (GO:0006261)	122	47	11.31	+	4.16	1.42e-13	1.81e-11
regulation of mitotic nuclear division (GO:0007088)	182	69	16.87	+	4.09	5.68e-19	1.46e-16
regulation of mitotic spindle organization (GO:0060236)	37	14	3.43	+	4.08	6.09e-05	0.00183
chromosome condensation (GO:0030261)	40	15	3.71	+	4.05	3.65e-05	0.00119
DNA replication (GO:0006260)	208	78	19.28	+	4.05	4.82e-21	1.62e-18
spindle organization (GO:0007051)	134	50	12.42	+	4.03	6.42e-14	8.56e-12
regulation of cholesterol metabolic process (GO:0090181)	54	20	5	+	4	2.26e-06	9.78e-05
protein localization to cytoskeleton (GO:0044380)	38	14	3.52	+	3.98	7.69e-05	0.00225
cell cycle G1/S phase transition (GO:0044843)	117	43	10.84	+	3.97	5.38e-12	5.88e-10
regulation of spindle organization (GO:0090224)	41	15	3.8	+	3.95	4.6e-05	0.00143
G1/S transition of mitotic cell cycle (GO:0000082)	116	42	10.75	+	3.91	1.4e-11	1.46e-09
G2/M transition of mitotic cell cycle (GO:0000086)	127	46	11.77	+	3.91	1.49e-12	1.71e-10
histone exchange (GO:0043486)	47	17	4.36	+	3.9	1.65e-05	0.000572
cell cycle phase transition (GO:0044770)	261	94	24.19	+	3.89	4.42e-24	2.68e-21
mitotic cell cycle phase transition (GO:0044772)	253	91	23.45	+	3.88	2.56e-23	1.26e-20
positive regulation of histone methylation (GO:0031062)	39	14	3.61	+	3.87	9.64e-05	0.00276
cell cycle G2/M phase transition (GO:0044839)	129	46	11.95	+	3.85	2.32e-12	2.59e-10
Wnt signaling pathway, calcium modulating pathway (GO:0007223)	34	12	3.15	+	3.81	0.000341	0.00843
DNA geometric change (GO:0032392)	71	25	6.58	+	3.8	2.79e-07	1.53e-05
establishment of spindle localization (GO:0051293)	37	13	3.43	+	3.79	0.000202	0.00539
negative regulation of mitotic cell cycle phase transition (GO:1901991)	165	58	15.29	+	3.79	5.43e-15	8.55e-13
nuclear chromosome segregation (GO:0098813)	211	74	19.55	+	3.78	1.06e-18	2.61e-16
centrosome cycle (GO:0007098)	83	29	7.69	+	3.77	3.67e-08	2.45e-06
mitotic cytokinesis (GO:0000281)	69	24	6.39	+	3.75	5.75e-07	2.88e-05
establishment of chromosome localization (GO:0051303)	72	25	6.67	+	3.75	3.46e-07	1.81e-05
spindle assembly (GO:0051225)	81	28	7.51	+	3.73	7.54e-08	4.67e-06
chromosome segregation (GO:0007059)	262	90	24.28	+	3.71	5.72e-22	2.25e-19
cell division (GO:0051301)	488	168	45.22	+	3.71	2.35e-40	4.62e-37
chromosome localization (GO:0050000)	73	25	6.77	+	3.7	4.27e-07	2.2e-05
regulation of G2/M transition of mitotic cell cycle (GO:0010389)	152	52	14.09	+	3.69	3.27e-13	3.93e-11
negative regulation of cell cycle phase transition (GO:1901988)	182	62	16.87	+	3.68	2.06e-15	3.57e-13
regulation of nuclear division (GO:0051783)	209	71	19.37	+	3.67	2.14e-17	4.43e-15
negative regulation of cell cycle G1/S phase transition (GO:1902807)	101	34	9.36	+	3.63	5.47e-09	4.1e-07
mitotic spindle assembly (GO:0090307)	39	13	3.61	+	3.6	0.000308	0.00775
spindle localization (GO:0051653)	42	14	3.89	+	3.6	0.000183	0.00493
negative regulation of G2/M transition of mitotic cell cycle (GO:0010972)	45	15	4.17	+	3.6	0.000109	0.00309
regulation of cell cycle G2/M phase transition (GO:1902749)	168	56	15.57	+	3.6	9.81e-14	1.29e-11
negative regulation of chromosome organization (GO:2001251)	133	44	12.33	+	3.57	5.2e-11	5.15e-09
negative regulation of G1/S transition of mitotic cell cycle (GO:2000134)	97	32	8.99	+	3.56	2.26e-08	1.56e-06
ciliary basal body-plasma membrane docking (GO:0097711)	95	31	8.8	+	3.52	4.57e-08	3e-06
positive regulation of DNA replication (GO:0045740)	40	13	3.71	+	3.51	0.000377	0.00921
negative regulation of histone modification (GO:0031057)	40	13	3.71	+	3.51	0.000377	0.0092
secondary alcohol metabolic process (GO:1902652)	119	38	11.03	+	3.45	2.37e-09	1.88e-07
mitotic cell cycle process (GO:1903047)	591	189	54.77	+	3.45	1.11e-41	3.49e-38
cholesterol metabolic process (GO:0008203)	113	36	10.47	+	3.44	6.51e-09	4.72e-07
positive regulation of DNA repair (GO:0045739)	57	18	5.28	+	3.41	4.18e-05	0.00132
negative regulation of cell cycle G2/M phase transition (GO:1902750)	57	18	5.28	+	3.41	4.18e-05	0.00132
ATP-dependent chromatin remodeling (GO:0043044)	73	23	6.77	+	3.4	3.92e-06	0.000158
cell cycle checkpoint (GO:0000075)	200	63	18.53	+	3.4	2.42e-14	3.46e-12
negative regulation of cell cycle process (GO:0010948)	279	88	25.86	+	3.4	1.57e-19	4.49e-17
DNA synthesis involved in DNA repair (GO:0000731)	51	16	4.73	+	3.39	0.000117	0.0033
mitotic cell cycle checkpoint (GO:0007093)	159	50	14.73	+	3.39	1.18e-11	1.25e-09
positive regulation of nuclear division (GO:0051785)	67	21	6.21	+	3.38	1.09e-05	0.000388
mRNA 3'-end processing (GO:0031124)	80	25	7.41	+	3.37	1.71e-06	7.66e-05
DNA duplex unwinding (GO:0032508)	61	19	5.65	+	3.36	3.02e-05	0.000992
cytokinesis (GO:0000910)	100	31	9.27	+	3.35	1.19e-07	6.97e-06
mitotic cell cycle (GO:0000278)	680	211	63.02	+	3.35	6.73e-45	3.53e-41
positive regulation of cell cycle phase transition (GO:1901989)	88	27	8.16	+	3.31	8.98e-07	4.31e-05
interstrand cross-link repair (GO:0036297)	49	15	4.54	+	3.3	0.000236	0.00611
positive regulation of mitotic cell cycle phase transition (GO:1901992)	72	22	6.67	+	3.3	9.45e-06	0.000342
microtubule organizing center organization (GO:0031023)	99	30	9.17	+	3.27	2.83e-07	1.54e-05
regulation of mitotic cell cycle phase transition (GO:1901990)	351	106	32.53	+	3.26	4.38e-22	1.86e-19
signal transduction involved in DNA damage checkpoint (GO:0072422)	73	22	6.77	+	3.25	1.13e-05	0.000404
signal transduction involved in DNA integrity checkpoint (GO:0072401)	73	22	6.77	+	3.25	1.13e-05	0.000403
cytoskeleton-dependent cytokinesis (GO:0061640)	83	25	7.69	+	3.25	2.96e-06	0.000125
regulation of DNA replication (GO:0006275)	107	32	9.92	+	3.23	1.48e-07	8.55e-06
signal transduction involved in cell cycle checkpoint (GO:0072395)	74	22	6.86	+	3.21	1.35e-05	0.000473
regulation of steroid biosynthetic process (GO:0050810)	84	25	7.78	+	3.21	3.54e-06	0.000145
DNA integrity checkpoint (GO:0031570)	148	44	13.72	+	3.21	8.64e-10	7.08e-08
nuclear division (GO:0000280)	279	83	25.86	+	3.21	3.07e-17	6.11e-15
double-strand break repair via nonhomologous end joining (GO:0006303)	54	16	5	+	3.2	0.000202	0.00539
recombinational repair (GO:0000725)	92	27	8.53	+	3.17	1.83e-06	8.1e-05
double-strand break repair (GO:0006302)	170	50	15.75	+	3.17	8.58e-11	8.28e-09
regulation of alcohol biosynthetic process (GO:1902930)	72	21	6.67	+	3.15	2.67e-05	0.000885
negative regulation of mitotic cell cycle (GO:0045930)	255	74	23.63	+	3.13	4.79e-15	7.77e-13
regulation of cell cycle phase transition (GO:1901987)	386	112	35.77	+	3.13	4.01e-22	1.75e-19
non-recombinational repair (GO:0000726)	59	17	5.47	+	3.11	0.000172	0.00467
sterol metabolic process (GO:0016125)	132	38	12.23	+	3.11	2.44e-08	1.67e-06
telomere maintenance (GO:0000723)	94	27	8.71	+	3.1	2.57e-06	0.00011
double-strand break repair via homologous recombination (GO:0000724)	91	26	8.43	+	3.08	4.24e-06	0.000169
alcohol biosynthetic process (GO:0046165)	98	28	9.08	+	3.08	1.84e-06	8.14e-05
negative regulation of chromatin organization (GO:1905268)	60	17	5.56	+	3.06	0.000203	0.0054
positive regulation of mitotic cell cycle (GO:0045931)	148	42	13.72	+	3.06	6.49e-09	4.73e-07
DNA conformation change (GO:0071103)	247	70	22.89	+	3.06	6.9e-14	9.12e-12
regulation of posttranscriptional gene silencing (GO:0060147)	57	16	5.28	+	3.03	0.000337	0.00839
regulation of gene silencing by RNA (GO:0060966)	57	16	5.28	+	3.03	0.000337	0.00838
regulation of mitotic cell cycle (GO:0007346)	581	162	53.84	+	3.01	5.51e-30	4.81e-27
negative regulation of gene expression, epigenetic (GO:0045814)	72	20	6.67	+	3	7.3e-05	0.00215
positive regulation of mRNA metabolic process (GO:1903313)	72	20	6.67	+	3	7.3e-05	0.00215
negative regulation of mRNA metabolic process (GO:1903312)	72	20	6.67	+	3	7.3e-05	0.00215
telomere organization (GO:0032200)	97	27	8.99	+	3	4.21e-06	0.000168
mRNA export from nucleus (GO:0006406)	108	30	10.01	+	3	1.31e-06	6.02e-05
mRNA-containing ribonucleoprotein complex export from nucleus (GO:0071427)	108	30	10.01	+	3	1.31e-06	6e-05
positive regulation of chromosome organization (GO:2001252)	163	45	15.11	+	2.98	3.88e-09	2.98e-07
regulation of G1/S transition of mitotic cell cycle (GO:2000045)	138	38	12.79	+	2.97	6.5e-08	4.09e-06
organelle fission (GO:0048285)	304	83	28.17	+	2.95	2.87e-15	4.91e-13
mitotic G1/S transition checkpoint (GO:0044819)	66	18	6.12	+	2.94	0.000199	0.00533
mitotic G1 DNA damage checkpoint (GO:0031571)	66	18	6.12	+	2.94	0.000199	0.00532
signal transduction in response to DNA damage (GO:0042770)	103	28	9.55	+	2.93	4.13e-06	0.000165
regulation of gene silencing (GO:0060968)	89	24	8.25	+	2.91	2.19e-05	0.000742
regulation of cell cycle G1/S phase transition (GO:1902806)	156	42	14.46	+	2.91	2.32e-08	1.6e-06
G1 DNA damage checkpoint (GO:0044783)	67	18	6.21	+	2.9	0.000233	0.00605
mitotic DNA integrity checkpoint (GO:0044774)	108	29	10.01	+	2.9	3.43e-06	0.000142
post-embryonic development (GO:0009791)	94	25	8.71	+	2.87	1.81e-05	0.000626
positive regulation of cell cycle process (GO:0090068)	278	74	25.76	+	2.87	2.12e-13	2.65e-11
cell cycle process (GO:0022402)	947	252	87.76	+	2.87	1.12e-43	4.39e-40
DNA damage checkpoint (GO:0000077)	136	36	12.6	+	2.86	3.22e-07	1.72e-05
regulation of chromosome organization (GO:0033044)	332	87	30.77	+	2.83	3.12e-15	5.22e-13
regulation of cell cycle process (GO:0010564)	698	183	64.68	+	2.83	6.28e-31	6.58e-28
regulation of mRNA processing (GO:0050684)	134	35	12.42	+	2.82	9.03e-07	4.32e-05
DNA packaging (GO:0006323)	176	46	16.31	+	2.82	1.35e-08	9.6e-07
regulation of gene expression, epigenetic (GO:0040029)	222	58	20.57	+	2.82	1.56e-10	1.43e-08
regulation of mRNA splicing, via spliceosome (GO:0048024)	97	25	8.99	+	2.78	2.83e-05	0.000933
regulation of cytokinesis (GO:0032465)	82	21	7.6	+	2.76	0.000129	0.00363
meiotic chromosome segregation (GO:0045132)	90	23	8.34	+	2.76	6.5e-05	0.00194
negative regulation of cell cycle (GO:0045786)	532	136	49.3	+	2.76	2.56e-22	1.18e-19
microtubule cytoskeleton organization (GO:0000226)	455	116	42.17	+	2.75	4.74e-19	1.24e-16
cell cycle (GO:0007049)	1310	334	121.4	+	2.75	3.9e-55	6.13e-51
DNA damage response, signal transduction by p53 class mediator (GO:0030330)	79	20	7.32	+	2.73	0.000211	0.00556
regulation of cyclin-dependent protein serine/threonine kinase activity (GO:0000079)	91	23	8.43	+	2.73	0.000115	0.00325
mitotic DNA damage checkpoint (GO:0044773)	99	25	9.17	+	2.72	5.41e-05	0.00165
retrograde vesicle-mediated transport, Golgi to ER (GO:0006890)	84	21	7.78	+	2.7	0.000261	0.00666
regulation of cyclin-dependent protein kinase activity (GO:1904029)	96	24	8.9	+	2.7	8.46e-05	0.00245
regulation of DNA repair (GO:0006282)	112	28	10.38	+	2.7	1.95e-05	0.000669
DNA repair (GO:0006281)	483	120	44.76	+	2.68	6.22e-19	1.58e-16
positive regulation of response to DNA damage stimulus (GO:2001022)	89	22	8.25	+	2.67	0.000192	0.00516
regulation of microtubule cytoskeleton organization (GO:0070507)	182	45	16.87	+	2.67	1e-07	6.06e-06
chromatin assembly or disassembly (GO:0006333)	155	38	14.36	+	2.65	8.13e-07	3.94e-05
non-canonical Wnt signaling pathway (GO:0035567)	86	21	7.97	+	2.63	0.000301	0.00759
RNA export from nucleus (GO:0006405)	132	32	12.23	+	2.62	7.3e-06	0.000271
regulation of lipid biosynthetic process (GO:0046890)	177	43	16.4	+	2.62	2.53e-07	1.4e-05
mRNA transport (GO:0051028)	157	38	14.55	+	2.61	1.57e-06	7.13e-05
regulation of steroid metabolic process (GO:0019218)	112	27	10.38	+	2.6	4.19e-05	0.00132
ribonucleoprotein complex export from nucleus (GO:0071426)	129	31	11.95	+	2.59	1.16e-05	0.000413
chromatin assembly (GO:0031497)	134	32	12.42	+	2.58	9.28e-06	0.000337
steroid biosynthetic process (GO:0006694)	130	31	12.05	+	2.57	1.31e-05	0.00046
ribonucleoprotein complex localization (GO:0071166)	130	31	12.05	+	2.57	1.31e-05	0.000459
signal transduction by p53 class mediator (GO:0072331)	118	28	10.94	+	2.56	3.7e-05	0.0012
nucleosome assembly (GO:0006334)	118	28	10.94	+	2.56	3.7e-05	0.00119
regulation of mRNA stability (GO:0043488)	118	28	10.94	+	2.56	3.7e-05	0.00119
chromosome organization (GO:0051276)	1013	239	93.88	+	2.55	2.86e-34	3.75e-31
DNA recombination (GO:0006310)	217	51	20.11	+	2.54	4.93e-08	3.19e-06
meiotic cell cycle (GO:0051321)	225	53	20.85	+	2.54	2.41e-08	1.66e-06
cerebral cortex development (GO:0021987)	115	27	10.66	+	2.53	5.88e-05	0.00178
response to ionizing radiation (GO:0010212)	145	34	13.44	+	2.53	8.76e-06	0.00032
positive regulation of cell cycle (GO:0045787)	393	92	36.42	+	2.53	1.74e-13	2.19e-11
establishment of RNA localization (GO:0051236)	201	47	18.63	+	2.52	2.09e-07	1.17e-05
regulation of mRNA metabolic process (GO:1903311)	263	61	24.37	+	2.5	3.95e-09	3.02e-07
RNA transport (GO:0050658)	199	46	18.44	+	2.49	3.37e-07	1.79e-05
nucleic acid transport (GO:0050657)	199	46	18.44	+	2.49	3.37e-07	1.78e-05
regulation of cell division (GO:0051302)	157	36	14.55	+	2.47	6.19e-06	0.000236
regulation of RNA stability (GO:0043487)	127	29	11.77	+	2.46	6.09e-05	0.00184
organelle localization by membrane tethering (GO:0140056)	167	38	15.48	+	2.46	5.99e-06	0.000229
positive regulation of DNA metabolic process (GO:0051054)	219	50	20.3	+	2.46	1.16e-07	6.87e-06
RNA 3'-end processing (GO:0031123)	132	30	12.23	+	2.45	4.61e-05	0.00143
chromatin remodeling (GO:0006338)	154	35	14.27	+	2.45	9.67e-06	0.000349
membrane docking (GO:0022406)	176	40	16.31	+	2.45	3.06e-06	0.000128
meiotic cell cycle process (GO:1903046)	168	38	15.57	+	2.44	6.26e-06	0.000238
regulation of microtubule-based process (GO:0032886)	213	48	19.74	+	2.43	2.81e-07	1.53e-05
RNA localization (GO:0006403)	222	50	20.57	+	2.43	2.38e-07	1.33e-05
circadian rhythm (GO:0007623)	138	31	12.79	+	2.42	3.87e-05	0.00124
nucleosome organization (GO:0034728)	156	35	14.46	+	2.42	1.84e-05	0.000635
protein export from nucleus (GO:0006611)	153	34	14.18	+	2.4	2.75e-05	0.000911
RNA splicing, via transesterification reactions (GO:0000375)	292	65	27.06	+	2.4	3.97e-09	3.02e-07
regulation of mRNA catabolic process (GO:0061013)	140	31	12.97	+	2.39	4.68e-05	0.00145
mRNA splicing, via spliceosome (GO:0000398)	289	64	26.78	+	2.39	6.06e-09	4.5e-07
RNA splicing, via transesterification reactions with bulged adenosine as nucleophile (GO:0000377)	289	64	26.78	+	2.39	6.06e-09	4.48e-07
microtubule-based process (GO:0007017)	636	141	58.94	+	2.39	2.74e-18	6.24e-16
DNA metabolic process (GO:0006259)	787	174	72.93	+	2.39	3.13e-22	1.41e-19
negative regulation of organelle organization (GO:0010639)	369	81	34.2	+	2.37	9.55e-11	9.05e-09
cellular response to DNA damage stimulus (GO:0006974)	747	164	69.23	+	2.37	7.64e-21	2.45e-18
regulation of DNA binding (GO:0051101)	119	26	11.03	+	2.36	0.000241	0.00621
meiotic nuclear division (GO:0140013)	151	33	13.99	+	2.36	4.35e-05	0.00136
negative regulation of DNA metabolic process (GO:0051053)	151	33	13.99	+	2.36	4.35e-05	0.00136
regulation of cell cycle (GO:0051726)	1114	243	103.24	+	2.35	2.03e-30	1.88e-27
protein-containing complex localization (GO:0031503)	258	56	23.91	+	2.34	1.03e-07	6.18e-06
regulation of DNA metabolic process (GO:0051052)	406	88	37.62	+	2.34	2.4e-11	2.45e-09
regulation of histone modification (GO:0031056)	139	30	12.88	+	2.33	0.000125	0.00352
negative regulation of canonical Wnt signaling pathway (GO:0090090)	130	28	12.05	+	2.32	0.000244	0.00628
cell-cell junction organization (GO:0045216)	135	29	12.51	+	2.32	0.000178	0.00482
positive regulation of cell morphogenesis involved in differentiation (GO:0010770)	149	32	13.81	+	2.32	6.99e-05	0.00208
regulation of canonical Wnt signaling pathway (GO:0060828)	230	49	21.31	+	2.3	1.15e-06	5.4e-05
nucleobase-containing compound transport (GO:0015931)	239	51	22.15	+	2.3	6.13e-07	3.04e-05
protein-DNA complex assembly (GO:0065004)	203	43	18.81	+	2.29	4.87e-06	0.000192
nuclear export (GO:0051168)	162	34	15.01	+	2.26	7.92e-05	0.0023
establishment of organelle localization (GO:0051656)	396	83	36.7	+	2.26	3.88e-10	3.26e-08
eye morphogenesis (GO:0048592)	144	30	13.34	+	2.25	0.000172	0.00468
organelle localization (GO:0051640)	591	123	54.77	+	2.25	2.18e-14	3.21e-12
regulation of axonogenesis (GO:0050770)	183	38	16.96	+	2.24	2.64e-05	0.000878
rhythmic process (GO:0048511)	252	52	23.35	+	2.23	1.16e-06	5.45e-05
regulation of cell size (GO:0008361)	180	37	16.68	+	2.22	3.97e-05	0.00127
regulation of chromatin organization (GO:1902275)	176	36	16.31	+	2.21	5.56e-05	0.00169
chromatin organization (GO:0006325)	684	140	63.39	+	2.21	1.46e-15	2.55e-13
protein-DNA complex subunit organization (GO:0071824)	242	49	22.43	+	2.18	3.57e-06	0.000146
telencephalon development (GO:0021537)	247	50	22.89	+	2.18	2.74e-06	0.000116
negative regulation of Wnt signaling pathway (GO:0030178)	160	32	14.83	+	2.16	0.000212	0.00556
regulation of plasma membrane bounded cell projection assembly (GO:0120032)	170	34	15.75	+	2.16	0.000125	0.00352
regulation of Wnt signaling pathway (GO:0030111)	305	61	28.26	+	2.16	3.41e-07	1.79e-05
negative regulation of binding (GO:0051100)	166	33	15.38	+	2.15	0.000174	0.00472
camera-type eye development (GO:0043010)	296	59	27.43	+	2.15	6.26e-07	3.1e-05
regulation of cell projection assembly (GO:0060491)	172	34	15.94	+	2.13	0.000206	0.00546
regulation of response to DNA damage stimulus (GO:2001020)	203	40	18.81	+	2.13	6.19e-05	0.00185
regulation of binding (GO:0051098)	365	72	33.83	+	2.13	4.7e-08	3.07e-06
cytoskeleton-dependent intracellular transport (GO:0030705)	163	32	15.11	+	2.12	0.000261	0.00666
pallium development (GO:0021543)	173	34	16.03	+	2.12	0.000214	0.00561
eye development (GO:0001654)	341	67	31.6	+	2.12	2.05e-07	1.16e-05
visual system development (GO:0150063)	341	67	31.6	+	2.12	2.05e-07	1.16e-05
negative regulation of neuron differentiation (GO:0045665)	221	43	20.48	+	2.1	3.1e-05	0.00101
establishment or maintenance of cell polarity (GO:0007163)	181	35	16.77	+	2.09	0.00019	0.00511
sensory system development (GO:0048880)	346	67	32.06	+	2.09	2.51e-07	1.39e-05
histone modification (GO:0016570)	362	70	33.55	+	2.09	1.74e-07	9.95e-06
negative regulation of cell projection organization (GO:0031345)	176	34	16.31	+	2.08	0.000248	0.00637
covalent chromatin modification (GO:0016569)	374	72	34.66	+	2.08	1.08e-07	6.42e-06
regulation of neuron apoptotic process (GO:0043523)	199	38	18.44	+	2.06	0.00014	0.00386
cell junction organization (GO:0034330)	210	40	19.46	+	2.06	8.68e-05	0.00251
positive regulation of binding (GO:0051099)	174	33	16.12	+	2.05	0.000386	0.00938
steroid metabolic process (GO:0008202)	253	48	23.45	+	2.05	2.33e-05	0.000785
regulation of organelle assembly (GO:1902115)	185	35	17.14	+	2.04	0.000339	0.00839
regulation of protein binding (GO:0043393)	217	41	20.11	+	2.04	0.000104	0.00297
forebrain development (GO:0030900)	378	71	35.03	+	2.03	3.11e-07	1.68e-05
plasma membrane bounded cell projection assembly (GO:0120031)	425	80	39.39	+	2.03	4.43e-08	2.92e-06
negative regulation of cellular component organization (GO:0051129)	685	128	63.48	+	2.02	5.81e-12	6.31e-10
regulation of organelle organization (GO:0033043)	1240	232	114.91	+	2.02	4.55e-21	1.59e-18
positive regulation of cellular protein localization (GO:1903829)	324	60	30.03	+	2	4.44e-06	0.000176
cell projection assembly (GO:0030031)	438	81	40.59	+	2	9.78e-08	5.94e-06

## Sheet: Pathway Down
Reactome pathways	Homo sapiens - REFLIST (20996)	upload_1 (1945)	upload_1 (expected)	upload_1 (over/under)	upload_1 (fold Enrichment)	upload_1 (raw P-value)	upload_1 (FDR)
Cholesterol biosynthesis via lathosterol (R-HSA-6807062)	4	4	0.37	+	10.79	0.00273	0.0348
Cholesterol biosynthesis via desmosterol (R-HSA-6807047)	4	4	0.37	+	10.79	0.00273	0.0346
Phosphorylation of Emi1 (R-HSA-176417)	6	5	0.56	+	9	0.0013	0.0194
Unwinding of DNA (R-HSA-176974)	12	9	1.11	+	8.1	2.55e-05	0.000606
Cholesterol biosynthesis (R-HSA-191273)	24	17	2.22	+	7.65	1.19e-08	6.66e-07
Removal of the Flap Intermediate (R-HSA-69166)	14	9	1.3	+	6.94	6.05e-05	0.00131
Condensation of Prometaphase Chromosomes (R-HSA-2514853)	11	7	1.02	+	6.87	0.000429	0.00728
Establishment of Sister Chromatid Cohesion (R-HSA-2468052)	11	7	1.02	+	6.87	0.000429	0.00722
Inactivation of CDC42 and RAC1 (R-HSA-428543)	8	5	0.74	+	6.75	0.00314	0.0385
Removal of the Flap Intermediate from the C-strand (R-HSA-174437)	10	6	0.93	+	6.48	0.0014	0.0206
Processive synthesis on the lagging strand (R-HSA-69183)	15	9	1.39	+	6.48	8.96e-05	0.00182
DNA strand elongation (R-HSA-69190)	32	19	2.96	+	6.41	1.37e-08	7.49e-07
Polo-like kinase mediated events (R-HSA-156711)	16	9	1.48	+	6.07	0.000129	0.00247
Processive synthesis on the C-strand of the telomere (R-HSA-174414)	11	6	1.02	+	5.89	0.00201	0.028
Activation of the pre-replicative complex (R-HSA-68962)	33	18	3.06	+	5.89	8.68e-08	3.81e-06
CRMPs in Sema3A signaling (R-HSA-399956)	16	8	1.48	+	5.4	0.000562	0.00918
Lagging Strand Synthesis (R-HSA-69186)	20	10	1.85	+	5.4	0.000116	0.00226
Activation of E2F1 target genes at G1/S (R-HSA-539107)	28	14	2.59	+	5.4	5.13e-06	0.000142
Mitotic Telophase/Cytokinesis (R-HSA-68884)	14	7	1.3	+	5.4	0.00125	0.0189
G1/S-Specific Transcription (R-HSA-69205)	28	14	2.59	+	5.4	5.13e-06	0.000141
TP53 Regulates Transcription of Genes Involved in G1 Cell Cycle Arrest (R-HSA-6804116)	14	7	1.3	+	5.4	0.00125	0.0187
Amplification of signal from unattached kinetochores via a MAD2 inhibitory signal (R-HSA-141444)	92	43	8.52	+	5.05	8.02e-15	1.35e-12
Amplification of signal from the kinetochores (R-HSA-141424)	92	43	8.52	+	5.05	8.02e-15	1.25e-12
Resolution of Sister Chromatid Cohesion (R-HSA-2500257)	122	57	11.3	+	5.04	3.51e-19	1.1e-16
Resolution of D-loop Structures through Synthesis-Dependent Strand Annealing (SDSA) (R-HSA-5693554)	26	12	2.41	+	4.98	4.47e-05	0.00102
Presynaptic phase of homologous DNA pairing and strand exchange (R-HSA-5693616)	39	18	3.61	+	4.98	5.9e-07	2.05e-05
HDR through Single Strand Annealing (SSA) (R-HSA-5685938)	37	17	3.43	+	4.96	1.27e-06	4.21e-05
Activation of ATR in response to replication stress (R-HSA-176187)	37	17	3.43	+	4.96	1.27e-06	4.15e-05
Telomere C-strand (Lagging Strand) Synthesis (R-HSA-174417)	24	11	2.22	+	4.95	9.72e-05	0.00192
Regulation of cholesterol biosynthesis by SREBP (SREBF) (R-HSA-1655829)	53	24	4.91	+	4.89	1.09e-08	6.26e-07
Homologous DNA Pairing and Strand Exchange (R-HSA-5693579)	42	19	3.89	+	4.88	3.67e-07	1.32e-05
G0 and Early G1 (R-HSA-1538133)	27	12	2.5	+	4.8	5.96e-05	0.00132
Transcriptional Regulation by E2F6 (R-HSA-8953750)	34	15	3.15	+	4.76	7.83e-06	0.000207
Cyclin A/B1/B2 associated events during G2/M transition (R-HSA-69273)	25	11	2.32	+	4.75	0.000129	0.00249
Mitotic Spindle Checkpoint (R-HSA-69618)	108	47	10	+	4.7	3.82e-15	6.98e-13
Activation of gene expression by SREBF (SREBP) (R-HSA-2426168)	40	17	3.71	+	4.59	2.94e-06	8.47e-05
Mitotic Prometaphase (R-HSA-68877)	194	82	17.97	+	4.56	9.63e-25	4.22e-22
Resolution of D-loop Structures through Holliday Junction Intermediates (R-HSA-5693568)	32	13	2.96	+	4.39	6.18e-05	0.00133
RHO GTPases Activate Formins (R-HSA-5663220)	135	54	12.51	+	4.32	6.08e-16	1.21e-13
Extension of Telomeres (R-HSA-180786)	30	12	2.78	+	4.32	0.000133	0.0025
Inactivation of APC/C via direct inhibition of the APC/C complex (R-HSA-141430)	20	8	1.85	+	4.32	0.00175	0.0247
Inhibition of the proteolytic activity of APC/C required for the onset of anaphase by mitotic spindle checkpoint components (R-HSA-141405)	20	8	1.85	+	4.32	0.00175	0.0245
APC-Cdc20 mediated degradation of Nek2A (R-HSA-179409)	25	10	2.32	+	4.32	0.000477	0.00798
AURKA Activation by TPX2 (R-HSA-8854518)	71	28	6.58	+	4.26	7.61e-09	4.63e-07
Resolution of D-Loop Structures (R-HSA-5693537)	33	13	3.06	+	4.25	7.95e-05	0.00163
SUMOylation of DNA replication proteins (R-HSA-4615885)	42	16	3.89	+	4.11	1.72e-05	0.000428
Regulation of PLK1 Activity at G2/M Transition (R-HSA-2565942)	85	32	7.87	+	4.06	1.67e-09	1.14e-07
MicroRNA (miRNA) biogenesis (R-HSA-203927)	24	9	2.22	+	4.05	0.00131	0.0195
mRNA 3'-end processing (R-HSA-72187)	57	21	5.28	+	3.98	1.35e-06	4.36e-05
Loss of proteins required for interphase microtubule organization from the centrosome (R-HSA-380284)	68	25	6.3	+	3.97	1.42e-07	5.88e-06
Loss of Nlp from mitotic centrosomes (R-HSA-380259)	68	25	6.3	+	3.97	1.42e-07	5.77e-06
TP53 Regulates Transcription of Cell Cycle Genes (R-HSA-6791312)	49	18	4.54	+	3.97	7.83e-06	0.000204
E2F mediated regulation of DNA replication (R-HSA-113510)	22	8	2.04	+	3.93	0.00283	0.0356
HDR through Homologous Recombination (HRR) (R-HSA-5685942)	66	24	6.11	+	3.93	2.96e-07	1.14e-05
Cleavage of Growing Transcript in the Termination Region (R-HSA-109688)	66	24	6.11	+	3.93	2.96e-07	1.12e-05
RNA Polymerase II Transcription Termination (R-HSA-73856)	66	24	6.11	+	3.93	2.96e-07	1.1e-05
Thrombin signalling through proteinase activated receptors (PARs) (R-HSA-456926)	31	11	2.87	+	3.83	0.000574	0.00931
Separation of Sister Chromatids (R-HSA-2467813)	186	66	17.23	+	3.83	4.85e-17	1.18e-14
Centrosome maturation (R-HSA-380287)	80	28	7.41	+	3.78	6.05e-08	2.82e-06
Recruitment of mitotic centrosome proteins and complexes (R-HSA-380270)	80	28	7.41	+	3.78	6.05e-08	2.76e-06
Mitotic Metaphase and Anaphase (R-HSA-2555396)	195	68	18.06	+	3.76	3.36e-17	9.21e-15
APC/C:Cdc20 mediated degradation of Cyclin B (R-HSA-174048)	23	8	2.13	+	3.75	0.00353	0.0425
Antigen Presentation: Folding, assembly and peptide loading of class I MHC (R-HSA-983170)	26	9	2.41	+	3.74	0.00206	0.0284
Mitotic Anaphase (R-HSA-68882)	194	67	17.97	+	3.73	8.55e-17	1.87e-14
Recruitment of NuMA to mitotic centrosomes (R-HSA-380320)	93	32	8.62	+	3.71	9.85e-09	5.83e-07
Cell Cycle Checkpoints (R-HSA-69620)	271	93	25.1	+	3.7	1.2e-22	4.37e-20
Transport of Mature mRNA derived from an Intron-Containing Transcript (R-HSA-159236)	70	24	6.48	+	3.7	7.06e-07	2.38e-05
Cell Cycle, Mitotic (R-HSA-69278)	495	169	45.86	+	3.69	3.06e-40	3.35e-37
Deposition of new CENPA-containing nucleosomes at the centromere (R-HSA-606279)	54	18	5	+	3.6	2.3e-05	0.00056
Nucleosome assembly (R-HSA-774815)	54	18	5	+	3.6	2.3e-05	0.000554
Anchoring of the basal body to the plasma membrane (R-HSA-5620912)	96	32	8.89	+	3.6	1.83e-08	9.78e-07
Chromosome Maintenance (R-HSA-73886)	90	30	8.34	+	3.6	5.05e-08	2.46e-06
Transport of Mature Transcript to Cytoplasm (R-HSA-72202)	79	26	7.32	+	3.55	4.71e-07	1.66e-05
SUMOylation of DNA damage response and repair proteins (R-HSA-3108214)	70	23	6.48	+	3.55	2.17e-06	6.35e-05
mRNA Splicing - Minor Pathway (R-HSA-72165)	52	17	4.82	+	3.53	4.71e-05	0.00106
Cell Cycle (R-HSA-1640170)	600	195	55.58	+	3.51	7.05e-44	1.54e-40
DNA Replication (R-HSA-69306)	127	41	11.76	+	3.48	4.24e-10	3.32e-08
Processing of DNA double-strand break ends (R-HSA-5693607)	81	26	7.5	+	3.47	6.98e-07	2.39e-05
M Phase (R-HSA-68886)	353	113	32.7	+	3.46	3.37e-25	1.84e-22
S Phase (R-HSA-69242)	161	51	14.91	+	3.42	5.83e-12	6.39e-10
Regulation of TP53 Activity through Phosphorylation (R-HSA-6804756)	92	29	8.52	+	3.4	2.23e-07	8.73e-06
G1/S Transition (R-HSA-69206)	131	41	12.14	+	3.38	9.1e-10	6.43e-08
Synthesis of DNA (R-HSA-69239)	119	37	11.02	+	3.36	6.85e-09	4.29e-07
Mitotic G1-G1/S phases (R-HSA-453279)	148	46	13.71	+	3.36	1.06e-10	1.01e-08
Condensation of Prophase Chromosomes (R-HSA-2299718)	42	13	3.89	+	3.34	0.000552	0.0091
DNA Replication Pre-Initiation (R-HSA-69002)	85	26	7.87	+	3.3	1.48e-06	4.63e-05
M/G1 Transition (R-HSA-68874)	85	26	7.87	+	3.3	1.48e-06	4.57e-05
Ca2+ pathway (R-HSA-4086398)	59	18	5.47	+	3.29	6.04e-05	0.00132
Oncogene Induced Senescence (R-HSA-2559585)	33	10	3.06	+	3.27	0.00267	0.0346
Interactions of Rev with host cellular proteins (R-HSA-177243)	33	10	3.06	+	3.27	0.00267	0.0344
SUMOylation (R-HSA-2990846)	162	49	15.01	+	3.27	5.81e-11	5.79e-09
APC/C-mediated degradation of cell cycle proteins (R-HSA-174143)	86	26	7.97	+	3.26	1.77e-06	5.4e-05
Regulation of mitotic cell cycle (R-HSA-453276)	86	26	7.97	+	3.26	1.77e-06	5.32e-05
SUMO E3 ligases SUMOylate target proteins (R-HSA-3108232)	156	47	14.45	+	3.25	1.59e-10	1.45e-08
COPI-dependent Golgi-to-ER retrograde traffic (R-HSA-6811434)	100	30	9.26	+	3.24	3.36e-07	1.23e-05
G2/M DNA damage checkpoint (R-HSA-69473)	78	23	7.23	+	3.18	9.66e-06	0.000246
Mitotic G2-G2/M phases (R-HSA-453274)	197	58	18.25	+	3.18	2.59e-12	3.15e-10
G2/M Transition (R-HSA-69275)	195	57	18.06	+	3.16	5.07e-12	5.85e-10
Homology Directed Repair (R-HSA-5693538)	120	35	11.12	+	3.15	6.52e-08	2.92e-06
Fanconi Anemia Pathway (R-HSA-6783310)	38	11	3.52	+	3.12	0.00225	0.0305
HDR through Homologous Recombination (HRR) or Single Strand Annealing (SSA) (R-HSA-5693567)	114	33	10.56	+	3.12	1.77e-07	7.07e-06
SUMOylation of chromatin organization proteins (R-HSA-4551638)	52	15	4.82	+	3.11	0.000401	0.00697
SUMOylation of RNA binding proteins (R-HSA-4570464)	42	12	3.89	+	3.08	0.00159	0.0226
G2/M Checkpoints (R-HSA-69481)	151	43	13.99	+	3.07	3.91e-09	2.6e-07
DNA Double-Strand Break Repair (R-HSA-5693532)	148	42	13.71	+	3.06	6.43e-09	4.14e-07
mRNA Splicing - Major Pathway (R-HSA-72163)	180	51	16.67	+	3.06	1.67e-10	1.46e-08
Semaphorin interactions (R-HSA-373755)	64	18	5.93	+	3.04	0.000144	0.00269
Kinesins (R-HSA-983189)	61	17	5.65	+	3.01	0.000238	0.00432
mRNA Splicing (R-HSA-72172)	188	52	17.42	+	2.99	2.29e-10	1.93e-08
Activation of APC/C and APC/C:Cdc20 mediated degradation of mitotic proteins (R-HSA-176814)	76	21	7.04	+	2.98	5.17e-05	0.00115
Metabolism of steroids (R-HSA-8957322)	147	40	13.62	+	2.94	3.85e-08	1.92e-06
Processing of Capped Intron-Containing Pre-mRNA (R-HSA-72203)	237	64	21.95	+	2.92	6.91e-12	7.21e-10
RHO GTPase Effectors (R-HSA-195258)	278	75	25.75	+	2.91	9.26e-14	1.27e-11
Circadian Clock (R-HSA-400253)	67	18	6.21	+	2.9	0.000232	0.00424
APC/C:Cdc20 mediated degradation of mitotic proteins (R-HSA-176409)	75	20	6.95	+	2.88	0.000116	0.00226
Signaling by TGF-beta Receptor Complex (R-HSA-170834)	72	19	6.67	+	2.85	0.000191	0.00352
Regulation of APC/C activators between G1/S and early anaphase (R-HSA-176408)	80	21	7.41	+	2.83	9.6e-05	0.00191
Switching of origins to a post-replicative state (R-HSA-69052)	90	23	8.34	+	2.76	6.47e-05	0.00136
Orc1 removal from chromatin (R-HSA-68949)	71	18	6.58	+	2.74	0.000421	0.00721
Assembly of the pre-replicative complex (R-HSA-68867)	68	17	6.3	+	2.7	0.000688	0.011
APC:Cdc20 mediated degradation of cell cycle proteins prior to satisfation of the cell cycle checkpoint (R-HSA-179419)	73	18	6.76	+	2.66	0.000868	0.0136
Meiosis (R-HSA-1500620)	86	21	7.97	+	2.64	0.0003	0.00535
Mitotic Prophase (R-HSA-68875)	103	25	9.54	+	2.62	7.65e-05	0.0016
Cilium Assembly (R-HSA-5617833)	200	48	18.53	+	2.59	5.65e-08	2.69e-06
Regulation of TP53 Activity (R-HSA-5633007)	159	38	14.73	+	2.58	1.78e-06	5.27e-05
Golgi-to-ER retrograde transport (R-HSA-8856688)	134	32	12.41	+	2.58	9.21e-06	0.000238
Telomere Maintenance (R-HSA-157579)	63	15	5.84	+	2.57	0.00308	0.0381
Cdc20:Phospho-APC/C mediated degradation of Cyclin A (R-HSA-174184)	72	17	6.67	+	2.55	0.00155	0.0224
Transcriptional regulation by small RNAs (R-HSA-5578749)	72	17	6.67	+	2.55	0.00155	0.0222
Signaling by Rho GTPases (R-HSA-194315)	408	96	37.8	+	2.54	3.8e-14	5.55e-12
DNA Repair (R-HSA-73894)	293	67	27.14	+	2.47	7.66e-10	5.59e-08
Beta-catenin independent WNT signaling (R-HSA-3858494)	143	32	13.25	+	2.42	2.99e-05	0.000697
APC/C:Cdh1 mediated degradation of Cdc20 and other APC/C:Cdh1 targeted proteins in late mitosis/early G1 (R-HSA-174178)	72	16	6.67	+	2.4	0.00316	0.0385
Signaling by MET (R-HSA-6806834)	77	17	7.13	+	2.38	0.00243	0.0323
G alpha (12/13) signalling events (R-HSA-416482)	87	19	8.06	+	2.36	0.00228	0.0304
The role of GTSE1 in G2/M progression after G2 checkpoint (R-HSA-8852276)	78	17	7.23	+	2.35	0.00268	0.0344
Signaling by TGF-beta family members (R-HSA-9006936)	101	22	9.36	+	2.35	0.000852	0.0134
Epigenetic regulation of gene expression (R-HSA-212165)	116	25	10.75	+	2.33	0.00037	0.00655
Cellular Senescence (R-HSA-2559583)	162	34	15.01	+	2.27	7.9e-05	0.00163
Transport to the Golgi and subsequent modification (R-HSA-948021)	185	38	17.14	+	2.22	3.05e-05	0.000704
Estrogen-dependent gene expression (R-HSA-9018519)	118	24	10.93	+	2.2	0.00118	0.018
Chaperonin-mediated protein folding (R-HSA-390466)	94	19	8.71	+	2.18	0.00348	0.0421
Integration of energy metabolism (R-HSA-163685)	109	22	10.1	+	2.18	0.00225	0.0303
ER to Golgi Anterograde Transport (R-HSA-199977)	154	31	14.27	+	2.17	0.000263	0.00473
Reproduction (R-HSA-1474165)	112	22	10.38	+	2.12	0.00261	0.0341
L1CAM interactions (R-HSA-373760)	118	23	10.93	+	2.1	0.00211	0.0287
Transcriptional Regulation by TP53 (R-HSA-3700989)	360	70	33.35	+	2.1	1.06e-07	4.49e-06
Asparagine N-linked glycosylation (R-HSA-446203)	304	59	28.16	+	2.1	1.39e-06	4.41e-05
ESR-mediated signaling (R-HSA-8939211)	124	24	11.49	+	2.09	0.00257	0.0339
Nucleotide Excision Repair (R-HSA-5696398)	110	21	10.19	+	2.06	0.00412	0.0488
Signaling by Hedgehog (R-HSA-5358351)	148	28	13.71	+	2.04	0.00149	0.0217
Signaling by WNT (R-HSA-195721)	297	56	27.51	+	2.04	4.65e-06	0.000131
Organelle biogenesis and maintenance (R-HSA-1852241)	292	55	27.05	+	2.03	6.03e-06	0.000163

## Sheet: GO UP 
GO biological process complete	Homo sapiens - REFLIST (21042)	upload_1 (1744)	upload_1 (expected)	upload_1 (over/under)	upload_1 (fold Enrichment)	upload_1 (raw P-value)	upload_1 (FDR)
mitochondrial ATP synthesis coupled proton transport (GO:0042776)	17	10	1.41	+	7.1	1.69e-05	0.00119
mitochondrial electron transport, ubiquinol to cytochrome c (GO:0006122)	14	8	1.16	+	6.89	0.00014	0.00685
cristae formation (GO:0042407)	31	16	2.57	+	6.23	1.98e-07	2.62e-05
ATP synthesis coupled proton transport (GO:0015986)	24	12	1.99	+	6.03	8.59e-06	0.00068
energy coupled proton transport, down electrochemical gradient (GO:0015985)	24	12	1.99	+	6.03	8.59e-06	0.000676
tricarboxylic acid cycle (GO:0006099)	35	17	2.9	+	5.86	1.62e-07	2.2e-05
citrate metabolic process (GO:0006101)	39	18	3.23	+	5.57	1.28e-07	1.84e-05
inner mitochondrial membrane organization (GO:0007007)	42	18	3.48	+	5.17	3.07e-07	3.69e-05
tricarboxylic acid metabolic process (GO:0072350)	43	18	3.56	+	5.05	4.04e-07	4.75e-05
oxidative phosphorylation (GO:0006119)	103	43	8.54	+	5.04	4.96e-15	3.12e-12
negative regulation of protein localization to plasma membrane (GO:1903077)	24	10	1.99	+	5.03	0.00016	0.00752
ATP synthesis coupled electron transport (GO:0042773)	82	33	6.8	+	4.86	1.59e-11	4.72e-09
ATP hydrolysis coupled proton transport (GO:0015991)	30	12	2.49	+	4.83	4.93e-05	0.00288
respiratory electron transport chain (GO:0022904)	100	40	8.29	+	4.83	1.34e-13	5.86e-11
aerobic respiration (GO:0009060)	73	29	6.05	+	4.79	3.4e-10	7.87e-08
mitochondrial ATP synthesis coupled electron transport (GO:0042775)	81	32	6.71	+	4.77	4.72e-11	1.28e-08
ATP hydrolysis coupled ion transmembrane transport (GO:0099131)	31	12	2.57	+	4.67	6.37e-05	0.00357
energy coupled proton transmembrane transport, against electrochemical gradient (GO:0015988)	34	13	2.82	+	4.61	3.52e-05	0.00219
ATP hydrolysis coupled transmembrane transport (GO:0090662)	32	12	2.65	+	4.52	8.15e-05	0.00442
ATP hydrolysis coupled cation transmembrane transport (GO:0099132)	60	22	4.97	+	4.42	1.41e-07	2e-05
cellular respiration (GO:0045333)	156	57	12.93	+	4.41	2.48e-17	5.57e-14
mitochondrial electron transport, NADH to ubiquinone (GO:0006120)	44	16	3.65	+	4.39	7.61e-06	0.000611
transferrin transport (GO:0033572)	36	12	2.98	+	4.02	0.000202	0.00909
ferric iron transport (GO:0015682)	39	13	3.23	+	4.02	0.000111	0.00578
trivalent inorganic cation transport (GO:0072512)	39	13	3.23	+	4.02	0.000111	0.00576
cell-substrate junction assembly (GO:0007044)	41	13	3.4	+	3.83	0.000168	0.00781
endochondral bone growth (GO:0003416)	41	13	3.4	+	3.83	0.000168	0.00778
electron transport chain (GO:0022900)	177	54	14.67	+	3.68	8.12e-14	3.76e-11
NADH dehydrogenase complex assembly (GO:0010257)	66	20	5.47	+	3.66	5.78e-06	0.000489
mitochondrial respiratory chain complex I assembly (GO:0032981)	66	20	5.47	+	3.66	5.78e-06	0.000487
ATP metabolic process (GO:0046034)	191	58	15.83	+	3.66	1.16e-14	6.27e-12
energy derivation by oxidation of organic compounds (GO:0015980)	226	68	18.73	+	3.63	8.7e-17	1.71e-13
purine ribonucleoside triphosphate metabolic process (GO:0009205)	222	64	18.4	+	3.48	3.81e-15	3.33e-12
purine ribonucleoside monophosphate metabolic process (GO:0009167)	228	65	18.9	+	3.44	3.62e-15	3.35e-12
purine nucleoside triphosphate metabolic process (GO:0009144)	229	65	18.98	+	3.42	4.31e-15	3.23e-12
purine nucleoside monophosphate metabolic process (GO:0009126)	229	65	18.98	+	3.42	4.31e-15	3.08e-12
mitochondrial transmembrane transport (GO:1990542)	89	25	7.38	+	3.39	1.33e-06	0.000137
ribonucleoside triphosphate metabolic process (GO:0009199)	228	64	18.9	+	3.39	1.08e-14	6.08e-12
ribonucleoside monophosphate metabolic process (GO:0009161)	242	67	20.06	+	3.34	4.5e-15	3.08e-12
regulation of focal adhesion assembly (GO:0051893)	58	16	4.81	+	3.33	0.000123	0.00623
regulation of cell-substrate junction assembly (GO:0090109)	58	16	4.81	+	3.33	0.000123	0.00621
mitochondrial respiratory chain complex assembly (GO:0033108)	98	27	8.12	+	3.32	7e-07	7.6e-05
ATP biosynthetic process (GO:0006754)	73	20	6.05	+	3.31	2.01e-05	0.00135
nucleoside triphosphate metabolic process (GO:0009141)	249	68	20.64	+	3.29	4.94e-15	3.24e-12
ventricular septum development (GO:0003281)	70	19	5.8	+	3.27	3.57e-05	0.00221
regulation of adherens junction organization (GO:1903391)	63	17	5.22	+	3.26	9.61e-05	0.00509
nucleoside monophosphate metabolic process (GO:0009123)	264	70	21.88	+	3.2	6.78e-15	3.95e-12
generation of precursor metabolites and energy (GO:0006091)	401	104	33.24	+	3.13	6.32e-21	2.49e-17
proton transmembrane transport (GO:1902600)	139	35	11.52	+	3.04	1.1e-07	1.62e-05
purine ribonucleoside monophosphate biosynthetic process (GO:0009168)	97	24	8.04	+	2.99	1.34e-05	0.00098
purine nucleoside monophosphate biosynthetic process (GO:0009127)	97	24	8.04	+	2.99	1.34e-05	0.000975
mitochondrial membrane organization (GO:0007006)	125	31	10.36	+	2.99	7.57e-07	8.11e-05
regulation of cell junction assembly (GO:1901888)	85	21	7.04	+	2.98	4.62e-05	0.00272
cardiac septum development (GO:0003279)	106	26	8.79	+	2.96	6.8e-06	0.000557
iron ion homeostasis (GO:0055072)	83	20	6.88	+	2.91	9.31e-05	0.00495
drug transmembrane transport (GO:0006855)	79	19	6.55	+	2.9	0.000141	0.00689
dicarboxylic acid metabolic process (GO:0043648)	108	26	8.95	+	2.9	9.03e-06	0.000704
cell junction assembly (GO:0034329)	163	39	13.51	+	2.89	6.76e-08	1.03e-05
purine ribonucleoside triphosphate biosynthetic process (GO:0009206)	84	20	6.96	+	2.87	0.000107	0.0056
purine nucleoside triphosphate biosynthetic process (GO:0009145)	85	20	7.04	+	2.84	0.000123	0.00624
ribonucleoside monophosphate biosynthetic process (GO:0009156)	111	26	9.2	+	2.83	1.36e-05	0.00099
mitochondrial transport (GO:0006839)	197	45	16.33	+	2.76	2.63e-08	4.18e-06
nucleoside monophosphate biosynthetic process (GO:0009124)	123	28	10.19	+	2.75	1.6e-05	0.00113
nucleoside triphosphate biosynthetic process (GO:0009142)	102	23	8.45	+	2.72	6.93e-05	0.00385
glycosaminoglycan biosynthetic process (GO:0006024)	100	22	8.29	+	2.65	0.000193	0.00875
cell-matrix adhesion (GO:0007160)	123	27	10.19	+	2.65	3.17e-05	0.00203
cell-substrate adhesion (GO:0031589)	168	36	13.92	+	2.59	2.1e-06	0.000198
cell junction organization (GO:0034330)	210	45	17.41	+	2.59	1.42e-07	2e-05
purine ribonucleotide metabolic process (GO:0009150)	423	90	35.06	+	2.57	9.7e-14	4.36e-11
bone morphogenesis (GO:0060349)	113	24	9.37	+	2.56	0.000127	0.00635
ribonucleotide metabolic process (GO:0009259)	438	93	36.3	+	2.56	3.83e-14	1.89e-11
regulation of cell-matrix adhesion (GO:0001952)	110	23	9.12	+	2.52	0.000208	0.00921
mitochondrion organization (GO:0007005)	437	91	36.22	+	2.51	2.31e-13	8.64e-11
purine nucleotide metabolic process (GO:0006163)	445	92	36.88	+	2.49	2.1e-13	8.06e-11
ribose phosphate metabolic process (GO:0019693)	457	94	37.88	+	2.48	1.37e-13	5.83e-11
cardiac chamber development (GO:0003205)	165	33	13.68	+	2.41	2.06e-05	0.00137
establishment or maintenance of cell polarity (GO:0007163)	181	36	15	+	2.4	1.39e-05	0.000999
purine-containing compound metabolic process (GO:0072521)	482	96	39.95	+	2.4	4.81e-13	1.72e-10
antibiotic metabolic process (GO:0016999)	137	27	11.35	+	2.38	0.000155	0.00742
nucleotide metabolic process (GO:0009117)	582	115	48.24	+	2.38	3.89e-15	3.06e-12
cellular response to starvation (GO:0009267)	143	28	11.85	+	2.36	0.000122	0.00621
nucleoside phosphate metabolic process (GO:0006753)	587	115	48.65	+	2.36	5.17e-15	3.13e-12
cellular response to transforming growth factor beta stimulus (GO:0071560)	149	29	12.35	+	2.35	9.74e-05	0.00514
drug metabolic process (GO:0017144)	649	125	53.79	+	2.32	1.06e-15	1.28e-12
cellular response to insulin stimulus (GO:0032869)	157	30	13.01	+	2.31	0.000133	0.00657
glycosaminoglycan metabolic process (GO:0030203)	152	29	12.6	+	2.3	0.000185	0.00849
protein localization to plasma membrane (GO:0072659)	166	31	13.76	+	2.25	0.00012	0.00616
nucleobase-containing small molecule metabolic process (GO:0055086)	668	124	55.37	+	2.24	1.37e-14	7.17e-12
purine ribonucleotide biosynthetic process (GO:0009152)	185	34	15.33	+	2.22	9.07e-05	0.00486
regulation of cell-substrate adhesion (GO:0010810)	202	37	16.74	+	2.21	3.92e-05	0.00237
regulation of protein localization to membrane (GO:1905475)	181	33	15	+	2.2	0.00013	0.00651
response to starvation (GO:0042594)	181	33	15	+	2.2	0.00013	0.00649
ribonucleotide biosynthetic process (GO:0009260)	198	36	16.41	+	2.19	5.67e-05	0.00324
ribose phosphate biosynthetic process (GO:0046390)	205	37	16.99	+	2.18	4.78e-05	0.0028
actin filament organization (GO:0007015)	233	42	19.31	+	2.17	1.72e-05	0.0012
regulation of autophagy (GO:0010506)	297	53	24.62	+	2.15	2.07e-06	0.000198
oxidation-reduction process (GO:0055114)	945	168	78.32	+	2.14	8.7e-18	2.28e-14
actin filament-based process (GO:0030029)	545	96	45.17	+	2.13	2.03e-10	4.91e-08
cellular response to nutrient levels (GO:0031669)	217	38	17.99	+	2.11	7.24e-05	0.004
extracellular matrix organization (GO:0030198)	315	55	26.11	+	2.11	2.44e-06	0.000225
purine nucleotide biosynthetic process (GO:0006164)	195	34	16.16	+	2.1	0.000225	0.00986
purine-containing compound biosynthetic process (GO:0072522)	208	36	17.24	+	2.09	0.00014	0.00686
actin cytoskeleton organization (GO:0030036)	473	82	39.2	+	2.09	8.97e-09	1.6e-06
monovalent inorganic cation transport (GO:0015672)	401	69	33.24	+	2.08	1.57e-07	2.15e-05
regulation of epithelial cell migration (GO:0010632)	210	36	17.41	+	2.07	0.000156	0.00745
regulation of actin filament-based process (GO:0032970)	375	64	31.08	+	2.06	6.67e-07	7.39e-05
nucleoside phosphate biosynthetic process (GO:1901293)	284	48	23.54	+	2.04	2.39e-05	0.00158
response to insulin (GO:0032868)	220	37	18.23	+	2.03	0.000205	0.00912
nucleotide biosynthetic process (GO:0009165)	281	47	23.29	+	2.02	3.45e-05	0.00216
connective tissue development (GO:0061448)	222	37	18.4	+	2.01	0.000224	0.00984
cellular response to extracellular stimulus (GO:0031668)	246	41	20.39	+	2.01	0.000115	0.00593
cellular response to peptide hormone stimulus (GO:0071375)	252	42	20.89	+	2.01	8.92e-05	0.00481
cellular response to external stimulus (GO:0071496)	318	53	26.36	+	2.01	1.11e-05	0.000838

## Sheet: Pathway UP
Reactome pathways	Homo sapiens - REFLIST (20996)	upload_1 (1729)	upload_1 (expected)	upload_1 (over/under)	upload_1 (fold Enrichment)	upload_1 (raw P-value)	upload_1 (FDR)
Citric acid cycle (TCA cycle) (R-HSA-71403)	22	13	1.81	+	7.18	8.23e-07	0.00018
Respiratory electron transport (R-HSA-611105)	100	39	8.23	+	4.74	4.24e-13	1.55e-10
Cristae formation (R-HSA-8949613)	31	12	2.55	+	4.7	6.01e-05	0.00599
Transferrin endocytosis and recycling (R-HSA-917977)	31	12	2.55	+	4.7	6.01e-05	0.00573
Insulin receptor recycling (R-HSA-77387)	26	10	2.14	+	4.67	0.000257	0.0161
Pyruvate metabolism and Citric Acid (TCA) cycle (R-HSA-71406)	54	20	4.45	+	4.5	4.12e-07	0.0001
Respiratory electron transport, ATP synthesis by chemiosmotic coupling, and heat production by uncoupling proteins. (R-HSA-163200)	123	45	10.13	+	4.44	4.35e-14	2.38e-11
The citric acid (TCA) cycle and respiratory electron transport (R-HSA-1428517)	173	63	14.25	+	4.42	4.39e-19	4.81e-16
Laminin interactions (R-HSA-3000157)	30	10	2.47	+	4.05	0.000647	0.0322
Complex I biogenesis (R-HSA-6799198)	55	18	4.53	+	3.97	6.44e-06	0.000882
ROS, RNS production in phagocytes (R-HSA-1222556)	32	10	2.64	+	3.79	0.000977	0.0389
Assembly of collagen fibrils and other multimeric structures (R-HSA-2022090)	60	18	4.94	+	3.64	1.73e-05	0.00223
Iron uptake and transport (R-HSA-917937)	58	17	4.78	+	3.56	3.76e-05	0.00412
Collagen formation (R-HSA-1474290)	89	24	7.33	+	3.27	3.52e-06	0.000642
Elastic fibre formation (R-HSA-1566948)	45	12	3.71	+	3.24	0.00103	0.0402
Heparan sulfate/heparin (HS-GAG) metabolism (R-HSA-1638091)	55	14	4.53	+	3.09	0.000599	0.0313
Non-integrin membrane-ECM interactions (R-HSA-3000171)	59	15	4.86	+	3.09	0.000392	0.0226
Collagen biosynthesis and modifying enzymes (R-HSA-1650814)	67	17	5.52	+	3.08	0.000168	0.0127
Collagen degradation (R-HSA-1442490)	64	16	5.27	+	3.04	0.000298	0.0182
Integrin cell surface interactions (R-HSA-216083)	84	20	6.92	+	2.89	9.87e-05	0.00772
Mitochondrial protein import (R-HSA-1268020)	65	15	5.35	+	2.8	0.000927	0.0406
MyD88 cascade initiated on plasma membrane (R-HSA-975871)	84	18	6.92	+	2.6	0.000949	0.0408
Toll Like Receptor 5 (TLR5) Cascade (R-HSA-168176)	84	18	6.92	+	2.6	0.000949	0.04
Toll Like Receptor 10 (TLR10) Cascade (R-HSA-168142)	84	18	6.92	+	2.6	0.000949	0.0392
Glycosaminoglycan metabolism (R-HSA-1630316)	123	26	10.13	+	2.57	6.31e-05	0.00576
Cell junction organization (R-HSA-446728)	91	19	7.49	+	2.54	0.000769	0.0366
Extracellular matrix organization (R-HSA-1474244)	299	62	24.62	+	2.52	1.31e-09	3.58e-07
Mitochondrial biogenesis (R-HSA-1592230)	92	19	7.58	+	2.51	0.000831	0.0387
Cell-Cell communication (R-HSA-1500931)	127	26	10.46	+	2.49	9.35e-05	0.00758
Degradation of the extracellular matrix (R-HSA-1474228)	140	28	11.53	+	2.43	9.25e-05	0.00779
Response to elevated platelet cytosolic Ca2+ (R-HSA-76005)	132	25	10.87	+	2.3	0.000392	0.022
Platelet degranulation (R-HSA-114608)	127	24	10.46	+	2.29	0.000537	0.0287
Metabolism of carbohydrates (R-HSA-71387)	266	45	21.9	+	2.05	3.24e-05	0.00373
