# Supplementary material for: Musashi1 Contribution to Glioblastoma Development via Regulation of a Network of DNA Replication, Cell Cycle and Division Genes
Source: Cancers (Basel). 2021 Mar 24;13(7):1494. doi: 10.3390/cancers13071494 (PMC8036803; doi:10.3390/cancers13071494)
Supplement: Supplementary file 1 [file cancers-13-01494-s001.zip › cancers-1120624-supplementary final/Table S3.xlsx]

## Sheet: U251_U343_merged_DOWN
Down in Msi1 KO		All targets Msi1
AAGAB		AAGAB
ACTL6A		ASF1B
ADGRA3		CADM1
AGO2		CALM2
ALDH16A1		CBL
ALYREF		CCNA1
AMOT		CCNE2
ARHGAP26		CDC6
ASF1B		CDC7
ASRGL1		CDK2
ATAD2		CENPP
ATAD5		CHAMP1
AURKA		DAPK2
BCOR		DCLRE1B
BIRC5		ECT2
BLM		EIF4G2
BORA		ELOVL6
BRCA1		FAM126A
BRCA2		GFRA1
BRI3BP		GGH
BUB1		GPD2
BUB1B		HAUS2
C12orf49		HMGB2
C5orf34		ICMT
CABLES1		KCTD12
CADM1		KHSRP
CALM2		KITLG
CALM3		LSM5
CAPN7		MAD2L1
CASC5		METTL7A
CBL		MZT1
CBX3		NEMP1
CCNA1		NRCAM
CCNA2		NTRK3
CCNB2		NUDT15
CCNE2		PBK
CDC20		PPAT
CDC25B		PPIA
CDC45		PRC1
CDC6		PRKDC
CDC7		PTBP1
CDCA2		RACGAP1
CDCA5		RDX
CDCA8		REEP1
CDK1		RNF182
CDK2		RRM2
CDK5RAP2		RYBP
CDT1		SPIN4
CENPE		SRSF1
CENPI		TACC1
CENPO		TMEM209
CENPP		TMPO
CENPU		TUBA1B
CEP97		UBA2
CHAF1A		YEATS4
CHAMP1		ZWILCH
CHEK1		A_32_P19460
CIT		AADACL1
CLSPN		AAK1
CMSS1		AASDHPPT
CNR1		ABCA5
CORO2B		ABCC1
CRY1		ABHD10
CSE1L		ABHD12
DAPK2		ABHD13
DCLRE1B		ABHD17B
DDX10		ABHD2
DERL2		ABHD4
DHX9		ABRACL
DNA2		AC005943.1
DNAAF5		AC021660.3
DNAJC9		AC046185.1
DTX3L		AC068631.2
E2F2		AC073896.1
E2F8		AC093899.2
ECT2		AC098484.3
EIF3B		AC099850.2
EIF4G2		ACADM
ELOVL6		ACAP2
EML5		ACER3
EPS8		ACP1
ESCO2		ACSL3
ESPL1		ACSL4
EXOSC9		ACTB
EXPH5		ACTG1
EZH2		ACTN4
FAM111A		ACTR10
FAM111B		ACTR1A
FAM126A		ACTR2
FAM64A		ACTR6
FANCD2		ACYP1
FANCG		ADAM12
FANCI		ADAM19
FEN1		ADAM9
FGD5-AS1		ADARB1
FGFR1		ADCYAP1
FGFR3		ADD1
GAP43		ADM
GFRA1		ADO
GGCT		ADSS
GGH		AEBP2
GMPPB		AFAP1
GNG11		AFF4
GPD2		AGPAT3
GPN3		AGPAT5
GPSM2		AGPS
GRHL1		AIDA
GRIA4		AIF1L
GSG2		AIM1
H2AFX		AK057071
HAUS2		AK131288
HMGB2		AK4
HMGN2		AKAP11
ICMT		AKAP2
IFI44L		AKIRIN1
INCENP		AL049629.2
IPO5		AL109811.4
JADE1		AL132780.3
KCNMB4		ALG10
KCTD12		ALG10B
KHSRP		ALG13
KIAA1524		ALKBH8
KIF15		AMD1
KIF18B		AMIGO2
KIF2C		ANGEL2
KITLG		ANKEF1
KLHDC8A		ANKFY1
KLHL25		ANKH
KNTC1		ANKRD42
KPNA2		ANKRD46
KPNB1		ANKRD52
KRBOX4		ANLN
LIFR		ANP32A
LMNB2		ANP32E
LRRC16A		ANTXR2
LRRC8B		ANXA1
LRRC8C		ANXA2
LRRC8D		ANXA5
LSM3		AP1AR
LSM5		AP1G1
MAD2L1		AP1S2
MAGI3		AP2B1
MCM2		AP3S2
MCM4		AP5M1
MCM8		APC2
MEST		APH1B
METTL7A		API5
MIOS		APOL6
MRM2		APOOL
MSH6		APP
MZT1		ARCN1
NCAPD3		ARF1
NCAPG		ARF3
NCAPG2		ARF4
NEDD1		ARF6
NEIL3		ARHGAP19
NEMP1		ARHGDIA
NGRN		ARHGEF12
NOVA1		ARID5B
NR3C1		ARL1
NRCAM		ARL15
NSUN5		ARL2BP
NTRK3		ARL4A
NUDT1		ARL5A
NUDT15		ARL5B
NUP205		ARL6
NUP210		ARL6IP
NUP85		ARL6IP1
NUP93		ARL6IP5
NUSAP1		ARL6IP6
OAS3		ARL8B
ODC1		ARMCX3
OIP5		ARMT1
ORAI1		ARPC4
PAICS		ARPP19
PARPBP		ARPP-19
PBK		ARSK
PDHX		ASAH2B
PHF19		ASAP1
PIF1		ASB1
PKP2		ASB16
PLA2G16		ASB6
PLK4		ASPH
PLS1		ASPN
PLSCR1		ATAD1
POLA1		ATF1
POLA2		ATF7
POLD3		ATP11B
PPAT		ATP13A3
PPIA		ATP1B1
PPL		ATP2A2
PPM1G		ATP2B4
PPP1CA		ATP4V1G1
PRC1		ATP6AP2
PRIM1		ATP6V1C2
PRKAR2A		ATP6V1G1
PRKDC		ATP6V1G2
PRPF19		ATP7A
PRR11		ATP9A
PSMC3IP		ATPAF1
PTBP1		ATRN
PTPRD		ATXN7L3B
PTPRN2		AXL
RAB8A		AY033611
RACGAP1		AZIN1
RAD18		B2M
RAD54L		B3GLCT
RAP1GAP2		B3GNT2
RBBP8		B4GALT1
RBL1		B4GALT5
RBMX		B4GALT6
RCC1		BAG4
RDX		BAIAP2L1
REEP1		BAT2L1
RFC3		BAT2L2
RIC8B		BBS10
RNF169		BBX
RNF182		BC000228
RPA1		BC006998
RPA3		BC010009
RRM2		BCAP29
RTTN		BCAS2
RYBP		BCAT1
SACM1L		BEND4
SACS		BLCAP
SAPCD2		BLMH
SENP1		BLOC1S5
SERPINB8		BLOC1S5-TXNDC5
SETD1B		BMT2
SF3B2		BNIP2
SGO1		BNIP3L
SKA3		BOLA2
SKP2		BPGM
SLC4A8		BRAP
SLFN11		BRD4
SMC1A		BRI3
SMC4		BSG
SMCHD1		BTBD1
SNCAIP		BTBD3
SNRNP40		BTF3L4
SOCS3		BTG3
SOGA1		BUB3
SPAG5		BVES
SPC24		C10orf55
SPIN4		C10orf88
SRGAP1		C11orf48
SRSF1		C11orf71
SRSF2		C11orf9
SRSF3		C14orf135
SRSF7		C15orf28
SSH2		C15orf38-AP3S2
SSRP1		C16orf58
STAG1		C16orf72
STAMBPL1		C16orf87
STARD3NL		C17orf44
STIL		C17orf65
STIP1		C17orf68
STMN3		C17orf86
STT3B		C19orf48
SUV39H1		C19orf63
SUZ12		C1GALT1C1
TACC1		C1orf198
TFAP2C		C1orf216
TIMELESS		C1orf43
TMEM106A		C1orf74
TMEM209		C1orf86
TMPO		C1orf9
TNIK		C1orf96
TOE1		C20orf117
TOP2A		C20orf177
TOPBP1		C20orf199
TP73		C20orf30
TRA2B		C21orf67
TRIM47		C21orf91
TROAP		C2orf18
TUBA1B		C2orf24
TUBB2A		C2orf25
TUBB4B		C2orf49
TUBGCP3		C3orf21
U2AF2		C3orf38
UBA2		C3orf58
UBE2C		C4orf3
UHRF1		C4orf46
UNG		C5orf15
UPF1		C5orf22
USP1		C5orf24
VCAM1		C5orf30
WDHD1		C6orf106
WDR76		C6orf211
WLS		C6orf32
WNT7B		C6orf89
YEATS4		C7orf41
ZFP3		C7orf42
ZNF43		C8orf33
ZNF436		C9orf167
ZNF542P		C9orf45
ZWILCH		C9orf5
ZWINT		C9orf91
		CAAP1
		CACHD1
		CALD1
		CALM1
		CALU
		CANT1
		CANX
		CAP2
		CAPN12
		CAPRIN1
		CAPZA1
		CAPZA2
		CASC3
		CASC4
		CASP2
		CASP3
		CASP4
		CAST
		CBFB
		CBLL1
		CBR4
		CBX1
		CBX5
		CBX6
		CCDC113
		CCDC117
		CCDC121
		CCDC126
		CCDC39
		CCDC47
		CCDC50
		CCDC71L
		CCL2
		CCND1
		CCNG2
		CCNT1
		CCNT2
		CCSAP
		CCT4
		CD164
		CD24
		CD276
		CD2BP2
		CD44
		CD47
		CD59
		CD9
		CD99L2
		CDC42
		CDC42SE1
		CDC42SE2
		CDH6
		CDK2AP1
		CDK6
		CDK9
		CDKN1B
		CDKN2A
		CDKN2BAS
		CDON
		CDRT4
		CDS1
		CDV3
		CEBPG
		CEBPZ
		CEBPZOS
		CELF1
		CELF2
		CENPH
		CENPQ
		CEP170
		CEP19
		CERS6
		CETN3
		CFAP97
		CFL2
		CGGBP1
		CHCHD2
		CHM
		CHMP1B
		CHMP2B
		CHRAC1
		CHRDL1
		CHST3
		CIDEB
		CISD2
		CLDN12
		CLIC4
		CLSTN1
		CLTC
		CMPK1
		CMTM3
		CMTM4
		CMTM6
		CNIH1
		CNIH4
		CNN3
		CNTNAP2
		COL11A1
		COL12A1
		COL4A1
		COL5A1
		COPS8
		COPZ1
		CORO1C
		COX1
		COX15
		CPA4
		CPLX2
		CPOX
		CPSF6
		CPT1A
		CR590623
		CR600908
		CRABP1
		CRABP2
		CRCP
		CREB3L2
		CREBL2
		CREBZF
		CRIM1
		CRKL
		CRYZ
		CS
		CSDE1
		CSGALNACT2
		CSNK1G1
		CSRP1
		CTBP2
		CTDSPL2
		CTGF
		CTNNA1
		CTSB
		CTTNBP2NL
		CUX1
		CXADR
		CXCL12
		CXCR4
		CXorf38
		CXXC4
		CYB561
		CYB5D1
		CYB5R3
		CYBASC3
		CYBRD1
		CYCS
		CYP1B1
		CYR61
		CYTB
		CYTH3
		CYTSB
		DACH1
		DAG1
		DAP
		DBF4B
		DBR1
		DBT
		DCAF12
		DCAF16
		DCAF7
		DCBLD2
		DCK
		DCP1A
		DCP2
		DCTN4
		DCTN5
		DDAH2
		DDI2
		DDIT4L
		DDX17
		DDX3X
		DDX3Y
		DDX6
		DEK
		DENR
		DEPDC1
		DERL1
		DESI2
		DGCR2
		DHCR24
		DHDDS
		DHFR
		DHRS2
		DHX40
		DIAPH1
		DIDO1
		DIO2
		DKK1
		DKK3
		DLST
		DNAJA2
		DNAJB2
		DNAJB4
		DNAJB9
		DNAJC10
		DNAJC15
		DNAJC25-GNG10
		DNER
		DPH3
		DPY19L1
		DPY19L4
		DPYSL2
		DPYSL3
		DQ786228
		DR1
		DSCR1
		DSEL
		DUSP19
		DUSP3
		DUSP6
		DYNC1I2
		DYNLL2
		DYNLT3
		DYRK2
		E1
		EAF1
		EBF1
		ECE1
		EDEM1
		EDEM3
		EDIL3
		EEF1A1
		EFHD2
		EFNA5
		EFNB2
		EGFR
		EID1
		EIF1AX
		EIF1B
		EIF2AK3
		EIF2C1
		EIF2S1
		EIF2S3
		EIF3A
		EIF4A1
		EIF4A2
		EIF4E
		EIF4H
		EIF5A2
		ELK3
		ELMOD2
		ELOVL5
		EMP1
		ENAH
		ENC1
		ENPP4
		EP400
		EPB41L5
		EPC2
		EPDR1
		EPHA2
		EPHB2
		EPM2AIP1
		EPT1
		ERAP1
		ERGIC1
		ERH
		ERLEC1
		ERLIN1
		ERMP1
		ERO1B
		ERRFI1
		ESYT2
		ETFRF1
		ETNK1
		ETV5
		EXOC7
		EXTL3
		EYA4
		EZR
		F3
		FADS1
		FADS2
		FAF2
		FAM107B
		FAM129A
		FAM129B
		FAM133B
		FAM13B
		FAM168B
		FAM169A
		FAM198B
		FAM199X
		FAM20B
		FAM217B
		FAM3C
		FAM53C
		FAM72A
		FAM72B
		FAM72C
		FAM76B
		FAM8A1
		FAM91A1
		FAM98B
		FANCF
		FANCL
		FAR1
		FBLIM1
		FBXL18
		FBXL3
		FBXO28
		FBXO30
		FBXO33
		FBXO5
		FEM1B
		FGF2
		FGFBP3
		FHL1
		FHL2
		FKBP9
		FKTN
		FLJ14803
		FLJ36000
		FLJ38101
		FLJ40629
		FLJ40852
		FLNB
		FMNL3
		FNBP1L
		FNDC3B
		FOPNL
		FOXJ3
		FOXK1
		FOXP1
		FOXRED2
		FRMD3
		FSCN1
		FSTL1
		FSTL3
		FUBP1
		FUNDC1
		FYTTD1
		FZD3
		FZD6
		G3BP1
		G3BP2
		GABARAPL2
		GALNT2
		GAS5
		GATAD2B
		GCH1
		GCLM
		GCNT1
		GCOM1
		GCSH
		GDE1
		GFPT1
		GIGYF2
		GINS1
		GINS4
		GJA1
		GLCE
		GLIPR2
		GLO1
		GLRX2
		GLUL
		GMCL1
		GMFB
		GNA12
		GNAI2
		GNAQ
		GNB1
		GNB4
		GNG12
		GNG2
		GNL3L
		GNPDA2
		GNPNAT1
		GNRHR2
		GNS
		GOLGA3
		GOLT1B
		GON7
		GPAT3
		GPC1
		GPC4
		GPC6
		GPD1L
		GPM6A
		GPM6B
		GPR107
		GPR180
		GPR98
		GPRC5B
		GPX7
		GRB2
		GRINL1A
		GRPEL2
		GRSF1
		GSTA4
		GSTCD
		GTF2A1
		GTF2A1L
		GVQW2
		GXYLT1
		H1F0
		H2AFV
		H3F3B
		HAUS6
		HDHD2
		HERPUD1
		HIF1A
		HIG1
		HIGD1A
		HINT3
		HIP1
		HIPK1
		HIPK2
		HIST1H2BE
		HIST2H4B
		HLF
		HMGB1
		HMGB3
		HMGCR
		HMGCS1
		HMGN4
		HNRNPA0
		HNRNPA2B1
		HNRNPA3
		HNRNPC
		HNRNPF
		HNRNPH2
		HNRNPH3
		HNRNPR
		HNRNPU
		HOXA13
		HOXB3
		HOXC10
		HPRT1
		HS2ST1
		HS6ST2
		HSBP1
		HSD17B6
		HSDL1
		HSF2
		HSP90AA1
		HSPA13
		HSPA14
		ID4
		IDE
		IDS
		IER3IP1
		IFFO2
		IFLTD1
		IGF1R
		IGF2R
		IGFBP5
		IGFBPL1
		IGSF3
		IL11
		IL13RA1
		IL17RB
		IL17RD
		IL6ST
		IMPA1
		IMPACT
		IMPAD1
		INA
		INIP
		INPP5A
		INSIG2
		IPMK
		IPO9
		IQGAP1
		IRF7
		IRGQ
		IRS2
		ISCA1
		ITGA1
		ITGAV
		ITGB1
		ITGB8
		ITM2B
		ITPKB
		JAG1
		JPT2
		JUB
		KATNAL1
		KBTBD7
		KBTBD8
		KCNE2
		KCNH6
		KCNJ13
		KCNK1
		KCNMB3
		KCTD10
		KCTD5
		KCTD9
		KDELR2
		KDM2A
		KHDRBS1
		KIAA0101
		KIAA0114
		KIAA0247
		KIAA0286
		KIAA0408
		KIAA1147
		KIAA1609
		KIAA1715
		KIDINS220
		KIRREL
		KLF10
		KLF12
		KLF5
		KLHL15
		KLHL23
		KLHL24
		KLHL28
		KLHL9
		KPNA4
		KPNA6
		KRAS
		KRCC1
		KRT80
		KTELC1
		L9
		LACTB2
		LAMC1
		LAMP2
		LAMTOR3
		LAMTOR5
		LANCL1
		LAPTM4B
		LAPTM5
		LARP1
		LARP4
		LASP1
		LASS6
		LBR
		LCLAT1
		LDLR
		LDLRAP1
		LEPR
		LEPROT
		LEPROTL1
		LETM1
		LGALSL
		LGR4
		LHX9
		LIF
		LIMCH1
		LIMD1
		LIMS1
		LIN52
		LIN7A
		LIN7C
		LIPA
		LIPG
		LIX1L
		LMAN1
		LMBRD2
		LNPEP
		LNPK
		LNX2
		LOC100129034
		LOC100130691
		LOC100132111
		LOC100190939
		LOC100302652
		LOC201725
		LOC339290
		LOC349114
		LOC388387
		LOC389834
		LOC441073
		LOC643008
		LOC645323
		LOC647979
		LOC729852
		LOC84740
		LOC90784
		LOX
		LPAR3
		LPCAT1
		LPCAT3
		LPGAT1
		LRCH2
		LRP6
		LRRC40
		LRRC58
		LUZP2
		LUZP6
		LYPD6
		LYSMD3
		LZIC
		MAEA
		MAFG
		MAGEA2B
		MAGT1
		MAL2
		MALAT1
		MAN1A1
		MAN1A2
		MANEA
		MAP1B
		MAP1LC3B
		MAP4
		MAP4K4
		MAPK1IP1L
		MAPK6
		MARCKS
		MAT2A
		MATR3
		MAVS
		MBLAC2
		MBNL1
		MBNL3
		MBTPS2
		MCAM
		MCFD2
		MCL1
		MDM2
		MECP2
		MED13
		MED4
		MEF2A
		MEGF10
		METT10D
		METTL12
		MEX3A
		MEX3C
		MFAP3
		MFSD1
		MFSD14A
		MGC33371
		MGST1
		MIAT
		MIB1
		MICAL3
		MID1
		MID1IP1
		MIER3
		MINDY2
		MIR1248
		MIR16
		MKI67
		MKL2
		MLEC
		MMADHC
		MMGT1
		MMP2
		MOB1A
		MOB1B
		MOB4
		MOBKL1A
		MOBKL1B
		MOCS2
		MOXD1
		MPDU1
		MPP5
		MPP6
		MPZL1
		MRPL19
		MRPL30
		MRPL42
		MRPL50
		MRPS16
		MRPS6
		MRTO4
		MSANTD3-TMEFF1
		MSANTD4
		MSN
		MSRB3
		MTAP
		MTDH
		MTERFD2
		MTMR6
		MTPN
		MTR
		MTX3
		MUC6
		MXRA7
		MYBL1
		MYD88
		MYH9
		MYOF
		NAALAD2
		NAB1
		NACC1
		NAMPT
		NAP1L5
		NAPB
		NAV1
		NBPF15
		NCEH1
		NCLN
		NCOA4
		NCOR2
		NCRNA00094
		NCRNA00182
		NCRNA00219
		NCS1
		ND1
		NDFIP1
		NDFIP2
		NDST1
		NDUFA5
		NDUFAF4
		NDUFB3
		NDUFC1
		NDUFC2
		NEAT1
		NEDD9
		NEFL
		NEK7
		NEUROD1
		NEUROD4
		NF2
		NFAT5
		NFE2L1
		NFIA
		NFIB
		NFYA
		NFYB
		NGF
		NID1
		NIPA1
		NIPSNAP1
		NMD3
		NOX1
		NPLOC4
		NPNT
		NPTN
		NR1D2
		NRAS
		NREP
		NRIP1
		NRP1
		NRP2
		NSG2
		NSUN3
		NT5DC3
		NTN1
		NUCKS1
		NUDT11
		NUDT12
		NUDT21
		NUDT4
		NUDT6
		NUFIP2
		NUS1
		NUTF2
		NXPE3
		NXT2
		ODZ2
		OGFRL1
		OPA3
		ORMDL3
		OSAP
		OSBPL8
		OSMR
		OSTC
		OSTM1
		OXR1
		OXSR1
		P2RY1
		P56
		PABPC1L2A
		PADI2
		PADI3
		PAFAH1B2
		PAK2
		PALLD
		PALM2-AKAP2
		PANK3
		PARVA
		PAWR
		PBX1
		PCDH10
		PCDH20
		PCDHGA1
		PCDHGA10
		PCDHGA11
		PCDHGA12
		PCDHGA2
		PCDHGA3
		PCDHGA4
		PCDHGA5
		PCDHGA6
		PCDHGA7
		PCDHGA8
		PCDHGA9
		PCDHGB1
		PCDHGB2
		PCDHGB3
		PCDHGB4
		PCDHGB5
		PCDHGB6
		PCDHGB7
		PCDHGC3
		PCDHGC4
		PCDHGC5
		PCGF3
		PCGF5
		PCLAF
		PCMT1
		PCMTD1
		PCP4L1
		PCYOX1
		PDCD6
		PDCL
		PDDC1
		PDE1A
		PDE1C
		PDGFRA
		PDIA4
		PDIA6
		PDIK1L
		PDPK1
		PDPR
		PDXK
		PEA15
		PEBP1
		PEG10
		PELI1
		PELO
		PERP
		PEX19
		PFN2
		PGAM5
		PGAP1
		PGK1
		PGM2L1
		PGRMC1
		PHC3
		PHF10
		PHF14
		PHF5A
		PHF6
		PHLDA1
		PHYHIPL
		PI4K2A
		PI4K2B
		PIFO
		PIGF
		PIGK
		PIK3C2A
		PIK3R1
		PIP4P2
		PITPNA
		PITPNB
		PKD2L2
		PKIA
		PKIB
		PKM2
		PKX1
		PL-5283
		PLA2G7
		PLAC1
		PLAT
		PLAU
		PLBD2
		PLDN
		PLEKHA2
		PLEKHA3
		PLEKHF2
		PLOD2
		PLP2
		PLPP6
		PLS3
		PLXNA1
		PMAIP1
		PMEPA1
		PMP22
		PNMA8A
		PNN
		PNPLA8
		PNRC2
		POC1B-GALNT4
		POFUT1
		POLDIP3
		POLR2C
		POLR2D
		POLR2K
		POLR2M
		POT1
		PPA1
		PPAP2A
		PPIG
		PPIL1
		PPM1A
		PPM1B
		PPM1L
		PPP1CB
		PPP1R17
		PPP2CA
		PPP2CB
		PPP2R2C
		PPP3CB
		PPP3R1
		PPP4R2
		PPP6C
		PPT1
		PRDX3
		PRELID3B
		PREPL
		PRKAA2
		PRKAR1A
		PRKAR2B
		PRKCSH
		PRNP
		PRPS1
		PRRG1
		PRSS23
		PSAP
		PSD3
		PSMB7
		PSMD5
		PSPH
		PTAR1
		PTBP2
		PTCD3
		PTGES3
		PTGFRN
		PTP4A1
		PTP4A2
		PTPLAD1
		PTPN1
		PTPN11
		PTPRJ
		PTPRK
		PTRF
		PTTG1
		PTTG1IP
		PUM1
		PUS7L
		PVR
		PXDN
		PXYLP1
		PYGB
		PYGO1
		QKI
		QSER1
		RAB10
		RAB11A
		RAB11FIP2
		RAB14
		RAB18
		RAB1A
		RAB21
		RAB2B
		RAB30
		RAB31
		RAB39B
		RAB3C
		RAB3GAP2
		RAB6A
		RAB8B
		RABGGTB
		RAC1
		RAD1
		RAD23B
		RAD51AP1
		RALB
		RALGPS2
		RAMAC
		RAP1A
		RAP2C
		RAPGEF6
		RAPH1
		RB1
		RBBP4
		RBBP9
		RBFOX2
		RBM14
		RBM18
		RBM24
		RBM27
		RBM33
		RBM8A
		RBMS1
		RBMX2
		RBMXL1
		RBPJ
		RCBTB1
		RCN1
		RCN2
		RECQL5
		REP15
		RFK
		RGMB
		RHOF
		RHOU
		RIT1
		RLIM
		RMRP
		RNF11
		RNF138
		RNF138P1
		RNF144A
		RNF146
		RNF149
		RNF150
		RNF152
		RNF185
		RNF187
		RNF2
		RNF216
		RNF219
		RNF38
		RNF6
		RNGTT
		RNMT
		RNU11
		RNU12
		ROD1
		RP2
		RPIA
		RPL17-C18orf32
		RPL18A
		RPL18AP3
		RPL22L1
		RPL27A
		RPL28
		RPL30
		RPL39
		RPPH1
		RPRD1A
		RPRD1B
		RPS12
		RPS2
		RPS6KA3
		RPS6KL1
		RPSA
		RRM2B
		RRN3
		RRP15
		RSBN1
		RSL24D1
		RTN3
		RTN4
		RWDD4
		S100A16
		S100PBP
		S1PR3
		SAMD4A
		SAMD5
		SAR1B
		SARM1
		SAV1
		SCAMP1
		SCARB2
		SCARNA13
		SCARNA14
		SCARNA15
		SCD
		SCD5
		SCML1
		SCOC
		SCRN1
		SDC1
		SDC3
		SDC4
		SDCBP
		SDE2
		SEC14L1
		SEC23A
		SEC61A1
		SEC62
		SEL1L
		SELENOI
		SELENOK
		SELENOT
		SEMA3C
		SERINC1
		SERINC5
		SERPINE1
		SERPINH1
		SERTAD4
		SERTM1
		SESN3
		SESTD1
		SETD7
		SFRP1
		SFRS11
		SFRS3
		SFRS9
		SFT2D3
		SFXN1
		SGPL1
		SGPP1
		SH3BGRL
		SH3BGRL2
		SH3BP5
		SH3PXD2B
		SHC4
		SIKE1
		SINHCAF
		SIRT1
		SKA2
		SKIL
		SKP1
		SLC12A2
		SLC16A1
		SLC1A1
		SLC1A4
		SLC1A5
		SLC25A24
		SLC25A40
		SLC25A46
		SLC26A2
		SLC2A1
		SLC2A12
		SLC30A1
		SLC30A7
		SLC31A1
		SLC35B2
		SLC35B4
		SLC35D1
		SLC35E1
		SLC35F2
		SLC35G1
		SLC38A1
		SLC38A2
		SLC39A1
		SLC39A10
		SLC39A12
		SLC39A14
		SLC39A6
		SLC39A9
		SLC3A1
		SLC46A1
		SLC4A7
		SLC5A2
		SLC5A3
		SLC6A15
		SLC7A1
		SLC7A11
		SLC7A2
		SLC7A5
		SLC7A6
		SLC9A6
		SLC9A8
		SLCO3A1
		SLX4IP
		SMAD3
		SMAD9
		SMIM13
		SMIM14
		SMIM15
		SMS
		SMYD5
		SNAP23
		SNED1
		SNHG10
		SNHG12
		SNHG3
		SNHG3-RCC1
		SNHG6
		SNHG7
		SNHG8
		SNRK
		SNRNP48
		SNRPC
		SNRPG
		SNU13
		SNX1
		SNX10
		SNX16
		SNX19
		SNX24
		SNX6
		SOAT1
		SOCS5
		SORT1
		SOX11
		SOX2OT
		SOX4
		SP1
		SP3
		SPARC
		SPCS1
		SPCS2
		SPCS3
		SPHAR
		SPIN1
		SPOCK1
		SPP1
		SPPL2B
		SPRN
		SPRYD7
		SPTSSA
		SQSTM1
		SRA10
		SRA13
		SRA17
		SRA19
		SRA24
		SRA26
		SRA31
		SRA33
		SRA4
		SRA44
		SRA45
		SRA48
		SRA51
		SRA57
		SRA6
		SRA61
		SRA62
		SRA63
		SRA64
		SRA67
		SRA68
		SRA69
		SRA72
		SRA81
		SRC
		SRD12C
		SRD2
		SRD5A1
		SRD75
		SRD79
		SREBF2
		SREK1IP1
		SRP14
		SRP9
		SRSF10
		SRSF8
		SSR1
		SSR3
		SSX2IP
		ST6GALNAC3
		STARD4
		STARD7
		STAT3
		STC1
		STC2
		STCH
		STK17B
		STK26
		STMN1
		STMP1
		STOM
		STX12
		STX16
		STX6
		STX7
		STXBP6
		STYX
		SUB1
		SUGT1
		SUGT1P1
		SUMO2
		SUMO3
		SUN1
		SURF4
		SYBL1
		SYNC
		SYNCRIP
		SYNPR
		SYPL1
		SYT11
		TADA1
		TAF13
		TAF9B
		TATDN3
		TBC1D2B
		TBCE
		TBL1XR1
		TCEA1
		TCEAL9
		TCF12
		TCF7L2
		TDG
		TEAD1
		TENT5C
		TEX101
		TEX261
		TFAM
		TFRC
		TGFBI
		TGFBR1
		TGFBR2
		TGOLN2
		THAP10
		THAP2
		THBS1
		THC2504576
		THC2718727
		THC2783023
		THRAP2
		THSD4
		TIFA
		TIGD2
		TIMM8A
		TIMP2
		TIPIN
		TIPRL
		TM4SF1
		TM7SF1
		TM9SF3
		TM9SF4
		TMBIM6
		TMCC3
		TMCO1
		TMED10
		TMED5
		TMED7
		TMED7-TICAM2
		TMED8
		TMEM106B
		TMEM107
		TMEM120B
		TMEM123
		TMEM127
		TMEM135
		TMEM154
		TMEM164
		TMEM165
		TMEM167A
		TMEM167B
		TMEM169
		TMEM170A
		TMEM170B
		TMEM184B
		TMEM192
		TMEM194A
		TMEM2
		TMEM200A
		TMEM201
		TMEM222
		TMEM230
		TMEM242
		TMEM245
		TMEM248
		TMEM263
		TMEM265
		TMEM267
		TMEM30A
		TMEM33
		TMEM35B
		TMEM38B
		TMEM41B
		TMEM43
		TMEM49
		TMEM50A
		TMEM59
		TMEM65
		TMEM69
		TMEM87B
		TMEM9
		TMOD2
		TMTC3
		TMX1
		TMX3
		TMX4
		TNC
		TNFAIP2
		TNFAIP8L1
		TNFRSF19
		TNPO1
		TNPO2
		TNRC6B
		TNS1
		TNS3
		TOM1L2
		TOMM20
		TOR1AIP2
		TOX4
		TPARL
		TPCN1
		TPM4
		TPP1
		TPT1
		TRA2A
		TRAM2
		TRAPPC6B
		TRIM2
		TRIM23
		TRIM36
		TRIQK
		TRMT10A
		TROVE2
		TRPC1
		TRPC5OS
		TRUB1
		TSC22D3
		TSNAX
		TSPAN12
		TSPAN13
		TSPAN14
		TSPAN3
		TSPAN6
		TSPAN9
		TSPYL4
		TTC30A
		TTC33
		TTL
		TTLL12
		TTYH3
		TUB
		TVP23B
		TWF1
		TWNK
		TWSG1
		TXNDC15
		TXNDC16
		TXNDC17
		TXNDC5
		TXNRD1
		UBE2B
		UBE2D1
		UBE2E1
		UBE2E3
		UBE2G1
		UBE2J1
		UBE2K
		UBE2L6
		UBE2N
		UBE2V2
		UBE2W
		UBL3
		UBQLN1
		UBR1
		UBR7
		UBTD2
		UBXD8
		UGCG
		UGGT1
		UGT1A7
		UHMK1
		UMAD1
		UNC119B
		UPF3B
		UPRT
		USP13
		USP14
		USP22
		VAMP2
		VAMP4
		VAMP7
		VAPA
		VBP1
		VCAN
		VCL
		VEGFA
		VEZF1
		VHL
		VIM
		VKORC1L1
		VMA21
		VOPP1
		VPS39
		VTRNA1-1
		WAPAL
		WASF1
		WASF2
		WBP4
		WDFY1
		WDR41
		WDR77
		WDR82
		WDR83
		WDR89
		WEE2
		WHSC1
		WIPF2
		WNT5A
		WRB
		WTAP
		WWTR1
		XIAP
		XPO7
		XPR1
		XTP3TPA
		YAP1
		YES1
		YIPF6
		YKT6
		YPEL5
		YWHAB
		YWHAG
		YWHAQ
		YWHAZ
		YY1AP1
		YY2
		ZACN
		ZBTB26
		ZBTB33
		ZBTB4
		ZBTB41
		ZBTB6
		ZC2HC1A
		ZC3H12C
		ZCCHC10
		ZDHHC18
		ZDHHC21
		ZDHHC9
		ZFAND1
		ZFAND3
		ZFAND5
		ZFP1
		ZFYVE27
		ZIC1
		ZMAT3
		ZNF181
		ZNF24
		ZNF264
		ZNF280D
		ZNF281
		ZNF283
		ZNF302
		ZNF322
		ZNF330
		ZNF354C
		ZNF420
		ZNF428
		ZNF460
		ZNF512B
		ZNF529
		ZNF572
		ZNF573
		ZNF609
		ZNF627
		ZNF664
		ZNF670
		ZNF678
		ZNF697
		ZNF720
		ZNF770
		ZNF772
		ZSWIM4

## Sheet: U251_U343_merged_DOWN_expanded
gene_name	log2FoldChange_clone3	padj_clone3	change_clone3	log2FoldChange_clone5	padj_clone5	change_clone5	log2FoldChange_clone1	padj_clone1	change_clone1	log2FoldChange_clone4	padj_clone4	change_clone4
AAGAB	-0.22883	0.0180462	DOWN	-0.248216	0.0101839	DOWN	-0.0986197	0.0410346	DOWN	-0.137196	0.0021338	DOWN
ACTL6A	-0.415898	5.63089e-05	DOWN	-0.247311	0.0288892	DOWN	-0.203304	1.2263e-06	DOWN	-0.173409	4.30069e-05	DOWN
ADGRA3	-0.1942	0.0313176	DOWN	-0.495733	6.14921e-10	DOWN	-0.231768	6.76558e-10	DOWN	-0.3453	1.0327e-20	DOWN
AGO2	-0.226223	0.0490352	DOWN	-0.27274	0.0155566	DOWN	-0.199326	0.000367591	DOWN	-0.267471	7.32448e-07	DOWN
ALDH16A1	-0.395488	0.0166871	DOWN	-0.415171	0.0123174	DOWN	-0.242542	6.88568e-05	DOWN	-0.194209	0.0017773	DOWN
ALYREF	-0.813534	6.22681e-09	DOWN	-0.634038	9.58829e-06	DOWN	-0.187187	2.83481e-07	DOWN	-0.153088	3.57732e-05	DOWN
AMOT	-0.503093	2.55207e-06	DOWN	-1.10378	5.53718e-28	DOWN	-0.0998236	0.00876393	DOWN	-0.149647	2.42717e-05	DOWN
ARHGAP26	-0.271217	0.0407382	DOWN	-0.338204	0.0088433	DOWN	-0.526512	5.51583e-13	DOWN	-0.386409	1.81722e-07	DOWN
ASF1B	-0.457375	0.000689301	DOWN	-0.354497	0.0122298	DOWN	-0.218709	9.99068e-08	DOWN	-0.388853	2.34388e-22	DOWN
ASRGL1	-0.753789	4.39353e-07	DOWN	-1.55028	8.91431e-27	DOWN	-0.30798	0.00101312	DOWN	-0.519391	6.46352e-09	DOWN
ATAD2	-0.742995	4.27444e-13	DOWN	-0.366965	0.000897016	DOWN	-0.179432	2.32508e-07	DOWN	-0.404824	4.21161e-34	DOWN
ATAD5	-0.631658	0.000377573	DOWN	-0.612363	0.000635282	DOWN	-0.243607	0.00169983	DOWN	-0.365676	7.26189e-07	DOWN
AURKA	-0.737718	9.453e-13	DOWN	-0.256585	0.0310828	DOWN	-0.251454	1.3076e-08	DOWN	-0.209923	2.78192e-06	DOWN
BCOR	-0.402551	4.81231e-05	DOWN	-0.658158	3.17849e-12	DOWN	-0.283328	0.00103645	DOWN	-0.373083	7.05685e-06	DOWN
BIRC5	-0.473158	6.85616e-05	DOWN	-0.362286	0.00351884	DOWN	-0.20733	2.59339e-10	DOWN	-0.116335	0.000769814	DOWN
BLM	-0.573423	4.87198e-07	DOWN	-0.544522	1.9559e-06	DOWN	-0.255948	0.00563713	DOWN	-0.497471	7.81143e-09	DOWN
BORA	-0.640698	1.48325e-07	DOWN	-0.353445	0.00743284	DOWN	-0.217314	0.00991892	DOWN	-0.337423	1.85392e-05	DOWN
BRCA1	-0.609676	1.03913e-11	DOWN	-0.396793	2.05987e-05	DOWN	-0.130764	0.00262751	DOWN	-0.12388	0.00420981	DOWN
BRCA2	-0.446381	0.0441693	DOWN	-0.451893	0.045271	DOWN	-0.191593	0.00198575	DOWN	-0.276807	2.575e-06	DOWN
BRI3BP	-0.504291	1.56369e-05	DOWN	-0.332472	0.00760839	DOWN	-0.107879	0.015134	DOWN	-0.186667	4.23878e-06	DOWN
BUB1	-0.398874	1.19698e-05	DOWN	-0.204094	0.0460923	DOWN	-0.20536	8.04784e-10	DOWN	-0.236167	9.79466e-13	DOWN
BUB1B	-0.591478	3.74429e-10	DOWN	-0.488283	3.36381e-07	DOWN	-0.12598	0.00286308	DOWN	-0.176522	1.05289e-05	DOWN
C12orf49	-0.297939	0.0034766	DOWN	-0.662844	1.30924e-12	DOWN	-0.13399	0.000437217	DOWN	-0.290303	3.77685e-16	DOWN
C5orf34	-0.674048	1.19534e-06	DOWN	-0.398891	0.0075192	DOWN	-0.550768	3.51873e-08	DOWN	-0.589489	3.43554e-09	DOWN
CABLES1	-0.80489	3.18613e-07	DOWN	-1.60492	5.62222e-26	DOWN	-0.992617	8.79934e-22	DOWN	-0.647478	3.84346e-10	DOWN
CADM1	-0.234432	0.00894445	DOWN	-0.796276	7.78118e-24	DOWN	-0.383012	5.43455e-30	DOWN	-0.409323	5.20543e-34	DOWN
CALM2	-0.352206	0.0016767	DOWN	-0.429377	8.6513e-05	DOWN	-0.106097	2.23138e-05	DOWN	-0.177341	7.95368e-14	DOWN
CALM3	-0.449003	4.57611e-05	DOWN	-0.256132	0.0353957	DOWN	-0.0907357	0.00302331	DOWN	-0.133315	3.58218e-06	DOWN
CAPN7	-0.335274	0.0197868	DOWN	-0.515591	0.000146738	DOWN	-0.131558	0.012517	DOWN	-0.178805	0.000307391	DOWN
CASC5	-0.720516	1.06555e-05	DOWN	-0.665375	5.67393e-05	DOWN	-0.201691	4.59779e-05	DOWN	-0.418472	6.97138e-19	DOWN
CBL	-0.306592	0.0140219	DOWN	-0.433685	0.00027346	DOWN	-0.243236	1.83543e-07	DOWN	-0.251739	5.70714e-08	DOWN
CBX3	-0.359081	0.0236299	DOWN	-0.434042	0.00519309	DOWN	-0.167631	5.18535e-12	DOWN	-0.248208	2.25546e-25	DOWN
CCNA1	-0.694094	6.25798e-07	DOWN	-1.39972	2.29401e-25	DOWN	-3.80112	2.43012e-07	DOWN	-5.53332	3.45671e-06	DOWN
CCNA2	-0.79533	1.64584e-12	DOWN	-0.408921	0.000712037	DOWN	-0.294924	5.02978e-16	DOWN	-0.372701	7.62891e-25	DOWN
CCNB2	-0.313372	0.00343864	DOWN	-0.231812	0.0432183	DOWN	-0.232643	6.85983e-09	DOWN	-0.295267	8.88663e-14	DOWN
CCNE2	-1.12835	6.94865e-13	DOWN	-0.66562	5.2514e-05	DOWN	-0.365331	5.77203e-10	DOWN	-0.608969	3.00726e-25	DOWN
CDC20	-0.782083	1.06718e-07	DOWN	-0.5065	0.00110989	DOWN	-0.221705	4.93357e-08	DOWN	-0.193693	2.31408e-06	DOWN
CDC25B	-0.475181	0.000504292	DOWN	-0.336809	0.0208984	DOWN	-0.308736	2.05217e-10	DOWN	-0.191194	0.000151633	DOWN
CDC45	-0.815594	2.91743e-12	DOWN	-0.344226	0.00789152	DOWN	-0.209355	0.00015276	DOWN	-0.245966	5.44073e-06	DOWN
CDC6	-0.697753	1.59375e-09	DOWN	-0.513777	1.57554e-05	DOWN	-0.253131	1.0156e-08	DOWN	-0.299796	6.4978e-12	DOWN
CDC7	-0.310072	0.0418777	DOWN	-0.370845	0.0132425	DOWN	-0.131589	0.00640771	DOWN	-0.292731	2.99672e-11	DOWN
CDCA2	-0.645368	2.0228e-12	DOWN	-0.466778	6.93012e-07	DOWN	-0.278901	5.67496e-10	DOWN	-0.273971	1.14536e-09	DOWN
CDCA5	-0.73539	1.35938e-09	DOWN	-0.546245	1.18791e-05	DOWN	-0.164069	0.000191069	DOWN	-0.29845	8.15485e-13	DOWN
CDCA8	-0.712249	1.56345e-08	DOWN	-0.572866	8.30221e-06	DOWN	-0.217963	8.67923e-06	DOWN	-0.234142	1.33707e-06	DOWN
CDK1	-0.701958	2.39064e-07	DOWN	-0.328426	0.0315614	DOWN	-0.271825	1.06356e-14	DOWN	-0.388777	8.76134e-29	DOWN
CDK2	-0.437094	1.89195e-06	DOWN	-0.622937	2.10893e-12	DOWN	-0.152036	8.30976e-07	DOWN	-0.26998	1.11898e-19	DOWN
CDK5RAP2	-0.555738	6.40348e-12	DOWN	-0.254759	0.0040582	DOWN	-0.153409	4.59779e-05	DOWN	-0.239577	2.82228e-11	DOWN
CDT1	-0.664945	2.22445e-08	DOWN	-0.389651	0.00216231	DOWN	-0.177593	0.00527127	DOWN	-0.146828	0.0236666	DOWN
CENPE	-0.572366	0.000335338	DOWN	-0.396507	0.0202149	DOWN	-0.24757	1.19735e-08	DOWN	-0.314186	2.01314e-13	DOWN
CENPI	-0.57603	2.46707e-07	DOWN	-0.401253	0.000582184	DOWN	-0.283895	1.09596e-06	DOWN	-0.539942	2.40134e-21	DOWN
CENPO	-0.576637	1.21204e-05	DOWN	-0.522891	8.95058e-05	DOWN	-0.116368	0.0144716	DOWN	-0.160353	0.000329072	DOWN
CENPP	-0.612064	1.88393e-06	DOWN	-0.349022	0.0122676	DOWN	-0.199612	0.0175286	DOWN	-0.288603	0.000241958	DOWN
CENPU	-0.363751	0.00148593	DOWN	-0.332979	0.00445072	DOWN	-0.364765	1.04816e-11	DOWN	-0.504223	4.25875e-21	DOWN
CEP97	-0.53161	0.00673427	DOWN	-0.57428	0.00333863	DOWN	-0.134108	0.0255652	DOWN	-0.222359	4.91792e-05	DOWN
CHAF1A	-0.361453	0.010133	DOWN	-0.327272	0.024131	DOWN	-0.149083	0.000319597	DOWN	-0.201449	4.27944e-07	DOWN
CHAMP1	-0.402735	6.80688e-06	DOWN	-0.276892	0.00344976	DOWN	-0.12285	0.0139232	DOWN	-0.132356	0.00640138	DOWN
CHEK1	-0.71601	3.30268e-13	DOWN	-0.690958	1.91811e-12	DOWN	-0.185198	0.000520464	DOWN	-0.241891	2.61788e-06	DOWN
CIT	-0.400326	8.12008e-05	DOWN	-0.566618	6.90435e-09	DOWN	-0.378085	2.46839e-25	DOWN	-0.465704	1.92594e-37	DOWN
CLSPN	-0.791181	2.43945e-17	DOWN	-0.600216	2.41619e-10	DOWN	-0.225335	0.000390354	DOWN	-0.347252	1.04673e-08	DOWN
CMSS1	-0.285686	0.0118571	DOWN	-0.35938	0.00115673	DOWN	-0.135893	0.0467959	DOWN	-0.14547	0.0280788	DOWN
CNR1	-0.834701	1.67625e-05	DOWN	-2.63181	1.7184e-48	DOWN	-0.509097	3.24566e-28	DOWN	-0.260312	3.79249e-08	DOWN
CORO2B	-1.06119	6.09736e-25	DOWN	-2.02659	4.87172e-86	DOWN	-0.349292	4.76054e-14	DOWN	-0.437784	2.65984e-21	DOWN
CRY1	-0.229922	0.0384639	DOWN	-0.669899	7.84695e-12	DOWN	-0.128299	0.0361421	DOWN	-0.303104	2.21039e-08	DOWN
CSE1L	-0.801512	2.06447e-12	DOWN	-0.331927	0.00898338	DOWN	-0.0885399	0.00496809	DOWN	-0.123893	3.0486e-05	DOWN
DAPK2	-0.666831	1.00596e-10	DOWN	-1.65547	1.14094e-62	DOWN	-1.11621	1.41855e-08	DOWN	-0.934341	1.89422e-06	DOWN
DCLRE1B	-0.361604	0.00431294	DOWN	-0.360424	0.00486788	DOWN	-0.161844	0.00792012	DOWN	-0.258737	5.50378e-06	DOWN
DDX10	-1.34084	2.96405e-33	DOWN	-1.54694	2.57805e-44	DOWN	-0.370099	5.072e-07	DOWN	-0.300999	5.58484e-05	DOWN
DERL2	-0.316901	0.00475988	DOWN	-0.26669	0.0228232	DOWN	-0.136906	0.0325376	DOWN	-0.193474	0.00115435	DOWN
DHX9	-0.547787	2.56713e-10	DOWN	-0.278926	0.00300259	DOWN	-0.0928077	0.000881415	DOWN	-0.174611	1.59257e-11	DOWN
DNA2	-0.674787	9.40553e-09	DOWN	-0.388005	0.00201837	DOWN	-0.246524	0.00434199	DOWN	-0.382152	3.064e-06	DOWN
DNAAF5	-0.431086	7.61511e-06	DOWN	-0.342137	0.00058306	DOWN	-0.137206	0.00241705	DOWN	-0.102803	0.0287532	DOWN
DNAJC9	-0.53668	3.26012e-07	DOWN	-0.273484	0.0183989	DOWN	-0.29392	0.000779803	DOWN	-0.366443	1.47221e-05	DOWN
DTX3L	-0.305031	0.022014	DOWN	-0.375512	0.00389175	DOWN	-0.130002	0.0107835	DOWN	-0.286356	5.68332e-10	DOWN
E2F2	-0.669049	1.8449e-07	DOWN	-0.871075	3.53866e-12	DOWN	-0.19213	0.027234	DOWN	-0.420772	8.05725e-08	DOWN
E2F8	-0.966009	6.74497e-14	DOWN	-0.757848	6.56575e-09	DOWN	-0.264183	5.12079e-05	DOWN	-0.502874	1.14295e-15	DOWN
ECT2	-0.635299	3.64085e-05	DOWN	-0.566825	0.000290442	DOWN	-0.260229	2.38949e-18	DOWN	-0.445784	9.30649e-52	DOWN
EIF3B	-0.544919	3.91263e-06	DOWN	-0.421359	0.00056459	DOWN	-0.175325	3.16583e-12	DOWN	-0.13301	2.11289e-07	DOWN
EIF4G2	-0.488183	9.41468e-10	DOWN	-0.290045	0.000609012	DOWN	-0.151676	1.30381e-12	DOWN	-0.151385	1.16363e-12	DOWN
ELOVL6	-0.286008	0.0206383	DOWN	-1.00303	1.07122e-20	DOWN	-0.955925	3.38894e-123	DOWN	-1.24935	7.77014e-200	DOWN
EML5	-0.609638	0.000142152	DOWN	-0.824955	1.22987e-07	DOWN	-0.409207	0.0024214	DOWN	-0.76069	4.29307e-09	DOWN
EPS8	-0.513891	1.22642e-08	DOWN	-0.427134	3.13229e-06	DOWN	-0.206952	2.90526e-06	DOWN	-0.191541	1.61182e-05	DOWN
ESCO2	-0.795881	1.92554e-06	DOWN	-0.586951	0.000741216	DOWN	-0.181758	0.0015124	DOWN	-0.366951	6.12666e-12	DOWN
ESPL1	-0.689111	1.24517e-08	DOWN	-0.571535	3.3448e-06	DOWN	-0.203799	1.05929e-05	DOWN	-0.247252	4.68842e-08	DOWN
EXOSC9	-0.364506	0.000494789	DOWN	-0.285738	0.00907501	DOWN	-0.231045	1.85883e-05	DOWN	-0.25026	2.64031e-06	DOWN
EXPH5	-0.594009	0.00259656	DOWN	-1.28445	5.99259e-12	DOWN	-0.665186	0.000352135	DOWN	-0.5483	0.00349972	DOWN
EZH2	-0.486718	7.49357e-08	DOWN	-0.280825	0.00389687	DOWN	-0.127079	0.000678619	DOWN	-0.256224	2.19365e-13	DOWN
FAM111A	-0.421723	0.000560564	DOWN	-0.371848	0.00301597	DOWN	-0.287279	1.72873e-12	DOWN	-0.524747	1.1433e-38	DOWN
FAM111B	-1.06797	5.26291e-19	DOWN	-0.749267	8.79752e-10	DOWN	-0.14239	0.00757855	DOWN	-0.454085	1.74136e-21	DOWN
FAM126A	-0.326353	0.0402382	DOWN	-0.328886	0.0420581	DOWN	-0.13959	0.0015972	DOWN	-0.200461	1.8774e-06	DOWN
FAM64A	-0.625827	2.02492e-06	DOWN	-0.530692	7.73957e-05	DOWN	-0.38051	4.13678e-12	DOWN	-0.471382	6.77709e-18	DOWN
FANCD2	-0.825118	8.70819e-24	DOWN	-0.665911	7.56052e-16	DOWN	-0.180103	2.876e-05	DOWN	-0.352839	9.63938e-18	DOWN
FANCG	-0.76881	2.58422e-09	DOWN	-0.385352	0.00630715	DOWN	-0.119181	0.0450114	DOWN	-0.176894	0.00118104	DOWN
FANCI	-0.612383	6.02712e-15	DOWN	-0.350189	2.14312e-05	DOWN	-0.121544	8.50172e-05	DOWN	-0.301852	1.9324e-25	DOWN
FEN1	-0.642534	4.5678e-06	DOWN	-0.381905	0.0118876	DOWN	-0.164031	3.59558e-06	DOWN	-0.250253	2.53363e-13	DOWN
FGD5-AS1	-0.331067	0.00723028	DOWN	-0.484546	3.56251e-05	DOWN	-0.241017	1.92298e-19	DOWN	-0.303394	3.87459e-30	DOWN
FGFR1	-0.73644	1.26525e-11	DOWN	-0.498459	9.41446e-06	DOWN	-0.164493	2.65922e-10	DOWN	-0.139136	1.2172e-07	DOWN
FGFR3	-0.469804	0.000148429	DOWN	-1.40955	1.55663e-34	DOWN	-0.434343	8.67719e-35	DOWN	-0.42304	7.43954e-33	DOWN
GAP43	-0.488862	7.13871e-05	DOWN	-1.7691	1.72333e-53	DOWN	-1.25316	0.00989208	DOWN	-1.18205	0.0139734	DOWN
GFRA1	-0.872355	3.46718e-13	DOWN	-0.557949	7.45446e-06	DOWN	-0.368258	1.02546e-25	DOWN	-0.26844	4.52757e-14	DOWN
GGCT	-0.519135	2.17215e-05	DOWN	-0.468564	0.000157824	DOWN	-0.1516	0.00493188	DOWN	-0.230271	5.56644e-06	DOWN
GGH	-0.32225	0.0198197	DOWN	-0.653121	2.09953e-07	DOWN	-0.213153	1.79329e-08	DOWN	-0.127217	0.00141197	DOWN
GMPPB	-0.411383	0.00493108	DOWN	-0.600461	1.65096e-05	DOWN	-0.246169	4.36845e-08	DOWN	-0.277591	4.82527e-10	DOWN
GNG11	-0.285926	0.0410324	DOWN	-0.693196	2.88916e-08	DOWN	-0.100511	0.0426726	DOWN	-0.125434	0.00713672	DOWN
GPD2	-0.45812	0.00243056	DOWN	-0.661155	4.56332e-06	DOWN	-0.18762	6.44194e-08	DOWN	-0.333489	3.67233e-23	DOWN
GPN3	-0.58595	0.000132487	DOWN	-0.716419	1.79423e-06	DOWN	-0.176612	0.0160956	DOWN	-0.192929	0.00669727	DOWN
GPSM2	-0.365123	0.000345111	DOWN	-0.506694	2.48743e-07	DOWN	-0.252143	3.64727e-08	DOWN	-0.39861	5.04983e-19	DOWN
GRHL1	-0.532999	0.00294466	DOWN	-1.83472	3.03069e-25	DOWN	-1.37415	1.70572e-09	DOWN	-1.77059	9.47453e-14	DOWN
GRIA4	-1.09301	1.44902e-05	DOWN	-4.20093	9.03658e-32	DOWN	-2.66014	3.22481e-05	DOWN	-4.29599	2.0302e-06	DOWN
GSG2	-0.736657	1.55711e-08	DOWN	-0.430066	0.00197072	DOWN	-0.27938	0.0124919	DOWN	-0.25953	0.0200714	DOWN
H2AFX	-0.599143	7.58494e-07	DOWN	-0.450661	0.000327314	DOWN	-0.302569	2.23108e-14	DOWN	-0.152279	0.000278708	DOWN
HAUS2	-0.597917	6.46731e-09	DOWN	-0.39175	0.000281738	DOWN	-0.192005	0.0192968	DOWN	-0.374954	5.67187e-07	DOWN
HMGB2	-0.264863	0.0447865	DOWN	-0.324077	0.0119368	DOWN	-0.193656	2.22224e-12	DOWN	-0.330857	1.94458e-34	DOWN
HMGN2	-0.364789	0.00376412	DOWN	-0.526099	1.19485e-05	DOWN	-0.298942	1.17981e-14	DOWN	-0.413887	4.31332e-27	DOWN
ICMT	-0.315582	9.6264e-05	DOWN	-0.406816	2.2567e-07	DOWN	-0.162783	5.09776e-06	DOWN	-0.238106	5.38044e-12	DOWN
IFI44L	-0.643073	0.00099513	DOWN	-1.24332	9.57016e-12	DOWN	-0.923608	0.000373554	DOWN	-0.970455	0.000167522	DOWN
INCENP	-0.440585	0.00018389	DOWN	-0.326172	0.00862629	DOWN	-0.179553	0.000254318	DOWN	-0.184943	0.000135377	DOWN
IPO5	-0.742625	4.02705e-17	DOWN	-0.342587	0.000309824	DOWN	-0.0809038	0.00240423	DOWN	-0.102186	6.16355e-05	DOWN
JADE1	-0.303172	0.0061571	DOWN	-0.531421	2.61907e-07	DOWN	-0.355884	2.22064e-12	DOWN	-0.368134	3.49866e-13	DOWN
KCNMB4	-0.44661	4.65347e-05	DOWN	-0.646832	1.10313e-09	DOWN	-0.753141	8.81467e-06	DOWN	-0.399889	0.0250874	DOWN
KCTD12	-0.698764	2.17804e-06	DOWN	-0.422877	0.00774809	DOWN	-0.691945	9.27004e-27	DOWN	-0.773227	2.82597e-32	DOWN
KHSRP	-0.311194	0.000886055	DOWN	-0.279854	0.00348559	DOWN	-0.0825418	0.0226068	DOWN	-0.0797051	0.0258461	DOWN
KIAA1524	-1.12389	4.23344e-20	DOWN	-0.880867	1.04799e-12	DOWN	-0.152356	0.00379247	DOWN	-0.253632	2.29613e-07	DOWN
KIF15	-0.381181	5.46221e-05	DOWN	-0.371303	9.40614e-05	DOWN	-0.302735	7.21306e-12	DOWN	-0.46372	3.16275e-26	DOWN
KIF18B	-0.438892	0.000662115	DOWN	-0.400566	0.00232254	DOWN	-0.221414	1.00321e-08	DOWN	-0.236906	6.70868e-10	DOWN
KIF2C	-0.498859	1.37121e-05	DOWN	-0.403334	0.000647539	DOWN	-0.188152	2.40745e-06	DOWN	-0.232669	2.73174e-09	DOWN
KITLG	-0.953696	2.00955e-05	DOWN	-0.898714	6.67557e-05	DOWN	-0.132808	5.53201e-05	DOWN	-0.461818	6.80813e-51	DOWN
KLHDC8A	-1.66126	0.00371973	DOWN	-3.4996	2.40853e-07	DOWN	-1.3177	1.74852e-46	DOWN	-1.46027	2.34417e-54	DOWN
KLHL25	-0.436908	0.0015274	DOWN	-0.361622	0.0117842	DOWN	-0.802999	5.22274e-31	DOWN	-0.807322	7.2408e-31	DOWN
KNTC1	-0.55043	3.23376e-06	DOWN	-0.410637	0.000846415	DOWN	-0.158367	2.21429e-06	DOWN	-0.319158	2.77348e-23	DOWN
KPNA2	-0.756812	6.63013e-10	DOWN	-0.488109	0.000141554	DOWN	-0.303955	9.59771e-26	DOWN	-0.19558	3.86924e-11	DOWN
KPNB1	-0.545567	1.50857e-09	DOWN	-0.408821	1.03831e-05	DOWN	-0.15448	4.17564e-10	DOWN	-0.089795	0.000557203	DOWN
KRBOX4	-0.285308	0.0166495	DOWN	-0.373828	0.00127176	DOWN	-0.322003	0.0456453	DOWN	-0.403629	0.00833146	DOWN
LIFR	-0.592113	0.0020931	DOWN	-0.6499	0.000671397	DOWN	-0.800316	1.71627e-58	DOWN	-0.722364	9.03407e-48	DOWN
LMNB2	-0.436254	3.76598e-06	DOWN	-0.306226	0.00202526	DOWN	-0.194749	2.07767e-13	DOWN	-0.213137	5.96937e-16	DOWN
LRRC16A	-0.274785	0.00331114	DOWN	-0.315167	0.000661869	DOWN	-0.256402	0.000112665	DOWN	-0.50709	1.7872e-15	DOWN
LRRC8B	-1.21046	1.22661e-13	DOWN	-1.71833	6.94141e-27	DOWN	-0.372597	0.000669895	DOWN	-0.400854	0.000197318	DOWN
LRRC8C	-1.21266	8.08286e-14	DOWN	-1.34307	6.01514e-17	DOWN	-0.272258	1.2316e-06	DOWN	-0.483502	1.03014e-18	DOWN
LRRC8D	-0.317345	0.0279141	DOWN	-0.648953	6.96276e-07	DOWN	-0.509147	4.83139e-68	DOWN	-0.549996	3.75063e-78	DOWN
LSM3	-0.49936	4.33203e-07	DOWN	-0.54728	2.1428e-08	DOWN	-0.151819	0.00199687	DOWN	-0.278139	1.36768e-09	DOWN
LSM5	-0.434817	0.000662639	DOWN	-0.559704	6.27896e-06	DOWN	-0.154996	0.000465152	DOWN	-0.258837	6.53563e-10	DOWN
MAD2L1	-0.427341	0.0103681	DOWN	-0.487608	0.00307582	DOWN	-0.260389	3.06194e-09	DOWN	-0.355928	2.11103e-16	DOWN
MAGI3	-0.772477	2.22254e-12	DOWN	-0.602657	7.11946e-08	DOWN	-0.201383	0.00376883	DOWN	-0.299888	4.90606e-06	DOWN
MCM2	-0.569171	8.35929e-05	DOWN	-0.419965	0.00581235	DOWN	-0.0971625	0.000384587	DOWN	-0.207601	3.02162e-16	DOWN
MCM4	-0.703753	5.48304e-15	DOWN	-0.377922	7.38441e-05	DOWN	-0.108617	1.16458e-05	DOWN	-0.264525	9.67898e-30	DOWN
MCM8	-0.660835	4.44346e-12	DOWN	-0.401021	6.06441e-05	DOWN	-0.222743	1.02807e-05	DOWN	-0.349656	7.8336e-13	DOWN
MEST	-0.682879	4.26004e-05	DOWN	-1.04427	5.84943e-11	DOWN	-0.43749	8.81926e-33	DOWN	-0.257314	6.05435e-12	DOWN
METTL7A	-0.398018	0.00324314	DOWN	-1.55599	2.79253e-37	DOWN	-0.329622	1.52049e-13	DOWN	-0.790312	1.42357e-69	DOWN
MIOS	-0.451832	1.79023e-06	DOWN	-0.524243	1.77148e-08	DOWN	-0.121466	0.0377492	DOWN	-0.131334	0.0201836	DOWN
MRM2	-0.546161	1.25521e-07	DOWN	-0.707532	2.10185e-12	DOWN	-0.189566	4.32698e-05	DOWN	-0.216813	1.91299e-06	DOWN
MSH6	-0.262634	0.0106329	DOWN	-0.376602	0.000121522	DOWN	-0.0806699	0.0246832	DOWN	-0.204528	8.74559e-11	DOWN
MZT1	-0.582531	0.00754743	DOWN	-0.656775	0.00235793	DOWN	-0.301783	7.48284e-12	DOWN	-0.314467	9.31117e-13	DOWN
NCAPD3	-0.512442	7.66625e-07	DOWN	-0.36897	0.000642766	DOWN	-0.173092	1.23692e-06	DOWN	-0.328504	1.30313e-21	DOWN
NCAPG	-0.743178	2.32458e-11	DOWN	-0.303681	0.0149072	DOWN	-0.192021	1.16757e-06	DOWN	-0.35452	1.18427e-20	DOWN
NCAPG2	-0.509174	5.56413e-10	DOWN	-0.205174	0.0279176	DOWN	-0.0911083	0.022147	DOWN	-0.254744	2.89588e-13	DOWN
NEDD1	-0.30754	0.0416283	DOWN	-0.573941	3.1591e-05	DOWN	-0.137133	0.00159336	DOWN	-0.262671	8.88154e-11	DOWN
NEIL3	-0.623016	3.53107e-08	DOWN	-0.537052	2.7067e-06	DOWN	-0.306848	0.00430143	DOWN	-0.42426	3.58496e-05	DOWN
NEMP1	-0.609451	4.78041e-08	DOWN	-0.729057	2.75989e-11	DOWN	-0.202281	1.60927e-08	DOWN	-0.321107	4.56382e-20	DOWN
NGRN	-0.234752	0.00723626	DOWN	-0.25253	0.00381833	DOWN	-0.150572	0.00612689	DOWN	-0.218213	2.42611e-05	DOWN
NOVA1	-0.880635	0.00603261	DOWN	-2.19275	7.28173e-11	DOWN	-0.346344	0.0153809	DOWN	-0.296426	0.0406452	DOWN
NR3C1	-0.409782	0.000732142	DOWN	-0.27626	0.035355	DOWN	-0.133263	0.00147772	DOWN	-0.115821	0.00627255	DOWN
NRCAM	-1.19693	1.21446e-21	DOWN	-1.13737	8.63068e-20	DOWN	-0.302119	3.1991e-13	DOWN	-0.458516	1.13054e-28	DOWN
NSUN5	-0.506838	0.00346147	DOWN	-4.0866	2.84707e-110	DOWN	-2.24596	3.84999e-07	DOWN	-2.45486	7.71174e-08	DOWN
NTRK3	-0.576058	0.000176409	DOWN	-0.980265	1.46532e-11	DOWN	-0.157152	0.000163791	DOWN	-0.243824	8.14504e-10	DOWN
NUDT1	-0.308711	0.0474138	DOWN	-0.571382	5.90535e-05	DOWN	-0.327821	8.8249e-09	DOWN	-0.432838	1.58694e-14	DOWN
NUDT15	-0.678012	5.13427e-06	DOWN	-0.697472	2.52637e-06	DOWN	-0.139801	0.0334927	DOWN	-0.240656	5.37645e-05	DOWN
NUP205	-0.636278	4.75559e-10	DOWN	-0.282704	0.0128903	DOWN	-0.136359	5.75333e-05	DOWN	-0.21224	5.77942e-11	DOWN
NUP210	-0.397963	0.00107157	DOWN	-1.04653	3.63659e-21	DOWN	-0.242572	2.73699e-13	DOWN	-0.326981	2.36705e-23	DOWN
NUP85	-0.588707	3.15451e-06	DOWN	-0.354176	0.00938602	DOWN	-0.12537	0.0106497	DOWN	-0.135057	0.00467955	DOWN
NUP93	-0.441031	0.000980743	DOWN	-0.310261	0.030782	DOWN	-0.145743	0.000145741	DOWN	-0.114446	0.00360452	DOWN
NUSAP1	-0.393731	0.000324602	DOWN	-0.33336	0.00314422	DOWN	-0.367717	3.0379e-44	DOWN	-0.567269	9.87474e-101	DOWN
OAS3	-0.287299	0.0222812	DOWN	-0.811675	3.14616e-13	DOWN	-0.224519	1.19859e-07	DOWN	-0.330559	1.67396e-15	DOWN
ODC1	-0.998413	2.36019e-27	DOWN	-1.10299	1.44202e-33	DOWN	-0.0847104	0.00160452	DOWN	-0.0576601	0.042515	DOWN
OIP5	-0.675617	1.24697e-08	DOWN	-0.601237	5.08099e-07	DOWN	-0.26681	0.023199	DOWN	-0.290744	0.0107619	DOWN
ORAI1	-0.394093	0.0013602	DOWN	-0.299518	0.0215264	DOWN	-1.03567	5.83924e-77	DOWN	-1.10981	1.09277e-85	DOWN
PAICS	-0.298824	0.00285512	DOWN	-0.293575	0.00374567	DOWN	-0.228195	7.58985e-15	DOWN	-0.308481	2.22612e-26	DOWN
PARPBP	-0.693319	0.000304303	DOWN	-0.842949	7.15803e-06	DOWN	-0.242161	0.000575314	DOWN	-0.222242	0.00162762	DOWN
PBK	-0.762516	9.76873e-10	DOWN	-0.414394	0.00201026	DOWN	-0.229682	8.16891e-11	DOWN	-0.30376	2.79396e-18	DOWN
PDHX	-0.249889	0.0124147	DOWN	-0.237689	0.0202149	DOWN	-0.137857	0.0122725	DOWN	-0.13742	0.011385	DOWN
PHF19	-0.880718	7.49856e-13	DOWN	-0.517692	6.00044e-05	DOWN	-0.231382	1.70191e-11	DOWN	-0.311507	4.61002e-20	DOWN
PIF1	-0.358795	0.0116548	DOWN	-0.317368	0.0318125	DOWN	-0.383033	0.000286462	DOWN	-0.408754	8.84698e-05	DOWN
PKP2	-0.916518	1.35938e-09	DOWN	-0.465521	0.00466781	DOWN	-0.160722	0.00132532	DOWN	-0.239901	4.48888e-07	DOWN
PLA2G16	-0.371784	0.00903112	DOWN	-1.67451	2.32919e-39	DOWN	-0.205819	3.1051e-05	DOWN	-0.198701	5.52825e-05	DOWN
PLK4	-0.502117	9.28452e-06	DOWN	-0.539901	1.5354e-06	DOWN	-0.293614	3.05962e-08	DOWN	-0.407722	5.62322e-15	DOWN
PLS1	-0.545034	0.000774482	DOWN	-1.04199	5.77321e-12	DOWN	-0.637337	2.34241e-06	DOWN	-0.709691	1.29582e-07	DOWN
PLSCR1	-0.92018	4.15812e-17	DOWN	-0.663103	2.71371e-09	DOWN	-0.13957	0.0137759	DOWN	-0.427312	2.25369e-17	DOWN
POLA1	-0.709301	2.49827e-14	DOWN	-0.307998	0.00250723	DOWN	-0.131346	0.0135454	DOWN	-0.30951	9.46912e-11	DOWN
POLA2	-0.568617	6.20413e-05	DOWN	-0.499448	0.000571451	DOWN	-0.147972	0.00580241	DOWN	-0.293701	2.72652e-09	DOWN
POLD3	-0.604728	6.88335e-13	DOWN	-0.487986	1.06223e-08	DOWN	-0.16298	0.00209337	DOWN	-0.213229	2.65847e-05	DOWN
PPAT	-0.566733	1.10194e-07	DOWN	-0.445058	4.80051e-05	DOWN	-0.172817	0.0116918	DOWN	-0.176432	0.00875926	DOWN
PPIA	-0.397542	0.000193427	DOWN	-0.237968	0.0428611	DOWN	-0.177045	5.3982e-07	DOWN	-0.183363	1.79031e-07	DOWN
PPL	-0.547589	0.000727976	DOWN	-4.44771	1.54624e-105	DOWN	-0.787802	3.60818e-19	DOWN	-0.427018	1.68574e-06	DOWN
PPM1G	-0.283129	0.0344362	DOWN	-0.415235	0.00104358	DOWN	-0.221433	8.02516e-12	DOWN	-0.187904	9.0442e-09	DOWN
PPP1CA	-0.339854	0.0113388	DOWN	-0.281064	0.0468987	DOWN	-0.162244	7.83216e-06	DOWN	-0.0978519	0.0113693	DOWN
PRC1	-0.484649	4.73641e-06	DOWN	-0.253565	0.031421	DOWN	-0.269682	1.19638e-29	DOWN	-0.388133	1.54232e-59	DOWN
PRIM1	-0.613742	1.41111e-08	DOWN	-0.481629	1.36428e-05	DOWN	-0.241984	0.0020023	DOWN	-0.386094	2.02148e-07	DOWN
PRKAR2A	-0.306979	0.00136661	DOWN	-0.33281	0.000478993	DOWN	-0.521711	2.48078e-36	DOWN	-0.554197	2.89848e-40	DOWN
PRKDC	-0.511929	1.44888e-06	DOWN	-0.448082	3.2136e-05	DOWN	-0.188009	6.8509e-14	DOWN	-0.252312	1.81942e-24	DOWN
PRPF19	-0.392425	0.00208917	DOWN	-0.305787	0.0231257	DOWN	-0.158602	1.83554e-08	DOWN	-0.171431	8.79165e-10	DOWN
PRR11	-0.439504	3.33464e-07	DOWN	-0.229738	0.0152704	DOWN	-0.442632	1.62153e-25	DOWN	-0.296703	4.93204e-12	DOWN
PSMC3IP	-0.653039	2.63385e-08	DOWN	-0.650469	2.68012e-08	DOWN	-0.269649	1.95252e-05	DOWN	-0.301606	1.29354e-06	DOWN
PTBP1	-0.303062	0.00177553	DOWN	-0.2527	0.0121777	DOWN	-0.133496	2.04995e-07	DOWN	-0.104986	6.07313e-05	DOWN
PTPRD	-4.13526	9.60353e-12	DOWN	-7.48796	2.34885e-08	DOWN	-0.226103	0.00125	DOWN	-0.205518	0.00345916	DOWN
PTPRN2	-0.652665	0.000413242	DOWN	-1.82975	5.63996e-24	DOWN	-0.573037	3.20042e-07	DOWN	-0.474671	2.68489e-05	DOWN
RAB8A	-0.312265	0.00143083	DOWN	-0.273131	0.00681174	DOWN	-0.181441	0.00011062	DOWN	-0.232556	3.44912e-07	DOWN
RACGAP1	-0.761761	2.20054e-18	DOWN	-0.342035	0.000263523	DOWN	-0.207688	8.102e-11	DOWN	-0.300331	1.03033e-21	DOWN
RAD18	-0.830021	2.99179e-14	DOWN	-0.921223	1.73338e-17	DOWN	-0.193171	0.000115316	DOWN	-0.221624	6.30305e-06	DOWN
RAD54L	-0.573299	0.000115597	DOWN	-0.468561	0.00232677	DOWN	-0.2016	0.00162215	DOWN	-0.303485	6.15771e-07	DOWN
RAP1GAP2	-0.313387	0.0314982	DOWN	-0.712834	5.82706e-08	DOWN	-1.94402	1.86541e-13	DOWN	-1.91021	5.34801e-13	DOWN
RBBP8	-0.41812	2.69124e-05	DOWN	-0.432374	1.32773e-05	DOWN	-0.3793	6.09697e-20	DOWN	-0.29271	2.93208e-12	DOWN
RBL1	-0.540392	3.32895e-05	DOWN	-0.426514	0.00157935	DOWN	-0.25576	5.96817e-05	DOWN	-0.382062	5.79973e-10	DOWN
RBMX	-0.48371	3.90232e-07	DOWN	-0.369015	0.000175519	DOWN	-0.129724	0.000178744	DOWN	-0.230275	1.58485e-12	DOWN
RCC1	-0.700101	2.68526e-07	DOWN	-0.731738	5.90548e-08	DOWN	-0.182097	0.000537894	DOWN	-0.134087	0.0140788	DOWN
RDX	-0.673781	2.2141e-11	DOWN	-0.971267	2.96392e-23	DOWN	-0.0937437	0.0100248	DOWN	-0.197466	1.73426e-09	DOWN
REEP1	-0.301882	0.0141121	DOWN	-0.254505	0.0497514	DOWN	-0.51185	7.23674e-08	DOWN	-0.897435	4.71504e-21	DOWN
RFC3	-0.637473	2.04269e-07	DOWN	-0.354878	0.00765782	DOWN	-0.111724	0.0316314	DOWN	-0.263242	8.98328e-09	DOWN
RIC8B	-0.436334	3.96436e-05	DOWN	-0.770491	2.57083e-14	DOWN	-0.423884	1.42881e-23	DOWN	-0.513106	1.4044e-33	DOWN
RNF169	-0.298066	0.00419701	DOWN	-0.411153	4.11883e-05	DOWN	-0.215179	5.68591e-05	DOWN	-0.290551	2.13682e-08	DOWN
RNF182	-0.390474	0.00047267	DOWN	-0.368007	0.00116351	DOWN	-0.215727	0.000240655	DOWN	-0.208273	0.000370117	DOWN
RPA1	-0.417944	0.000156772	DOWN	-0.307084	0.0084552	DOWN	-0.215359	4.83637e-14	DOWN	-0.30888	9.45084e-28	DOWN
RPA3	-0.427923	0.000449143	DOWN	-0.512398	1.77267e-05	DOWN	-0.33962	1.82129e-12	DOWN	-0.480029	9.91631e-24	DOWN
RRM2	-0.784821	9.50356e-20	DOWN	-0.81076	2.86968e-21	DOWN	-0.423842	2.72918e-40	DOWN	-0.680128	5.58474e-99	DOWN
RTTN	-0.50645	2.76502e-05	DOWN	-0.445017	0.00030538	DOWN	-0.272602	0.0107835	DOWN	-0.30607	0.00318466	DOWN
RYBP	-0.376949	0.0467425	DOWN	-0.87789	1.909e-07	DOWN	-0.191701	5.09227e-06	DOWN	-0.120694	0.00648575	DOWN
SACM1L	-0.389434	0.0214888	DOWN	-0.48626	0.00321402	DOWN	-0.315437	2.48339e-17	DOWN	-0.392325	4.81646e-26	DOWN
SACS	-0.676834	0.000135778	DOWN	-0.857444	6.61744e-07	DOWN	-0.198602	0.000103415	DOWN	-0.21788	1.37835e-05	DOWN
SAPCD2	-0.69266	4.42556e-12	DOWN	-0.399761	0.000152657	DOWN	-0.506038	1.46666e-17	DOWN	-0.579814	1.96096e-22	DOWN
SENP1	-0.579705	2.51078e-10	DOWN	-0.350674	0.000279281	DOWN	-0.14979	0.00816989	DOWN	-0.227848	1.60138e-05	DOWN
SERPINB8	-0.429679	0.000152042	DOWN	-0.585529	1.1135e-07	DOWN	-0.220843	0.000202863	DOWN	-0.202733	0.000665434	DOWN
SETD1B	-0.532695	4.05287e-05	DOWN	-0.364934	0.00818449	DOWN	-0.366767	8.06824e-17	DOWN	-0.441715	1.21408e-23	DOWN
SF3B2	-0.316917	0.00698727	DOWN	-0.282923	0.0197019	DOWN	-0.0796134	0.00379954	DOWN	-0.093918	0.000392676	DOWN
SGO1	-0.576896	1.3759e-07	DOWN	-0.494528	8.72647e-06	DOWN	-0.171903	0.0271474	DOWN	-0.31597	7.66103e-06	DOWN
SKA3	-1.04282	1.90181e-23	DOWN	-0.369502	0.00127158	DOWN	-0.256483	9.46219e-07	DOWN	-0.406228	1.95599e-15	DOWN
SKP2	-0.461502	8.33383e-06	DOWN	-0.297549	0.00722216	DOWN	-0.261475	1.38016e-07	DOWN	-0.385281	2.63843e-15	DOWN
SLC4A8	-0.4082	0.000427427	DOWN	-1.04414	3.63392e-22	DOWN	-0.706697	2.90519e-64	DOWN	-0.804905	4.2177e-81	DOWN
SLFN11	-0.496332	3.7351e-07	DOWN	-0.548528	1.29206e-08	DOWN	-0.223598	1.91097e-06	DOWN	-0.54601	3.69084e-33	DOWN
SMC1A	-0.471778	3.00988e-05	DOWN	-0.285444	0.0202769	DOWN	-0.107839	4.03527e-05	DOWN	-0.223569	1.51554e-19	DOWN
SMC4	-0.595226	3.78118e-05	DOWN	-0.409582	0.00760839	DOWN	-0.201023	3.29275e-13	DOWN	-0.354329	1.94038e-39	DOWN
SMCHD1	-0.431904	0.0176559	DOWN	-0.494005	0.00603592	DOWN	-0.663347	6.55808e-74	DOWN	-0.18679	7.79592e-07	DOWN
SNCAIP	-1.14347	4.5678e-06	DOWN	-0.784401	0.00239546	DOWN	-1.13459	2.69409e-114	DOWN	-1.91383	3.71261e-267	DOWN
SNRNP40	-0.453902	0.000415933	DOWN	-0.457728	0.000383165	DOWN	-0.245636	6.61964e-05	DOWN	-0.219816	0.000386854	DOWN
SOCS3	-0.311359	0.0100957	DOWN	-0.751738	6.35032e-12	DOWN	-0.532732	1.23321e-39	DOWN	-0.458136	1.72366e-29	DOWN
SOGA1	-0.524096	1.8126e-06	DOWN	-0.367608	0.00141747	DOWN	-0.203084	2.7975e-10	DOWN	-0.225361	1.80239e-12	DOWN
SPAG5	-0.671488	5.0606e-08	DOWN	-0.473496	0.000219197	DOWN	-0.205916	6.78828e-10	DOWN	-0.200718	1.74042e-09	DOWN
SPC24	-0.393088	0.000402357	DOWN	-0.283655	0.016247	DOWN	-0.366815	5.08319e-07	DOWN	-0.430669	2.49046e-09	DOWN
SPIN4	-0.514541	0.0025754	DOWN	-0.733572	8.96539e-06	DOWN	-0.300061	2.44575e-07	DOWN	-0.427999	5.94389e-14	DOWN
SRGAP1	-0.485107	1.3823e-06	DOWN	-0.700767	7.15107e-13	DOWN	-0.342582	0.0245597	DOWN	-0.367979	0.0131409	DOWN
SRSF1	-0.425182	0.000136138	DOWN	-0.434992	9.2943e-05	DOWN	-0.0833575	0.00194934	DOWN	-0.153574	6.96514e-10	DOWN
SRSF2	-0.387303	1.45079e-05	DOWN	-0.304893	0.000976049	DOWN	-0.185135	1.29713e-12	DOWN	-0.192991	1.09005e-13	DOWN
SRSF3	-0.367916	0.00198113	DOWN	-0.372291	0.00184459	DOWN	-0.0851814	0.00218053	DOWN	-0.153067	2.9019e-09	DOWN
SRSF7	-0.270945	0.009619	DOWN	-0.379219	0.000150517	DOWN	-0.108459	0.00605622	DOWN	-0.211138	5.18368e-09	DOWN
SSH2	-0.303913	0.00218413	DOWN	-0.399902	3.10846e-05	DOWN	-0.220415	5.46789e-05	DOWN	-0.162779	0.00389457	DOWN
SSRP1	-0.319894	0.0060212	DOWN	-0.297623	0.0124591	DOWN	-0.142295	4.84366e-08	DOWN	-0.229926	9.77388e-20	DOWN
STAG1	-0.508792	1.77063e-05	DOWN	-0.530586	6.8603e-06	DOWN	-0.27564	2.94593e-14	DOWN	-0.371944	6.0781e-25	DOWN
STAMBPL1	-0.831451	8.88937e-08	DOWN	-0.894937	6.73611e-09	DOWN	-0.797029	3.18773e-11	DOWN	-0.960351	2.18985e-15	DOWN
STARD3NL	-0.269269	0.007092	DOWN	-0.304698	0.00208013	DOWN	-0.179302	0.00321977	DOWN	-0.145957	0.0190245	DOWN
STIL	-0.538017	1.21951e-09	DOWN	-0.444108	7.67305e-07	DOWN	-0.24244	0.000130578	DOWN	-0.31178	3.97188e-07	DOWN
STIP1	-0.686568	2.91038e-08	DOWN	-0.53098	2.88208e-05	DOWN	-0.0705629	0.0187064	DOWN	-0.133767	7.25971e-07	DOWN
STMN3	-0.733678	0.0123331	DOWN	-0.638455	0.0373552	DOWN	-0.209335	0.0071718	DOWN	-0.434103	1.3656e-09	DOWN
STT3B	-0.373165	0.0410324	DOWN	-0.432765	0.0162904	DOWN	-0.205818	1.01624e-14	DOWN	-0.263825	1.13187e-23	DOWN
SUV39H1	-0.406623	0.0100435	DOWN	-0.459812	0.00328482	DOWN	-0.154123	0.0261484	DOWN	-0.170771	0.0107296	DOWN
SUZ12	-0.479484	0.015819	DOWN	-0.572534	0.00330488	DOWN	-0.490038	1.90865e-52	DOWN	-0.525602	1.24627e-59	DOWN
TACC1	-0.390611	0.000341977	DOWN	-0.435221	5.3214e-05	DOWN	-0.203466	1.52913e-08	DOWN	-0.285301	5.57336e-16	DOWN
TFAP2C	-0.734021	1.51783e-14	DOWN	-0.43961	1.04627e-05	DOWN	-0.685473	2.91072e-27	DOWN	-1.12052	1.06772e-64	DOWN
TIMELESS	-0.388073	0.00124788	DOWN	-0.566234	8.11251e-07	DOWN	-0.253756	3.55928e-18	DOWN	-0.308163	3.11514e-26	DOWN
TMEM106A	-0.42442	0.0471365	DOWN	-0.505186	0.017401	DOWN	-0.894697	0.0112066	DOWN	-0.711926	0.0460933	DOWN
TMEM209	-0.389307	0.00208886	DOWN	-0.424832	0.000729522	DOWN	-0.170854	0.00246431	DOWN	-0.131318	0.0244072	DOWN
TMPO	-0.709135	4.37185e-09	DOWN	-0.815508	6.62183e-12	DOWN	-0.247309	2.54369e-19	DOWN	-0.364945	5.17141e-41	DOWN
TNIK	-0.530401	6.93779e-08	DOWN	-0.960337	1.69939e-24	DOWN	-0.680879	8.71735e-22	DOWN	-0.325539	8.34952e-06	DOWN
TOE1	-0.754694	2.7405e-08	DOWN	-0.507914	0.000345607	DOWN	-0.226163	0.0276622	DOWN	-0.341202	0.000353748	DOWN
TOP2A	-0.717471	1.74594e-11	DOWN	-0.5682	1.58441e-07	DOWN	-0.269226	5.90596e-28	DOWN	-0.264843	4.5071e-27	DOWN
TOPBP1	-0.338051	7.61344e-05	DOWN	-0.371798	1.11226e-05	DOWN	-0.0889058	0.01807	DOWN	-0.206753	6.29913e-10	DOWN
TP73	-0.413244	0.000449594	DOWN	-0.521399	5.96075e-06	DOWN	-0.576975	4.75141e-09	DOWN	-0.667935	1.12552e-11	DOWN
TRA2B	-0.263121	0.0307701	DOWN	-0.565611	2.41656e-07	DOWN	-0.111402	0.000137001	DOWN	-0.214259	5.83601e-15	DOWN
TRIM47	-0.30816	0.00460798	DOWN	-0.843977	1.10236e-17	DOWN	-0.276918	1.09146e-08	DOWN	-0.126662	0.0172971	DOWN
TROAP	-0.620317	2.66906e-05	DOWN	-0.360122	0.0261742	DOWN	-0.314105	3.69876e-09	DOWN	-0.467078	5.09033e-19	DOWN
TUBA1B	-0.623654	1.32425e-05	DOWN	-0.342187	0.0308785	DOWN	-0.284794	2.00683e-31	DOWN	-0.315043	2.64896e-38	DOWN
TUBB2A	-0.444083	0.00121339	DOWN	-0.393373	0.00527798	DOWN	-0.341173	5.59256e-07	DOWN	-0.260146	0.000184605	DOWN
TUBB4B	-0.741206	2.03316e-10	DOWN	-0.274704	0.0412578	DOWN	-0.231485	6.70717e-22	DOWN	-0.198377	2.73853e-16	DOWN
TUBGCP3	-0.676042	8.37451e-10	DOWN	-0.3954	0.000696554	DOWN	-0.206228	0.000475996	DOWN	-0.262869	4.15539e-06	DOWN
U2AF2	-0.282347	0.0352327	DOWN	-0.296442	0.0281646	DOWN	-0.0929825	0.00180789	DOWN	-0.0915019	0.00191338	DOWN
UBA2	-0.407694	7.06607e-05	DOWN	-0.377404	0.000280731	DOWN	-0.231037	2.94941e-08	DOWN	-0.245219	2.99003e-09	DOWN
UBE2C	-0.726615	6.16455e-07	DOWN	-0.464235	0.0027156	DOWN	-0.331543	2.92908e-15	DOWN	-0.376177	3.152e-19	DOWN
UHRF1	-0.653985	9.35634e-06	DOWN	-0.500151	0.00110357	DOWN	-0.225171	1.63317e-05	DOWN	-0.34766	5.02041e-12	DOWN
UNG	-0.518995	3.95723e-06	DOWN	-0.592967	8.52132e-08	DOWN	-0.104832	0.00341831	DOWN	-0.181828	4.71712e-08	DOWN
UPF1	-0.438945	7.80345e-05	DOWN	-0.389282	0.000593186	DOWN	-0.0908539	0.0263365	DOWN	-0.087564	0.0302301	DOWN
USP1	-0.449564	0.00590848	DOWN	-0.520012	0.00121774	DOWN	-0.247301	2.22922e-10	DOWN	-0.382866	1.69862e-23	DOWN
VCAM1	-1.5974	1.90447e-06	DOWN	-2.32582	4.26472e-11	DOWN	-2.0105	3.81807e-10	DOWN	-1.03837	0.000571004	DOWN
WDHD1	-0.547632	4.36486e-09	DOWN	-0.367885	0.000155751	DOWN	-0.223891	9.92325e-05	DOWN	-0.302712	5.85993e-08	DOWN
WDR76	-0.559536	1.70769e-08	DOWN	-0.327814	0.00199494	DOWN	-0.262745	8.9536e-08	DOWN	-0.441393	4.85097e-20	DOWN
WLS	-0.956112	1.99082e-25	DOWN	-0.694811	8.00534e-14	DOWN	-0.359036	5.48947e-29	DOWN	-0.39355	3.31329e-34	DOWN
WNT7B	-0.66536	0.00273055	DOWN	-0.606749	0.00768307	DOWN	-1.37066	0.0224075	DOWN	-1.70814	0.00449348	DOWN
YEATS4	-0.352563	0.0090366	DOWN	-0.419456	0.00157841	DOWN	-0.181347	0.00371919	DOWN	-0.212947	0.000433025	DOWN
ZFP3	-0.629343	1.90973e-05	DOWN	-1.1457	1.1688e-15	DOWN	-6.48472	1.57107e-08	DOWN	-8.25924	1.42877e-10	DOWN
ZNF43	-0.777143	0.00119646	DOWN	-1.72837	1.40125e-13	DOWN	-1.75243	0.0142677	DOWN	-5.65636	5.52163e-05	DOWN
ZNF436	-0.436881	0.000507169	DOWN	-1.36971	4.46244e-33	DOWN	-0.240328	0.000350691	DOWN	-0.239642	0.000326685	DOWN
ZNF542P	-0.525119	0.000112605	DOWN	-4.43207	3.18927e-155	DOWN	-6.50099	2.10471e-20	DOWN	-9.59957	1.58694e-14	DOWN
ZWILCH	-0.565772	2.38954e-05	DOWN	-0.627202	2.10247e-06	DOWN	-0.227	5.20046e-06	DOWN	-0.319527	3.84121e-11	DOWN
ZWINT	-0.704844	6.63446e-15	DOWN	-0.391959	3.91794e-05	DOWN	-0.166723	5.94408e-05	DOWN	-0.35384	3.2023e-19	DOWN

## Sheet: Msi1 vs miR-137
Down in Msi1 KO		miR-137 targets
AMOT		AACS
AURKA		AASS
BCOR		ABCG4
CALM3		ABHD13
CDC6		ABHD2
CENPE		ABHD5
CEP97		ABHD6
CLSPN		ABTB1
CSE1L		ACACA
ECT2		ACAP2
EIF4G2		ACSL6
ELOVL6		ACTBL2
EPS8		ADAM23
ESCO2		ADAM9
EZH2		ADAMTS15
GGCT		ADAMTS5
GPD2		ADCY2
GPSM2		ADCY9
ICMT		ADIPOR1
KCTD12		ADO
KPNB1		ADRB1
LIFR		AFG3L1
MAD2L1		AGGF1
MCM4		AGPAT3
MCM8		AGPAT5
MEST		AGPAT9
NEIL3		AHCYL1
NTRK3		AHCYL2
PLS1		AHR
PRR11		AJUBA
PSMC3IP		AKAP10
PTBP1		AKT2
RAB8A		ALG12
RCC1		ALG14
RFC3		AMMECR1
RTTN		AMOT
SMC1A		ANGPTL2
SMC4		ANKRD12
STT3B		ANKRD13A
SUZ12		ANKRD32
TMPO		ANKRD44
TNIK		ANKRD52
WDR76		A4
YEATS4		A8
ZWINT		ANXA7
AAGAB		AP1G1
ACTL6A		API5
ADGRA3		APLN
AGO2		APPL2
ALDH16A1		AQP4
ALYREF		ARF6
ARHGAP26		ARG2
ASF1B		ARHGAP11A
ASRGL1		ARHGAP42
ATAD2		ARHGAP5
ATAD5		ARHGEF18
BIRC5		ARID4B
BLM		ARMC1
BORA		ARSB
BRCA1		ARSK
BRCA2		ASH1L
BRI3BP		ASPH
BUB1		ASXL2
BUB1B		ATG4C
C12orf49		ATG7
C5orf34		ATOH8
CABLES1		ATOX1
CADM1		ATP10A
CALM2		ATP11A
CAPN7		ATP1B1
CASC5		ATP2A2
CBL		ATP2B1
CBX3		ATP2B2
CCNA1		ATP5F1
CCNA2		ATP8B1
CCNB2		ATPAF1
CCNE2		ATRNL1
CDC20		ATXN1
CDC25B		ATXN1L
CDC45		ATXN7
CDC7		AURKA
CDCA2		AZIN1
CDCA5		B3GALNT2
CDCA8		B3GALT2
CDK1		B4GALT5
CDK2		B4GALT6
CDK5RAP2		BACH1
CDT1		BACH2
CENPI		BAG2
CENPO		BAG4
CENPP		BAI3
CENPU		BAIAP2L1
CHAF1A		BAZ1A
CHAMP1		BAZ2A
CHEK1		BBS2
CIT		BBX
CMSS1		BCAT1
CNR1		BCL11B
CORO2B		BCL2L11
CRY1		BCL2L13
DAPK2		BCL7A
DCLRE1B		BCOR
DDX10		BCORL1
DERL2		BDP1
DHX9		BEND3
DNA2		BEND6
DNAAF5		BHLHE22
DNAJC9		BMP2K
DTX3L		BMP7
E2F2		BNIP2
E2F8		BNIP3L
EIF3B		BRD1
EML5		BRP44L
ESPL1		BRWD3
EXOSC9		BSN
EXPH5		BTAF1
FAM111A		BTBD1
FAM111B		C10ORF81
FAM126A		C11orf30
FAM64A		C11orf57
FANCD2		C11orf87
FANCG		C12ORF32
FANCI		C14ORF145
FEN1		C14ORF179
FGD5-AS1		C15ORF63
FGFR1		C16orf52
FGFR3		C16ORF75
GAP43		C17orf103
GFRA1		C17ORF103
GGH		C17ORF58
GMPPB		C18orf25
GNG11		C18ORF56
GPN3		C1GALT1
GRHL1		C1ORF96
GRIA4		C20ORF108
GSG2		C20ORF134
H2AFX		C20ORF20
HAUS2		C21orf91
HMGB2		C2CD2
HMGN2		C2orf68
IFI44L		C2ORF7
INCENP		C3orf58
IPO5		C3ORF64
JADE1		C4orf29
KCNMB4		C4ORF46
KHSRP		C6orf47
KIAA1524		C7ORF60
KIF15		C8ORF33
KIF18B		C8ORF37
KIF2C		C9ORF24
KITLG		C9ORF5
KLHDC8A		C9ORF7
KLHL25		CA7
KNTC1		CABLES2
KPNA2		CACNA1C
KRBOX4		CACNA1H
LMNB2		CACNB2
LRRC16A		CADM2
LRRC8B		CADPS2
LRRC8C		CALCOCO1
LRRC8D		CALCRL
LSM3		CALD1
LSM5		CALM3
MAGI3		CALN1
MCM2		CAMK2A
METTL7A		CAMK2N1
MIOS		CAMK4
MRM2		CAMKK2
MSH6		CAPN2
MZT1		CASP3
NCAPD3		CBARA1
NCAPG		CBFA2T2
NCAPG2		CBR4
NEDD1		CCDC126
NEMP1		CCDC152
NGRN		CCDC153
NOVA1		CCDC34
NR3C1		CCDC85C
NRCAM		CCNG2
NSUN5		CCNI
NUDT1		CCNJ
NUDT15		CCNY
NUP205		CCT6A
NUP210		CD24
NUP85		CD2AP
NUP93		CD302
NUSAP1		CD83
OAS3		CDC37L1
ODC1		CDC42
OIP5		CDC42BPA
ORAI1		CDC42EP2
PAICS		CDC6
PARPBP		CDCA7L
PBK		CDH11
PDHX		CDH20
PHF19		CDH6
PIF1		CDK19
PKP2		CDK6
PLA2G16		CDKN3
PLK4		CEND1
PLSCR1		CENPE
POLA1		CENPW
POLA2		CEP192
POLD3		CEP63
PPAT		CEP70
PPIA		CEP72
PPL		CEP85L
PPM1G		CEP97
PPP1CA		CERK
PRC1		CFL2
PRIM1		CHD1
PRKAR2A		CHD7
PRKDC		CHD9
PRPF19		CHGA
PTPRD		CHIC2
PTPRN2		CHM
RACGAP1		CHORDC1
RAD18		CHPT1
RAD54L		CHST1
RAP1GAP2		CHST10
RBBP8		CISD1
RBL1		CLASP2
RBMX		CLDN11
RDX		CLEC16A
REEP1		CLGN
RIC8B		CLPB
RNF169		CLSPN
RNF182		CNEP1R1
RPA1		CNIH4
RPA3		CNN2
RRM2		CT6L
RYBP		CNTNAP2
SACM1L		COBLL1
SACS		COL11A1
SAPCD2		COL14A1
SENP1		COL5A1
SERPINB8		COPS2
SETD1B		COQ7
SF3B2		COQ9
SGO1		COX2
SKA3		COX20
SKP2		COX7B
SLC4A8		CPA4
SLFN11		CPD
SMCHD1		CPE
SNCAIP		CPEB3
SNRNP40		CPLX1
SOCS3		CPM
SOGA1		CPNE8
SPAG5		CPSF6
SPC24		CRISPLD1
SPIN4		CRKL
SRGAP1		CSDA
SRSF1		CSDC2
SRSF2		CSE1L
SRSF3		CSMD1
SRSF7		CSMD3
SSH2		CSNK1A1
SSRP1		CSNK2A1
STAG1		CSTF2T
STAMBPL1		CTBP1
STARD3NL		CTDSP2
STIL		CTDSPL
STIP1		CTH
STMN3		CTNNA3
SUV39H1		CTPS
TACC1		CTPS2
TFAP2C		CTSF
TIMELESS		CTSL2
TMEM106A		CTTNBP2
TMEM209		CTTNBP2NL
TOE1		CUL4A
TOP2A		CXADR
TOPBP1		CXCL12
TP73		CXCL14
TRA2B		CXXC4
TRIM47		CYB5R4
TROAP		CYP1B1
TUBA1B		CYP24A1
TUBB2A		DAB2IP
TUBB4B		DAG1
TUBGCP3		DBN1
U2AF2		DCAF8
UBA2		DCBLD2
UBE2C		DCDC2
UHRF1		DCLK1
UNG		DCLK2
UPF1		DCP1A
USP1		DCUN1D1
VCAM1		DCUN1D3
WDHD1		DDI2
WLS		DDX3X
WNT7B		DENND4B
ZFP3		DENND5B
ZNF43		DEXI
ZNF436		DFFB
ZNF542P		DGKG
ZWILCH		DHFR
		DHFRL1
		DHX40
		DIAPH3
		DICER1
		DIP2C
		DIRAS1
		DIRAS2
		DMXL1
		DNAJB12
		DNAJB5
		DNAJC3
		DNAL1
		DNMT3A
		DOK6
		DPF3
		DPP8
		DR1
		DSCAML1
		DSTYK
		DTL
		DTX2
		DUSP1
		DUSP10
		DUSP16
		DUSP4
		DUSP5
		DUSP8
		DVL2
		DYNLT3
		DYRK1A
		DZIP1
		E2F6
		E2F7
		ECHDC1
		ECT2
		EDIL3
		EDN1
		EDNRB
		EFCAB14
		EFEMP2
		EFHC2
		EFNA2
		EFNA3
		EFNB2
		EFR3A
		EGFR
		EGR2
		EHBP1L1
		EHD1
		EIF2C1
		EIF2S3
		EIF4B
		EIF4E3
		EIF4EBP2
		EIF4G2
		ELAVL3
		ELFN2
		ELMOD2
		ELOVL1
		ELOVL2
		ELOVL6
		EML1
		EMP2
		ENAH
		ENHO
		ENPP4
		EPC2
		EPHA4
		EPHA5
		EPS8
		ERBB2IP
		ERBB4
		ERLIN2
		ESCO2
		ESRRA
		ESRRG
		ETFB
		ETV5
		EXO1
		EXOSC8
		EZH2
		FAHD2A
		FAM108A1
		FAM117B
		FAM126B
		FAM134B
		FAM134C
		FAM135B
		FAM149A
		FAM167A
		FAM168A
		FAM172A
		FAM174A
		FAM196B
		FAM19A5
		FAM20B
		FAM20C
		FAM36A
		FAM3C
		FAM40B
		FAM76B
		FAM78A
		FAM81A
		FAM84A
		FAM98A
		FANCM
		FARP1
		FAT3
		FBN2
		FBXL17
		FBXL4
		FBXL7
		FBXO32
		FBXO33
		FBXO41
		FBXO48
		FBXW7
		FGD4
		FGF11
		FGF9
		FGL2
		FHL3
		FITM2
		FKBP1A
		FKBP4
		FLRT2
		FMNL2
		FMO2
		FNBP1L
		FNIP1
		FNIP2
		FOXK1
		FOXN3
		FOXP1
		FREM2
		FRS2
		FRY
		FSTL1
		FSTL4
		FUNDC1
		FURIN
		FUT11
		FUT9
		FXYD6
		FZD8
		GABBR2
		GALNT1
		GAN
		GAREM
		GATSL2
		GBP2
		GCA
		GEMIN4
		GFPT1
		GGCT
		GIGYF1
		GINS1
		GINS2
		GIPC1
		GJC1
		GK
		GK5
		GLCE
		GLIPR1
		GLIPR2
		GLIS2
		GLO1
		GLTSCR1L
		GM2A
		GNA13
		GNB3
		GNPTAB
		GOLGA3
		GORASP2
		GPAM
		GPBP1L1
		GPCPD1
		GPD2
		GPR125
		GPR126
		GPR137B
		GPR137C
		GPR158
		GPR180
		GPR88
		GPRC5A
		GPSM2
		GPX7
		GRAMD3
		GRAMD4
		GREB1
		GRIA1
		GRID2
		GRIK3
		GRIP1
		GRK6
		GRM5
		GSPT1
		GTDC1
		GTF2A1
		GTF2E1
		GTPBP10
		GUCY1A2
		GULP1
		GXYLT1
		H3F3B
		H6PD
		HAUS5
		HCFC2
		HCN2
		HDX
		HEG1
		HELLS
		HERC3
		HERPUD2
		HEY2
		HFM1
		HIC1
		HIVEP3
		HLF
		HLTF
		HMBOX1
		HMGA2
		HMGCLL1
		HNRNPA3
		HNRNPU
		HOXA9
		HOXB13
		HPGD
		HS3ST3B1
		HTT
		ICA1L
		ICK
		ICMT
		IDE
		IFT20
		IGFBP5
		IGLON5
		IKZF4
		IL17RD
		IL1RAPL1
		IMPA2
		IMPACT
		ING2
		INPP4B
		INPP5A
		INTS2
		IRS2
		ISM2
		ITGA5
		ITGA8
		ITGAV
		ITGB3BP
		ITGB8
		JAG1
		JAKMIP2
		JDP2
		JHDM1D
		JMY
		JPH1
		JPH2
		JUB
		KAL1
		KANK4
		KAT2B
		KATNAL2
		KCNA2
		KCNAB1
		KCNAB3
		KCNB1
		KCNC1
		KCNC3
		KCND1
		KCND2
		KCNH1
		KCNK2
		KCNMB2
		KCTD12
		KCTD7
		KDELR3
		KDM1A
		KDM2A
		KDM4A
		KDM5B
		KDM7A
		KIAA1024
		KIAA1147
		KIAA1432
		KIAA1456
		KIAA1462
		KIAA1644
		KIAA1958
		KIF14
		KIF3B
		KIT
		KLF11
		KLF12
		KLF15
		KLF2
		KLF4
		KLF7
		KLHL10
		KLHL15
		KLHL17
		KLHL28
		KLHL5
		KPNB1
		LAPTM4B
		LAPTM5
		LATS2
		LBH
		LCOR
		LEMD2
		LEMD3
		LEPREL2
		LEPROT
		LGI3
		LHFP
		LHFPL2
		LIFR
		LIMCH1
		LIMK2
		LIN54
		LMBR1L
		LMNB1
		LMO4
		LMTK2
		LOC100129550
		LOC388789
		LONRF3
		LPCAT2
		LPGAT1
		LPPR4
		LRAT
		LRP12
		LRP6
		LRRC10B
		LRRC20
		LRRC4
		LRRC58
		LRRN3
		LURAP1L
		LUZP1
		LUZP2
		LYPD6
		LYPLA1
		MAD2L1
		MAF
		MAFK
		MAGEA3
		MAML1
		MAN2A1
		MANEA
		MAP2K4
		MAP2K6
		MAP3K1
		MAP4K2
		MAPK10
		MAPK1IP1L
		MAPK8
		MAPKAP1
		MARCH3
		MARCH7
		MARCH8
		MARCH9
		MARCKS
		MBD6
		MBNL2
		MBOAT1
		MBOAT2
		MBTPS2
		MCM4
		MCM6
		MCM8
		MCOLN3
		MDFIC
		MECP2
		MED1
		MED11
		MED14
		MED27
		MEF2A
		MEGF11
		MEGF9
		MEST
		MET
		METTL9
		MFSD6
		MGAT5B
		MGLL
		MIB1
		MID2
		MIER3
		MITF
		MLC1
		MLXIP
		MMD
		MORC4
		MPI
		MPP1
		MRPL18
		MSH2
		MSI1
		MSI2
		MSRB3
		MT1X
		MTA3
		MTBP
		MTDH
		MTF1
		MTFR1
		MTHFD2
		MTMR4
		MTMR7
		MTSS1
		MTUS1
		MTUS2
		MUTED
		MXD1
		MXRA7
		MYBPC3
		MYH10
		MYO1B
		MYO1C
		MYO5C
		NAA15
		NAA25
		NAA38
		NAB1
		NAB2
		NACC2
		NAGPA
		NAT8L
		NBEA
		NBEAL1
		NBEAL2
		NCK2
		NCKAP5
		NCLN
		NCOA1
		NCOA2
		NCOA3
		NDST1
		NECAB3
		NECAP1
		NEFH
		NEFL
		NEGR1
		NEIL3
		NEK2
		NETO1
		NEURL1B
		NFASC
		NFATC2
		NFIB
		NFIX
		NFYC
		NHLRC2
		NIN
		NIPA1
		NIPBL
		NKAIN1
		NLGN4X
		NMU
		TCH1
		VA1
		VA2
		NPC1
		Nr1i3
		NRAS
		NREP
		NRG1
		NRG2
		NRP1
		NRXN1
		NSF
		NSG1
		NSUN4
		NT5DC2
		NTRK3
		NUCKS1
		NUDCD3
		NUP43
		NXPH2
		NXT2
		ODZ2
		OPCML
		OSBP2
		OSBPL1A
		OSBPL3
		OSBPL8
		OSGEP
		OSTM1
		OTUD4
		OTUD7A
		OXR1
		OXSR1
		PADI4
		PAFAH1B2
		PAIP1
		PAK2
		PAK3
		PANK3
		PANX2
		PAPLN
		PAWR
		PBLD
		PBX3
		PCDH7
		PCGF5
		PCGF6
		PCMTD1
		PCTP
		PDCD6
		PDCD6IP
		PDCL3
		PDE10A
		PDE1B
		PDE3A
		PDE4A
		PDE4D
		PDE7A
		PDGFD
		PDGFRA
		PDHB
		PDK3
		PDLIM3
		PDS5A
		PDSS1
		PDZD2
		PECR
		PEX3
		PFAS
		PGP
		PHACTR4
		PHF15
		PHF17
		PHF20
		PHF3
		PHGDH
		PHIP
		PHLDB2
		PHLPP2
		PHTF2
		PI15
		PIAS2
		PIAS4
		PIGK
		PIK3R3
		PIP4K2C
		PITPNA
		PITPNM2
		PKDCC
		PKN2
		PLA2G15
		PLBD1
		PLCB1
		PLEKHA5
		PLEKHA7
		PLEKHB2
		PLEKHO2
		PLK2
		PLS1
		PLXDC2
		PLXNA2
		PLXNA3
		PLXNB2
		PMEPA1
		POLR2C
		POLR2H
		POLR3G
		POSTN
		PPARA
		PPIC
		PPM1E
		PPP1CB
		PPP1R14B
		PPP1R16B
		PPP1R3C
		PPP1R9A
		PPP4R2
		PPP5C
		PPP6C
		PPTC7
		PRDM16
		PREB
		PRICKLE1
		PRKAA1
		PRKAB1
		PRKAB2
		PRKAR2B
		PRKD3
		PROX1
		PRR11
		PRR24
		PSMC3IP
		PSMD12
		PTBP1
		PTGES2
		PTGFRN
		PTGS2
		PTN
		PTPN14
		PTPN2
		PTPN4
		PTPN5
		PTRH2
		PURA
		PURB
		PVRL1
		PWWP2A
		PXN
		PYGO1
		PYROXD1
		QKI
		RAB11B
		RAB8A
		RAC1
		RAD54L2
		RANBP1
		RANBP2
		RANBP9
		RAP2C
		RAPGEF5
		RAPH1
		RASAL2
		RASGRF1
		RASIP1
		RASSF8
		RAVER2
		RBBP9
		RBM12
		RBM24
		RBM27
		RBM3
		RBM41
		RBMS3
		RBPJ
		RCAN2
		RCC1
		RCN3
		RCOR2
		RECK
		RECQL
		RELL1
		RELL2
		REPS2
		REXO1
		RFC3
		RFTN2
		RFX7
		RGS6
		RGS7BP
		RHOBTB1
		RICTOR
		RIMKLA
		RIMKLB
		RIMS3
		RLBP1
		RMND5A
		RNF141
		RNF150
		RNF152
		RNF157
		RNF165
		RNF180
		RNF4
		RNFT2
		RORA
		RORB
		RPAP2
		RPGRIP1L
		RPL11
		RPL15
		RPL9
		RPS13
		RRAGD
		RREB1
		RRM2B
		RSBN1
		RTKN2
		RTTN
		RWDD1
		RWDD4
		RWDD4A
		RYK
		RYR2
		SAR1B
		SATB2
		SBK1
		SB1
		SCAMP1
		SCD5
		SCEL
		SCN1B
		SCN2A
		SCN8A
		SCRT1
		SCRT2
		SDHD
		SDR39U1
		SEC23A
		SEL1L3
		SELT
		SEMA4D
		SEPHS1
		SEPT3
		SERBP1
		SERP1
		SERPINA3
		SERPINI1
		SESTD1
		SETD7
		SEZ6L2
		SFPQ
		SFRS12IP1
		SFT2D3
		SFXN1
		SFXN5
		SGCG
		SGOL1
		SGPL1
		SGTB
		SH3BP5
		SH3PXD2B
		SHANK2
		SHC3
		SHISA9
		SHROOM2
		SIK1
		SIK2
		SIPA1L2
		SIPA1L3
		SIRT6
		SKA2
		SKI
		SKIL
		SLAIN1
		SLC12A2
		SLC12A5
		SLC16A9
		SLC19A2
		SLC1A2
		SLC1A5
		SLC22A18
		SLC22A23
		SLC24A3
		SLC25A5
		SLC25A51
		SLC26A2
		SLC30A4
		SLC35A4
		SLC35B4
		SLC36A4
		SLC39A14
		SLC39A6
		SLC41A1
		SLC43A2
		SLC44A1
		SLC45A3
		SLC45A4
		SLC46A3
		SLC47A1
		SLC4A7
		SLC6A1
		SLC6A15
		SLC6A17
		SLC6A3
		SLC6A6
		SLC6A8
		SLC6A9
		SLC7A2
		SLC8A1
		SLC9A3R2
		SLC9A7
		SLMAP
		SMC1A
		SMC2
		SMC4
		SMC6
		SMEK1
		SMURF2
		SNAP91
		SNAPC1
		SNHG3-RCC1
		SNN
		SNRPE
		SNX10
		SNX25
		SNX27
		SOCS6
		SORBS2
		SORL1
		SORT1
		SOX11
		SOX21
		SOX6
		SP1
		SP4
		SP6
		SP9
		SPATA13
		SPATS2
		SPCS3
		SPHK2
		SPOCK2
		SPTLC2
		SPTY2D1
		SRC
		SRGAP3
		SRPK1
		SRPR
		SS18
		SSBP2
		SSBP3
		SSFA2
		SSR1
		SSR3
		SSX2IP
		ST13
		ST18
		ST3GAL3
		STAC
		STAC2
		STC1
		STC2
		STK11
		STK3
		STK35
		STK38L
		STK40
		STRA6
		STRBP
		STRN
		STT3B
		STX1B
		STYX
		SUB1
		SULF1
		SUPT7L
		SUZ12
		SV2A
		SVIL
		SYN3
		SYNCRIP
		SYNDIG1
		SYT1
		SYT7
		TADA2B
		TAF12
		TAF5L
		TARDBP
		TBC1D1
		TBC1D12
		TBC1D19
		TBCE
		TBX3
		TCF12
		TCF3
		TCF4
		TCFL5
		TCHP
		TCTN3
		TDRD7
		TEAD1
		TEF
		TEK
		TET3
		TEX2
		TFCP2L1
		TGFA
		TGFB2
		THNSL1
		THRB
		THSD7A
		TJP1
		TJP2
		TLR3
		TM4SF1
		TMC7
		TMCO4
		TMED5
		TMEM132B
		TMEM170B
		TMEM188
		TMEM218
		TMEM229B
		TMEM33
		TMEM41A
		TMEM48
		TMEM55A
		TMEM56
		TMEM87B
		TMF1
		TMOD2
		TMPO
		TMSB15B
		TMTC4
		TMX1
		TMX4
		TNC
		TNFAIP1
		TNIK
		TNRC6B
		TOP1
		TOR1B
		TOX3
		TPCN1
		TPD52L1
		TRAF3
		TRAM2
		TRIM13
		TRIM23
		TRIM3
		TRIM33
		TRIM67
		TRIP12
		TRIP13
		TRMT2B
		TRMT6
		TRPC4
		TRPM3
		TRPS1
		TRUB1
		TSC22D2
		TSN
		TSPAN12
		TSPAN33
		TTC26
		TTC9
		TTL
		TTLL12
		TULP3
		TULP4
		TUT1
		TWIST1
		TWSG1
		TXNDC17
		UBA3
		UBE2F
		UBE2H
		UBE2K
		UBE2Z
		UBE3C
		UBLCP1
		UBN2
		UBTD2
		UBXN2B
		UBXN4
		UCHL3
		UGCG
		UGP2
		ULK2
		UNC79
		UNC93B1
		UPF2
		USF2
		USP28
		USP30
		USP36
		USP38
		USP45
		USP46
		VARS
		VASH2
		VAX1
		VCL
		VKORC1
		VMA21
		VPS13A
		VPS37A
		VSIG10
		VSNL1
		VWA5B2
		WDR62
		WDR76
		WDYHV1
		WNT7A
		WWC1
		WWC2
		XPO4
		XRN1
		XRRA1
		YBX1
		YEATS4
		YIPF6
		YTHDC1
		YTHDF3
		ZAK
		ZBTB20
		ZBTB34
		ZBTB37
		ZBTB38
		ZBTB47
		ZBTB7A
		ZC3H11A
		ZC3H12C
		ZC3H3
		ZC3H6
		ZCCHC2
		ZDHHC1
		ZDHHC23
		ZDHHC3
		ZDHHC5
		ZFP36L2
		ZFP62
		ZFPM2
		ZFYVE16
		ZMAT3
		ZMYM2
		ZMYND11
		ZNF148
		ZNF217
		ZNF24
		ZNF326
		ZNF385A
		ZNF385B
		ZNF451
		ZNF516
		ZNF654
		ZNF664
		ZNF704
		ZNF710
		ZNF76
		ZNF770
		ZNF804A
		ZNHIT6
		ZRANB1
		ZSWIM4
		ZWINT
		ZZEF1

## Sheet: U251_U343_merged_UP
ABLIM3
ABTB1
ACAP3
ACKR3
ACTA2
ACTG1
ADAMTS13
AHNAK2
AKR1C3
ALPK2
ANK2
ANKH
ANTXR1
ARHGAP32
ARHGDIB
ARHGEF37
ARHGEF40
ARL4D
ARSD
ARSF
ATF3
ATP8B2
AXIN2
BAIAP2L1
BASP1
BBC3
BBOX1
BCAR3
BGN
BHLHE41
BLACAT1
BNC2
BSDC1
C14orf37
C1QTNF6
CALD1
CCDC69
CD99L2
CDKN1A
CDKN1B
CHI3L2
CHPF
CLCN7
COL27A1
COLGALT2
CRISPLD1
CTD-2078B5.2
CTSD
CXXC5
CYBRD1
CYP19A1
CYP2R1
CYR61
D2HGDH
DAB2
DAPK3
DBN1
DIRAS1
DIRC3
DLG1
DNAJC1
DOK1
DOK4
DUSP1
ECM1
EDA2R
EFNB3
EGLN1
EGR1
EHBP1
EHD2
ELL2
ENDOD1
EPHA4
ERBB2
EVI5L
EXT1
F2RL2
FABP7
FAM13C
FAM162A
FAM234B
FAM46B
FAM53C
FAM63A
FAT2
FBXO32
FER1L6
FHIT
FHL3
FLNA
FLNB
FMN1
FOS
FZD2
GABARAPL1
GALNT5
GBP1
GDF15
GDPD5
GLIS1
GLRX
GLUL
GNG7
GPNMB
GPR155
GRAMD3
GRIN2A
GRIP1
GRM1
GRN
HAPLN3
HEG1
HEPH
HERPUD1
HOXC13
HS3ST1
HS3ST3B1
HTR2A
IGFBP5
IRF2BP2
IRX1
ITGB5
ITPKB
ITPRIP
JAK1
KCTD11
KDM5B
LCTL
LDHD
LINC00639
LINC01003
LIPG
LOXL1
LOXL3
LOXL4
LTBP3
LY6E
MAF
MAP3K4
MAPK8IP2
MARK4
MATN2
MCTP1
MEF2D
MFGE8
MGP
MME
MMP14
MMP19
MOCOS
MPP1
MR1
MRC2
MSI1
MSX1
MTHFD1L
MVP
MXD4
MYADM
MYC
MYO18A
NABP1
NARS
NAT14
NATD1
NDRG1
NDRG2
NFKBIZ
NHSL1
NINJ1
NNMT
NPAS3
NT5C2
NTN4
NTNG2
OLFML3
OPTN
OSBPL1A
P3H2
PAM
PAPPA2
PAX6
PAX8-AS1
PDE6A
PDGFC
PDGFRB
PDZD4
PHLDA3
PHLDB1
PID1
PITPNM2
PKD1L2
PKIB
PLCB4
PLEKHF1
PLEKHH1
PLK2
PPM1H
PPP1R3B
PRKY
PRUNE1
PSD4
PSKH1
PTPN14
PTPRJ
PXK
QPRT
RAB6B
RALGAPA2
RARG
RCAN2
RGS3
RHBDF2
RILPL1
RLBP1
RNASET2
RNF130
RNF150
RNF44
ROR1
RP1-140K8.5
RP11-214O1.2
RP11-631N16.2
RP3-428L16.2
RPS6KA2
RSU1
S1PR2
SARS
SAT1
SCAMP5
SEMA3C
SEMA3F
SEPP1
SEZ6L2
SFXN3
SGK1
SH3TC2
SLC22A18
SLC25A23
SLC2A1
SLC2A3
SLC3A2
SLC7A5
SLC9A9
SMAD7
SMO
SNAI2
SNX18
SPEG
SPTLC3
SRF
SRPX2
SSBP2
SSC5D
ST3GAL1
ST5
STEAP1
STEAP3
STK38L
SYNE1
SYTL2
TAGLN
TCEAL8
TCEAL9
TENM1
TFAP2A
TGFA
TGM5
THBS3
TIMP2
TK2
TM4SF18
TMEM129
TMEM159
TMEM173
TMEM47
TMEM59L
TNFRSF10C
TNNT1
TP53INP1
TPM1
TPM4
TRADD
TRIB1
TRNP1
TSPAN6
TSPYL1
TXNIP
VWF
WDR1
WDR59
WHRN
WNT5A
WTIP
YARS
ZDHHC7
ZNF395
ZNF425
ZSWIM5

## Sheet: U251_U343_merged_UP_expanded
gene_name	log2FoldChange_clone3	padj_clone3	change_clone3	log2FoldChange_clone5	padj_clone5	change_clone5	log2FoldChange_clone1	padj_clone1	change_clone1	log2FoldChange_clone4	padj_clone4	change_clone4
ABLIM3	1.62849	1.18982e-29	UP	2.75291	7.20849e-86	UP	0.957213	0.000294037	UP	0.682821	0.0152835	UP
ABTB1	1.59019	3.21353e-37	UP	1.19822	6.47934e-21	UP	0.425699	3.21691e-07	UP	0.257633	0.00403898	UP
ACAP3	0.386472	0.0160492	UP	0.330146	0.049832	UP	0.323552	3.85152e-08	UP	0.226984	0.000210878	UP
ACKR3	1.88039	1.31395e-05	UP	5.67812	5.7208e-54	UP	0.115406	0.000668532	UP	0.211202	1.64239e-11	UP
ACTA2	1.55822	3.19099e-15	UP	3.25255	4.66052e-70	UP	0.774178	2.90969e-05	UP	0.842574	3.36206e-06	UP
ACTG1	0.460703	0.000470692	UP	1.01957	4.93357e-17	UP	0.288371	1.19268e-44	UP	0.462216	1.80685e-114	UP
ADAMTS13	1.46355	9.44802e-05	UP	1.23698	0.00161511	UP	0.885273	2.79219e-05	UP	0.844129	6.52496e-05	UP
AHNAK2	0.333658	0.00683956	UP	0.823821	1.22835e-13	UP	0.451734	1.28972e-10	UP	0.666453	1.56095e-22	UP
AKR1C3	1.16176	4.56236e-11	UP	1.9055	4.5418e-30	UP	0.488387	2.2262e-66	UP	0.374621	1.27016e-38	UP
ALPK2	0.335434	0.0062852	UP	0.752653	1.40357e-11	UP	0.662466	5.86468e-46	UP	0.744061	6.01041e-58	UP
ANK2	0.897922	9.98478e-11	UP	0.418774	0.00643988	UP	0.531179	3.37948e-62	UP	0.31682	8.84254e-22	UP
ANKH	1.21015	8.07099e-21	UP	1.39072	1.22448e-27	UP	0.825839	7.99977e-87	UP	0.835262	2.87561e-88	UP
ANTXR1	0.545425	4.45564e-06	UP	0.610915	1.82808e-07	UP	0.120639	0.00433705	UP	0.108173	0.0110963	UP
ARHGAP32	0.299788	0.0230841	UP	0.426751	0.000679103	UP	0.114323	0.0242288	UP	0.22983	2.70283e-07	UP
ARHGDIB	0.726708	8.01971e-05	UP	1.59969	5.04858e-21	UP	1.42248	7.10698e-09	UP	1.56762	7.88548e-11	UP
ARHGEF37	1.37055	3.79634e-26	UP	1.02594	8.02986e-15	UP	0.377135	1.71507e-12	UP	0.481789	3.41385e-20	UP
ARHGEF40	0.335169	0.0300005	UP	0.717521	2.35361e-07	UP	0.187984	1.44437e-05	UP	0.209314	8.49496e-07	UP
ARL4D	0.362066	0.0228314	UP	0.710996	7.49416e-07	UP	0.379187	3.51735e-30	UP	0.742381	1.96884e-117	UP
ARSD	0.660493	3.81043e-08	UP	0.553445	6.21725e-06	UP	0.34664	9.82383e-11	UP	0.574915	3.64776e-29	UP
ARSF	2.96626	6.06938e-16	UP	3.50923	1.08673e-22	UP	1.16968	0.00237285	UP	1.09412	0.00467955	UP
ATF3	1.27897	8.9982e-22	UP	0.406972	0.00725789	UP	0.347989	0.000145741	UP	0.741143	3.2023e-19	UP
ATP8B2	0.33111	0.00684042	UP	0.404439	0.000716815	UP	0.278745	3.89347e-13	UP	0.31138	2.9045e-16	UP
AXIN2	0.422233	0.0191169	UP	0.451091	0.0127256	UP	0.844711	2.56971e-35	UP	0.792986	8.1703e-31	UP
BAIAP2L1	0.308989	0.00143037	UP	0.678617	1.91043e-14	UP	0.569843	1.62833e-08	UP	0.473943	4.3725e-06	UP
BASP1	0.787918	5.5134e-08	UP	1.5937	2.39722e-31	UP	0.673212	6.31734e-31	UP	0.742827	1.40638e-37	UP
BBC3	1.43737	2.43982e-13	UP	0.498839	0.0315624	UP	0.7705	4.24516e-22	UP	1.07638	6.57877e-44	UP
BBOX1	2.40865	4.95735e-16	UP	2.4877	3.3274e-17	UP	1.28538	0.000438248	UP	1.45835	3.41082e-05	UP
BCAR3	0.83911	8.88636e-13	UP	0.96657	6.10865e-17	UP	0.5487	3.94441e-20	UP	0.739315	9.22753e-37	UP
BGN	2.60354	6.39373e-41	UP	0.78346	0.000607554	UP	0.657104	1.61794e-36	UP	1.20438	8.99805e-127	UP
BHLHE41	1.44968	5.94988e-19	UP	1.50995	9.94272e-21	UP	1.15845	0.0235365	UP	1.66399	0.000272351	UP
BLACAT1	0.284147	0.0196261	UP	0.890355	3.57181e-17	UP	0.429726	1.46453e-05	UP	0.648194	3.96028e-12	UP
BNC2	0.349328	0.00264896	UP	0.495337	8.31255e-06	UP	0.303471	2.73266e-13	UP	0.293335	1.81592e-12	UP
BSDC1	0.333795	0.00150631	UP	0.265754	0.0160335	UP	0.0949517	0.0369728	UP	0.119122	0.00525209	UP
C14orf37	1.39506	8.65145e-15	UP	1.96538	1.52267e-29	UP	0.570122	1.4087e-10	UP	0.339001	0.000392811	UP
C1QTNF6	0.708325	3.72885e-10	UP	0.55131	1.89704e-06	UP	0.498429	0.0212852	UP	0.503857	0.0175398	UP
CALD1	0.893316	3.13401e-14	UP	1.34866	4.24184e-32	UP	0.497604	5.67191e-70	UP	0.448831	5.76684e-57	UP
CCDC69	1.65168	1.61395e-07	UP	1.98168	1.02022e-10	UP	1.01502	5.75333e-05	UP	1.10118	8.02222e-06	UP
CD99L2	0.449922	8.66033e-06	UP	0.538198	5.44329e-08	UP	0.0708009	0.047667	UP	0.143677	3.99503e-06	UP
CDKN1A	0.422529	3.54466e-05	UP	0.266428	0.0161647	UP	0.893141	3.11451e-183	UP	1.35365	0	UP
CDKN1B	0.297553	0.0264417	UP	0.523197	2.2903e-05	UP	0.184589	6.94644e-06	UP	0.177962	1.43319e-05	UP
CHI3L2	1.78102	0.00126014	UP	2.72264	9.32659e-08	UP	0.298121	4.93037e-08	UP	0.500281	6.53055e-22	UP
CHPF	0.440749	0.00101721	UP	0.900507	3.85742e-13	UP	0.225032	1.87543e-09	UP	0.427265	6.51041e-33	UP
CLCN7	0.28493	0.0452354	UP	0.555775	1.6005e-05	UP	0.12682	0.039024	UP	0.214702	8.94874e-05	UP
COL27A1	0.676651	5.04741e-05	UP	0.808647	7.41143e-07	UP	1.06014	3.65446e-143	UP	0.510588	2.48274e-32	UP
COLGALT2	1.24143	8.77549e-20	UP	1.65461	3.17966e-35	UP	0.232121	0.0314224	UP	0.449318	1.82253e-06	UP
CRISPLD1	0.345901	0.0197155	UP	0.691158	2.8252e-07	UP	0.406781	0.00032505	UP	0.41174	0.000232317	UP
CTD-2078B5.2	1.70253	3.99098e-06	UP	2.59441	5.04861e-14	UP	1.01547	3.32844e-05	UP	1.31665	1.35982e-08	UP
CTSD	0.581654	1.95372e-06	UP	0.954207	2.85648e-16	UP	0.101103	0.0335913	UP	0.25794	2.44157e-10	UP
CXXC5	0.665839	1.74475e-05	UP	1.2218	6.31273e-17	UP	0.14517	0.000324488	UP	0.153521	0.0001079	UP
CYBRD1	0.764758	4.12084e-07	UP	0.88074	2.93519e-09	UP	0.341148	2.85165e-24	UP	0.388698	2.06821e-31	UP
CYP19A1	1.12942	0.000324602	UP	1.05203	0.00107808	UP	1.61193	0.0190319	UP	1.64176	0.0144607	UP
CYP2R1	0.551391	0.0128942	UP	1.05178	1.83444e-07	UP	0.939972	1.10032e-05	UP	0.981358	3.28638e-06	UP
CYR61	0.93197	5.98656e-19	UP	0.758266	7.41884e-13	UP	0.264722	3.31478e-05	UP	0.439416	2.82406e-13	UP
D2HGDH	0.460139	0.00186208	UP	0.628819	9.63782e-06	UP	0.293211	8.75475e-05	UP	0.282648	0.000148804	UP
DAB2	0.547168	3.30087e-07	UP	1.01121	1.76167e-23	UP	0.609954	3.143e-56	UP	0.654746	1.24901e-64	UP
DAPK3	0.244492	0.041488	UP	0.2764	0.0201665	UP	0.145254	0.0287848	UP	0.292747	4.86114e-07	UP
DBN1	0.460674	0.000925642	UP	0.84096	9.30383e-11	UP	0.0827243	0.0185909	UP	0.142356	7.24217e-06	UP
DIRAS1	2.17821	1.27535e-39	UP	1.43624	6.30086e-17	UP	0.449167	1.04746e-08	UP	0.530456	5.17993e-12	UP
DIRC3	1.31594	2.63385e-08	UP	1.22081	3.49947e-07	UP	1.22589	5.57959e-05	UP	1.24227	3.70164e-05	UP
DLG1	0.730139	3.12317e-08	UP	0.517415	0.000158685	UP	0.0867873	0.00881857	UP	0.255989	7.67822e-19	UP
DNAJC1	0.367002	0.00885801	UP	0.757358	2.90824e-09	UP	0.394799	3.18809e-21	UP	0.329678	8.2673e-15	UP
DOK1	0.549148	1.78804e-05	UP	0.668911	8.7069e-08	UP	0.77963	5.69948e-30	UP	1.03977	2.45392e-54	UP
DOK4	1.05502	9.11811e-15	UP	0.467969	0.00224137	UP	0.600742	2.49577e-05	UP	0.800728	3.60719e-09	UP
DUSP1	1.14296	8.74694e-29	UP	1.4664	1.36039e-47	UP	0.456708	0.000118515	UP	0.55108	1.47921e-06	UP
ECM1	0.646666	1.23504e-07	UP	0.87181	1.93032e-13	UP	0.477394	2.62985e-27	UP	0.421788	3.57537e-21	UP
EDA2R	1.72174	7.1018e-10	UP	1.7351	5.00231e-10	UP	1.35329	1.30418e-107	UP	1.48318	5.23416e-130	UP
EFNB3	1.78287	2.53857e-40	UP	1.5913	5.2504e-32	UP	0.385168	4.8617e-06	UP	0.399108	1.73648e-06	UP
EGLN1	0.539182	0.00114613	UP	0.458146	0.00756732	UP	0.116373	0.0200371	UP	0.195647	1.48676e-05	UP
EGR1	0.748501	1.91145e-09	UP	0.672875	7.86988e-08	UP	0.732796	6.95635e-10	UP	0.845569	3.97652e-13	UP
EHBP1	0.501319	8.15165e-07	UP	0.781828	9.98221e-16	UP	0.369727	1.76208e-14	UP	0.334656	5.84035e-12	UP
EHD2	0.825404	7.7945e-15	UP	1.28608	1.06016e-35	UP	0.256084	3.16979e-12	UP	0.420636	1.83859e-32	UP
ELL2	0.462822	0.000750649	UP	1.71444	3.69761e-44	UP	0.305994	6.73266e-08	UP	0.609762	1.64457e-30	UP
ENDOD1	0.461888	0.000267123	UP	0.706603	4.58285e-09	UP	0.282066	1.8353e-05	UP	0.193898	0.00524527	UP
EPHA4	0.605056	2.00857e-07	UP	0.484662	4.91541e-05	UP	0.415948	1.57598e-25	UP	0.36834	6.12483e-20	UP
ERBB2	0.5317	2.02437e-05	UP	0.814205	8.10585e-12	UP	0.109795	0.0157522	UP	0.230153	1.04878e-08	UP
EVI5L	0.744071	1.29063e-08	UP	0.860449	2.16678e-11	UP	0.147152	0.0190826	UP	0.23797	2.90139e-05	UP
EXT1	0.248113	0.00907487	UP	0.525108	1.17613e-09	UP	0.624652	1.9345e-24	UP	0.354492	5.06064e-08	UP
F2RL2	0.799874	0.000966272	UP	2.16818	1.55746e-24	UP	1.37759	1.83476e-10	UP	1.71945	1.47106e-16	UP
FABP7	1.37971	9.22744e-41	UP	1.37914	4.99004e-41	UP	0.271681	4.84864e-05	UP	0.280914	2.08964e-05	UP
FAM13C	1.1123	2.65738e-14	UP	1.19891	1.12985e-16	UP	0.832764	7.44816e-10	UP	1.2584	8.24195e-23	UP
FAM162A	0.948814	1.6345e-24	UP	0.352584	0.000564384	UP	0.266289	2.17802e-06	UP	0.421765	2.83313e-15	UP
FAM234B	0.526761	2.72139e-05	UP	0.306062	0.0287199	UP	0.483167	0.0200494	UP	0.536116	0.00718714	UP
FAM46B	0.582014	0.000529507	UP	1.75981	6.56412e-32	UP	0.447672	4.29448e-07	UP	0.425762	1.67921e-06	UP
FAM53C	0.218625	0.0159715	UP	0.294402	0.000735658	UP	0.131451	0.00817663	UP	0.178415	0.000127628	UP
FAM63A	0.542832	6.5291e-07	UP	0.499105	6.07175e-06	UP	0.357683	1.27562e-09	UP	0.322528	6.1267e-08	UP
FAT2	2.42097	0.0156627	UP	3.60975	8.42612e-05	UP	0.905417	0.0221824	UP	1.03003	0.00615041	UP
FBXO32	1.36488	2.0639e-47	UP	2.78445	2.35203e-199	UP	1.24425	3.74425e-269	UP	1.40527	0	UP
FER1L6	1.34321	0.00522523	UP	1.65186	0.000392189	UP	1.64391	3.49728e-20	UP	1.75607	3.8043e-23	UP
FHIT	1.00525	0.00169594	UP	0.732518	0.0364161	UP	0.774683	0.0143081	UP	1.02644	0.000421335	UP
FHL3	0.843378	1.24859e-10	UP	0.943036	2.99755e-13	UP	0.242013	0.000427494	UP	0.320261	1.00966e-06	UP
FLNA	0.324817	0.0168855	UP	0.524826	3.61074e-05	UP	0.227571	1.0759e-16	UP	0.297196	3.38865e-28	UP
FLNB	0.652197	2.20147e-09	UP	0.497989	8.35385e-06	UP	0.203952	0.000233158	UP	0.526419	5.34437e-26	UP
FMN1	1.4847	7.93852e-13	UP	0.966014	9.69316e-06	UP	1.17333	2.50251e-05	UP	1.7642	5.89597e-12	UP
FOS	0.608127	0.000202474	UP	0.64946	6.40524e-05	UP	0.657886	0.00031572	UP	0.662885	0.000241958	UP
FZD2	0.89274	5.24066e-09	UP	1.63223	2.83144e-29	UP	0.200147	0.0387587	UP	0.522502	1.27824e-10	UP
GABARAPL1	0.325324	0.000162958	UP	0.288559	0.00107465	UP	0.275057	1.77665e-07	UP	0.435123	5.01604e-18	UP
GALNT5	0.932634	1.3214e-13	UP	1.92826	1.65477e-58	UP	0.443298	2.01514e-33	UP	0.413379	7.56704e-29	UP
GBP1	1.0337	2.96244e-24	UP	1.80894	2.41408e-75	UP	0.741095	2.41253e-19	UP	0.653879	5.45686e-15	UP
GDF15	2.39634	1.58059e-84	UP	0.417172	0.00410367	UP	0.516772	7.78359e-14	UP	1.50612	1.64726e-125	UP
GDPD5	1.31416	1.23766e-15	UP	1.5731	1.34472e-22	UP	1.09686	2.69258e-83	UP	1.33803	3.66597e-126	UP
GLIS1	0.4385	0.0396639	UP	0.995036	1.14577e-07	UP	1.53382	2.82569e-10	UP	1.48737	1.05004e-09	UP
GLRX	0.504791	7.65609e-06	UP	0.310003	0.011253	UP	0.286397	0.0128308	UP	0.455335	1.27386e-05	UP
GLUL	0.411362	1.58845e-07	UP	0.217331	0.0116559	UP	0.271576	1.68681e-09	UP	0.141113	0.0040124	UP
GNG7	2.25714	3.73959e-17	UP	1.19194	5.78275e-05	UP	0.630875	6.60538e-07	UP	0.685359	4.14699e-08	UP
GPNMB	0.716551	5.31873e-10	UP	1.80802	1.56591e-62	UP	1.35138	4.46011e-15	UP	1.37197	1.24171e-15	UP
GPR155	0.998132	2.06926e-06	UP	0.485017	0.043655	UP	0.417475	0.00125867	UP	0.586652	1.3053e-06	UP
GRAMD3	0.464318	2.10169e-06	UP	0.771393	1.15564e-16	UP	0.280264	0.000566908	UP	0.365896	2.3426e-06	UP
GRIN2A	1.49928	0.00112575	UP	1.67852	0.000215478	UP	0.749457	2.82101e-44	UP	0.605024	2.06634e-28	UP
GRIP1	0.335986	0.0246229	UP	0.505132	0.000337909	UP	1.33512	0.000330771	UP	1.33517	0.000286688	UP
GRM1	1.7141	0.00144262	UP	3.38428	1.31074e-12	UP	0.79071	0.036355	UP	0.74265	0.0491503	UP
GRN	0.402392	0.00170634	UP	0.278008	0.045271	UP	0.159919	0.000198023	UP	0.403332	7.46916e-25	UP
HAPLN3	0.980706	9.75129e-13	UP	0.359004	0.0256811	UP	0.679511	2.05255e-05	UP	0.709624	6.6336e-06	UP
HEG1	0.321702	0.00433943	UP	0.35836	0.00132828	UP	0.324438	1.03476e-37	UP	0.349636	1.12477e-43	UP
HEPH	2.3082	2.05423e-43	UP	4.89158	2.02307e-209	UP	0.488773	2.59599e-21	UP	0.736378	7.37695e-49	UP
HERPUD1	1.23433	1.08287e-45	UP	0.365058	0.000137822	UP	0.081926	0.0437353	UP	0.254811	6.86103e-14	UP
HOXC13	0.841083	1.67836e-10	UP	0.966431	8.69132e-14	UP	0.309265	0.0152479	UP	0.579136	2.74899e-07	UP
HS3ST1	1.08373	1.79718e-13	UP	0.997609	1.4549e-11	UP	0.453837	0.000621782	UP	0.886684	1.05436e-13	UP
HS3ST3B1	0.483322	0.000252198	UP	1.08562	5.10128e-19	UP	1.36212	9.91026e-25	UP	1.78665	6.13215e-44	UP
HTR2A	0.964426	0.0325235	UP	1.59167	0.000105281	UP	0.509746	4.13227e-07	UP	0.715906	1.04858e-13	UP
IGFBP5	2.67946	1.4294e-66	UP	1.96164	4.24166e-36	UP	1.32404	2.59745e-83	UP	1.2727	6.23675e-77	UP
IRF2BP2	0.755427	4.88796e-15	UP	0.851259	3.94788e-19	UP	0.306245	2.84383e-17	UP	0.488994	6.11441e-44	UP
IRX1	0.689978	6.2017e-09	UP	0.670838	1.51756e-08	UP	0.221641	0.0442855	UP	0.397698	4.00355e-05	UP
ITGB5	0.401886	0.0026282	UP	0.404773	0.00261212	UP	0.112954	0.000526902	UP	0.16097	1.84265e-07	UP
ITPKB	0.535312	3.246e-09	UP	0.319068	0.000963894	UP	0.289185	1.9573e-08	UP	0.310414	1.08228e-09	UP
ITPRIP	0.26737	0.0423032	UP	0.644802	2.94075e-08	UP	0.216896	0.0329674	UP	0.301896	0.00122835	UP
JAK1	0.303146	0.00534299	UP	0.354184	0.000926365	UP	0.098362	0.00291968	UP	0.23812	8.11499e-16	UP
KCTD11	0.591516	1.54299e-07	UP	0.678781	9.19106e-10	UP	0.308439	8.84058e-06	UP	0.296121	2.00666e-05	UP
KDM5B	0.852744	7.12626e-12	UP	1.05105	6.384e-18	UP	0.098456	0.0351819	UP	0.157142	0.000191269	UP
LCTL	1.15109	3.99121e-15	UP	1.44165	8.90943e-24	UP	0.232442	2.67781e-05	UP	0.259651	1.69774e-06	UP
LDHD	2.14892	4.09676e-07	UP	1.79491	4.69383e-05	UP	0.79426	0.000620192	UP	0.961509	1.45624e-05	UP
LINC00639	0.766768	1.17455e-05	UP	1.75267	2.26494e-27	UP	0.302909	3.67027e-08	UP	0.439622	1.01572e-16	UP
LINC01003	0.568633	0.0263263	UP	0.893778	0.000174797	UP	0.324869	0.030754	UP	0.396128	0.00504959	UP
LIPG	1.88989	9.11784e-33	UP	1.72127	1.69107e-27	UP	0.829557	6.41555e-07	UP	0.944906	6.37901e-09	UP
LOXL1	0.85512	1.96645e-12	UP	1.65303	1.47421e-45	UP	0.278458	3.07948e-12	UP	0.542165	9.18809e-46	UP
LOXL3	0.939496	2.27798e-06	UP	0.464247	0.0441015	UP	1.26451	1.18991e-185	UP	1.46876	1.31225e-253	UP
LOXL4	2.67702	7.99139e-45	UP	0.925548	7.54112e-06	UP	0.24249	3.06091e-05	UP	0.475687	9.798e-19	UP
LTBP3	0.344988	0.0197145	UP	0.420895	0.00359202	UP	0.133546	0.00088179	UP	0.338913	7.61663e-21	UP
LY6E	1.99542	0.00962352	UP	3.82632	1.33845e-08	UP	0.459337	0.024275	UP	0.429759	0.0349355	UP
MAF	1.12632	1.11537e-06	UP	0.90072	0.000151835	UP	0.491245	4.60751e-36	UP	0.295748	4.16537e-13	UP
MAP3K4	0.307094	0.0016767	UP	0.277669	0.00557884	UP	0.246814	0.000170812	UP	0.24639	0.000155639	UP
MAPK8IP2	0.929281	1.67324e-07	UP	0.599869	0.00184427	UP	1.16197	7.38539e-05	UP	0.675682	0.0417228	UP
MARK4	0.561215	5.95772e-08	UP	0.54643	1.31495e-07	UP	0.151831	0.0428813	UP	0.24531	0.000258831	UP
MATN2	0.37731	0.000947687	UP	0.55173	4.00306e-07	UP	0.631331	3.34931e-20	UP	0.516124	1.83552e-13	UP
MCTP1	0.510173	0.00173429	UP	0.720639	3.58837e-06	UP	0.459002	0.0272608	UP	0.486585	0.0156323	UP
MEF2D	0.671554	9.54281e-07	UP	0.975948	1.3774e-13	UP	0.155915	0.00719245	UP	0.211448	0.000101537	UP
MFGE8	0.528476	4.73458e-06	UP	0.295881	0.0196452	UP	0.26469	4.31192e-12	UP	0.294206	7.66071e-15	UP
MGP	3.10695	3.6896e-11	UP	2.9361	3.9491e-10	UP	0.490904	5.9738e-13	UP	0.416338	1.88052e-09	UP
MME	0.842676	5.4944e-09	UP	1.40399	2.44613e-24	UP	0.616045	2.29354e-09	UP	0.932834	1.90646e-21	UP
MMP14	1.10063	4.57191e-16	UP	1.49835	1.14413e-29	UP	0.495152	4.93494e-09	UP	0.764278	8.41239e-21	UP
MMP19	0.899498	0.0364692	UP	1.76631	2.54432e-06	UP	0.971228	7.79787e-05	UP	1.00012	3.71308e-05	UP
MOCOS	0.649548	4.25207e-10	UP	0.283818	0.0156388	UP	1.57681	0.00411179	UP	2.07563	4.08597e-05	UP
MPP1	0.315936	0.0237288	UP	0.306562	0.0320525	UP	0.193078	0.00127111	UP	0.160826	0.00873087	UP
MR1	0.380317	0.000572402	UP	0.423774	0.00010634	UP	0.496663	1.12393e-13	UP	0.547011	1.61449e-16	UP
MRC2	0.68583	4.01984e-08	UP	0.878657	5.20301e-13	UP	0.21553	4.14908e-10	UP	0.334605	1.04859e-23	UP
MSI1	2.36397	5.64985e-70	UP	2.12173	7.90525e-57	UP	0.870251	7.94327e-111	UP	0.907059	6.67621e-120	UP
MSX1	0.65934	1.88872e-05	UP	1.02439	2.85517e-12	UP	0.269768	0.00552338	UP	0.313726	0.00077333	UP
MTHFD1L	0.324883	0.00202877	UP	0.321667	0.00248063	UP	0.252355	0.00100243	UP	0.245955	0.00126413	UP
MVP	0.744482	4.8897e-09	UP	1.25773	5.88689e-25	UP	0.309016	4.52577e-08	UP	0.290341	3.06266e-07	UP
MXD4	1.55282	1.70105e-32	UP	1.42299	1.66407e-27	UP	0.140499	0.0147378	UP	0.305277	1.71655e-09	UP
MYADM	1.14198	5.18413e-25	UP	0.844353	5.11161e-14	UP	0.177054	4.79077e-07	UP	0.237505	3.01646e-12	UP
MYC	0.77969	2.29804e-11	UP	0.578967	1.24875e-06	UP	0.420505	5.35077e-09	UP	0.463012	7.6514e-11	UP
MYO18A	0.520108	7.58494e-07	UP	0.659791	1.18305e-10	UP	0.166865	2.93492e-05	UP	0.282818	5.18803e-14	UP
NABP1	0.783052	4.79779e-06	UP	1.38323	1.41204e-17	UP	1.08426	8.13592e-32	UP	1.37562	2.51065e-52	UP
NARS	0.290465	0.00364557	UP	0.253942	0.0139067	UP	0.0769392	0.0456286	UP	0.143731	2.22359e-05	UP
NAT14	0.411895	0.00234645	UP	0.540917	3.48899e-05	UP	0.297938	4.6674e-07	UP	0.356827	6.35492e-10	UP
NATD1	0.752947	3.91522e-07	UP	0.401674	0.0159354	UP	0.314724	6.52087e-06	UP	0.467153	1.84573e-12	UP
NDRG1	1.77247	1.29502e-26	UP	1.06104	5.49414e-10	UP	1.16663	4.25872e-55	UP	0.80442	3.29559e-26	UP
NDRG2	1.25413	1.32508e-15	UP	0.484955	0.00752447	UP	0.414329	1.02927e-17	UP	0.336218	9.25573e-12	UP
NFKBIZ	1.66612	2.70465e-39	UP	1.9465	4.95281e-54	UP	0.466727	2.87372e-08	UP	0.254278	0.00569177	UP
NHSL1	0.500486	3.79865e-08	UP	0.251381	0.0124977	UP	0.345638	1.0469e-13	UP	0.355691	1.80039e-14	UP
NINJ1	0.406162	0.0024758	UP	0.558183	1.47106e-05	UP	0.33197	5.62184e-15	UP	0.606578	4.30509e-50	UP
NNMT	1.3304	9.66289e-15	UP	2.76523	7.95293e-68	UP	0.301613	3.67548e-27	UP	0.220417	1.15368e-14	UP
NPAS3	0.784945	0.00117341	UP	0.887201	0.000199628	UP	0.308042	0.000697338	UP	0.288966	0.00149263	UP
NT5C2	0.425643	1.10574e-06	UP	0.627364	8.3351e-14	UP	0.277828	8.33105e-10	UP	0.288482	1.44241e-10	UP
NTN4	0.821909	3.75638e-15	UP	0.572722	1.03365e-07	UP	0.329108	2.89898e-09	UP	0.358135	6.80338e-11	UP
NTNG2	1.99615	0.0152095	UP	2.60268	0.00100379	UP	0.601357	0.00186571	UP	0.423046	0.0415112	UP
OLFML3	2.79504	1.40566e-15	UP	3.19822	1.04394e-20	UP	1.75275	1.23695e-19	UP	1.93879	2.90847e-24	UP
OPTN	0.692629	6.3389e-12	UP	1.12037	5.9058e-31	UP	0.192811	1.88657e-05	UP	0.149496	0.00129585	UP
OSBPL1A	0.594368	5.60079e-08	UP	0.663097	8.42893e-10	UP	0.212813	7.91681e-07	UP	0.241544	1.19553e-08	UP
P3H2	0.539291	2.28124e-07	UP	0.777961	9.06825e-15	UP	1.45335	6.67976e-213	UP	1.72463	0	UP
PAM	1.04126	4.5229e-26	UP	1.32596	1.97306e-42	UP	0.105952	0.0025651	UP	0.306337	6.71502e-23	UP
PAPPA2	2.21192	7.74737e-11	UP	3.06477	4.14194e-21	UP	0.545934	2.01284e-05	UP	1.06824	3.97442e-20	UP
PAX6	0.223833	0.0396671	UP	0.239321	0.0288044	UP	0.856887	1.19059e-153	UP	0.798687	5.93716e-132	UP
PAX8-AS1	0.939587	7.88989e-05	UP	2.20768	7.59219e-26	UP	0.262564	2.83822e-08	UP	0.213543	1.00585e-05	UP
PDE6A	1.90778	0.0123357	UP	1.85591	0.017646	UP	1.15088	0.000301011	UP	1.10685	0.000502799	UP
PDGFC	0.235686	0.0354426	UP	0.300236	0.0057366	UP	0.2184	0.0261134	UP	0.401151	3.63941e-06	UP
PDGFRB	1.34203	1.07921e-19	UP	0.847036	4.50163e-08	UP	0.464023	0.00431101	UP	0.395077	0.0174165	UP
PDZD4	0.475493	0.00139079	UP	0.947562	3.8815e-12	UP	0.571393	2.96765e-25	UP	0.434325	1.47339e-14	UP
PHLDA3	0.711861	1.71296e-08	UP	1.22296	2.79676e-24	UP	0.34268	5.58512e-13	UP	0.547334	1.16513e-32	UP
PHLDB1	0.355095	0.0261697	UP	0.469815	0.00226311	UP	0.205357	6.39802e-12	UP	0.247166	4.62201e-17	UP
PID1	0.797283	2.90784e-10	UP	0.565423	1.69417e-05	UP	0.816434	1.55951e-14	UP	0.771289	5.49258e-13	UP
PITPNM2	0.44491	0.00639792	UP	1.01149	6.51349e-12	UP	0.29219	0.00549027	UP	0.357931	0.000351905	UP
PKD1L2	1.3202	9.88863e-07	UP	1.29683	1.72431e-06	UP	0.89788	0.0112306	UP	0.958106	0.00519507	UP
PKIB	1.11416	1.79079e-06	UP	2.41571	6.06616e-29	UP	2.25708	4.91867e-09	UP	2.61464	2.68867e-12	UP
PLCB4	0.673872	0.00753527	UP	0.929108	0.000115305	UP	0.762929	5.16268e-06	UP	0.860165	1.3987e-07	UP
PLEKHF1	0.689585	4.39635e-05	UP	1.09056	9.94619e-12	UP	0.34755	4.86712e-05	UP	0.650624	1.6075e-16	UP
PLEKHH1	0.740759	2.14719e-06	UP	0.475393	0.00472974	UP	0.3993	0.0292304	UP	0.516648	0.00235415	UP
PLK2	0.593724	3.57207e-12	UP	1.39649	6.56765e-66	UP	0.250898	7.55195e-18	UP	0.32106	5.39557e-29	UP
PPM1H	1.1208	1.34977e-11	UP	1.17128	1.1268e-12	UP	0.810133	3.07503e-27	UP	0.843251	2.31387e-29	UP
PPP1R3B	1.46241	1.24663e-18	UP	1.43961	3.09003e-18	UP	0.31811	0.0481015	UP	0.361597	0.0182337	UP
PRKY	0.677415	1.47444e-06	UP	1.31863	1.52892e-23	UP	0.388881	8.7494e-06	UP	0.389837	7.41588e-06	UP
PRUNE1	0.33386	0.00184566	UP	0.481834	2.4805e-06	UP	0.233869	0.000147147	UP	0.194107	0.00205021	UP
PSD4	1.47096	1.60127e-28	UP	1.92936	2.80264e-49	UP	0.563548	4.91385e-12	UP	0.612318	3.64762e-14	UP
PSKH1	0.338676	0.00652093	UP	0.339266	0.00703241	UP	0.152519	0.000642003	UP	0.291895	1.17452e-12	UP
PTPN14	0.674578	1.28305e-05	UP	0.646717	3.15562e-05	UP	0.524974	8.65307e-111	UP	0.453295	4.14164e-82	UP
PTPRJ	0.608307	5.74969e-11	UP	0.266291	0.00995406	UP	0.84465	1.06297e-16	UP	0.882588	3.30378e-18	UP
PXK	1.35281	6.87834e-24	UP	1.19396	7.71806e-19	UP	0.165628	0.0130375	UP	0.187007	0.00355015	UP
QPRT	3.04538	7.88356e-05	UP	3.04859	8.32481e-05	UP	1.4118	0.0486244	UP	1.99885	0.00162611	UP
RAB6B	0.983424	9.89458e-21	UP	0.382158	0.00126696	UP	0.465697	5.26145e-12	UP	0.560365	2.91363e-17	UP
RALGAPA2	0.349712	0.00208254	UP	0.254888	0.0367292	UP	0.373672	2.56334e-22	UP	0.517369	8.45867e-43	UP
RARG	0.690416	5.05143e-07	UP	0.539561	0.000143343	UP	0.134429	0.0112413	UP	0.22788	2.21167e-06	UP
RCAN2	0.924018	3.79143e-15	UP	1.0163	2.28219e-18	UP	1.14914	0	UP	1.28149	0	UP
RGS3	0.473824	3.14177e-05	UP	1.14378	2.13755e-27	UP	0.330435	9.49374e-17	UP	0.588618	3.80588e-53	UP
RHBDF2	0.413039	0.00160904	UP	0.58684	2.77289e-06	UP	0.583442	3.51556e-07	UP	0.865127	1.77742e-15	UP
RILPL1	0.32403	0.00550893	UP	0.297373	0.0132975	UP	0.210454	0.00668684	UP	0.249157	0.000786382	UP
RLBP1	3.2392	4.77686e-12	UP	3.21226	6.44266e-12	UP	0.686637	4.43993e-32	UP	0.745067	1.15358e-37	UP
RNASET2	0.476093	0.000469005	UP	0.588984	8.96782e-06	UP	0.681055	3.13129e-06	UP	0.896569	1.38348e-10	UP
RNF130	0.353303	5.19058e-05	UP	0.529991	2.20567e-10	UP	0.193374	2.74666e-05	UP	0.332677	1.53304e-14	UP
RNF150	0.68403	1.49944e-06	UP	0.673768	2.17563e-06	UP	0.223758	0.000632425	UP	0.200083	0.00246447	UP
RNF44	0.27612	0.0483296	UP	0.506361	7.15734e-05	UP	0.194653	0.00313476	UP	0.248917	7.01398e-05	UP
ROR1	0.959207	7.21916e-06	UP	1.82588	3.84189e-20	UP	0.438449	1.3663e-09	UP	0.571149	4.73204e-16	UP
RP1-140K8.5	0.799604	0.0195095	UP	1.84036	5.01398e-10	UP	1.67158	0.00760676	UP	1.59084	0.011062	UP
RP11-214O1.2	0.498865	0.00323727	UP	0.435763	0.0134062	UP	1.18324	0.01576	UP	1.46575	0.00129899	UP
RP11-631N16.2	0.851803	8.27916e-05	UP	0.582325	0.0121777	UP	0.252501	3.45998e-05	UP	0.257637	2.01453e-05	UP
RP3-428L16.2	1.13038	7.6197e-08	UP	0.900958	2.82505e-05	UP	0.615933	0.00214354	UP	0.798842	2.37447e-05	UP
RPS6KA2	1.18018	7.27823e-27	UP	0.81921	3.4299e-13	UP	0.134866	0.00925964	UP	0.225206	1.86113e-06	UP
RSU1	0.51271	1.67863e-07	UP	1.14062	2.48488e-35	UP	0.365441	1.90352e-12	UP	0.270888	4.30866e-07	UP
S1PR2	0.86845	4.91079e-08	UP	0.990649	2.55346e-10	UP	1.00897	1.63463e-30	UP	1.25748	3.45242e-48	UP
SARS	0.683458	2.53064e-11	UP	0.361176	0.00103402	UP	0.160021	8.61169e-09	UP	0.336035	3.33796e-37	UP
SAT1	1.36724	7.01461e-33	UP	1.27359	7.49209e-29	UP	0.407052	2.6621e-19	UP	0.64283	6.18681e-48	UP
SCAMP5	0.899552	0.0012315	UP	0.953434	0.000609834	UP	0.659546	3.56454e-17	UP	0.585492	1.6125e-13	UP
SEMA3C	0.792661	1.81968e-07	UP	0.771665	3.75077e-07	UP	0.282933	3.48378e-22	UP	0.0885521	0.00727619	UP
SEMA3F	3.34146	2.35813e-104	UP	3.26042	1.02046e-99	UP	0.105485	0.0107744	UP	0.49894	7.39124e-47	UP
SEPP1	2.07681	0.00433492	UP	2.63761	0.000145894	UP	0.389454	2.25993e-07	UP	0.570111	2.39146e-15	UP
SEZ6L2	1.46124	2.21564e-17	UP	1.02945	7.99342e-09	UP	0.954282	4.29037e-24	UP	1.26371	6.4302e-43	UP
SFXN3	0.821114	1.80975e-15	UP	0.788886	1.94514e-14	UP	0.2342	0.000467699	UP	0.364514	5.85243e-09	UP
SGK1	0.406903	1.58305e-06	UP	0.952812	3.19817e-33	UP	0.343059	0.000278184	UP	0.490322	3.48318e-08	UP
SH3TC2	0.64159	3.5241e-05	UP	1.34364	4.12811e-21	UP	0.359272	2.02299e-05	UP	0.320677	0.000164416	UP
SLC22A18	0.591844	0.000224351	UP	0.397307	0.0230099	UP	0.559703	0.00211102	UP	0.785861	3.54643e-06	UP
SLC25A23	1.20627	2.63975e-21	UP	1.13205	5.44723e-19	UP	0.293919	8.08848e-13	UP	0.254946	8.33301e-10	UP
SLC2A1	0.332749	0.00271275	UP	0.307001	0.00681174	UP	0.341043	8.46661e-39	UP	0.63394	9.62976e-135	UP
SLC2A3	0.451828	3.98245e-05	UP	0.355456	0.00191782	UP	0.277986	6.46209e-06	UP	0.478471	1.33934e-16	UP
SLC3A2	0.590454	6.96864e-07	UP	0.308239	0.0189428	UP	0.418511	1.50041e-65	UP	0.602143	3.98795e-136	UP
SLC7A5	2.02391	1.84515e-125	UP	1.48527	8.0629e-68	UP	0.497119	8.82505e-85	UP	0.78333	4.57998e-211	UP
SLC9A9	1.01089	0.0142754	UP	1.02776	0.0140795	UP	0.525482	0.00701594	UP	0.40305	0.0494492	UP
SMAD7	1.84837	1.12128e-16	UP	1.84253	1.05545e-16	UP	0.579219	0.00620047	UP	0.633674	0.00196976	UP
SMO	0.591308	4.32656e-06	UP	0.632084	7.17107e-07	UP	0.185352	5.7286e-08	UP	0.162559	2.50095e-06	UP
SNAI2	1.59227	3.95415e-24	UP	2.96104	3.17851e-84	UP	0.512283	3.24255e-05	UP	1.19195	1.63137e-27	UP
SNX18	1.227	2.3666e-19	UP	1.25673	1.7338e-20	UP	0.246963	0.000101974	UP	0.387799	8.34189e-11	UP
SPEG	0.766467	1.19089e-08	UP	1.36142	2.77872e-26	UP	0.153876	0.0479904	UP	0.155852	0.0403676	UP
SPTLC3	0.631434	0.00170948	UP	0.508	0.0173095	UP	0.42797	4.20837e-14	UP	0.439957	6.86809e-15	UP
SRF	0.497391	0.000197757	UP	0.645076	6.32484e-07	UP	0.125711	0.0386411	UP	0.131976	0.0252037	UP
SRPX2	0.286898	0.0375834	UP	1.05665	1.56847e-19	UP	1.20982	1.66991e-29	UP	1.15409	1.63437e-26	UP
SSBP2	0.603858	4.06283e-10	UP	0.591798	8.57645e-10	UP	0.212371	1.15916e-05	UP	0.197754	4.68663e-05	UP
SSC5D	1.64876	4.10974e-05	UP	2.42575	3.00025e-10	UP	1.44555	7.79108e-10	UP	1.80876	1.23412e-15	UP
ST3GAL1	0.6495	1.51487e-09	UP	0.327177	0.00542194	UP	0.637821	6.60654e-33	UP	0.388334	3.21264e-12	UP
ST5	0.59939	5.72274e-08	UP	0.944048	5.10128e-19	UP	0.138616	6.00416e-05	UP	0.158701	2.54937e-06	UP
STEAP1	0.850876	0.00159801	UP	0.837786	0.00225244	UP	0.391526	0.00293341	UP	0.497556	6.61923e-05	UP
STEAP3	1.10584	3.75486e-13	UP	1.06613	2.20951e-12	UP	0.34218	1.0359e-11	UP	0.583762	7.92206e-34	UP
STK38L	0.402916	0.0123131	UP	1.05633	1.74741e-13	UP	0.258154	4.69251e-05	UP	0.190683	0.00388934	UP
SYNE1	0.321374	0.00368791	UP	0.239898	0.0429147	UP	0.228178	3.06124e-09	UP	0.191257	1.04316e-06	UP
SYTL2	0.276224	0.0166458	UP	1.332	1.33757e-41	UP	0.738375	2.31546e-07	UP	1.36783	3.45379e-25	UP
TAGLN	0.899102	1.03933e-07	UP	2.87673	4.08959e-81	UP	1.21647	1.05266e-06	UP	0.731519	0.00806217	UP
TCEAL8	1.15928	3.69012e-14	UP	0.912384	4.59265e-09	UP	0.4147	2.34215e-15	UP	0.378889	7.32285e-13	UP
TCEAL9	0.64648	9.22379e-11	UP	0.452738	1.16916e-05	UP	0.503601	1.35056e-58	UP	0.362603	5.03491e-30	UP
TENM1	0.760179	4.66481e-06	UP	0.476191	0.00784752	UP	4.2168	3.67937e-14	UP	4.16893	6.28226e-14	UP
TFAP2A	0.302974	0.0076974	UP	0.48066	6.83897e-06	UP	0.818968	3.61412e-19	UP	0.747999	6.96044e-16	UP
TGFA	1.58056	9.06791e-32	UP	0.726995	3.12812e-07	UP	0.867266	1.98223e-14	UP	1.0287	2.21713e-20	UP
TGM5	0.971469	5.44709e-07	UP	0.613326	0.0034678	UP	0.567933	4.23897e-05	UP	0.863102	2.76174e-11	UP
THBS3	0.565393	0.00045904	UP	0.739898	2.09655e-06	UP	0.19916	5.74747e-08	UP	0.213386	4.28588e-09	UP
TIMP2	0.458615	2.29879e-07	UP	0.536104	7.11569e-10	UP	0.157365	2.67395e-09	UP	0.287085	1.01711e-29	UP
TK2	0.499419	7.13871e-05	UP	0.430766	0.000879912	UP	0.358568	1.51148e-17	UP	0.37713	2.57859e-19	UP
TM4SF18	1.11057	1.95751e-05	UP	1.00329	0.00016051	UP	0.804247	6.25673e-17	UP	0.899974	3.33941e-21	UP
TMEM129	0.488212	1.7133e-05	UP	0.406237	0.000499366	UP	0.128673	0.00514704	UP	0.21523	3.40867e-07	UP
TMEM159	1.98527	5.00887e-16	UP	2.23628	1.50727e-20	UP	1.01456	3.75158e-07	UP	0.7843	0.000165995	UP
TMEM173	0.738059	4.27444e-13	UP	0.42357	8.86089e-05	UP	0.18074	0.00658401	UP	0.181397	0.00567295	UP
TMEM47	1.45828	8.69395e-05	UP	1.25316	0.00100763	UP	0.174632	0.00139967	UP	0.303862	1.58421e-09	UP
TMEM59L	0.448241	0.00451179	UP	1.533	5.91809e-30	UP	0.346756	0.0150715	UP	0.600059	2.3992e-06	UP
TNFRSF10C	1.40299	8.68245e-06	UP	0.798618	0.0258271	UP	1.08312	7.39445e-08	UP	1.25416	1.589e-10	UP
TNNT1	2.40869	2.41866e-78	UP	1.56133	1.31452e-32	UP	1.16873	3.32312e-07	UP	0.998475	2.12944e-05	UP
TP53INP1	1.19384	6.36813e-07	UP	0.553983	0.0427197	UP	0.255864	9.06442e-08	UP	0.366059	2.17659e-15	UP
TPM1	0.682211	4.15465e-08	UP	1.95759	2.55288e-63	UP	0.561754	2.27957e-79	UP	0.384405	6.10551e-37	UP
TPM4	0.561659	8.59038e-11	UP	0.927738	8.99302e-29	UP	0.100805	0.00229342	UP	0.0847421	0.0117046	UP
TRADD	0.338905	0.0387404	UP	0.457256	0.00364215	UP	0.251929	0.0124919	UP	0.39709	1.50967e-05	UP
TRIB1	0.908487	2.39475e-17	UP	0.797617	1.29907e-13	UP	0.638259	0.000523579	UP	0.720653	5.28473e-05	UP
TRNP1	0.643681	3.76237e-05	UP	1.79512	7.80487e-38	UP	0.625301	2.28323e-08	UP	0.735954	1.68748e-11	UP
TSPAN6	0.672948	3.35468e-13	UP	0.528722	2.04103e-08	UP	0.639983	1.99088e-09	UP	0.764371	2.25548e-13	UP
TSPYL1	0.210117	0.0335473	UP	0.345999	0.00016408	UP	0.112203	0.0441856	UP	0.143878	0.00562117	UP
TXNIP	0.591777	0.000140699	UP	0.453063	0.00539263	UP	0.989415	1.09923e-27	UP	1.19664	9.95524e-41	UP
VWF	1.72854	9.13152e-05	UP	1.56613	0.000583252	UP	0.320106	0.00674278	UP	0.428429	0.000107124	UP
WDR1	0.282688	0.0118393	UP	0.627529	6.60451e-10	UP	0.325184	1.03765e-38	UP	0.40895	4.401e-61	UP
WDR59	0.338462	0.00183736	UP	0.273823	0.0162031	UP	0.216173	0.000483948	UP	0.303349	2.3037e-07	UP
WHRN	0.868082	1.71035e-07	UP	1.37121	6.384e-18	UP	0.461468	0.000520464	UP	0.578135	5.29713e-06	UP
WNT5A	0.413587	0.00290252	UP	0.638495	1.1608e-06	UP	1.20363	1.74901e-205	UP	1.1982	2.0162e-202	UP
WTIP	0.590866	0.0163989	UP	1.82503	1.00382e-18	UP	0.321072	9.31102e-06	UP	0.356128	5.52489e-07	UP
YARS	0.887491	8.34135e-24	UP	0.647414	5.00826e-13	UP	0.123995	0.000806572	UP	0.278743	1.13193e-16	UP
ZDHHC7	0.221823	0.0166918	UP	0.415652	1.00837e-06	UP	0.16114	0.000744724	UP	0.214308	2.50747e-06	UP
ZNF395	1.00274	1.02891e-31	UP	0.450092	7.20586e-07	UP	0.330364	5.52978e-10	UP	0.320056	2.04679e-09	UP
ZNF425	0.655741	0.00101105	UP	0.696537	0.000479143	UP	0.34413	0.00372798	UP	0.362785	0.00177894	UP
ZSWIM5	1.4901	7.05506e-25	UP	1.37096	4.0761e-21	UP	0.977346	0.000981953	UP	0.861113	0.00435272	UP
