# Supplementary material for: Musashi1 Contribution to Glioblastoma Development via Regulation of a Network of DNA Replication, Cell Cycle and Division Genes
Source: Cancers (Basel). 2021 Mar 24;13(7):1494. doi: 10.3390/cancers13071494 (PMC8036803; doi:10.3390/cancers13071494)
Supplement: Supplementary file 1 [file cancers-13-01494-s001.zip › cancers-1120624-supplementary final/Table S4.xlsx]

## Sheet: GO Down
GO biological process complete	Homo sapiens - REFLIST (20996)	upload_1 (300)	upload_1 (expected)	upload_1 (over/under)	upload_1 (fold Enrichment)	upload_1 (raw P-value)	upload_1 (FDR)
replication fork arrest (GO:0043111)	5	3	0.07	+	41.99	0.000147	0.00785
positive regulation of DNA topoisomerase (ATP-hydrolyzing) activity (GO:2000373)	6	3	0.09	+	34.99	0.000218	0.0111
regulation of DNA topoisomerase (ATP-hydrolyzing) activity (GO:2000371)	6	3	0.09	+	34.99	0.000218	0.0111
positive regulation of exit from mitosis (GO:0031536)	6	3	0.09	+	34.99	0.000218	0.011
DNA replication checkpoint (GO:0000076)	16	7	0.23	+	30.62	2.07e-08	3.06e-06
G-quadruplex DNA unwinding (GO:0044806)	7	3	0.1	+	29.99	0.000309	0.0148
mitotic DNA replication (GO:1902969)	7	3	0.1	+	29.99	0.000309	0.0148
positive regulation of DNA-dependent DNA replication (GO:2000105)	12	5	0.17	+	29.16	2.89e-06	0.000277
telomere maintenance via semi-conservative replication (GO:0032201)	26	10	0.37	+	26.92	4.87e-11	1.04e-08
centromeric sister chromatid cohesion (GO:0070601)	8	3	0.11	+	26.25	0.00042	0.0192
DNA unwinding involved in DNA replication (GO:0006268)	11	4	0.16	+	25.45	4.66e-05	0.00291
attachment of mitotic spindle microtubules to kinetochore (GO:0051315)	11	4	0.16	+	25.45	4.66e-05	0.0029
nuclear DNA replication (GO:0033260)	40	14	0.57	+	24.5	1.75e-14	5.53e-12
cell cycle DNA replication (GO:0044786)	41	14	0.59	+	23.9	2.32e-14	6.92e-12
inner cell mass cell proliferation (GO:0001833)	12	4	0.17	+	23.33	6.15e-05	0.0037
regulation of DNA endoreduplication (GO:0032875)	9	3	0.13	+	23.33	0.000554	0.0241
replication fork protection (GO:0048478)	9	3	0.13	+	23.33	0.000554	0.024
positive regulation of isomerase activity (GO:0010912)	9	3	0.13	+	23.33	0.000554	0.024
regulation of isomerase activity (GO:0010911)	9	3	0.13	+	23.33	0.000554	0.0239
mitotic chromosome condensation (GO:0007076)	16	5	0.23	+	21.87	9.07e-06	0.000709
mitotic DNA replication checkpoint (GO:0033314)	10	3	0.14	+	21	0.000713	0.0301
attachment of spindle microtubules to kinetochore (GO:0008608)	20	6	0.29	+	21	1.35e-06	0.000143
DNA replication initiation (GO:0006270)	32	9	0.46	+	19.68	4.57e-09	7.93e-07
trophoblast giant cell differentiation (GO:0060707)	11	3	0.16	+	19.09	0.000898	0.037
mitotic sister chromatid cohesion (GO:0007064)	15	4	0.21	+	18.66	0.000127	0.00692
mitotic G2/M transition checkpoint (GO:0044818)	29	7	0.41	+	16.89	6.04e-07	6.96e-05
negative regulation of DNA-dependent DNA replication (GO:2000104)	25	6	0.36	+	16.8	4.07e-06	0.000371
positive regulation of DNA replication (GO:0045740)	38	9	0.54	+	16.58	1.65e-08	2.53e-06
blastocyst growth (GO:0001832)	17	4	0.24	+	16.47	0.000191	0.00987
negative regulation of G0 to G1 transition (GO:0070317)	39	9	0.56	+	16.15	2.01e-08	2.99e-06
regulation of DNA-dependent DNA replication (GO:0090329)	53	12	0.76	+	15.85	1.01e-10	2.11e-08
centriole replication (GO:0007099)	18	4	0.26	+	15.55	0.000231	0.0116
protein localization to chromosome, centromeric region (GO:0071459)	18	4	0.26	+	15.55	0.000231	0.0115
establishment of mitotic spindle localization (GO:0040001)	27	6	0.39	+	15.55	5.98e-06	0.000505
regulation of transcription involved in G1/S transition of mitotic cell cycle (GO:0000083)	28	6	0.4	+	15	7.17e-06	0.000581
DNA-dependent DNA replication (GO:0006261)	118	25	1.69	+	14.83	2.31e-20	1.35e-17
mitotic G2 DNA damage checkpoint (GO:0007095)	19	4	0.27	+	14.73	0.000277	0.0135
DNA strand elongation (GO:0022616)	19	4	0.27	+	14.73	0.000277	0.0134
mitotic sister chromatid segregation (GO:0000070)	105	22	1.5	+	14.66	5.7e-18	2.81e-15
regulation of G0 to G1 transition (GO:0070316)	43	9	0.61	+	14.65	4.19e-08	5.86e-06
centrosome duplication (GO:0051298)	29	6	0.41	+	14.48	8.56e-06	0.000672
G2 DNA damage checkpoint (GO:0031572)	30	6	0.43	+	14	1.01e-05	0.000778
regulation of exit from mitosis (GO:0007096)	20	4	0.29	+	14	0.000328	0.0156
protein localization to centrosome (GO:0071539)	20	4	0.29	+	14	0.000328	0.0155
protein localization to microtubule organizing center (GO:1905508)	20	4	0.29	+	14	0.000328	0.0155
sister chromatid segregation (GO:0000819)	138	27	1.97	+	13.69	4.08e-21	2.8e-18
mitotic nuclear division (GO:0140014)	138	27	1.97	+	13.69	4.08e-21	2.69e-18
chromosome condensation (GO:0030261)	41	8	0.59	+	13.66	3.86e-07	4.72e-05
CENP-A containing nucleosome assembly (GO:0034080)	31	6	0.44	+	13.55	1.2e-05	0.000895
CENP-A containing chromatin organization (GO:0061641)	31	6	0.44	+	13.55	1.2e-05	0.000891
mitotic spindle assembly checkpoint (GO:0007094)	26	5	0.37	+	13.46	6.75e-05	0.00402
mitotic spindle checkpoint (GO:0071174)	26	5	0.37	+	13.46	6.75e-05	0.00401
spindle assembly checkpoint (GO:0071173)	26	5	0.37	+	13.46	6.75e-05	0.00399
spindle checkpoint (GO:0031577)	26	5	0.37	+	13.46	6.75e-05	0.00398
negative regulation of mRNA splicing, via spliceosome (GO:0048025)	21	4	0.3	+	13.33	0.000387	0.018
somatic recombination of immunoglobulin gene segments (GO:0016447)	21	4	0.3	+	13.33	0.000387	0.0179
centromere complex assembly (GO:0034508)	37	7	0.53	+	13.24	2.52e-06	0.000248
DNA replication (GO:0006260)	212	40	3.03	+	13.21	2.51e-30	3.97e-27
regulation of spindle assembly (GO:0090169)	27	5	0.39	+	12.96	7.91e-05	0.00454
cell cycle G1/S phase transition (GO:0044843)	119	22	1.7	+	12.94	5.84e-17	2.43e-14
regulation of sister chromatid cohesion (GO:0007063)	22	4	0.31	+	12.72	0.000452	0.0204
DNA double-strand break processing (GO:0000729)	22	4	0.31	+	12.72	0.000452	0.0203
regulation of centriole replication (GO:0046599)	22	4	0.31	+	12.72	0.000452	0.0203
chromatin remodeling at centromere (GO:0031055)	33	6	0.47	+	12.72	1.64e-05	0.00119
regulation of mitotic metaphase/anaphase transition (GO:0030071)	55	10	0.79	+	12.72	2.39e-08	3.44e-06
negative regulation of DNA replication (GO:0008156)	39	7	0.56	+	12.56	3.43e-06	0.000324
positive regulation of chromosome segregation (GO:0051984)	28	5	0.4	+	12.5	9.21e-05	0.00521
negative regulation of mitotic metaphase/anaphase transition (GO:0045841)	28	5	0.4	+	12.5	9.21e-05	0.0052
G1/S transition of mitotic cell cycle (GO:0000082)	118	21	1.69	+	12.46	5.97e-16	2.19e-13
regulation of DNA replication (GO:0006275)	108	19	1.54	+	12.31	1.81e-14	5.6e-12
regulation of metaphase/anaphase transition of cell cycle (GO:1902099)	57	10	0.81	+	12.28	3.23e-08	4.6e-06
DNA replication-independent nucleosome assembly (GO:0006336)	40	7	0.57	+	12.25	3.98e-06	0.000368
nucleotide-excision repair, DNA gap filling (GO:0006297)	23	4	0.33	+	12.17	0.000525	0.023
centriole assembly (GO:0098534)	23	4	0.33	+	12.17	0.000525	0.0229
interstrand cross-link repair (GO:0036297)	52	9	0.74	+	12.11	1.77e-07	2.29e-05
negative regulation of metaphase/anaphase transition of cell cycle (GO:1902100)	29	5	0.41	+	12.07	0.000107	0.00592
histone phosphorylation (GO:0016572)	29	5	0.41	+	12.07	0.000107	0.0059
DNA-dependent DNA replication maintenance of fidelity (GO:0045005)	41	7	0.59	+	11.95	4.61e-06	0.000411
DNA replication-independent nucleosome organization (GO:0034724)	41	7	0.59	+	11.95	4.61e-06	0.000409
microtubule cytoskeleton organization involved in mitosis (GO:1902850)	95	16	1.36	+	11.79	3.95e-12	9.91e-10
somatic diversification of immune receptors via germline recombination within a single locus (GO:0002562)	30	5	0.43	+	11.66	0.000123	0.00678
somatic cell DNA recombination (GO:0016444)	30	5	0.43	+	11.66	0.000123	0.00675
mitotic spindle organization (GO:0007052)	72	12	1.03	+	11.66	2.24e-09	4.07e-07
negative regulation of sister chromatid segregation (GO:0033046)	36	6	0.51	+	11.66	2.55e-05	0.0017
regulation of mitotic sister chromatid separation (GO:0010965)	61	10	0.87	+	11.47	5.73e-08	7.73e-06
sister chromatid cohesion (GO:0007062)	49	8	0.7	+	11.43	1.28e-06	0.000137
mitotic metaphase plate congression (GO:0007080)	43	7	0.61	+	11.39	6.1e-06	0.00051
negative regulation of chromosome segregation (GO:0051985)	37	6	0.53	+	11.35	2.92e-05	0.00191
establishment of spindle localization (GO:0051293)	37	6	0.53	+	11.35	2.92e-05	0.0019
telomere maintenance (GO:0000723)	99	16	1.41	+	11.31	6.9e-12	1.63e-09
negative regulation of mitotic sister chromatid separation (GO:2000816)	31	5	0.44	+	11.29	0.000141	0.00759
regulation of chromosome segregation (GO:0051983)	107	17	1.53	+	11.12	1.92e-12	4.96e-10
telomere organization (GO:0032200)	102	16	1.46	+	10.98	1.03e-11	2.36e-09
cell cycle phase transition (GO:0044770)	268	42	3.83	+	10.97	6.16e-29	8.11e-26
negative regulation of chromosome separation (GO:1905819)	32	5	0.46	+	10.94	0.000162	0.00859
negative regulation of RNA splicing (GO:0033119)	26	4	0.37	+	10.77	0.000792	0.0331
DNA damage response, detection of DNA damage (GO:0042769)	39	6	0.56	+	10.77	3.81e-05	0.00243
mitotic cell cycle phase transition (GO:0044772)	260	40	3.71	+	10.77	2.6e-27	2.93e-24
regulation of cell cycle checkpoint (GO:1901976)	33	5	0.47	+	10.6	0.000184	0.00956
regulation of chromosome separation (GO:1905818)	66	10	0.94	+	10.6	1.11e-07	1.45e-05
protein localization to microtubule cytoskeleton (GO:0072698)	33	5	0.47	+	10.6	0.000184	0.00952
negative regulation of mitotic sister chromatid segregation (GO:0033048)	34	5	0.49	+	10.29	0.000209	0.0107
mitotic spindle assembly (GO:0090307)	34	5	0.49	+	10.29	0.000209	0.0107
regulation of spindle organization (GO:0090224)	41	6	0.59	+	10.24	4.91e-05	0.00303
nuclear chromosome segregation (GO:0098813)	214	31	3.06	+	10.14	1.16e-20	7.04e-18
chromosome segregation (GO:0007059)	264	38	3.77	+	10.07	4.79e-25	4.45e-22
blastocyst hatching (GO:0001835)	28	4	0.4	+	10	0.00102	0.0411
organism emergence from protective structure (GO:0071684)	28	4	0.4	+	10	0.00102	0.041
positive regulation of RNA splicing (GO:0033120)	35	5	0.5	+	10	0.000236	0.0117
mismatch repair (GO:0006298)	35	5	0.5	+	10	0.000236	0.0117
hatching (GO:0035188)	28	4	0.4	+	10	0.00102	0.0409
regulation of sister chromatid segregation (GO:0033045)	84	12	1.2	+	10	1.07e-08	1.72e-06
spindle localization (GO:0051653)	42	6	0.6	+	10	5.55e-05	0.00338
cell cycle checkpoint (GO:0000075)	198	28	2.83	+	9.9	1.63e-18	9.18e-16
protein localization to chromosome (GO:0034502)	64	9	0.91	+	9.84	8.54e-07	9.63e-05
mitotic cell cycle process (GO:1903047)	580	81	8.29	+	9.77	6.02e-53	2.38e-49
base-excision repair (GO:0006284)	43	6	0.61	+	9.77	6.25e-05	0.00375
positive regulation of mitotic cell cycle phase transition (GO:1901992)	79	11	1.13	+	9.74	5.6e-08	7.68e-06
regulation of mitotic sister chromatid segregation (GO:0033047)	72	10	1.03	+	9.72	2.32e-07	2.93e-05
mitotic cell cycle checkpoint (GO:0007093)	159	22	2.27	+	9.68	1.28e-14	4.21e-12
regulation of cytokinesis (GO:0032465)	88	12	1.26	+	9.54	1.71e-08	2.59e-06
negative regulation of mitotic nuclear division (GO:0045839)	44	6	0.63	+	9.54	7.02e-05	0.00409
positive regulation of cell cycle phase transition (GO:1901989)	96	13	1.37	+	9.48	4.63e-09	7.95e-07
regulation of mitotic spindle organization (GO:0060236)	37	5	0.53	+	9.46	0.000298	0.0143
regulation of mitotic nuclear division (GO:0007088)	185	25	2.64	+	9.46	3.1e-16	1.22e-13
nuclear division (GO:0000280)	275	37	3.93	+	9.42	1.73e-23	1.37e-20
G2/M transition of mitotic cell cycle (GO:0000086)	135	18	1.93	+	9.33	6.04e-12	1.45e-09
double-strand break repair via homologous recombination (GO:0000724)	90	12	1.29	+	9.33	2.14e-08	3.13e-06
mitotic cell cycle (GO:0000278)	677	90	9.67	+	9.3	1.43e-57	1.13e-53
mitotic cytokinesis (GO:0000281)	68	9	0.97	+	9.26	1.35e-06	0.000142
metaphase plate congression (GO:0051310)	53	7	0.76	+	9.24	2.09e-05	0.00145
recombinational repair (GO:0000725)	91	12	1.3	+	9.23	2.39e-08	3.47e-06
cell cycle G2/M phase transition (GO:0044839)	137	18	1.96	+	9.2	7.55e-12	1.75e-09
centrosome cycle (GO:0007098)	84	11	1.2	+	9.16	9.87e-08	1.3e-05
positive regulation of mitotic nuclear division (GO:0045840)	54	7	0.77	+	9.07	2.34e-05	0.00158
DNA integrity checkpoint (GO:0031570)	147	19	2.1	+	9.05	2.53e-12	6.45e-10
positive regulation of cytokinesis (GO:0032467)	39	5	0.56	+	8.97	0.000372	0.0174
protein localization to cytoskeleton (GO:0044380)	39	5	0.56	+	8.97	0.000372	0.0173
histone exchange (GO:0043486)	47	6	0.67	+	8.93	9.78e-05	0.00546
non-recombinational repair (GO:0000726)	63	8	0.9	+	8.89	6.96e-06	0.000567
cell division (GO:0051301)	486	61	6.94	+	8.78	4.95e-37	1.3e-33
histone ubiquitination (GO:0016574)	40	5	0.57	+	8.75	0.000413	0.019
double-strand break repair via nonhomologous end joining (GO:0006303)	57	7	0.81	+	8.59	3.21e-05	0.00208
double-strand break repair (GO:0006302)	171	21	2.44	+	8.59	4.26e-13	1.18e-10
organelle fission (GO:0048285)	303	37	4.33	+	8.55	3.58e-22	2.69e-19
somatic diversification of immune receptors (GO:0002200)	41	5	0.59	+	8.53	0.000458	0.0205
regulation of nuclear division (GO:0051783)	209	25	2.99	+	8.37	4.02e-15	1.38e-12
positive regulation of DNA recombination (GO:0045911)	42	5	0.6	+	8.33	0.000507	0.0224
DNA geometric change (GO:0032392)	94	11	1.34	+	8.19	2.78e-07	3.48e-05
microtubule organizing center organization (GO:0031023)	94	11	1.34	+	8.19	2.78e-07	3.46e-05
DNA synthesis involved in DNA repair (GO:0000731)	52	6	0.74	+	8.08	0.000163	0.00862
spindle organization (GO:0007051)	139	16	1.99	+	8.06	6.62e-10	1.29e-07
DNA packaging (GO:0006323)	174	20	2.49	+	8.04	4.73e-12	1.17e-09
negative regulation of nuclear division (GO:0051784)	53	6	0.76	+	7.92	0.000179	0.00935
postreplication repair (GO:0006301)	53	6	0.76	+	7.92	0.000179	0.00932
establishment of chromosome localization (GO:0051303)	71	8	1.01	+	7.89	1.55e-05	0.00114
chromosome localization (GO:0050000)	72	8	1.03	+	7.78	1.7e-05	0.00123
signal transduction involved in DNA damage checkpoint (GO:0072422)	73	8	1.04	+	7.67	1.86e-05	0.00133
signal transduction involved in DNA integrity checkpoint (GO:0072401)	73	8	1.04	+	7.67	1.86e-05	0.00133
regulation of double-strand break repair via homologous recombination (GO:0010569)	46	5	0.66	+	7.61	0.000742	0.0311
spindle assembly (GO:0051225)	83	9	1.19	+	7.59	6.05e-06	0.000508
signal transduction involved in cell cycle checkpoint (GO:0072395)	74	8	1.06	+	7.57	2.04e-05	0.00142
regulation of alternative mRNA splicing, via spliceosome (GO:0000381)	65	7	0.93	+	7.54	6.91e-05	0.00406
DNA conformation change (GO:0071103)	270	29	3.86	+	7.52	3.13e-16	1.21e-13
DNA duplex unwinding (GO:0032508)	84	9	1.2	+	7.5	6.62e-06	0.000541
positive regulation of nuclear division (GO:0051785)	66	7	0.94	+	7.42	7.55e-05	0.00437
positive regulation of mitotic cell cycle (GO:0045931)	153	16	2.19	+	7.32	2.37e-09	4.2e-07
positive regulation of DNA repair (GO:0045739)	67	7	0.96	+	7.31	8.24e-05	0.00472
meiotic cell cycle (GO:0051321)	222	23	3.17	+	7.25	8.21e-13	2.23e-10
regulation of centrosome cycle (GO:0046605)	58	6	0.83	+	7.24	0.000281	0.0136
cell cycle process (GO:0022402)	958	99	13.69	+	7.23	1.68e-54	8.85e-51
mitotic DNA integrity checkpoint (GO:0044774)	107	11	1.53	+	7.19	9.08e-07	0.000102
microtubule polymerization or depolymerization (GO:0031109)	49	5	0.7	+	7.14	0.000965	0.0392
meiotic chromosome segregation (GO:0045132)	89	9	1.27	+	7.08	1.02e-05	0.000777
mRNA export from nucleus (GO:0006406)	109	11	1.56	+	7.06	1.07e-06	0.000117
mRNA-containing ribonucleoprotein complex export from nucleus (GO:0071427)	109	11	1.56	+	7.06	1.07e-06	0.000116
DNA repair (GO:0006281)	495	49	7.07	+	6.93	1.89e-25	1.87e-22
DNA recombination (GO:0006310)	215	21	3.07	+	6.84	2.32e-11	5.08e-09
positive regulation of cell cycle process (GO:0090068)	287	28	4.1	+	6.83	9.69e-15	3.26e-12
meiosis I cell cycle process (GO:0061982)	113	11	1.61	+	6.81	1.49e-06	0.000154
regulation of DNA recombination (GO:0000018)	103	10	1.47	+	6.79	4.58e-06	0.000411
meiotic cell cycle process (GO:1903046)	165	16	2.36	+	6.79	6.41e-09	1.08e-06
intracellular transport of virus (GO:0075733)	52	5	0.74	+	6.73	0.00123	0.0487
ATP-dependent chromatin remodeling (GO:0043044)	73	7	1.04	+	6.71	0.000135	0.00732
protein monoubiquitination (GO:0006513)	63	6	0.9	+	6.67	0.000423	0.0193
signal transduction in response to DNA damage (GO:0042770)	105	10	1.5	+	6.67	5.36e-06	0.000463
nucleosome assembly (GO:0006334)	116	11	1.66	+	6.64	1.89e-06	0.000192
negative regulation of cell cycle process (GO:0010948)	327	31	4.67	+	6.63	6.92e-16	2.48e-13
cytoskeleton-dependent cytokinesis (GO:0061640)	95	9	1.36	+	6.63	1.65e-05	0.0012
cell cycle (GO:0007049)	1314	122	18.78	+	6.5	5.49e-64	8.67e-60
cytokinesis (GO:0000910)	97	9	1.39	+	6.49	1.93e-05	0.00135
meiotic nuclear division (GO:0140013)	151	14	2.16	+	6.49	9.62e-08	1.28e-05
negative regulation of mitotic cell cycle phase transition (GO:1901991)	216	20	3.09	+	6.48	1.69e-10	3.41e-08
chromosome organization involved in meiotic cell cycle (GO:0070192)	65	6	0.93	+	6.46	0.000494	0.0219
regulation of double-strand break repair (GO:2000779)	76	7	1.09	+	6.45	0.000171	0.00896
regulation of mRNA splicing, via spliceosome (GO:0048024)	99	9	1.41	+	6.36	2.24e-05	0.00153
negative regulation of G2/M transition of mitotic cell cycle (GO:0010972)	88	8	1.26	+	6.36	6.4e-05	0.00383
meiosis I (GO:0007127)	110	10	1.57	+	6.36	7.85e-06	0.000629
chromatin assembly (GO:0031497)	132	12	1.89	+	6.36	9.71e-07	0.000107
negative regulation of cell cycle phase transition (GO:1901988)	232	21	3.31	+	6.33	8.58e-11	1.81e-08
regulation of cell division (GO:0051302)	166	15	2.37	+	6.32	4.57e-08	6.32e-06
regulation of DNA repair (GO:0006282)	122	11	1.74	+	6.31	2.97e-06	0.000283
negative regulation of cell cycle G2/M phase transition (GO:1902750)	100	9	1.43	+	6.3	2.41e-05	0.00162
regulation of mitotic cell cycle (GO:0007346)	636	57	9.09	+	6.27	1.46e-27	1.77e-24
protein sumoylation (GO:0016925)	67	6	0.96	+	6.27	0.000573	0.0247
blastocyst development (GO:0001824)	101	9	1.44	+	6.24	2.59e-05	0.00171
DNA damage checkpoint (GO:0000077)	135	12	1.93	+	6.22	1.21e-06	0.00013
multi-organism localization (GO:1902579)	68	6	0.97	+	6.18	0.000617	0.0263
multi-organism transport (GO:0044766)	68	6	0.97	+	6.18	0.000617	0.0263
negative regulation of mitotic cell cycle (GO:0045930)	306	27	4.37	+	6.18	2.74e-13	7.73e-11
negative regulation of chromosome organization (GO:2001251)	137	12	1.96	+	6.13	1.4e-06	0.000146
DNA metabolic process (GO:0006259)	801	70	11.45	+	6.12	2.22e-33	4.37e-30
regulation of mitotic cell cycle phase transition (GO:1901990)	413	36	5.9	+	6.1	3.22e-17	1.45e-14
intrinsic apoptotic signaling pathway in response to DNA damage (GO:0008630)	69	6	0.99	+	6.09	0.000663	0.0281
regulation of cell cycle process (GO:0010564)	761	66	10.87	+	6.07	3.15e-31	5.53e-28
anaphase-promoting complex-dependent catabolic process (GO:0031145)	81	7	1.16	+	6.05	0.000246	0.0121
positive regulation of cell cycle (GO:0045787)	395	34	5.64	+	6.02	3.67e-16	1.38e-13
ribonucleoprotein complex export from nucleus (GO:0071426)	128	11	1.83	+	6.01	4.56e-06	0.000412
negative regulation of G1/S transition of mitotic cell cycle (GO:2000134)	105	9	1.5	+	6	3.45e-05	0.00222
ribonucleoprotein complex localization (GO:0071166)	129	11	1.84	+	5.97	4.89e-06	0.000427
regulation of cell cycle G2/M phase transition (GO:1902749)	212	18	3.03	+	5.94	5.01e-09	8.51e-07
RNA export from nucleus (GO:0006405)	131	11	1.87	+	5.88	5.61e-06	0.000476
negative regulation of cell cycle G1/S phase transition (GO:1902807)	108	9	1.54	+	5.83	4.23e-05	0.00268
mRNA transport (GO:0051028)	157	13	2.24	+	5.8	9.15e-07	0.000102
regulation of cell cycle phase transition (GO:1901987)	447	37	6.39	+	5.79	5.36e-17	2.35e-14
regulation of G2/M transition of mitotic cell cycle (GO:0010389)	195	16	2.79	+	5.74	5.64e-08	7.68e-06
mitotic DNA damage checkpoint (GO:0044773)	98	8	1.4	+	5.71	0.000129	0.007
negative regulation of cell cycle (GO:0045786)	578	47	8.26	+	5.69	4.06e-21	2.91e-18
protein-DNA complex assembly (GO:0065004)	197	16	2.81	+	5.68	6.43e-08	8.61e-06
chromosome organization (GO:0051276)	1036	84	14.8	+	5.67	3.51e-38	1.11e-34
cellular response to DNA damage stimulus (GO:0006974)	762	61	10.89	+	5.6	4.62e-27	4.86e-24
positive regulation of mRNA metabolic process (GO:1903313)	75	6	1.07	+	5.6	0.000996	0.0403
protein export from nucleus (GO:0006611)	151	12	2.16	+	5.56	3.58e-06	0.000337
regulation of G1/S transition of mitotic cell cycle (GO:2000045)	151	12	2.16	+	5.56	3.58e-06	0.000335
chromatin assembly or disassembly (GO:0006333)	153	12	2.19	+	5.49	4.07e-06	0.000373
regulation of signal transduction by p53 class mediator (GO:1901796)	180	14	2.57	+	5.44	7.03e-07	8.04e-05
positive regulation of DNA metabolic process (GO:0051054)	233	18	3.33	+	5.41	1.96e-08	2.95e-06
animal organ regeneration (GO:0031100)	78	6	1.11	+	5.38	0.0012	0.0476
regulation of DNA metabolic process (GO:0051052)	424	32	6.06	+	5.28	8.52e-14	2.49e-11
regulation of microtubule cytoskeleton organization (GO:0070507)	186	14	2.66	+	5.27	1.01e-06	0.000111
nuclear export (GO:0051168)	160	12	2.29	+	5.25	6.24e-06	0.000516
response to ionizing radiation (GO:0010212)	147	11	2.1	+	5.24	1.55e-05	0.00113
signal transduction by p53 class mediator (GO:0072331)	121	9	1.73	+	5.21	9.63e-05	0.00539
nucleotide-excision repair (GO:0006289)	108	8	1.54	+	5.18	0.000241	0.0119
ciliary basal body-plasma membrane docking (GO:0097711)	95	7	1.36	+	5.16	0.000605	0.0259
DNA biosynthetic process (GO:0071897)	109	8	1.56	+	5.14	0.000255	0.0125
regulation of mRNA processing (GO:0050684)	137	10	1.96	+	5.11	4.6e-05	0.00288
microtubule cytoskeleton organization (GO:0000226)	456	33	6.52	+	5.06	1.02e-13	2.94e-11
regulation of cell cycle (GO:0051726)	1177	85	16.82	+	5.05	3.81e-35	8.6e-32
nucleosome organization (GO:0034728)	153	11	2.19	+	5.03	2.2e-05	0.00151
negative regulation of DNA metabolic process (GO:0051053)	154	11	2.2	+	5	2.33e-05	0.00158
regulation of cyclin-dependent protein serine/threonine kinase activity (GO:0000079)	98	7	1.4	+	5	0.00072	0.0303
regulation of gene silencing (GO:0060968)	126	9	1.8	+	5	0.000129	0.007
regulation of cell cycle G1/S phase transition (GO:1902806)	168	12	2.4	+	5	9.92e-06	0.000764
positive regulation of response to DNA damage stimulus (GO:2001022)	99	7	1.41	+	4.95	0.000762	0.0319
regulation of organelle assembly (GO:1902115)	189	13	2.7	+	4.81	6.23e-06	0.000517
regulation of circadian rhythm (GO:0042752)	102	7	1.46	+	4.8	0.000899	0.037
regulation of cyclin-dependent protein kinase activity (GO:1904029)	102	7	1.46	+	4.8	0.000899	0.0369
protein-DNA complex subunit organization (GO:0071824)	235	16	3.36	+	4.77	6.02e-07	6.99e-05
regulation of RNA splicing (GO:0043484)	136	9	1.94	+	4.63	0.000221	0.0111
RNA transport (GO:0050658)	197	13	2.81	+	4.62	9.48e-06	0.000737
nucleic acid transport (GO:0050657)	197	13	2.81	+	4.62	9.48e-06	0.000734
regulation of response to DNA damage stimulus (GO:2001020)	214	14	3.06	+	4.58	4.73e-06	0.000417
establishment of RNA localization (GO:0051236)	199	13	2.84	+	4.57	1.05e-05	0.000797
regulation of microtubule-based process (GO:0032886)	217	14	3.1	+	4.52	5.5e-06	0.000472
regulation of chromosome organization (GO:0033044)	345	22	4.93	+	4.46	1.38e-08	2.15e-06
chromatin remodeling (GO:0006338)	162	10	2.31	+	4.32	0.00017	0.00897
nucleocytoplasmic transport (GO:0006913)	249	15	3.56	+	4.22	5.59e-06	0.000477
RNA 3'-end processing (GO:0031123)	134	8	1.91	+	4.18	0.000929	0.0379
nuclear transport (GO:0051169)	252	15	3.6	+	4.17	6.41e-06	0.000527
RNA localization (GO:0006403)	219	13	3.13	+	4.15	2.73e-05	0.00179
protein-containing complex localization (GO:0031503)	257	15	3.67	+	4.08	8.01e-06	0.000638
RNA splicing, via transesterification reactions (GO:0000375)	294	17	4.2	+	4.05	2.24e-06	0.000224
regulation of gene expression, epigenetic (GO:0040029)	232	13	3.31	+	3.92	4.8e-05	0.00297
mRNA splicing, via spliceosome (GO:0000398)	291	16	4.16	+	3.85	8.16e-06	0.000648
RNA splicing, via transesterification reactions with bulged adenosine as nucleophile (GO:0000377)	291	16	4.16	+	3.85	8.16e-06	0.000644
nucleobase-containing compound transport (GO:0015931)	241	13	3.44	+	3.78	6.93e-05	0.00405
microtubule-based process (GO:0007017)	644	34	9.2	+	3.69	1.57e-10	3.22e-08
in utero embryonic development (GO:0001701)	347	18	4.96	+	3.63	4.79e-06	0.000421
anatomical structure homeostasis (GO:0060249)	337	17	4.82	+	3.53	1.25e-05	0.000923
chromatin organization (GO:0006325)	690	34	9.86	+	3.45	8.69e-10	1.67e-07
response to radiation (GO:0009314)	438	21	6.26	+	3.36	2.53e-06	0.000247
nucleic acid phosphodiester bond hydrolysis (GO:0090305)	296	14	4.23	+	3.31	0.000139	0.0075
histone modification (GO:0016570)	367	17	5.24	+	3.24	3.51e-05	0.00225
negative regulation of organelle organization (GO:0010639)	373	17	5.33	+	3.19	4.26e-05	0.00269
peptidyl-lysine modification (GO:0018205)	308	14	4.4	+	3.18	0.000206	0.0106
viral process (GO:0016032)	690	31	9.86	+	3.14	3.87e-08	5.46e-06
covalent chromatin modification (GO:0016569)	379	17	5.42	+	3.14	5.14e-05	0.00316
cellular response to stress (GO:0033554)	1662	74	23.75	+	3.12	2.48e-18	1.31e-15
symbiont process (GO:0044403)	767	34	10.96	+	3.1	1.11e-08	1.77e-06
RNA splicing (GO:0008380)	391	17	5.59	+	3.04	7.42e-05	0.00431
regulation of mRNA metabolic process (GO:1903311)	322	14	4.6	+	3.04	0.000318	0.0152
interspecies interaction between organisms (GO:0044419)	810	35	11.57	+	3.02	1.23e-08	1.95e-06
regulation of cellular component size (GO:0032535)	379	16	5.42	+	2.95	0.000166	0.00879
regulation of cytoskeleton organization (GO:0051493)	530	22	7.57	+	2.91	1.31e-05	0.000966
cytoskeleton organization (GO:0007010)	1062	44	15.17	+	2.9	4.68e-10	9.25e-08
regulation of organelle organization (GO:0033043)	1272	52	18.17	+	2.86	1.52e-11	3.37e-09
nucleic acid metabolic process (GO:0090304)	2309	94	32.99	+	2.85	4.86e-21	3.07e-18
regulation of cellular response to stress (GO:0080135)	703	28	10.04	+	2.79	1.81e-06	0.000186
organelle organization (GO:0006996)	3342	131	47.75	+	2.74	1.99e-29	2.86e-26
cell population proliferation (GO:0008283)	674	26	9.63	+	2.7	7.44e-06	0.000599
organelle localization (GO:0051640)	597	23	8.53	+	2.7	2.59e-05	0.00171
establishment of organelle localization (GO:0051656)	402	15	5.74	+	2.61	0.000906	0.037
mRNA processing (GO:0006397)	471	17	6.73	+	2.53	0.000602	0.0258
regulation of protein serine/threonine kinase activity (GO:0071900)	504	18	7.2	+	2.5	0.000472	0.021
regulation of transferase activity (GO:0051338)	969	34	13.85	+	2.46	2.59e-06	0.000251
nucleobase-containing compound metabolic process (GO:0006139)	2960	103	42.29	+	2.44	2.34e-18	1.27e-15
chordate embryonic development (GO:0043009)	605	21	8.64	+	2.43	0.000356	0.0167
positive regulation of transferase activity (GO:0051347)	646	22	9.23	+	2.38	0.000282	0.0136
cellular protein-containing complex assembly (GO:0034622)	825	28	11.79	+	2.38	3.58e-05	0.00229
cellular aromatic compound metabolic process (GO:0006725)	3172	107	45.32	+	2.36	3.19e-18	1.63e-15
cell death (GO:0008219)	1070	36	15.29	+	2.35	2.74e-06	0.000264
embryo development ending in birth or egg hatching (GO:0009792)	625	21	8.93	+	2.35	0.000447	0.0203
heterocycle metabolic process (GO:0046483)	3128	105	44.69	+	2.35	1.73e-17	8.28e-15
regulation of protein kinase activity (GO:0045859)	781	26	11.16	+	2.33	9.1e-05	0.00517
apoptotic process (GO:0006915)	904	30	12.92	+	2.32	2.57e-05	0.00171
regulation of kinase activity (GO:0043549)	860	28	12.29	+	2.28	0.0001	0.00557
positive regulation of cell population proliferation (GO:0008284)	927	30	13.25	+	2.26	5.25e-05	0.00321
organelle assembly (GO:0070925)	712	23	10.17	+	2.26	0.000347	0.0163
reproductive process (GO:0022414)	1424	46	20.35	+	2.26	3.94e-07	4.78e-05
reproduction (GO:0000003)	1427	46	20.39	+	2.26	4.06e-07	4.89e-05
organic cyclic compound metabolic process (GO:1901360)	3391	109	48.45	+	2.25	5.77e-17	2.46e-14
programmed cell death (GO:0012501)	1035	33	14.79	+	2.23	2.36e-05	0.00159
protein modification by small protein conjugation or removal (GO:0070647)	973	31	13.9	+	2.23	4.5e-05	0.00283
negative regulation of cellular component organization (GO:0051129)	696	22	9.94	+	2.21	0.000942	0.0383
protein modification by small protein conjugation (GO:0032446)	765	24	10.93	+	2.2	0.000502	0.0222
cellular nitrogen compound metabolic process (GO:0034641)	3608	110	51.55	+	2.13	1.6e-15	5.6e-13
cellular macromolecule biosynthetic process (GO:0034645)	1708	50	24.4	+	2.05	2.11e-06	0.000212
cellular component organization (GO:0016043)	5580	163	79.73	+	2.04	9.26e-24	7.7e-21
peptidyl-amino acid modification (GO:0018193)	902	26	12.89	+	2.02	0.000868	0.0359
cellular component organization or biogenesis (GO:0071840)	5760	166	82.3	+	2.02	8.02e-24	7.03e-21
regulation of cellular component organization (GO:0051128)	2479	71	35.42	+	2	1.48e-08	2.3e-06

## Sheet: Pathway Down
Reactome pathways	Homo sapiens - REFLIST (20996)	upload_1 (300)	upload_1 (expected)	upload_1 (over/under)	upload_1 (fold Enrichment)	upload_1 (raw P-value)	upload_1 (FDR)
Phosphorylation of proteins involved in the G2/M transition by Cyclin A:Cdc2 complexes (R-HSA-170145)	3	3	0.04	+	69.99	5.36e-05	0.00112
G2 Phase (R-HSA-68911)	5	3	0.07	+	41.99	0.000147	0.0026
Removal of the Flap Intermediate (R-HSA-69166)	14	8	0.2	+	39.99	3.81e-10	2.14e-08
Processive synthesis on the lagging strand (R-HSA-69183)	15	8	0.21	+	37.33	5.77e-10	3.01e-08
Phosphorylation of proteins involved in G1/S transition by active Cyclin E:Cdk2 complexes (R-HSA-69200)	4	2	0.06	+	34.99	0.00286	0.034
Removal of the Flap Intermediate from the C-strand (R-HSA-174437)	10	5	0.14	+	34.99	1.44e-06	4.19e-05
Processive synthesis on the C-strand of the telomere (R-HSA-174414)	11	5	0.16	+	31.81	2.06e-06	5.8e-05
Lagging Strand Synthesis (R-HSA-69186)	20	9	0.29	+	31.49	1.52e-10	9.23e-09
DNA strand elongation (R-HSA-69190)	32	14	0.46	+	30.62	1.43e-15	1.65e-13
Activation of the pre-replicative complex (R-HSA-68962)	33	14	0.47	+	29.69	2.02e-15	2.21e-13
Unwinding of DNA (R-HSA-176974)	12	5	0.17	+	29.16	2.89e-06	8.02e-05
G2/M DNA replication checkpoint (R-HSA-69478)	5	2	0.07	+	27.99	0.00396	0.0436
Telomere C-strand synthesis initiation (R-HSA-174430)	8	3	0.11	+	26.25	0.00042	0.00653
Telomere C-strand (Lagging Strand) Synthesis (R-HSA-174417)	24	9	0.34	+	26.25	5.56e-10	2.97e-08
DNA replication initiation (R-HSA-68952)	8	3	0.11	+	26.25	0.00042	0.00648
Condensation of Prometaphase Chromosomes (R-HSA-2514853)	11	4	0.16	+	25.45	4.66e-05	0.000992
Establishment of Sister Chromatid Cohesion (R-HSA-2468052)	11	4	0.16	+	25.45	4.66e-05	0.000982
TP53 Regulates Transcription of Genes Involved in G1 Cell Cycle Arrest (R-HSA-6804116)	14	5	0.2	+	25	5.31e-06	0.000138
Polymerase switching on the C-strand of the telomere (R-HSA-174411)	14	5	0.2	+	25	5.31e-06	0.000137
Leading Strand Synthesis (R-HSA-69109)	14	5	0.2	+	25	5.31e-06	0.000135
Polymerase switching (R-HSA-69091)	14	5	0.2	+	25	5.31e-06	0.000134
Activation of ATR in response to replication stress (R-HSA-176187)	37	13	0.53	+	24.59	1.48e-13	1.35e-11
Extension of Telomeres (R-HSA-180786)	30	9	0.43	+	21	2.84e-09	1.32e-07
G0 and Early G1 (R-HSA-1538133)	27	8	0.39	+	20.74	2.39e-08	9.52e-07
Activation of E2F1 target genes at G1/S (R-HSA-539107)	28	8	0.4	+	20	3.04e-08	1.19e-06
G1/S-Specific Transcription (R-HSA-69205)	28	8	0.4	+	20	3.04e-08	1.17e-06
Mismatch repair (MMR) directed by MSH2:MSH6 (MutSalpha) (R-HSA-5358565)	14	4	0.2	+	20	0.000101	0.00198
CDC6 association with the ORC:origin complex (R-HSA-68689)	11	3	0.16	+	19.09	0.000898	0.0127
Mismatch Repair (R-HSA-5358508)	15	4	0.21	+	18.66	0.000127	0.00233
Transcriptional Regulation by E2F6 (R-HSA-8953750)	34	9	0.49	+	18.53	7.18e-09	3.09e-07
Presynaptic phase of homologous DNA pairing and strand exchange (R-HSA-5693616)	39	10	0.56	+	17.95	1.34e-09	6.83e-08
Cyclin A/B1/B2 associated events during G2/M transition (R-HSA-69273)	25	6	0.36	+	16.8	4.07e-06	0.00011
Homologous DNA Pairing and Strand Exchange (R-HSA-5693579)	42	10	0.6	+	16.66	2.49e-09	1.18e-07
PCNA-Dependent Long Patch Base Excision Repair (R-HSA-5651801)	21	5	0.3	+	16.66	2.77e-05	0.000632
Inhibition of replication initiation of damaged DNA by RB1/E2F1 (R-HSA-113501)	13	3	0.19	+	16.15	0.00135	0.0182
Resolution of Sister Chromatid Cohesion (R-HSA-2500257)	122	28	1.74	+	16.06	1.69e-23	6.18e-21
E2F mediated regulation of DNA replication (R-HSA-113510)	22	5	0.31	+	15.91	3.36e-05	0.000751
Amplification of signal from unattached kinetochores via a MAD2 inhibitory signal (R-HSA-141444)	92	20	1.31	+	15.21	1.02e-16	1.49e-14
Amplification of signal from the kinetochores (R-HSA-141424)	92	20	1.31	+	15.21	1.02e-16	1.4e-14
HDR through Single Strand Annealing (SSA) (R-HSA-5685938)	37	8	0.53	+	15.13	1.94e-07	6.63e-06
Mismatch repair (MMR) directed by MSH2:MSH3 (MutSbeta) (R-HSA-5358606)	14	3	0.2	+	15	0.00163	0.0213
SUMOylation of DNA replication proteins (R-HSA-4615885)	42	9	0.6	+	15	3.51e-08	1.33e-06
Nuclear import of Rev protein (R-HSA-180746)	30	6	0.43	+	14	1.01e-05	0.000247
Inactivation of APC/C via direct inhibition of the APC/C complex (R-HSA-141430)	20	4	0.29	+	14	0.000328	0.00529
Inhibition of the proteolytic activity of APC/C required for the onset of anaphase by mitotic spindle checkpoint components (R-HSA-141405)	20	4	0.29	+	14	0.000328	0.00525
Resolution of AP sites via the multiple-nucleotide patch replacement pathway (R-HSA-110373)	25	5	0.36	+	14	5.73e-05	0.00118
Mitotic Spindle Checkpoint (R-HSA-69618)	108	21	1.54	+	13.61	1.24e-16	1.6e-14
Recognition of DNA damage by PCNA-containing replication complex (R-HSA-110314)	31	6	0.44	+	13.55	1.2e-05	0.000288
Resolution of D-loop Structures through Synthesis-Dependent Strand Annealing (SDSA) (R-HSA-5693554)	26	5	0.37	+	13.46	6.75e-05	0.00138
DNA Replication (R-HSA-69306)	127	24	1.81	+	13.23	1.38e-18	2.74e-16
Nuclear Pore Complex (NPC) Disassembly (R-HSA-3301854)	32	6	0.46	+	13.12	1.4e-05	0.000334
Transcription of E2F targets under negative control by p107 (RBL1) and p130 (RBL2) in complex with HDAC1 (R-HSA-1362300)	16	3	0.23	+	13.12	0.00227	0.0282
Translesion synthesis by REV1 (R-HSA-110312)	16	3	0.23	+	13.12	0.00227	0.0281
Mitotic Prometaphase (R-HSA-68877)	194	36	2.77	+	12.99	3.87e-27	2.12e-24
Processing of DNA double-strand break ends (R-HSA-5693607)	81	15	1.16	+	12.96	5.65e-12	3.87e-10
Synthesis of DNA (R-HSA-69239)	119	22	1.7	+	12.94	5.84e-17	9.14e-15
Fanconi Anemia Pathway (R-HSA-6783310)	38	7	0.54	+	12.89	2.94e-06	8.07e-05
Interactions of Rev with host cellular proteins (R-HSA-177243)	33	6	0.47	+	12.72	1.64e-05	0.000386
Transport of Ribonucleoproteins into the Host Nucleus (R-HSA-168271)	28	5	0.4	+	12.5	9.21e-05	0.00184
Chromosome Maintenance (R-HSA-73886)	90	16	1.29	+	12.44	1.9e-12	1.39e-10
DNA Replication Pre-Initiation (R-HSA-69002)	85	15	1.21	+	12.35	1.04e-11	6.91e-10
M/G1 Transition (R-HSA-68874)	85	15	1.21	+	12.35	1.04e-11	6.71e-10
Translesion synthesis by POLI (R-HSA-5656121)	17	3	0.24	+	12.35	0.00264	0.0322
Translesion synthesis by POLK (R-HSA-5655862)	17	3	0.24	+	12.35	0.00264	0.032
S Phase (R-HSA-69242)	161	28	2.3	+	12.17	1.21e-20	3.78e-18
RHO GTPases Activate Formins (R-HSA-5663220)	135	23	1.93	+	11.92	5.5e-17	9.28e-15
G1/S Transition (R-HSA-69206)	131	22	1.87	+	11.75	3.49e-16	4.25e-14
HDR through Homologous Recombination (HRR) (R-HSA-5685942)	66	11	0.94	+	11.66	1.06e-08	4.37e-07
TP53 Regulates Transcription of Genes Involved in G2 Cell Cycle Arrest (R-HSA-6804114)	18	3	0.26	+	11.66	0.00305	0.0359
Cell Cycle Checkpoints (R-HSA-69620)	271	45	3.87	+	11.62	6.15e-32	4.49e-29
TP53 Regulates Transcription of Cell Cycle Genes (R-HSA-6791312)	49	8	0.7	+	11.43	1.28e-06	3.85e-05
Mitotic G1-G1/S phases (R-HSA-453279)	148	24	2.11	+	11.35	3.08e-17	5.63e-15
NS1 Mediated Effects on Host Pathways (R-HSA-168276)	37	6	0.53	+	11.35	2.92e-05	0.00066
Transport of the SLBP independent Mature mRNA (R-HSA-159227)	31	5	0.44	+	11.29	0.000141	0.00256
Rev-mediated nuclear export of HIV RNA (R-HSA-165054)	31	5	0.44	+	11.29	0.000141	0.00254
Meiotic recombination (R-HSA-912446)	56	9	0.8	+	11.25	3.1e-07	1.01e-05
Gap-filling DNA repair synthesis and ligation in GG-NER (R-HSA-5696397)	25	4	0.36	+	11.2	0.000694	0.0101
APC-Cdc20 mediated degradation of Nek2A (R-HSA-179409)	25	4	0.36	+	11.2	0.000694	0.0101
Telomere Maintenance (R-HSA-157579)	63	10	0.9	+	11.11	7.52e-08	2.75e-06
Microtubule-dependent trafficking of connexons from Golgi to the plasma membrane (R-HSA-190840)	19	3	0.27	+	11.05	0.0035	0.0397
Transcription of E2F targets under negative control by DREAM complex (R-HSA-1362277)	19	3	0.27	+	11.05	0.0035	0.0395
Translesion Synthesis by POLH (R-HSA-110320)	19	3	0.27	+	11.05	0.0035	0.0393
Transport of the SLBP Dependant Mature mRNA (R-HSA-159230)	32	5	0.46	+	10.94	0.000162	0.00281
Resolution of D-loop Structures through Holliday Junction Intermediates (R-HSA-5693568)	32	5	0.46	+	10.94	0.000162	0.00279
Host Interactions with Influenza Factors (R-HSA-168253)	39	6	0.56	+	10.77	3.81e-05	0.000819
Cell Cycle, Mitotic (R-HSA-69278)	495	76	7.07	+	10.75	3.37e-52	3.69e-49
Regulation of TP53 Activity through Phosphorylation (R-HSA-6804756)	92	14	1.31	+	10.65	2.96e-10	1.75e-08
Resolution of D-Loop Structures (R-HSA-5693537)	33	5	0.47	+	10.6	0.000184	0.00308
Separation of Sister Chromatids (R-HSA-2467813)	186	28	2.66	+	10.54	3.7e-19	1.01e-16
Homology Directed Repair (R-HSA-5693538)	120	18	1.71	+	10.5	1.01e-12	7.92e-11
Transport of connexons to the plasma membrane (R-HSA-190872)	20	3	0.29	+	10.5	0.00398	0.0436
HDR through Homologous Recombination (HRR) or Single Strand Annealing (SSA) (R-HSA-5693567)	114	17	1.63	+	10.44	4.76e-12	3.37e-10
Mitotic Anaphase (R-HSA-68882)	194	28	2.77	+	10.1	1e-18	2.44e-16
Mitotic Metaphase and Anaphase (R-HSA-2555396)	195	28	2.79	+	10.05	1.13e-18	2.48e-16
Regulation of Glucokinase by Glucokinase Regulatory Protein (R-HSA-170822)	28	4	0.4	+	10	0.00102	0.0142
Transport of Mature mRNA derived from an Intron-Containing Transcript (R-HSA-159236)	70	10	1	+	10	1.83e-07	6.36e-06
NEP/NS2 Interacts with the Cellular Export Machinery (R-HSA-168333)	28	4	0.4	+	10	0.00102	0.0141
Cell Cycle (R-HSA-1640170)	600	85	8.57	+	9.91	3.53e-56	7.74e-53
G2/M DNA damage checkpoint (R-HSA-69473)	78	11	1.11	+	9.87	4.97e-08	1.85e-06
Orc1 removal from chromatin (R-HSA-68949)	71	10	1.01	+	9.86	2.06e-07	6.94e-06
G2/M Checkpoints (R-HSA-69481)	151	21	2.16	+	9.73	4.75e-14	4.52e-12
Resolution of Abasic Sites (AP sites) (R-HSA-73933)	36	5	0.51	+	9.72	0.000265	0.00437
Base Excision Repair (R-HSA-73884)	36	5	0.51	+	9.72	0.000265	0.00434
Export of Viral Ribonucleoproteins from Nucleus (R-HSA-168274)	29	4	0.41	+	9.65	0.00114	0.0158
DNA Double-Strand Break Repair (R-HSA-5693532)	148	20	2.11	+	9.46	3.14e-13	2.64e-11
Vpr-mediated nuclear import of PICs (R-HSA-180910)	30	4	0.43	+	9.33	0.00128	0.0174
Switching of origins to a post-replicative state (R-HSA-69052)	90	12	1.29	+	9.33	2.14e-08	8.69e-07
Transport of Mature mRNA Derived from an Intronless Transcript (R-HSA-159231)	38	5	0.54	+	9.21	0.000333	0.00529
Kinesins (R-HSA-983189)	61	8	0.87	+	9.18	5.61e-06	0.00014
Nuclear Envelope Breakdown (R-HSA-2980766)	46	6	0.66	+	9.13	8.78e-05	0.00178
Deposition of new CENPA-containing nucleosomes at the centromere (R-HSA-606279)	54	7	0.77	+	9.07	2.34e-05	0.000544
Nucleosome assembly (R-HSA-774815)	54	7	0.77	+	9.07	2.34e-05	0.000539
SUMOylation of SUMOylation proteins (R-HSA-4085377)	31	4	0.44	+	9.03	0.00143	0.0191
SUMOylation of DNA damage response and repair proteins (R-HSA-3108214)	70	9	1	+	9	1.68e-06	4.85e-05
Transport of Mature mRNAs Derived from Intronless Transcripts (R-HSA-159234)	39	5	0.56	+	8.97	0.000372	0.00586
Meiosis (R-HSA-1500620)	86	11	1.23	+	8.95	1.23e-07	4.33e-06
Transport of Mature Transcript to Cytoplasm (R-HSA-72202)	79	10	1.13	+	8.86	5.05e-07	1.6e-05
Termination of translesion DNA synthesis (R-HSA-5656169)	32	4	0.46	+	8.75	0.00159	0.0212
M Phase (R-HSA-68886)	353	44	5.04	+	8.72	1.4e-26	6.11e-24
DNA Damage Bypass (R-HSA-73893)	49	6	0.7	+	8.57	0.000121	0.00226
Interactions of Vpr with host cellular proteins (R-HSA-176033)	33	4	0.47	+	8.48	0.00177	0.0228
Condensation of Prophase Chromosomes (R-HSA-2299718)	42	5	0.6	+	8.33	0.000507	0.00777
Regulation of PLK1 Activity at G2/M Transition (R-HSA-2565942)	85	10	1.21	+	8.23	9.31e-07	2.91e-05
SUMOylation of ubiquitinylation proteins (R-HSA-3232142)	34	4	0.49	+	8.23	0.00195	0.025
SUMOylation (R-HSA-2990846)	162	19	2.31	+	8.21	1.19e-11	7.44e-10
APC/C-mediated degradation of cell cycle proteins (R-HSA-174143)	86	10	1.23	+	8.14	1.03e-06	3.17e-05
Regulation of mitotic cell cycle (R-HSA-453276)	86	10	1.23	+	8.14	1.03e-06	3.12e-05
Regulation of TP53 Degradation (R-HSA-6804757)	35	4	0.5	+	8	0.00215	0.0273
Regulation of TP53 Expression and Degradation (R-HSA-6806003)	36	4	0.51	+	7.78	0.00237	0.0291
SUMO E3 ligases SUMOylate target proteins (R-HSA-3108232)	156	17	2.23	+	7.63	4.15e-10	2.28e-08
Recruitment of NuMA to mitotic centrosomes (R-HSA-380320)	93	10	1.33	+	7.53	1.97e-06	5.6e-05
mRNA 3'-end processing (R-HSA-72187)	57	6	0.81	+	7.37	0.000257	0.00427
Assembly of the pre-replicative complex (R-HSA-68867)	68	7	0.97	+	7.2	8.98e-05	0.00181
Translesion synthesis by Y family DNA polymerases bypasses lesions on DNA template (R-HSA-110313)	39	4	0.56	+	7.18	0.00309	0.0358
Regulation of TP53 Activity (R-HSA-5633007)	159	16	2.27	+	7.04	3.94e-09	1.8e-07
Antiviral mechanism by IFN-stimulated genes (R-HSA-1169410)	70	7	1	+	7	0.000106	0.00206
ISG15 antiviral mechanism (R-HSA-1169408)	70	7	1	+	7	0.000106	0.00204
Regulation of APC/C activators between G1/S and early anaphase (R-HSA-176408)	80	8	1.14	+	7	3.42e-05	0.000757
Centrosome maturation (R-HSA-380287)	80	8	1.14	+	7	3.42e-05	0.00075
Recruitment of mitotic centrosome proteins and complexes (R-HSA-380270)	80	8	1.14	+	7	3.42e-05	0.000742
Viral Messenger RNA Synthesis (R-HSA-168325)	40	4	0.57	+	7	0.00336	0.0388
DNA Repair (R-HSA-73894)	293	29	4.19	+	6.93	2.24e-15	2.23e-13
AURKA Activation by TPX2 (R-HSA-8854518)	71	7	1.01	+	6.9	0.000115	0.00218
Reproduction (R-HSA-1474165)	112	11	1.6	+	6.87	1.37e-06	4.07e-05
Dual Incision in GG-NER (R-HSA-5696400)	41	4	0.59	+	6.83	0.00365	0.0408
Cdc20:Phospho-APC/C mediated degradation of Cyclin A (R-HSA-174184)	72	7	1.03	+	6.8	0.000125	0.00232
Mitotic Prophase (R-HSA-68875)	103	10	1.47	+	6.79	4.58e-06	0.000122
SUMOylation of chromatin organization proteins (R-HSA-4551638)	52	5	0.74	+	6.73	0.00123	0.0169
mRNA Splicing - Minor Pathway (R-HSA-72165)	52	5	0.74	+	6.73	0.00123	0.0168
APC:Cdc20 mediated degradation of cell cycle proteins prior to satisfation of the cell cycle checkpoint (R-HSA-179419)	73	7	1.04	+	6.71	0.000135	0.00247
PRC2 methylates histones and DNA (R-HSA-212300)	42	4	0.6	+	6.67	0.00396	0.044
SUMOylation of RNA binding proteins (R-HSA-4570464)	42	4	0.6	+	6.67	0.00396	0.0438
RHO GTPase Effectors (R-HSA-195258)	278	26	3.97	+	6.55	2.24e-13	1.96e-11
APC/C:Cdc20 mediated degradation of mitotic proteins (R-HSA-176409)	75	7	1.07	+	6.53	0.000158	0.00277
G2/M Transition (R-HSA-69275)	195	18	2.79	+	6.46	1.48e-09	7.35e-08
Activation of APC/C and APC/C:Cdc20 mediated degradation of mitotic proteins (R-HSA-176814)	76	7	1.09	+	6.45	0.000171	0.00288
Mitotic G2-G2/M phases (R-HSA-453274)	197	18	2.81	+	6.39	1.71e-09	8.35e-08
Cleavage of Growing Transcript in the Termination Region (R-HSA-109688)	66	6	0.94	+	6.36	0.000533	0.0081
RNA Polymerase II Transcription Termination (R-HSA-73856)	66	6	0.94	+	6.36	0.000533	0.00805
Regulation of HSF1-mediated heat shock response (R-HSA-3371453)	67	6	0.96	+	6.27	0.000573	0.00861
HSP90 chaperone cycle for steroid hormone receptors (SHR) (R-HSA-3371497)	56	5	0.8	+	6.25	0.00168	0.0219
Loss of proteins required for interphase microtubule organization from the centrosome (R-HSA-380284)	68	6	0.97	+	6.18	0.000617	0.00919
Loss of Nlp from mitotic centrosomes (R-HSA-380259)	68	6	0.97	+	6.18	0.000617	0.00913
Anchoring of the basal body to the plasma membrane (R-HSA-5620912)	96	8	1.37	+	5.83	0.000113	0.00215
SCF(Skp2)-mediated degradation of p27/p21 (R-HSA-187577)	60	5	0.86	+	5.83	0.00222	0.0278
CDK-mediated phosphorylation and removal of Cdc6 (R-HSA-69017)	72	6	1.03	+	5.83	0.000816	0.0118
Transcriptional regulation by small RNAs (R-HSA-5578749)	72	6	1.03	+	5.83	0.000816	0.0117
mRNA Splicing - Major Pathway (R-HSA-72163)	180	15	2.57	+	5.83	1.22e-07	4.39e-06
Cyclin A:Cdk2-associated events at S phase entry (R-HSA-69656)	85	7	1.21	+	5.76	0.000324	0.00525
DNA Damage/Telomere Stress Induced Senescence (R-HSA-2559586)	61	5	0.87	+	5.74	0.00238	0.0291
Processing of Capped Intron-Containing Pre-mRNA (R-HSA-72203)	237	19	3.39	+	5.61	4.48e-09	2e-07
COPI-dependent Golgi-to-ER retrograde traffic (R-HSA-6811434)	100	8	1.43	+	5.6	0.000147	0.00262
mRNA Splicing (R-HSA-72172)	188	15	2.69	+	5.58	2.07e-07	6.86e-06
Gap-filling DNA repair synthesis and ligation in TC-NER (R-HSA-6782210)	64	5	0.91	+	5.47	0.00289	0.0342
TP53 Regulates Transcription of DNA Repair Genes (R-HSA-6796648)	65	5	0.93	+	5.38	0.00308	0.0361
Dual incision in TC-NER (R-HSA-6782135)	65	5	0.93	+	5.38	0.00308	0.0359
Factors involved in megakaryocyte development and platelet production (R-HSA-983231)	157	12	2.24	+	5.35	5.21e-06	0.000138
G1/S DNA Damage Checkpoints (R-HSA-69615)	67	5	0.96	+	5.22	0.00348	0.0397
Signaling by Rho GTPases (R-HSA-194315)	408	30	5.83	+	5.15	9.93e-13	8.05e-11
Cyclin E associated events during G1/S transition (R-HSA-69202)	83	6	1.19	+	5.06	0.00162	0.0214
Epigenetic regulation of gene expression (R-HSA-212165)	116	8	1.66	+	4.83	0.000379	0.00593
Cellular response to heat stress (R-HSA-3371556)	87	6	1.24	+	4.83	0.00203	0.0259
Transcriptional Regulation by TP53 (R-HSA-3700989)	360	23	5.14	+	4.47	6.17e-09	2.7e-07
Cellular Senescence (R-HSA-2559583)	162	10	2.31	+	4.32	0.00017	0.00289
Golgi-to-ER retrograde transport (R-HSA-8856688)	134	8	1.91	+	4.18	0.000929	0.013
Gene Silencing by RNA (R-HSA-211000)	102	6	1.46	+	4.12	0.00428	0.0465
Host Interactions of HIV factors (R-HSA-162909)	125	7	1.79	+	3.92	0.00271	0.0326
MHC class II antigen presentation (R-HSA-2132295)	125	7	1.79	+	3.92	0.00271	0.0324
HIV Life Cycle (R-HSA-162587)	148	8	2.11	+	3.78	0.0017	0.022
Cellular responses to stress (R-HSA-2262752)	393	21	5.62	+	3.74	4.86e-07	1.57e-05
Late Phase of HIV Life Cycle (R-HSA-162599)	135	7	1.93	+	3.63	0.00405	0.0442
Interferon Signaling (R-HSA-913531)	193	10	2.76	+	3.63	0.000636	0.00936
Cilium Assembly (R-HSA-5617833)	200	10	2.86	+	3.5	0.000826	0.0118
Cellular responses to external stimuli (R-HSA-8953897)	470	21	6.72	+	3.13	7.16e-06	0.000176
Gene expression (Transcription) (R-HSA-74160)	1351	56	19.3	+	2.9	1.26e-12	9.5e-11
RNA Polymerase II Transcription (R-HSA-73857)	1216	48	17.37	+	2.76	3.24e-10	1.87e-08
Generic Transcription Pathway (R-HSA-212436)	1094	42	15.63	+	2.69	1.04e-08	4.39e-07
Metabolism of RNA (R-HSA-8953854)	660	23	9.43	+	2.44	0.000165	0.00282

## Sheet: GO UP
GO biological process complete	Homo sapiens - REFLIST (20996)	upload_1 (298)	upload_1 (expected)	upload_1 (over/under)	upload_1 (fold Enrichment)	upload_1 (raw P-value)	upload_1 (FDR)
peptidyl-lysine oxidation (GO:0018057)	5	3	0.07	+	42.27	0.000144	0.0177
glomerular mesangium development (GO:0072109)	7	3	0.1	+	30.2	0.000303	0.0319
positive regulation of metanephros development (GO:0072216)	14	4	0.2	+	20.13	9.85e-05	0.014
glandular epithelial cell development (GO:0002068)	19	4	0.27	+	14.83	0.00027	0.0294
regulation of metanephros development (GO:0072215)	23	4	0.33	+	12.25	0.000512	0.0447
cardiac atrium development (GO:0003230)	34	5	0.48	+	10.36	0.000202	0.0237
endochondral bone growth (GO:0003416)	42	6	0.6	+	10.07	5.35e-05	0.0089
negative regulation of smooth muscle cell proliferation (GO:0048662)	45	6	0.64	+	9.39	7.58e-05	0.0114
bone growth (GO:0098868)	45	6	0.64	+	9.39	7.58e-05	0.0113
columnar/cuboidal epithelial cell development (GO:0002066)	49	6	0.7	+	8.63	0.000116	0.0156
positive regulation of kidney development (GO:0090184)	41	5	0.58	+	8.59	0.000445	0.0414
sarcomere organization (GO:0045214)	42	5	0.6	+	8.39	0.000492	0.0442
collagen catabolic process (GO:0030574)	43	5	0.61	+	8.19	0.000543	0.0459
lens development in camera-type eye (GO:0002088)	70	7	0.99	+	7.05	0.000102	0.0143
endochondral bone morphogenesis (GO:0060350)	72	7	1.02	+	6.85	0.00012	0.0158
cardiac septum morphogenesis (GO:0060411)	73	7	1.04	+	6.76	0.00013	0.0163
myofibril assembly (GO:0030239)	63	6	0.89	+	6.71	0.000409	0.0401
organ growth (GO:0035265)	95	9	1.35	+	6.67	1.57e-05	0.00349
collagen metabolic process (GO:0032963)	65	6	0.92	+	6.5	0.000477	0.0431
roof of mouth development (GO:0060021)	89	8	1.26	+	6.33	6.59e-05	0.0104
regulation of cartilage development (GO:0061035)	67	6	0.95	+	6.31	0.000554	0.0461
nephron morphogenesis (GO:0072028)	68	6	0.97	+	6.22	0.000596	0.0478
bone morphogenesis (GO:0060349)	114	10	1.62	+	6.18	9.92e-06	0.00241
cardiac septum development (GO:0003279)	106	9	1.5	+	5.98	3.51e-05	0.00638
iron ion homeostasis (GO:0055072)	87	7	1.23	+	5.67	0.000355	0.0362
glycosaminoglycan biosynthetic process (GO:0006024)	100	8	1.42	+	5.64	0.000141	0.0175
cardiac chamber morphogenesis (GO:0003206)	126	10	1.79	+	5.59	2.23e-05	0.00452
aminoglycan biosynthetic process (GO:0006023)	105	8	1.49	+	5.37	0.000192	0.0229
actomyosin structure organization (GO:0031032)	105	8	1.49	+	5.37	0.000192	0.0227
cartilage development (GO:0051216)	175	13	2.48	+	5.23	2.63e-06	0.000925
nephron development (GO:0072006)	124	9	1.76	+	5.11	0.000109	0.0149
connective tissue development (GO:0061448)	226	16	3.21	+	4.99	3.38e-07	0.000167
osteoblast differentiation (GO:0001649)	119	8	1.69	+	4.74	0.000426	0.0411
cardiac chamber development (GO:0003205)	165	11	2.34	+	4.7	3.97e-05	0.00698
cardiac ventricle development (GO:0003231)	124	8	1.76	+	4.55	0.000551	0.0461
epithelial cell development (GO:0002064)	188	12	2.67	+	4.5	2.67e-05	0.00514
bone development (GO:0060348)	196	12	2.78	+	4.31	3.92e-05	0.00696
skeletal system morphogenesis (GO:0048705)	241	14	3.42	+	4.09	1.57e-05	0.00344
muscle organ development (GO:0007517)	298	17	4.23	+	4.02	2.44e-06	0.000897
protein localization to plasma membrane (GO:0072659)	179	10	2.54	+	3.94	0.000345	0.0354
ossification (GO:0001503)	254	14	3.61	+	3.88	2.72e-05	0.00519
positive regulation of epithelial cell proliferation (GO:0050679)	185	10	2.63	+	3.81	0.000442	0.0416
muscle structure development (GO:0061061)	467	25	6.63	+	3.77	3.25e-08	1.77e-05
heart morphogenesis (GO:0003007)	244	13	3.46	+	3.75	7.3e-05	0.0111
regulation of cell-substrate adhesion (GO:0010810)	208	11	2.95	+	3.73	0.000276	0.0299
anterior/posterior pattern specification (GO:0009952)	209	11	2.97	+	3.71	0.000287	0.0309
respiratory system development (GO:0060541)	194	10	2.75	+	3.63	0.000628	0.0497
mesenchyme development (GO:0060485)	215	11	3.05	+	3.6	0.000361	0.0364
axon guidance (GO:0007411)	255	13	3.62	+	3.59	0.000111	0.015
urogenital system development (GO:0001655)	317	16	4.5	+	3.56	2.06e-05	0.00434
neuron projection guidance (GO:0097485)	257	13	3.65	+	3.56	0.00012	0.0159
tissue morphogenesis (GO:0048729)	555	28	7.88	+	3.55	1.58e-08	9.6e-06
muscle tissue development (GO:0060537)	300	15	4.26	+	3.52	4.13e-05	0.00717
renal system development (GO:0072001)	282	14	4	+	3.5	7.99e-05	0.0118
negative regulation of cellular component movement (GO:0051271)	304	15	4.31	+	3.48	4.77e-05	0.00811
protein localization to cell periphery (GO:1990778)	224	11	3.18	+	3.46	0.000502	0.0446
kidney development (GO:0001822)	266	13	3.78	+	3.44	0.000166	0.0202
striated muscle tissue development (GO:0014706)	288	14	4.09	+	3.42	9.88e-05	0.0139
regulation of MAP kinase activity (GO:0043405)	335	16	4.75	+	3.37	3.89e-05	0.00698
morphogenesis of an epithelium (GO:0002009)	421	20	5.98	+	3.35	4.55e-06	0.00136
negative regulation of cell population proliferation (GO:0008285)	683	32	9.69	+	3.3	7.63e-09	6.03e-06
regulation of animal organ morphogenesis (GO:2000027)	257	12	3.65	+	3.29	0.000435	0.0415
positive regulation of MAP kinase activity (GO:0043406)	258	12	3.66	+	3.28	0.00045	0.0416
skeletal system development (GO:0001501)	495	23	7.03	+	3.27	1.24e-06	0.000516
negative regulation of protein phosphorylation (GO:0001933)	395	18	5.61	+	3.21	2.33e-05	0.00455
negative regulation of cell adhesion (GO:0007162)	264	12	3.75	+	3.2	0.000547	0.046
regulation of ERK1 and ERK2 cascade (GO:0070372)	289	13	4.1	+	3.17	0.000357	0.0362
circulatory system development (GO:0072359)	852	38	12.09	+	3.14	9.87e-10	1.04e-06
cardiovascular system development (GO:0072358)	519	23	7.37	+	3.12	2.66e-06	0.000913
negative regulation of locomotion (GO:0040013)	318	14	4.51	+	3.1	0.000264	0.0289
regulation of cell migration (GO:0030334)	827	36	11.74	+	3.07	5.23e-09	4.35e-06
vasculature development (GO:0001944)	509	22	7.22	+	3.05	6.44e-06	0.00176
heart development (GO:0007507)	510	22	7.24	+	3.04	6.63e-06	0.00178
blood vessel development (GO:0001568)	486	21	6.9	+	3.04	1.05e-05	0.00252
positive regulation of cell migration (GO:0030335)	487	21	6.91	+	3.04	1.08e-05	0.00256
regulation of epithelial cell proliferation (GO:0050678)	324	14	4.6	+	3.04	0.000316	0.0327
camera-type eye development (GO:0043010)	301	13	4.27	+	3.04	0.000516	0.0446
epithelial tube morphogenesis (GO:0060562)	301	13	4.27	+	3.04	0.000516	0.0443
animal organ morphogenesis (GO:0009887)	930	40	13.2	+	3.03	9.38e-10	1.06e-06
response to metal ion (GO:0010038)	372	16	5.28	+	3.03	0.000126	0.016
cell morphogenesis involved in differentiation (GO:0000904)	541	23	7.68	+	3	5.12e-06	0.00147
positive regulation of proteolysis (GO:0045862)	352	15	5	+	3	0.000224	0.0255
regulation of cellular component movement (GO:0051270)	969	41	13.75	+	2.98	8.97e-10	1.09e-06
regulation of cell motility (GO:2000145)	888	37	12.6	+	2.94	9.55e-09	6.57e-06
negative regulation of phosphorylation (GO:0042326)	433	18	6.15	+	2.93	7.28e-05	0.0112
developmental growth (GO:0048589)	385	16	5.46	+	2.93	0.000183	0.0219
actin cytoskeleton organization (GO:0030036)	482	20	6.84	+	2.92	2.98e-05	0.00554
positive regulation of cell motility (GO:2000147)	509	21	7.22	+	2.91	2.04e-05	0.00436
modulation of chemical synaptic transmission (GO:0050804)	438	18	6.22	+	2.9	8.38e-05	0.0123
anatomical structure formation involved in morphogenesis (GO:0048646)	879	36	12.48	+	2.89	2.35e-08	1.38e-05
regulation of trans-synaptic signaling (GO:0099177)	439	18	6.23	+	2.89	8.61e-05	0.0125
positive regulation of cell death (GO:0010942)	686	28	9.74	+	2.88	1.01e-06	0.000431
growth (GO:0040007)	391	16	5.55	+	2.88	0.000216	0.0252
positive regulation of cellular component movement (GO:0051272)	522	21	7.41	+	2.83	2.91e-05	0.00548
regulation of protein serine/threonine kinase activity (GO:0071900)	504	20	7.15	+	2.8	5.41e-05	0.00892
regulation of locomotion (GO:0040012)	963	38	13.67	+	2.78	2.38e-08	1.34e-05
regulation of MAPK cascade (GO:0043408)	742	29	10.53	+	2.75	1.48e-06	0.000599
cellular component morphogenesis (GO:0032989)	797	31	11.31	+	2.74	6.93e-07	0.000322
regulation of anatomical structure morphogenesis (GO:0022603)	1060	41	15.04	+	2.73	1.08e-08	7.09e-06
tube morphogenesis (GO:0035239)	645	25	9.15	+	2.73	9.25e-06	0.00229
positive regulation of locomotion (GO:0040017)	541	21	7.68	+	2.73	4.78e-05	0.00804
epithelium development (GO:0060429)	1091	42	15.48	+	2.71	7.93e-09	5.97e-06
tube development (GO:0035295)	837	32	11.88	+	2.69	6.5e-07	0.000311
reproductive structure development (GO:0048608)	421	16	5.98	+	2.68	0.000474	0.0431
actin filament-based process (GO:0030029)	556	21	7.89	+	2.66	6.95e-05	0.0108
cell morphogenesis involved in neuron differentiation (GO:0048667)	424	16	6.02	+	2.66	0.000511	0.0449
reproductive system development (GO:0061458)	425	16	6.03	+	2.65	0.000524	0.0448
regulation of cell adhesion (GO:0030155)	671	25	9.52	+	2.63	1.76e-05	0.00381
sensory organ development (GO:0007423)	536	20	7.61	+	2.63	0.000121	0.0158
positive regulation of MAPK cascade (GO:0043410)	536	20	7.61	+	2.63	0.000121	0.0157
positive regulation of programmed cell death (GO:0043068)	635	23	9.01	+	2.55	5.82e-05	0.00948
negative regulation of intracellular signal transduction (GO:1902532)	498	18	7.07	+	2.55	0.000381	0.0381
cell morphogenesis (GO:0000902)	697	25	9.89	+	2.53	3.22e-05	0.00593
response to inorganic substance (GO:0010035)	533	19	7.56	+	2.51	0.000311	0.0323
anatomical structure morphogenesis (GO:0009653)	2102	74	29.83	+	2.48	2.84e-13	1.5e-09
tissue development (GO:0009888)	1730	61	24.55	+	2.48	5.83e-11	1.15e-07
positive regulation of apoptotic process (GO:0043065)	631	22	8.96	+	2.46	0.00023	0.0256
positive regulation of intracellular signal transduction (GO:1902533)	1006	35	14.28	+	2.45	1.83e-06	0.000705
regulation of cell population proliferation (GO:0042127)	1616	56	22.94	+	2.44	7.66e-10	1.01e-06
negative regulation of phosphate metabolic process (GO:0045936)	548	19	7.78	+	2.44	0.000432	0.0414
negative regulation of phosphorus metabolic process (GO:0010563)	549	19	7.79	+	2.44	0.000442	0.0418
positive regulation of organelle organization (GO:0010638)	619	21	8.79	+	2.39	0.000394	0.0389
regulation of intracellular signal transduction (GO:1902531)	1813	60	25.73	+	2.33	1.36e-09	1.34e-06
negative regulation of cell differentiation (GO:0045596)	698	23	9.91	+	2.32	0.000256	0.0283
regulation of protein kinase activity (GO:0045859)	782	25	11.1	+	2.25	0.000306	0.032
negative regulation of signaling (GO:0023057)	1330	42	18.88	+	2.22	1.96e-06	0.000737
regulation of multicellular organismal development (GO:2000026)	2014	63	28.59	+	2.2	2.98e-09	2.62e-06
negative regulation of developmental process (GO:0051093)	933	29	13.24	+	2.19	0.000106	0.0147
positive regulation of cell population proliferation (GO:0008284)	934	29	13.26	+	2.19	0.000107	0.0148
negative regulation of cell communication (GO:0010648)	1326	41	18.82	+	2.18	3.82e-06	0.00123
regulation of protein phosphorylation (GO:0001932)	1419	43	20.14	+	2.14	4.15e-06	0.00131
positive regulation of developmental process (GO:0051094)	1351	41	19.17	+	2.14	7.89e-06	0.00201
positive regulation of cell differentiation (GO:0045597)	957	29	13.58	+	2.14	0.000221	0.0255
negative regulation of response to stimulus (GO:0048585)	1594	48	22.62	+	2.12	9.83e-07	0.000432
negative regulation of signal transduction (GO:0009968)	1230	37	17.46	+	2.12	2.07e-05	0.00431
regulation of developmental process (GO:0050793)	2551	76	36.21	+	2.1	3.94e-10	6.23e-07
regulation of nervous system development (GO:0051960)	914	27	12.97	+	2.08	0.000496	0.0443
cell development (GO:0048468)	1603	47	22.75	+	2.07	2.99e-06	0.00101
central nervous system development (GO:0007417)	963	28	13.67	+	2.05	0.000426	0.0413
regulation of cell development (GO:0060284)	928	27	13.17	+	2.05	0.000563	0.0466
regulation of phosphorylation (GO:0042325)	1565	45	22.21	+	2.03	7.58e-06	0.00197
regulation of cell differentiation (GO:0045595)	1795	51	25.48	+	2	3.4e-06	0.00112

## Sheet: Pathway Up
Reactome pathways	Homo sapiens - REFLIST (20996)	upload_1 (298)	upload_1 (expected)	upload_1 (over/under)	upload_1 (fold Enrichment)	upload_1 (raw P-value)	upload_1 (FDR)
TFAP2 (AP-2) family regulates transcription of cell cycle factors (R-HSA-8866911)	5	4	0.07	+	56.37	4.48e-06	0.00491
Transcriptional regulation by the AP-2 (TFAP2) family of transcription factors (R-HSA-8864260)	36	6	0.51	+	11.74	2.45e-05	0.0179
Elastic fibre formation (R-HSA-1566948)	45	6	0.64	+	9.39	7.58e-05	0.0415
Extracellular matrix organization (R-HSA-1474244)	299	17	4.24	+	4.01	2.55e-06	0.00558
