# Supplementary material for: Musashi1 Contribution to Glioblastoma Development via Regulation of a Network of DNA Replication, Cell Cycle and Division Genes
Source: Cancers (Basel). 2021 Mar 24;13(7):1494. doi: 10.3390/cancers13071494 (PMC8036803; doi:10.3390/cancers13071494)
Supplement: Supplementary file 1 [file cancers-13-01494-s001.zip › cancers-1120624-supplementary final/Table S5.xlsx]

## Sheet: Up regulated Msi1 transgene
Up-regulated genes in Msi1-Over				GO biological process complete	Mus musculus - REFLIST (22265)	upload_1 (1327)	upload_1 (expected)	upload_1 (over/under)	upload_1 (fold Enrichment)	upload_1 (raw P-value)	upload_1 (FDR)
0610012H03Rik				nuclear cell cycle DNA replication initiation (GO:1902315)	4	4	0.24	+	16.78	0.000581	0.0201
1300001I01Rik				cell cycle DNA replication initiation (GO:1902292)	4	4	0.24	+	16.78	0.000581	0.0201
1300002K09Rik				lagging strand elongation (GO:0006273)	4	4	0.24	+	16.78	0.000581	0.02
1700008F21Rik				mitotic DNA replication initiation (GO:1902975)	4	4	0.24	+	16.78	0.000581	0.02
1700011H14Rik				pre-replicative complex assembly involved in cell cycle DNA replication (GO:1902299)	7	6	0.42	+	14.38	3.81e-05	0.00185
1700018M17Rik				pre-replicative complex assembly involved in nuclear cell cycle DNA replication (GO:0006267)	7	6	0.42	+	14.38	3.81e-05	0.00184
1700062I23Rik				pre-replicative complex assembly (GO:0036388)	7	6	0.42	+	14.38	3.81e-05	0.00184
1700066B19Rik				mitotic DNA replication (GO:1902969)	11	9	0.66	+	13.73	5.24e-07	4.18e-05
1810030J14Rik				mitotic spindle midzone assembly (GO:0051256)	5	4	0.3	+	13.42	0.000999	0.0319
1810065E05Rik				mitotic spindle elongation (GO:0000022)	5	4	0.3	+	13.42	0.000999	0.0318
2010007H06Rik				pyrimidine deoxyribonucleoside monophosphate biosynthetic process (GO:0009177)	5	4	0.3	+	13.42	0.000999	0.0318
2310008H09Rik				deoxyribonucleoside monophosphate biosynthetic process (GO:0009157)	5	4	0.3	+	13.42	0.000999	0.0317
2310042D19Rik				regulation of attachment of spindle microtubules to kinetochore (GO:0051988)	13	9	0.77	+	11.62	1.4e-06	0.000104
2410002F23Rik				spindle elongation (GO:0051231)	6	4	0.36	+	11.19	0.00159	0.0466
2610528A11Rik				pyrimidine deoxyribonucleoside monophosphate metabolic process (GO:0009176)	6	4	0.36	+	11.19	0.00159	0.0465
2810417H13Rik				DNA strand elongation involved in DNA replication (GO:0006271)	14	9	0.83	+	10.79	2.18e-06	0.000153
3110082I17Rik				DNA replication initiation (GO:0006270)	22	14	1.31	+	10.68	3.5e-09	3.98e-07
4930422G04Rik				double-strand break repair via break-induced replication (GO:0000727)	11	7	0.66	+	10.68	3.22e-05	0.0016
4930427A07Rik				spindle midzone assembly (GO:0051255)	8	5	0.48	+	10.49	0.000492	0.0173
4930483K19Rik				pyrimidine nucleoside monophosphate biosynthetic process (GO:0009130)	8	5	0.48	+	10.49	0.000492	0.0173
4930539E08Rik				regulation of ribonuclease activity (GO:0060700)	15	9	0.89	+	10.07	3.32e-06	0.000218
4930565N06Rik				nuclear DNA replication (GO:0033260)	22	13	1.31	+	9.91	2.46e-08	2.5e-06
4932438A13Rik				cell cycle DNA replication (GO:0044786)	23	13	1.37	+	9.48	3.65e-08	3.58e-06
5330417C22Rik				pyrimidine nucleoside monophosphate metabolic process (GO:0009129)	9	5	0.54	+	9.32	0.000729	0.024
5730559C18Rik				DNA replication checkpoint (GO:0000076)	16	8	0.95	+	8.39	3.21e-05	0.0016
6430548M08Rik				negative regulation of B cell apoptotic process (GO:0002903)	12	6	0.72	+	8.39	0.000323	0.0122
9130017K11Rik				mitotic DNA replication checkpoint (GO:0033314)	10	5	0.6	+	8.39	0.00104	0.0328
9130208D14Rik				DNA strand elongation (GO:0022616)	19	9	1.13	+	7.95	1.43e-05	0.000779
A1cf				kinetochore organization (GO:0051383)	17	8	1.01	+	7.9	4.48e-05	0.00214
A230050P20Rik				mitotic spindle checkpoint (GO:0071174)	26	12	1.55	+	7.74	6.59e-07	5.21e-05
A330044P14Rik				spindle checkpoint (GO:0031577)	26	12	1.55	+	7.74	6.59e-07	5.18e-05
A430071A18Rik				protein localization to kinetochore (GO:0034501)	13	6	0.77	+	7.74	0.00045	0.0161
A430078I02Rik				mitotic spindle assembly checkpoint (GO:0007094)	24	11	1.43	+	7.69	2.04e-06	0.000145
A4gnt				spindle assembly checkpoint (GO:0071173)	24	11	1.43	+	7.69	2.04e-06	0.000144
Aacs				attachment of mitotic spindle microtubules to kinetochore (GO:0051315)	11	5	0.66	+	7.63	0.00145	0.0436
Aak1				tetrahydrofolate interconversion (GO:0035999)	11	5	0.66	+	7.63	0.00145	0.0435
Aatf				nucleoside monophosphate biosynthetic process (GO:0009124)	29	13	1.73	+	7.52	2.93e-07	2.43e-05
Abcc1				protein localization to chromosome, centromeric region (GO:0071459)	18	8	1.07	+	7.46	6.16e-05	0.00286
Abcc4				negative regulation of cell division (GO:0051782)	14	6	0.83	+	7.19	0.000613	0.021
Abce1				DNA unwinding involved in DNA replication (GO:0006268)	14	6	0.83	+	7.19	0.000613	0.0209
AC073561.1				deoxyribonucleotide biosynthetic process (GO:0009263)	14	6	0.83	+	7.19	0.000613	0.0209
AC073561.3				negative regulation of mitotic metaphase/anaphase transition (GO:0045841)	26	11	1.55	+	7.1	3.77e-06	0.000244
AC073565.1				purine ribonucleoside monophosphate biosynthetic process (GO:0009168)	19	8	1.13	+	7.06	8.32e-05	0.00376
AC073590.2				purine nucleoside monophosphate biosynthetic process (GO:0009127)	19	8	1.13	+	7.06	8.32e-05	0.00375
AC074329.6				regulation of B cell apoptotic process (GO:0002902)	19	8	1.13	+	7.06	8.32e-05	0.00374
AC079181.1				negative regulation of mitotic sister chromatid separation (GO:2000816)	27	11	1.61	+	6.84	5.03e-06	0.000322
AC079181.2				negative regulation of metaphase/anaphase transition of cell cycle (GO:1902100)	27	11	1.61	+	6.84	5.03e-06	0.000321
AC079181.3				regulation of nuclease activity (GO:0032069)	27	11	1.61	+	6.84	5.03e-06	0.000319
AC087166.4				mitotic chromosome condensation (GO:0007076)	15	6	0.89	+	6.71	0.000817	0.0266
AC098726.2				attachment of spindle microtubules to kinetochore (GO:0008608)	20	8	1.19	+	6.71	0.000111	0.00482
AC119214.1				tetrahydrofolate metabolic process (GO:0046653)	20	8	1.19	+	6.71	0.000111	0.00481
AC124550.1				negative regulation of chromosome separation (GO:1905819)	28	11	1.67	+	6.59	6.65e-06	0.000406
AC124560.1				ribonucleoside monophosphate biosynthetic process (GO:0009156)	23	9	1.37	+	6.57	4.73e-05	0.00225
AC131759.1				cholesterol biosynthetic process (GO:0006695)	31	12	1.85	+	6.49	2.87e-06	0.000192
AC131980.1				mitotic sister chromatid segregation (GO:0000070)	97	36	5.78	+	6.23	1.31e-15	2.88e-13
AC133183.1				negative regulation of mitotic sister chromatid segregation (GO:0033048)	30	11	1.79	+	6.15	1.13e-05	0.000636
AC153556.1				folic acid-containing compound metabolic process (GO:0006760)	25	9	1.49	+	6.04	8e-05	0.00363
AC153612.3				secondary alcohol biosynthetic process (GO:1902653)	34	12	2.03	+	5.92	6.23e-06	0.000382
AC153658.1				rRNA transcription (GO:0009303)	17	6	1.01	+	5.92	0.00138	0.042
AC153928.3				negative regulation of viral genome replication (GO:0045071)	60	21	3.58	+	5.87	2.57e-09	2.98e-07
AC154274.1				phagocytosis, recognition (GO:0006910)	200	69	11.92	+	5.79	3.66e-27	2.63e-24
AC155158.1				sister chromatid segregation (GO:0000819)	125	43	7.45	+	5.77	2.21e-17	5.38e-15
AC155258.1				negative regulation of sister chromatid segregation (GO:0033046)	32	11	1.91	+	5.77	1.86e-05	0.000978
AC158672.2				DNA duplex unwinding (GO:0032508)	30	10	1.79	+	5.59	5.51e-05	0.00258
AC158672.3				response to type I interferon (GO:0034340)	24	8	1.43	+	5.59	0.000307	0.0117
AC160473.1				chromosome condensation (GO:0030261)	42	14	2.5	+	5.59	1.85e-06	0.000133
AC160473.2				mitotic nuclear division (GO:0140014)	136	45	8.11	+	5.55	1.35e-17	3.44e-15
AC160473.4				complement activation, classical pathway (GO:0006958)	215	71	12.81	+	5.54	5.64e-27	3.72e-24
AC160985.1				humoral immune response mediated by circulating immunoglobulin (GO:0002455)	220	72	13.11	+	5.49	3.84e-27	2.64e-24
AC160985.2				membrane disruption in other organism (GO:0051673)	43	14	2.56	+	5.46	2.33e-06	0.000162
AC160985.3				mitotic spindle assembly (GO:0090307)	37	12	2.21	+	5.44	1.26e-05	0.000703
AC160990.1				B cell receptor signaling pathway (GO:0050853)	216	70	12.87	+	5.44	3.27e-26	2.06e-23
AC160990.2				negative regulation of chromosome segregation (GO:0051985)	34	11	2.03	+	5.43	2.95e-05	0.00148
AC160990.5				protein localization to centrosome (GO:0071539)	25	8	1.49	+	5.37	0.000385	0.0141
AC162906.1				protein localization to microtubule organizing center (GO:1905508)	25	8	1.49	+	5.37	0.000385	0.014
AC162906.3				response to interferon-alpha (GO:0035455)	25	8	1.49	+	5.37	0.000385	0.014
AC163993.1				nucleoside monophosphate metabolic process (GO:0009123)	41	13	2.44	+	5.32	6.77e-06	0.00041
AC164597.1				sterol biosynthetic process (GO:0016126)	41	13	2.44	+	5.32	6.77e-06	0.000409
AC164609.1				negative regulation of mitotic nuclear division (GO:0045839)	41	13	2.44	+	5.32	6.77e-06	0.000407
AC164609.4				base-excision repair (GO:0006284)	38	12	2.26	+	5.3	1.58e-05	0.000845
Acaca				complement activation (GO:0006956)	226	71	13.47	+	5.27	6.64e-26	3.89e-23
Acly				phagocytosis, engulfment (GO:0006911)	223	70	13.29	+	5.27	1.54e-25	8.41e-23
Acpp				mitotic metaphase plate congression (GO:0007080)	42	13	2.5	+	5.19	8.42e-06	0.000493
Acsm3				plasma membrane invagination (GO:0099024)	232	71	13.83	+	5.13	2.41e-25	1.23e-22
Actl6a				centromere complex assembly (GO:0034508)	23	7	1.37	+	5.11	0.00114	0.0355
Actn1				positive regulation of transcription by RNA polymerase I (GO:0045943)	23	7	1.37	+	5.11	0.00114	0.0354
Actn3				positive regulation of chromosome segregation (GO:0051984)	33	10	1.97	+	5.08	0.000107	0.00469
Adamdec1				regulation of chromosome segregation (GO:0051983)	103	31	6.14	+	5.05	1.12e-11	1.69e-09
Adamts15				DNA-dependent DNA replication (GO:0006261)	103	31	6.14	+	5.05	1.12e-11	1.67e-09
Adamts17				membrane invagination (GO:0010324)	238	71	14.18	+	5.01	8.46e-25	4.18e-22
Adamts18				regulation of mitotic metaphase/anaphase transition (GO:0030071)	54	16	3.22	+	4.97	1.27e-06	9.61e-05
Adamts4				mitotic spindle organization (GO:0007052)	75	22	4.47	+	4.92	1.59e-08	1.66e-06
Adcy8				response to interferon-beta (GO:0035456)	58	17	3.46	+	4.92	6.76e-07	5.27e-05
Adcy9				regulation of mitotic sister chromatid separation (GO:0010965)	58	17	3.46	+	4.92	6.76e-07	5.24e-05
Adnp				pteridine-containing compound metabolic process (GO:0042558)	31	9	1.85	+	4.87	0.000307	0.0117
Adpgk				immunoglobulin mediated immune response (GO:0016064)	266	77	15.85	+	4.86	4.18e-26	2.54e-23
Adra2a				sister chromatid cohesion (GO:0007062)	42	12	2.5	+	4.79	3.62e-05	0.00177
Agpat4				positive regulation of cyclin-dependent protein serine/threonine kinase activity (GO:0045737)	28	8	1.67	+	4.79	0.000722	0.0239
Agpat5				regulation of metaphase/anaphase transition of cell cycle (GO:1902099)	56	16	3.34	+	4.79	1.9e-06	0.000136
Agr2				purine ribonucleoside monophosphate metabolic process (GO:0009167)	28	8	1.67	+	4.79	0.000722	0.0238
AI118078				B cell mediated immunity (GO:0019724)	270	77	16.09	+	4.78	9.23e-26	5.21e-23
AI428936				cellular response to interferon-beta (GO:0035458)	46	13	2.74	+	4.74	1.9e-05	0.000996
Aim1				negative regulation of viral life cycle (GO:1903901)	85	24	5.07	+	4.74	6.7e-09	7.3e-07
Akap13				ribonucleoside monophosphate metabolic process (GO:0009161)	32	9	1.91	+	4.72	0.000374	0.0138
AL772299.1				positive regulation of B cell activation (GO:0050871)	269	75	16.03	+	4.68	1.29e-24	6.19e-22
Aldh1l2				DNA geometric change (GO:0032392)	36	10	2.15	+	4.66	0.000195	0.00793
Alg10b				metaphase plate congression (GO:0051310)	54	15	3.22	+	4.66	5.28e-06	0.000333
Alg8				centrosome duplication (GO:0051298)	29	8	1.73	+	4.63	0.000877	0.0283
Alkbh8				purine nucleoside monophosphate metabolic process (GO:0009126)	29	8	1.73	+	4.63	0.000877	0.0283
Alms1				positive regulation of G1/S transition of mitotic cell cycle (GO:1900087)	40	11	2.38	+	4.61	0.000102	0.00452
Alpk1				protein localization to microtubule cytoskeleton (GO:0072698)	40	11	2.38	+	4.61	0.000102	0.00451
Amd1				negative regulation of nuclear division (GO:0051784)	51	14	3.04	+	4.61	1.21e-05	0.000679
Ammecr1				microtubule cytoskeleton organization involved in mitosis (GO:1902850)	106	29	6.32	+	4.59	3.43e-10	4.38e-08
Amot				acute-phase response (GO:0006953)	33	9	1.97	+	4.58	0.000453	0.0162
Ampd3				regulation of chromosome separation (GO:1905818)	63	17	3.75	+	4.53	1.77e-06	0.000128
Ang4				protein localization to chromosome (GO:0034502)	63	17	3.75	+	4.53	1.77e-06	0.000128
Ankrd17				regulation of viral genome replication (GO:0045069)	93	25	5.54	+	4.51	7.54e-09	8.1e-07
Ankrd22				regulation of sister chromatid segregation (GO:0033045)	82	22	4.89	+	4.5	6.08e-08	5.76e-06
Ankrd26				negative regulation of viral process (GO:0048525)	105	28	6.26	+	4.47	1.12e-09	1.33e-07
Ankrd52				positive regulation of interleukin-6 secretion (GO:2000778)	34	9	2.03	+	4.44	0.000545	0.019
Anln				innate immune response in mucosa (GO:0002227)	53	14	3.16	+	4.43	1.75e-05	0.000928
Ano7				DNA replication (GO:0006260)	167	44	9.95	+	4.42	3.04e-14	5.86e-12
Ap1g1				regulation of DNA-dependent DNA replication (GO:0090329)	46	12	2.74	+	4.38	7.64e-05	0.00351
Apex1				protein localization to cytoskeleton (GO:0044380)	46	12	2.74	+	4.38	7.64e-05	0.0035
Apoa1				spindle organization (GO:0007051)	135	35	8.05	+	4.35	1.88e-11	2.7e-09
Aqp4				positive regulation of cyclin-dependent protein kinase activity (GO:1904031)	31	8	1.85	+	4.33	0.00126	0.0391
Aqr				acute inflammatory response (GO:0002526)	66	17	3.93	+	4.32	3.03e-06	0.000201
Arg1				positive regulation of mitotic cell cycle phase transition (GO:1901992)	86	22	5.13	+	4.29	1.24e-07	1.09e-05
Arhgap11a				cell recognition (GO:0008037)	311	79	18.54	+	4.26	1.08e-23	4.73e-21
Arhgap5				nuclear chromosome segregation (GO:0098813)	206	52	12.28	+	4.24	6.25e-16	1.43e-13
Arhgef10l				humoral immune response (GO:0006959)	397	100	23.66	+	4.23	1.72e-29	1.81e-26
Arhgef11				mitotic G2/M transition checkpoint (GO:0044818)	32	8	1.91	+	4.19	0.0015	0.0448
Arhgef12				pattern recognition receptor signaling pathway (GO:0002221)	68	17	4.05	+	4.19	4.27e-06	0.000274
Arhgef38				lymphocyte mediated immunity (GO:0002449)	320	79	19.07	+	4.14	4.92e-23	2.05e-20
Arid5b				spindle assembly (GO:0051225)	77	19	4.59	+	4.14	1.4e-06	0.000104
Armc10				chromosome localization (GO:0050000)	73	18	4.35	+	4.14	2.66e-06	0.000181
Armcx3				regulation of mitotic sister chromatid segregation (GO:0033047)	69	17	4.11	+	4.13	5.05e-06	0.000319
Arntl				antibacterial humoral response (GO:0019731)	74	18	4.41	+	4.08	3.13e-06	0.000206
Arrdc4				antigen receptor-mediated signaling pathway (GO:0050851)	302	73	18	+	4.06	6.36e-21	2.09e-18
Asah1				mitotic cell cycle checkpoint (GO:0007093)	116	28	6.91	+	4.05	7.34e-09	7.94e-07
Ascc3				regulation of B cell activation (GO:0050864)	315	76	18.77	+	4.05	1.08e-21	4.15e-19
Ascl2				regulation of double-strand break repair via homologous recombination (GO:0010569)	46	11	2.74	+	4.01	0.000289	0.0111
Asf1b				negative regulation of G2/M transition of mitotic cell cycle (GO:0010972)	42	10	2.5	+	3.99	0.000556	0.0194
Ash1l				nuclear division (GO:0000280)	275	65	16.39	+	3.97	2.42e-18	6.83e-16
Asns				antimicrobial humoral immune response mediated by antimicrobial peptide (GO:0061844)	110	26	6.56	+	3.97	3.6e-08	3.55e-06
Asph				establishment of chromosome localization (GO:0051303)	72	17	4.29	+	3.96	8.19e-06	0.000481
Aspm				adaptive immune response based on somatic recombination of immune receptors built from immunoglobulin superfamily domains (GO:0002460)	339	80	20.2	+	3.96	2.91e-22	1.15e-19
Atad2				defense response to bacterium (GO:0042742)	476	112	28.37	+	3.95	1.03e-30	1.16e-27
Atad2b				chromosome segregation (GO:0007059)	264	62	15.73	+	3.94	1.93e-17	4.85e-15
Atf7				mitotic cell cycle process (GO:1903047)	445	104	26.52	+	3.92	2.3e-28	2.27e-25
Atf7.1				phagocytosis (GO:0006909)	315	73	18.77	+	3.89	4.93e-20	1.47e-17
Atic				mucosal immune response (GO:0002385)	65	15	3.87	+	3.87	3.46e-05	0.00171
Atoh1				glutamine family amino acid metabolic process (GO:0009064)	57	13	3.4	+	3.83	0.000126	0.00539
Atp10b				immune response-regulating cell surface receptor signaling pathway (GO:0002768)	338	77	20.14	+	3.82	1.09e-20	3.45e-18
Atp2a1				positive regulation of DNA replication (GO:0045740)	44	10	2.62	+	3.81	0.000759	0.0249
Atp2a3				immune response-activating cell surface receptor signaling pathway (GO:0002429)	326	74	19.43	+	3.81	7.5e-20	2.2e-17
Atp2c2				regulation of cyclin-dependent protein serine/threonine kinase activity (GO:0000079)	75	17	4.47	+	3.8	1.3e-05	0.00072
Atp7a				negative regulation of cell cycle G2/M phase transition (GO:1902750)	53	12	3.16	+	3.8	0.00024	0.00945
Atr				toll-like receptor signaling pathway (GO:0002224)	53	12	3.16	+	3.8	0.00024	0.00943
Aunip				immune response-activating signal transduction (GO:0002757)	327	74	19.49	+	3.8	8.71e-20	2.5e-17
Aurka				immune response-regulating signaling pathway (GO:0002764)	341	77	20.32	+	3.79	1.71e-20	5.2e-18
Aurkb				regulation of cytokinesis (GO:0032465)	80	18	4.77	+	3.78	7.96e-06	0.000471
Auts2				regulation of G2/M transition of mitotic cell cycle (GO:0010389)	80	18	4.77	+	3.78	7.96e-06	0.000469
AW011738				leukocyte mediated immunity (GO:0002443)	356	80	21.22	+	3.77	3.89e-21	1.4e-18
Axin2				leukocyte cell-cell adhesion (GO:0007159)	54	12	3.22	+	3.73	0.000278	0.0108
AY761184				regulation of DNA replication (GO:0006275)	108	24	6.44	+	3.73	3.17e-07	2.61e-05
B3galt5				organ or tissue specific immune response (GO:0002251)	68	15	4.05	+	3.7	5.41e-05	0.00254
B3gnt7				regulation of centrosome cycle (GO:0046605)	59	13	3.52	+	3.7	0.000169	0.00694
B4galt1				organelle fission (GO:0048285)	309	68	18.42	+	3.69	9.71e-18	2.56e-15
Bace2				mitotic cytokinesis (GO:0000281)	64	14	3.81	+	3.67	0.000103	0.00455
Bambi				cell cycle checkpoint (GO:0000075)	151	33	9	+	3.67	2.98e-09	3.42e-07
Batf2				positive regulation of cell cycle phase transition (GO:1901989)	101	22	6.02	+	3.65	1.3e-06	9.77e-05
Baz1a				establishment of spindle localization (GO:0051293)	46	10	2.74	+	3.65	0.00102	0.0321
BC005561				mitotic cell cycle (GO:0000278)	517	112	30.81	+	3.63	4.75e-28	4.17e-25
BC005764				spindle localization (GO:0051653)	51	11	3.04	+	3.62	0.000615	0.0209
BC006779				positive regulation of response to cytokine stimulus (GO:0060760)	51	11	3.04	+	3.62	0.000615	0.0209
BC026590				positive regulation of cell cycle G1/S phase transition (GO:1902808)	51	11	3.04	+	3.62	0.000615	0.0208
BC027231				regulation of cyclin-dependent protein kinase activity (GO:1904029)	79	17	4.71	+	3.61	2.32e-05	0.00119
BC057022				defense response to Gram-negative bacterium (GO:0050829)	112	24	6.68	+	3.6	5.61e-07	4.46e-05
BC057079				defense response to Gram-positive bacterium (GO:0050830)	136	29	8.11	+	3.58	4.23e-08	4.13e-06
BC066135				positive regulation of mitotic cell cycle (GO:0045931)	169	36	10.07	+	3.57	1.05e-09	1.27e-07
Bcas1				antimicrobial humoral response (GO:0019730)	127	27	7.57	+	3.57	1.29e-07	1.13e-05
Bcl9				regulation of viral life cycle (GO:1903900)	142	30	8.46	+	3.54	2.98e-08	2.96e-06
Bdkrb2				modulation of process of other organism (GO:0035821)	134	28	7.99	+	3.51	1.04e-07	9.29e-06
Bex1				cell division (GO:0051301)	489	102	29.14	+	3.5	1.62e-24	7.3e-22
Bex4				innate immune response (GO:0045087)	747	155	44.52	+	3.48	7.95e-37	2.1e-33
Bhlha15				response to virus (GO:0009615)	225	46	13.41	+	3.43	1.75e-11	2.54e-09
Bicd1				DNA integrity checkpoint (GO:0031570)	99	20	5.9	+	3.39	1.03e-05	0.000593
Birc5				positive regulation of lymphocyte activation (GO:0051251)	449	90	26.76	+	3.36	9.65e-21	3.11e-18
Blm				regulation of lymphocyte apoptotic process (GO:0070228)	65	13	3.87	+	3.36	0.000384	0.0141
Bmp5				regulation of cell cycle G2/M phase transition (GO:1902749)	96	19	5.72	+	3.32	2.19e-05	0.00113
Bmp7				centrosome cycle (GO:0007098)	76	15	4.53	+	3.31	0.00016	0.00662
Bmpr2				positive regulation of DNA biosynthetic process (GO:2000573)	76	15	4.53	+	3.31	0.00016	0.0066
Brca1				cellular response to amino acid stimulus (GO:0071230)	66	13	3.93	+	3.3	0.000437	0.0157
Brca2				regulation of viral process (GO:0050792)	183	36	10.91	+	3.3	6.58e-09	7.23e-07
Bsn				negative regulation of mitotic cell cycle phase transition (GO:1901991)	124	24	7.39	+	3.25	2.69e-06	0.000181
Bst2				positive regulation of mitotic nuclear division (GO:0045840)	62	12	3.7	+	3.25	0.00082	0.0266
Btaf1				defense response to virus (GO:0051607)	181	35	10.79	+	3.24	1.55e-08	1.64e-06
Btbd7				positive regulation of leukocyte activation (GO:0002696)	502	97	29.92	+	3.24	2.7e-21	9.94e-19
Bub1				cytoskeleton-dependent cytokinesis (GO:0061640)	88	17	5.24	+	3.24	7.57e-05	0.00349
Bub1b				regulation of mitotic nuclear division (GO:0007088)	161	31	9.6	+	3.23	1.1e-07	9.8e-06
BX284639.1				response to bacterium (GO:0009617)	837	160	49.89	+	3.21	2.46e-34	3.9e-31
C1galt1				negative regulation of chromosome organization (GO:2001251)	131	25	7.81	+	3.2	2.09e-06	0.000147
C1qtnf1				mitotic DNA integrity checkpoint (GO:0044774)	63	12	3.75	+	3.2	0.000927	0.0299
C2cd4a				positive regulation of cell cycle process (GO:0090068)	252	48	15.02	+	3.2	5.48e-11	7.6e-09
C2cd4b				regulation of DNA biosynthetic process (GO:2000278)	121	23	7.21	+	3.19	5.6e-06	0.000348
C2cd4c				alcohol biosynthetic process (GO:0046165)	100	19	5.96	+	3.19	3.58e-05	0.00175
C330027C09Rik				activation of immune response (GO:0002253)	400	76	23.84	+	3.19	1.43e-16	3.32e-14
C4bp				regulation of symbiosis, encompassing mutualism through parasitism (GO:0043903)	200	38	11.92	+	3.19	5.79e-09	6.4e-07
Cad				stem cell proliferation (GO:0072089)	58	11	3.46	+	3.18	0.00154	0.0458
Camsap3				signal transduction in response to DNA damage (GO:0042770)	58	11	3.46	+	3.18	0.00154	0.0457
Capn13				positive regulation of cell activation (GO:0050867)	518	98	30.87	+	3.17	6.16e-21	2.07e-18
Capn5				chromosome organization involved in meiotic cell cycle (GO:0070192)	74	14	4.41	+	3.17	0.000382	0.014
Capn8				meiotic chromosome segregation (GO:0045132)	96	18	5.72	+	3.15	6.61e-05	0.00305
Capn9				regulation of double-strand break repair (GO:2000779)	80	15	4.77	+	3.15	0.000261	0.0102
Car12				DNA conformation change (GO:0071103)	182	34	10.85	+	3.13	5.18e-08	4.96e-06
Car8				immune effector process (GO:0002252)	642	119	38.26	+	3.11	1.38e-24	6.42e-22
Card10				cytokinesis (GO:0000910)	103	19	6.14	+	3.1	5.09e-05	0.0024
Cars				regulation of nuclear division (GO:0051783)	191	35	11.38	+	3.07	5.03e-08	4.85e-06
Casc4				adaptive immune response (GO:0002250)	486	89	28.97	+	3.07	2.54e-18	7.04e-16
Casc5				mitotic cell cycle phase transition (GO:0044772)	142	26	8.46	+	3.07	2.58e-06	0.000177
Casp4				recombinational repair (GO:0000725)	93	17	5.54	+	3.07	0.000137	0.00578
Cbl				double-strand break repair via homologous recombination (GO:0000724)	93	17	5.54	+	3.07	0.000137	0.00576
Cbs				defense response to other organism (GO:0098542)	990	180	59	+	3.05	3.31e-36	7.47e-33
Cbx5				meiotic cell cycle process (GO:1903046)	172	31	10.25	+	3.02	3.95e-07	3.18e-05
Cc2d2a				positive regulation of nuclear division (GO:0051785)	78	14	4.65	+	3.01	0.000607	0.0208
Ccdc149				cell cycle phase transition (GO:0044770)	151	27	9	+	3	2.48e-06	0.00017
Ccdc34				cell cycle process (GO:0022402)	795	142	47.38	+	3	7.94e-28	6.61e-25
Ccdc41				negative regulation of cell cycle phase transition (GO:1901988)	140	25	8.34	+	3	5.88e-06	0.000363
Ccdc85c				meiotic nuclear division (GO:0140013)	157	28	9.36	+	2.99	1.7e-06	0.000124
Ccdc86				regulation of mitotic cell cycle phase transition (GO:1901990)	259	46	15.44	+	2.98	1.01e-09	1.22e-07
Ccdc99				cholesterol metabolic process (GO:0008203)	107	19	6.38	+	2.98	7.97e-05	0.00363
Ccl28				negative regulation of cell cycle process (GO:0010948)	203	36	12.1	+	2.98	6.72e-08	6.28e-06
Ccl6				response to amino acid (GO:0043200)	79	14	4.71	+	2.97	0.000679	0.0227
Ccl8				digestion (GO:0007586)	85	15	5.07	+	2.96	0.000461	0.0164
Ccl9				digestive system process (GO:0022600)	68	12	4.05	+	2.96	0.00165	0.0478
Ccna2				DNA packaging (GO:0006323)	142	25	8.46	+	2.95	7.31e-06	0.000436
Ccnb1				rRNA metabolic process (GO:0016072)	205	36	12.22	+	2.95	8.33e-08	7.7e-06
Ccnb2				epithelial cell proliferation (GO:0050673)	97	17	5.78	+	2.94	0.000213	0.00857
Ccnd1				positive regulation of cell cycle (GO:0045787)	355	62	21.16	+	2.93	2.35e-12	3.88e-10
Ccnd2				microtubule organizing center organization (GO:0031023)	86	15	5.13	+	2.93	0.000513	0.018
Ccne1				DNA recombination (GO:0006310)	201	35	11.98	+	2.92	1.5e-07	1.3e-05
Ccnf				rRNA processing (GO:0006364)	196	34	11.68	+	2.91	2.43e-07	2.04e-05
Cd14				telomere maintenance (GO:0000723)	75	13	4.47	+	2.91	0.00124	0.0386
Cd177				positive regulation of inflammatory response (GO:0050729)	139	24	8.28	+	2.9	1.47e-05	0.000796
Cd24a				RNA export from nucleus (GO:0006405)	76	13	4.53	+	2.87	0.00138	0.042
Cd274				telomere organization (GO:0032200)	76	13	4.53	+	2.87	0.00138	0.0419
Cd276				ribosome biogenesis (GO:0042254)	284	48	16.93	+	2.84	1.84e-09	2.16e-07
Cd38				negative regulation of mitotic cell cycle (GO:0045930)	219	37	13.05	+	2.83	1.31e-07	1.14e-05
Cd3eap				protein-DNA complex assembly (GO:0065004)	131	22	7.81	+	2.82	4.76e-05	0.00226
Cd44				double-strand break repair (GO:0006302)	174	29	10.37	+	2.8	3.66e-06	0.000238
Cd9				response to other organism (GO:0051707)	1321	220	78.73	+	2.79	2.7e-39	4.27e-35
Cdc20				response to external biotic stimulus (GO:0043207)	1323	220	78.85	+	2.79	3.29e-39	2.6e-35
Cdc25c				cellular response to molecule of bacterial origin (GO:0071219)	217	36	12.93	+	2.78	2.85e-07	2.37e-05
Cdc42ep1				regulation of lymphocyte activation (GO:0051249)	610	101	36.36	+	2.78	6.54e-18	1.78e-15
Cdc45				secondary alcohol metabolic process (GO:1902652)	121	20	7.21	+	2.77	0.000125	0.00538
Cdc6				regulation of cell division (GO:0051302)	158	26	9.42	+	2.76	1.4e-05	0.000763
Cdca2				endocytosis (GO:0006897)	531	87	31.65	+	2.75	2.38e-15	5.02e-13
Cdca3				cellular response to lipopolysaccharide (GO:0071222)	208	34	12.4	+	2.74	8.15e-07	6.26e-05
Cdca4				response to biotic stimulus (GO:0009607)	1353	220	80.64	+	2.73	6.79e-38	2.68e-34
Cdca5				regulation of DNA repair (GO:0006282)	123	20	7.33	+	2.73	0.000152	0.00632
Cdca7				RNA localization (GO:0006403)	170	27	10.13	+	2.66	2.75e-05	0.00139
Cdca7l				interspecies interaction between organisms (GO:0044419)	1474	233	87.85	+	2.65	1.66e-38	8.76e-35
Cdca8				regulation of cell cycle phase transition (GO:1901987)	292	46	17.4	+	2.64	2.96e-08	2.96e-06
Cdk1				regulation of cell cycle process (GO:0010564)	585	92	34.87	+	2.64	3.29e-15	6.83e-13
Cdk2				defense response (GO:0006952)	1352	212	80.58	+	2.63	2.75e-34	3.95e-31
Cdk6				female gamete generation (GO:0007292)	134	21	7.99	+	2.63	0.000166	0.00683
Cdkl5				positive regulation of immune response (GO:0050778)	670	105	39.93	+	2.63	5.54e-17	1.31e-14
Cdkn3				DNA repair (GO:0006281)	441	69	26.28	+	2.63	1.55e-11	2.26e-09
Cdo1				sterol metabolic process (GO:0016125)	122	19	7.27	+	2.61	0.000357	0.0133
Cdt1				immune response (GO:0006955)	1417	220	84.45	+	2.6	3.24e-35	6.4e-32
Ceacam1				regulation of leukocyte activation (GO:0002694)	709	110	42.26	+	2.6	1.35e-17	3.49e-15
Ceacam10				regulation of cell activation (GO:0050865)	751	115	44.76	+	2.57	6.71e-18	1.8e-15
Cebpz				cell cycle (GO:0007049)	1198	183	71.4	+	2.56	2.98e-28	2.77e-25
Cela3b				production of molecular mediator of immune response (GO:0002440)	282	43	16.81	+	2.56	1.76e-07	1.51e-05
Celsr1				immunoglobulin production (GO:0002377)	256	39	15.26	+	2.56	6.75e-07	5.28e-05
Celsr2				cellular response to acid chemical (GO:0071229)	171	26	10.19	+	2.55	5.7e-05	0.00267
Cenpa				regulation of chromosome organization (GO:0033044)	362	55	21.58	+	2.55	4.43e-09	4.93e-07
Cenpe				positive regulation of reactive oxygen species metabolic process (GO:2000379)	112	17	6.68	+	2.55	0.00148	0.0442
Cenpi				meiosis I cell cycle process (GO:0061982)	112	17	6.68	+	2.55	0.00148	0.0441
Cenpm				negative regulation of cell cycle (GO:0045786)	399	60	23.78	+	2.52	1.1e-09	1.32e-07
Cenpn				cellular response to biotic stimulus (GO:0071216)	240	36	14.3	+	2.52	2.45e-06	0.000169
Cenpp				regulation of mitotic cell cycle (GO:0007346)	540	80	32.18	+	2.49	4.77e-12	7.53e-10
Cenpw				ribonucleoprotein complex biogenesis (GO:0022613)	392	57	23.36	+	2.44	9.54e-09	1.02e-06
Cep128				meiotic cell cycle (GO:0051321)	282	41	16.81	+	2.44	1.12e-06	8.49e-05
Cep192				establishment of RNA localization (GO:0051236)	152	22	9.06	+	2.43	0.00036	0.0134
Cep290				regulation of phosphatase activity (GO:0010921)	126	18	7.51	+	2.4	0.00146	0.0439
Cep55				regulation of inflammatory response (GO:0050727)	344	49	20.5	+	2.39	1.88e-07	1.6e-05
Ces1c				regulation of insulin secretion (GO:0050796)	183	26	10.91	+	2.38	0.000197	0.008
Cfi				response to lipopolysaccharide (GO:0032496)	289	41	17.22	+	2.38	2.67e-06	0.000181
Cftr				nephron development (GO:0072006)	127	18	7.57	+	2.38	0.00155	0.0459
Chac1				DNA metabolic process (GO:0006259)	628	89	37.43	+	2.38	2.41e-12	3.94e-10
Chaf1a				regulation of DNA metabolic process (GO:0051052)	368	52	21.93	+	2.37	8.92e-08	8.1e-06
Chaf1b				protein-DNA complex subunit organization (GO:0071824)	177	25	10.55	+	2.37	0.000286	0.011
Chek1				cellular response to leukemia inhibitory factor (GO:1990830)	128	18	7.63	+	2.36	0.00165	0.048
Chic1				response to leukemia inhibitory factor (GO:1990823)	128	18	7.63	+	2.36	0.00165	0.0479
Chrm1				alpha-amino acid metabolic process (GO:1901605)	164	23	9.77	+	2.35	0.000587	0.0202
Chrm3				RNA transport (GO:0050658)	150	21	8.94	+	2.35	0.000687	0.0229
Chrnb4				nucleic acid transport (GO:0050657)	150	21	8.94	+	2.35	0.000687	0.0229
Chst4				response to molecule of bacterial origin (GO:0002237)	308	43	18.36	+	2.34	1.72e-06	0.000125
Cirh1a				chromosome organization (GO:0051276)	927	129	55.25	+	2.33	4.79e-17	1.15e-14
Ckap2				regulation of immune response (GO:0050776)	870	121	51.85	+	2.33	6.37e-16	1.44e-13
Ckap2l				organic hydroxy compound biosynthetic process (GO:1901617)	168	23	10.01	+	2.3	0.000667	0.0224
Ckap4				cellular response to lipid (GO:0071396)	424	58	25.27	+	2.3	6.05e-08	5.76e-06
Ckap5				positive regulation of DNA metabolic process (GO:0051054)	212	29	12.64	+	2.3	0.000108	0.00475
Cks1b				positive regulation of defense response (GO:0031349)	264	36	15.73	+	2.29	2.02e-05	0.00105
Cks2				microtubule cytoskeleton organization (GO:0000226)	480	65	28.61	+	2.27	1.41e-08	1.49e-06
Clca2				cell chemotaxis (GO:0060326)	200	27	11.92	+	2.27	0.000226	0.00906
Clca3				membrane organization (GO:0061024)	764	103	45.53	+	2.26	5.56e-13	1.01e-10
Clca4				cellular amino acid metabolic process (GO:0006520)	231	31	13.77	+	2.25	0.00011	0.00482
Cldn2				regulation of peptide hormone secretion (GO:0090276)	228	30	13.59	+	2.21	0.000177	0.00725
Cldn8				positive regulation of protein secretion (GO:0050714)	305	40	18.18	+	2.2	1.54e-05	0.00083
Clec3b				regulation of cell cycle (GO:0051726)	998	130	59.48	+	2.19	4.73e-15	9.35e-13
Clec4d				cellular response to DNA damage stimulus (GO:0006974)	677	88	40.35	+	2.18	1.49e-10	2e-08
Clec4e				carboxylic acid biosynthetic process (GO:0046394)	224	29	13.35	+	2.17	0.000277	0.0107
Clps				nucleoside phosphate biosynthetic process (GO:1901293)	178	23	10.61	+	2.17	0.00109	0.0341
Clspn				immune system process (GO:0002376)	2294	296	136.72	+	2.16	1.89e-34	3.33e-31
Cmah				organic acid biosynthetic process (GO:0016053)	225	29	13.41	+	2.16	0.00029	0.0111
Cnn3				nucleotide biosynthetic process (GO:0009165)	171	22	10.19	+	2.16	0.00148	0.0442
Cnot1				response to acid chemical (GO:0001101)	250	32	14.9	+	2.15	0.000203	0.00823
Col1a1				positive regulation of peptide secretion (GO:0002793)	336	43	20.03	+	2.15	1.35e-05	0.000744
Col3a1				protein localization to nucleus (GO:0034504)	172	22	10.25	+	2.15	0.00156	0.046
Col5a1				response to external stimulus (GO:0009605)	2263	286	134.88	+	2.12	1.21e-31	1.47e-28
Col6a1				positive regulation of chromosome organization (GO:2001252)	191	24	11.38	+	2.11	0.00145	0.0437
Col6a2				cell population proliferation (GO:0008283)	546	68	32.54	+	2.09	1.02e-07	9.17e-06
Col6a3				establishment of organelle localization (GO:0051656)	331	41	19.73	+	2.08	3.66e-05	0.00178
Copz2				nucleocytoplasmic transport (GO:0006913)	203	25	12.1	+	2.07	0.00131	0.0401
Cpa2				regulation of reactive oxygen species metabolic process (GO:2000377)	203	25	12.1	+	2.07	0.00131	0.04
Cpd				regulation of microtubule cytoskeleton organization (GO:0070507)	203	25	12.1	+	2.07	0.00131	0.0399
Cps1				nuclear transport (GO:0051169)	203	25	12.1	+	2.07	0.00131	0.0398
Creb3l1				symbiotic process (GO:0044403)	228	28	13.59	+	2.06	0.000856	0.0277
Creb3l4				positive regulation of immune system process (GO:0002684)	1034	126	61.63	+	2.04	8e-13	1.36e-10
Crebbp				establishment of localization in cell (GO:0051649)	353	43	21.04	+	2.04	3.68e-05	0.00179
Cse1l				regulation of cytokine secretion (GO:0050707)	216	26	12.87	+	2.02	0.00169	0.0489
Csrp2				ncRNA metabolic process (GO:0034660)	416	50	24.79	+	2.02	1.48e-05	0.0008
Ctnnal1				positive regulation of protein transport (GO:0051222)	443	53	26.4	+	2.01	7.24e-06	0.000434
Ctps				regulation of protein secretion (GO:0050708)	494	59	29.44	+	2	2.29e-06	0.000159
Cttnbp2nl
Cxcl2
Cxcl3
Cxcl5
Cxcl9
Cybrd1
Cyp51
Cytl1
D10Bwg1379e
D10Wsu102e
D14Ertd668e
D17H6S56E-5
D2Ertd750e
D330020A13RIK
Dag1
Dagla
Dbf4
Dcp2
Dcps
Dctd
Ddah1
Ddx10
Ddx11
Ddx18
Ddx21
Defa17
Defa20
DEFA20
Defa21
Defa22
Defa23
Defa24
Defa26
Defa3
Defa5
Defa-ps1
Defa-ps10
Defa-ps18
Defa-ps4
Defa-ps6
Defa-ps7
Defa-rs1
Depdc1a
Depdc1b
Dhx15
Dhx9
Diap3
Dis3
Dkc1
Dlg5
Dlgap1
Dmbt1
Dmrt3
Dna2
Dnahc8
Dnajc10
Dnajc12
Dnmt1
Dock7
Dopey1
Dph1
Dscc1
Dsn1
Dtl
Dtx3l
Dtx4
Duox2
Duoxa1
Duoxa2
Dusp18
Dut
E130003G02Rik
E2f2
E2f7
E2f8
Ear-ps3
Ect2
Efcab11
Efcab4b
Efhb
Egf
Egfr
Ehf
Eif1a
Eif2ak2
Eif2c2
Eif2c2.1
Eif2s2
Eif3a
Elovl6
Elovl7
Emp2
Endod1
Engase
ENSMUSG00000073564
Epb4.1l1
Epb4.1l2
Epb4.2
Epha4
Ephb2
Ephb3
Ephb4
Epn3
Eprs
Ercc6l
Ergic1
Eri1
Ern1
Ern2
Esco2
Espl1
Etohi1
Etv3
Etv6
Exo1
Exosc2
Exph5
F830016B08Rik
Fabp2
Fabp6
Fads1
Fads2
Fam129b
Fam132b
Fam174b
Fam46c
Fam48a
Fam54a
Fam57a
Fam59a
Fam83e
Fan1
Fancd2
Farp1
Farsb
Fasn
Fastkd2
Fbl
Fcgbp
Fdft1
Fdps
Fen1
Fer1l6
Fetub
Fgd6
Fgf15
Fgfbp1
Fgfr4
Fignl1
Fkbp11
Fkbp5
Fndc3b
Foxa1
Foxa3
Foxm1
Fpgs
Frrs1
Fry
Ftsj3
Fubp1
Fut1
Fut2
Fut4
Fxyd3
Fzd9
G2e3
Gabbr2
Gabpb2
Galnt12
Galnt3
Galnt5
Galnt7
Gan
Gart
Gatad2b
Gbp6
Gbp7
Gcg
Gcnt3
Gcom1
Gemin5
Gfi1
Glg1
Glipr2
Glul
Gm10104
Gm10129
Gm10384
Gm10518
Gm10935
Gm11062
Gm1123
Gm11670
Gm11747
Gm11963
Gm12144
Gm12146
Gm12250
Gm12503
Gm12750
Gm13364
Gm14048
Gm14226
Gm14259
Gm14391
Gm14446
Gm14850
Gm14851
Gm15284
Gm15292
Gm15293
Gm15299
Gm15308
Gm15312
Gm15313
Gm15315
Gm15592
Gm15657
Gm15886
Gm15947
Gm16011
Gm16015
Gm16568
Gm17108
Gm17296
Gm17312
Gm17414
Gm1965
Gm20319
Gm20422
Gm20547
Gm3054
GM4692
Gm5286
Gm53
Gm5406
Gm5431
Gm5535
Gm609
Gm6696
Gm7292
Gm7861
Gm830
Gm9581
Gm9725
Gm9746
Gm9817
Gm9938
Gmds
Gna14
Gnat2
Gnl3
Gnpnat1
Golgb1
Golm1
Gp49a
Gpam
Gpatch4
Gpr44
Gpr55
Gpx2
Greb1
Grhl2
Grk6
Grlf1
Grwd1
Gsdmc3
Gsdmc4
Gsr
Gtf2ird1
Gtpbp4
Gtse1
H2afx
Habp2
Hao2
Hcfc1
Hdac4
Hdc
Heatr1
Heatr3
Hebp2
Hells
Hepacam2
Herc6
Hgf
Hgfac
Hid1
Hipk2
Hirip3
Hk2
Hmga1
Hmga2
Hmgb2
Hmgcs1
Hmgn2
Hmmr
Hnrnpa1
Hoxb9
Hp
Hpd
Hr
Hsd11b2
Hsd17b7
Hsh2d
Hspa12a
Hspd1
Htr4
Hunk
Iapp
Iars
Ibtk
Ica1
Idi1
Ifi27l2a
Ifi44
Ifi47
Ifih1
Ifit1
Ifit2
Ifit3
Ifitm2
Ifitm3
Igdcc4
Ighg1
Ighv1-18
Igkv1-131
Igkv12-38
Igkv12-46
Igkv12-89
Igkv12-98
Igkv13-84
Igkv1-99
Igkv19-93
Igkv3-10
Igkv4-57
Igkv4-57-1
Igkv4-70
Igkv4-74
Igkv4-90
Igkv4-91
Igkv8-24
Igkv9-123
Igsf9b
Igtp
Il17a
Il18bp
Il1b
Il1rl1
Ilf3
Impdh1
Impdh2
Incenp
Inf2
Inhbb
Insig1
Ipo5
Ipo7
Iqgap3
Irg1
Irgm1
Irgm2
Irs2
Isg15
Isyna1
Itga2
Itln1
Jarid2
Kat2a
Kbtbd8
Kcne3
Kcnh3
Kcnh8
Kcnj13
Kcnk1
Kcnk6
Kcnn4
Kcnq1
Kif11
Kif12
Kif13b
Kif14
Kif15
Kif16b
Kif18b
Kif20a
Kif20b
Kif21a
Kif22
Kif23
Kif24
Kif26b
Kif2c
Kif4
Kifc1
Kit
Klb
Klf3
Klf5
Klhdc7a
Klhdc8a
Klhl11
Klk1
Kntc1
Kpna2
Krt83
L1cam
L3mbtl2
Lama2
Lama5
Lamb1
Lbh
Lbp
Lbr
Lcn2
Lcor
Ldlr
Lgals12
Lgals3bp
Lgals9
Lgr4
Lgr5
Lig1
Lig3
Limk2
Lipg
Lipt2
Lmbrd2
Lmnb1
Lnpep
Lonrf3
Lpcat4
Lphn2
Lpin1
Lrig1
Lrrc31
Lrrc37a
Lss
Ly6a
Ly6e
Lyar
Lypd8
Lyz1
Macc1
Mad2l1
Map3k15
Mars
Mastl
Mb
Mb21d1
Mbnl3
Mboat1
Mcf2l
Mcm10
Mcm2
Mcm3
Mcm4
Mcm5
Mcm6
Mcm7
Mcm8
Mcph1
Mcpt1
Mcpt2
Mctp2
Mdn1
Mecom
Megf9
Melk
Mettl2
Mettl21b
Mex3a
Mfi2
Mfsd4
Mgat4c
Mgat5
Mid2
Mina
Mir17hg
Mis18bp1
Mki67
Mki67ip
Mlf1ip
Mlkl
Mlph
Mlxip
Mmp10
Mmp2
Mmp20
Mmp3
Mmp7
Mmp8
Mmrn1
Mnx1
Morc4
Mreg
Msh2
Msh6
Msi1
Mthfd1
Mthfd2
MUC2
MUC2.1
Mvk
Mx2
Myadm
Myb
Mybbp1a
Mybl2
Mybpc1
Mybpc2
Myc
Myh1
Myh2
Myh4
Myh9
Myo10
Myo19
Myo1b
Myo5c
Myof
Myot
Myoz1
Naa25
Naf1
Nat10
Nbeal2
Ncapd2
Ncapg
Ncapg2
Ncaph
Ncl
Ndc80
Nde1
Neb
Nedd4
Neil3
Nek2
Nfasc
Nfil3
Nhs
Niacr1
Nipal1
Nipal2
Nkain1
Nle1
Nlrc5
Nlrp3
Nlrx1
Nmral1
Noc2l
Noc3l
Noc4l
Nol6
Nol8
Nolc1
Nop56
Nop58
Nos2
Notch1
Noxo1
Nr1h4
Nr5a2
Nrg2
Nsdhl
Nsl1
Nucb2
Nudcd1
Nuf2
Nup133
Nup155
Nup160
Nup188
Nup205
Nup43
Nup85
Nup93
Nup98
Nupl1
Nupr1
Nusap1
Nxf7
O3far1
Oas1a
Oas1b
Oas1f
Oas1g
Oas1h
Oas2
Oas3
Oasl2
Olfm4
Olfr56
Orai2
Orc1
Osbpl7
Oxct1
P2ry4
Pa2g4
Paics
Paip2b
Palb2
Papln
Paqr5
Parp1
Parp11
Parp12
Parp14
Parpbp
Pbk
Pcdh8
Pck2
Pcsk9
Pde11a
Pdgfra
Pdgfrb
Pdia5
Pdpr
Pds5a
Pgam5
Pglyrp1
Pif1
Pik3ap1
Pinx1
Pitrm1
Piwil4
Pkp1
Pla2g2a
Pla2g2f
Pla2g4a
Pla2g4c
Pla2g5
Plagl2
Plcb1
Plce1
Plch1
Plch2
Plcxd2
Plekha5
Plekhm1
Plekhn1
Plk1
Plk4
Plp2
Plxna1
Plxna2
Pnlip
Pnliprp1
Pnliprp2
Pnpt1
Pof1b
Pola1
Pold1
Pold2
Pole
Pole2
Polq
Polr1a
Polr1b
Polr1e
Polr2b
Pop1
Ppargc1b
Ppat
Ppfibp1
Ppp1r26
Ppp1r9a
Ppp4r4
Pprc1
Ppt1
Pqlc1
Prc1
Prdx4
Prelp
Prim1
Prkab1
Prkar2a
Prmt5
Prmt7
Prom1
Prom2
Prosapip1
Prox1
Prpf4
Prpf4b
Prps2
Prr11
Prrc2b
Prrc2c
Prss2
Prss27
Psat1
Psd3
Psg16
Ptar1
Ptbp1
Ptch1
Ptgs2
Ptk6
Ptk7
Ptpn4
Ptprn2
Ptpro
Ptprt
Pus7
Pvalb
Pycr1
Pycr2
Qser1
Qsox1
Qsox2
Qtrtd1
Rab15
Rab27a
Rab27b
Rab3d
Racgap1
Rad18
Rad51
Rad51ap1
Ralgapa2
Ranbp1
Ranbp2
Rangap1
Rangrf
Rap1gap
Rapgef3
Rapgef5
Raph1
Rasa4
Rasd2
Rasef
Rassf4
Rbm19
Rcan3
Rcc2
Rcl1
Rcn1
Rcor1
Reg3b
Reg3g
Reg4
Rep15
Retnlb
Rfc1
Rfc4
Rgnef
Rif1
Ripk3
Rnasel
Rnf125
Rnf145
Rnf149
Rnf152
Rnf180
Rnf213
Rnf39
Rpl34-ps1
Rpp40
Rps6ka6
Rpusd2
Rrm1
Rrm2
Rrp15
Rrp1b
Rrs1
Rsad2
Rsc1a1
Rtp4
Ruvbl1
Ruvbl2
S100a8
S100a9
Saa1
Saa2
Saa3
Samd5
Sass6
Scd2
Scn2b
Sema5a
Sema6d
Senp5
Sept11
Sept8
Serpina10
Serpina1b
Setd1b
Sf3b3
Sfxn2
Sgol1
Sgol2
Sgpp1
Sgpp2
Sgsm3
Sh3bgrl2
Sh3bp4
Shank2
Shcbp1
Shisa7
Shmt1
Shmt2
Sidt1
Sipa1l1
Six4
Ska3
Slc10a2
Slc10a7
Slc12a2
Slc12a8
Slc13a1
Slc17a9
Slc19a1
Slc1a1
Slc1a4
Slc1a5
Slc25a35
Slc25a48
Slc28a3
Slc2a1
Slc2a13
Slc30a1
Slc36a4
Slc39a10
Slc39a8
Slc40a1
Slc41a1
Slc43a1
Slc5a8
Slc6a14
Slc7a1
Slc7a5
Slc7a6
Slc9a3
Slfn10-ps
Slfn2
Slfn4
Slfn5
Slfn9
Slitrk6
Smarcc1
Smc2
Smc3
Smoc2
Smox
Smyd2
Sned1
Sntb1
Snx10
Soat1
Sorcs2
Sort1
Sox4
Sox9
Spaca4
Spag5
Spats2l
Spc24
Spc25
Spdef
Spen
Spink4
Spp1
Sprr2a1
Sqle
Srcap
Srebf2
Srgap1
Srl
Srm
Srpx2
Srrm2
Stat1
Stat2
Steap1
Steap2
Steap3
Stil
Stk38l
Stmn1
Stom
Suox
Suv39h1
Suv39h2
Sval1
Syce2
Synj2
Syt7
Sytl2
Sytl4
Sytl5
Tacc3
Taf4b
Tanc2
Tap1
Tat
Tbc1d16
Tbc1d2
Tc2n
Tceal8
Tcf12
Tcf19
Tcof1
Tead1
Tead1.1
Tead4
Tex15
Tfap4
Tfdp1
Themis3
Thpo
Tiam1
Ticrr
Tifa
Timeless
Tirap
Tk1
Tln2
Tlr13
Tlr2
Tlr3
Tmc5
Tmco3
Tmed6
Tmed9
Tmem2
Tmem48
Tmem63a
Tmigd1
Tmpo
Tnf
Tnfaip8l1
Tnfrsf14
Tnnc2
Tnnt3
Tnrc18
Top2a
Topbp1
Tor3a
Tox3
Tpsg1
Tpx2
Traip
Trim14
Trim25
Trim30a
Trim37
Trim56
Trim6
Trip13
Trpm6
Try4
Tspan1
Tspan12
Tsr1
Ttc27
Ttc37
Ttc39a
Ttf2
Ttk
Ttpa
Ttyh3
Tuba1b
Tubb5
Tube1
Txlna
Txndc5
Tyms
U90926
Uba2
Uba6
Ubap2
Ube2c
Ubr2
Ubxn10
Uck2
Uck2.1
Uhrf1
Uhrf1bp1
Unc5a
Ung
Urb2
Usp18
Usp31
Usp53
Utp15
Utp20
Vars
Vcan
Vgll4
Vldlr
Vps13c
Wars
Wbp5
Wdr3
Wdr36
Wdr43
Wdr75
Wls
Wnt3
Wtip
Xaf1
Xpnpep3
Xpo4
Xpo5
Xrn1
Yars2
Yeats2
Yif1b
Ypel2
Zbed6
Zbp1
Zc3h12a
Zc3h7b
Zcchc2
Zdhhc13
Zdhhc15
Zdhhc2
Zfp146
Zfp202
Zfp445
Zfp507
Zfp609
Zfp612
Zfp704
Zfp871
Zfp9
Zmynd19
Zwilch

## Sheet: UP OE vs. DOWN KO
Upregulated Msi1 transgene		Down Msi1 KO
C14orf105		ACTL6A
KIAA0101		AGO2
C7orf50		AMOT
C14orf80		ASF1B
C6orf222		ATAD2
KIAA1109		AURKA
KIAA1324		BIRC5
C1orf106		BLM
KIAA0513		BRCA1
A1CF		BRCA2
C19orf66		BUB1
A4GNT		BUB1B
AACS		CASC5
AAK1		CBL
AATF		CCNA2
ABCC1		CCNB2
ABCC4		CDC20
ABCE1		CDC45
ACACA		CDC6
ACLY		CDCA2
ACPP		CDCA5
ACSM3		CDCA8
ACTL6A		CDK1
ACTN1		CDK2
ACTN3		CDT1
ADAMDEC1		CENPE
ADAMTS15		CENPI
ADAMTS17		CENPP
ADAMTS18		CENPU
ADAMTS4		CHAF1A
ADCY8		CHEK1
ADCY9		CLSPN
ADNP		CSE1L
ADPGK		DDX10
ADRA2A		DHX9
AGPAT4		DNA2
AGPAT5		DTX3L
AGR2		E2F2
C15orf27		E2F8
AIM1		ECT2
AKAP13		ELOVL6
ALDH1L2		ESCO2
ALG10		ESPL1
ALG8		EXPH5
ALKBH8		FANCD2
ALMS1		FEN1
ALPK1		H2AFX
AMD1		HMGB2
AMMECR1		HMGN2
AMOT		INCENP
AMPD3		IPO5
ANKRD17		KIAA1524
ANKRD22		KIF15
ANKRD26		KIF18B
ANKRD52		KIF2C
ANLN		KLHDC8A
ANO7		KNTC1
AP1G1		KPNA2
APEX1		MAD2L1
APOA1		MCM2
AQP4		MCM4
AQR		MCM8
ARG1		MSH6
ARHGAP11A		NCAPG
ARHGAP5		NCAPG2
ARHGEF10L		NEIL3
ARHGEF11		NUP205
ARHGEF12		NUP85
ARHGEF38		NUP93
ARID5B		NUSAP1
ARMC10		OAS3
ARMCX3		PAICS
ARNTL		PARPBP
ARRDC4		PBK
ASAH1		PIF1
ASCC3		PLK4
ASCL2		POLA1
ASF1B		PPAT
ASH1L		PRC1
ASNS		PRIM1
ASPH		PRKAR2A
ASPM		PRR11
ATAD2		PTBP1
ATAD2B		PTPRN2
ATF7		RACGAP1
ATIC		RAD18
ATOH1		RRM2
ATP10B		SKA3
ATP2A1		SPAG5
ATP2A3		SPC24
ATP2C2		SRGAP1
ATP7A		STIL
ATR		SUV39H1
AUNIP		TIMELESS
AURKA		TMPO
AURKB		TOP2A
AUTS2		TOPBP1
AXIN2		TUBA1B
B3GALT5		UBA2
B3GNT7		UBE2C
B4GALT1		UHRF1
BACE2		UNG
BAMBI		WLS
BATF2		ZWILCH
BAZ1A		AAGAB
LPPR3		ADGRA3
C3orf17		ALDH16A1
BCAS1		ALYREF
BCL9		ARHGAP26
BDKRB2		ASRGL1
BEX4		ATAD5
BHLHA15		BCOR
BICD1		BORA
BIRC5		BRI3BP
BLM		C12orf49
BMP5		C5orf34
BMP7		CABLES1
BMPR2		CADM1
BRCA1		CALM2
BRCA2		CALM3
BSN		CAPN7
BST2		CBX3
BTAF1		CCNA1
BTBD7		CCNE2
BUB1		CDC25B
BUB1B		CDC7
C1GALT1		CDK5RAP2
C1QTNF1		CENPO
C2CD4A		CEP97
C2CD4B		CHAMP1
C2CD4C		CIT
KIAA1524		CMSS1
CAD		CNR1
CAMSAP3		CORO2B
CAPN13		CRY1
CAPN5		DAPK2
CAPN8		DCLRE1B
CAPN9		DERL2
CA12		DNAAF5
CA8		DNAJC9
CARD10		EIF3B
CARS		EIF4G2
CASC4		EML5
CASC5		EPS8
CASP4		EXOSC9
CBL		EZH2
CBS		FAM111A
CBX5		FAM111B
CC2D2A		FAM126A
CCDC149		FAM64A
CCDC34		FANCG
CEP83		FANCI
CCDC85C		FGD5-AS1
CCDC86		FGFR1
CCL28		FGFR3
CCNA2		GAP43
CCNB1		GFRA1
CCNB2		GGCT
CCND1		GGH
CCND2		GMPPB
CCNE1		GNG11
CCNF		GPD2
CD14		GPN3
CD177		GPSM2
CD24		GRHL1
CD274		GRIA4
CD276		GSG2
CD38		HAUS2
CD3EAP		ICMT
CD44		IFI44L
CD9		JADE1
CDC20		KCNMB4
CDC25C		KCTD12
CDC42EP1		KHSRP
CDC45		KITLG
CDC6		KLHL25
CDCA2		KPNB1
CDCA3		KRBOX4
CDCA4		LIFR
CDCA5		LMNB2
CDCA7		LRRC16A
CDCA7L		LRRC8B
CDCA8		LRRC8C
CDK1		LRRC8D
CDK2		LSM3
CDK6		LSM5
CDKL5		MAGI3
CDKN3		MEST
CDO1		METTL7A
CDT1		MIOS
CEACAM1		MRM2
CEACAM5		MZT1
CEBPZ		NCAPD3
CELA3B		NEDD1
CELSR1		NEMP1
CELSR2		NGRN
CENPA		NOVA1
CENPE		NR3C1
CENPI		NRCAM
CENPM		NSUN5
CENPN		NTRK3
CENPP		NUDT1
CENPW		NUDT15
CEP128		NUP210
CEP192		ODC1
CEP290		OIP5
CEP55		ORAI1
CFI		PDHX
CFTR		PHF19
CHAC1		PKP2
CHAF1A		PLA2G16
CHAF1B		PLS1
CHEK1		PLSCR1
CHIC1		POLA2
CHRM1		POLD3
CHRM3		PPIA
CHRNB4		PPL
CHST4		PPM1G
CIRH1A		PPP1CA
CKAP2		PRKDC
CKAP2L		PRPF19
CKAP4		PSMC3IP
CKAP5		PTPRD
CKS1B		RAB8A
CKS2		RAD54L
CLCA1		RAP1GAP2
CLDN2		RBBP8
CLDN8		RBL1
CLEC3B		RBMX
CLEC4D		RCC1
CLEC4E		RDX
CLPS		REEP1
CLSPN		RFC3
CMAHP		RIC8B
CNN3		RNF169
CNOT1		RNF182
COL1A1		RPA1
COL3A1		RPA3
COL5A1		RTTN
COL6A1		RYBP
COL6A2		SACM1L
COL6A3		SACS
COPZ2		SAPCD2
CPA2		SENP1
CPD		SERPINB8
CPS1		SETD1B
CREB3L1		SF3B2
CREB3L4		SGO1
CREBBP		SKP2
CSE1L		SLC4A8
CSRP2		SLFN11
CTNNAL1		SMC1A
CTPS1		SMC4
CTTNBP2NL		SMCHD1
CXCL3		SNCAIP
CXCL6		SNRNP40
CXCL9		SOCS3
CYBRD1		SOGA1
CYP51A1		SPIN4
CYTL1		SRSF1
KIAA1244		SRSF2
C12orf45		SRSF3
DAG1		SRSF7
DAGLA		SSH2
DBF4		SSRP1
DCP2		STAG1
DCPS		STAMBPL1
DCTD		STARD3NL
DDAH1		STIP1
DDX10		STMN3
DDX11		STT3B
DDX18		SUZ12
DDX21		TACC1
DEPDC1		TFAP2C
DEPDC1B		TMEM106A
DHX15		TMEM209
DHX9		TNIK
DIAPH3		TOE1
DIS3		TP73
DKC1		TRA2B
DLG5		TRIM47
DLGAP1		TROAP
DMBT1		TUBB2A
DMRT3		TUBB4B
DNA2		TUBGCP3
DNAH8		U2AF2
DNAJC10		UPF1
DNAJC12		USP1
DNMT1		VCAM1
DOCK7		WDHD1
DOPEY1		WDR76
DPH1		WNT7B
DSCC1		YEATS4
DSN1		ZFP3
DTL		ZNF43
DTX3L		ZNF436
DTX4		ZNF542P
DUOX2		ZWINT
DUOXA1
DUOXA2
DUSP18
DUT
E2F2
E2F7
E2F8
ECT2
EFCAB11
CRACR2A
EFHB
EGF
EGFR
EHF
EIF2AK2
AGO2
EIF2S2
EIF3A
ELOVL6
ELOVL7
EMP2
ENDOD1
ENGASE
EPB41L1
EPB41L2
EPB42
EPHA4
EPHB2
EPHB3
EPHB4
EPN3
EPRS
ERCC6L
ERGIC1
ERI1
ERN1
ERN2
ESCO2
ESPL1
ETV3
ETV6
EXO1
EXOSC2
EXPH5
FABP2
FABP6
FADS1
FADS2
FAM129B
FAM132B
FAM174B
FAM46C
FAM57A
FAM83E
FAN1
FANCD2
FARP1
FARSB
FASN
FASTKD2
FBL
FCGBP
FDFT1
FDPS
FEN1
FER1L6
FETUB
FGD6
FGF19
FGFBP1
FGFR4
FIGNL1
FKBP11
FKBP5
FNDC3B
FOXA1
FOXA3
FOXM1
FPGS
FRRS1
FRY
FTSJ3
FUBP1
FUT1
FUT2
FUT4
FXYD3
FZD9
G2E3
GABBR2
GABPB2
GALNT12
GALNT3
GALNT5
GALNT7
GAN
GART
GATAD2B
GBP6
GBP7
GCG
GCNT3
GEMIN5
GFI1
GLG1
GLIPR2
GLUL
IFIT1B
TARBP1
GMDS
GNA14
GNAT2
GNL3
GNPNAT1
GOLGB1
GOLM1
GPAM
GPATCH4
GPR55
GPX2
GREB1
GRHL2
GRK6
GRWD1
GSDMC
GSR
GTF2IRD1
GTPBP4
GTSE1
H2AFX
HABP2
HAO2
HCFC1
HDAC4
HDC
HEATR1
HEATR3
HEBP2
HELLS
HEPACAM2
HERC6
HGF
HGFAC
HID1
HIPK2
HIRIP3
HK2
HMGA1
HMGA2
HMGB2
HMGCS1
HMGN2
HMMR
HNRNPA1
HOXB9
HP
HPD
HR
HSD11B2
HSD17B7
HSH2D
HSPA12A
HSPD1
HTR4
HUNK
IAPP
IARS
IBTK
ICA1
IDI1
IFI44
IFIH1
IFIT2
IFIT3
IFITM2
IFITM3
IGDCC4
IGSF9B
IL17A
IL18BP
IL1B
IL1RL1
ILF3
IMPDH1
IMPDH2
INCENP
INF2
INHBB
INSIG1
IPO5
IPO7
IQGAP3
IRG1
IRGM
IRS2
ISG15
ISYNA1
ITGA2
ITLN1
JARID2
KAT2A
KBTBD8
KCNE3
KCNH3
KCNH8
KCNJ13
KCNK1
KCNK6
KCNN4
KCNQ1
KIF11
KIF12
KIF13B
KIF14
KIF15
KIF16B
KIF18B
KIF20A
KIF20B
KIF21A
KIF22
KIF23
KIF24
KIF26B
KIF2C
KIF4A
KIFC1
KIT
KLB
KLF3
KLF5
KLHDC7A
KLHDC8A
KLHL11
KLK1
KNTC1
KPNA2
L1CAM
L3MBTL2
LAMA2
LAMA5
LAMB1
LBH
LBP
LBR
LCN2
LCOR
LDLR
LGALS12
LGALS3BP
LGALS9
LGALS9B
LGR4
LGR5
LIG1
LIG3
LIMK2
LIPG
LIPT2
LMBRD2
LMNB1
LNPEP
LONRF3
LPCAT4
LPHN2
LPIN1
LRIG1
LRRC31
LRRC37A2
LSS
LY6E
LYAR
LYPD8
LYZ
MACC1
MAD2L1
MAP3K15
MARS
MASTL
MB
MB21D1
MBNL3
MBOAT1
MCF2L
MCM10
MCM2
MCM3
MCM4
MCM5
MCM6
MCM7
MCM8
MCPH1
MCTP2
MDN1
MECOM
MEGF9
MELK
METTL2A
METTL2B
METTL21B
MEX3A
MFI2
MFSD4
MGAT4C
MGAT5
MID2
MINA
MIS18BP1
MKI67
NIFK
CENPU
MLKL
MLPH
MLXIP
MMP10
MMP2
MMP20
MMP3
MMP7
MMP8
MMRN1
MNX1
MORC4
MREG
MSH2
MSH6
MSI1
MTHFD1
MTHFD2
MVK
MX1
MYADM
MYB
MYBBP1A
MYBL2
MYBPC1
MYBPC2
MYC
MYH1
MYH2
MYH4
MYH9
MYO10
MYO19
MYO1B
MYO5C
MYOF
MYOT
MYOZ1
NAA25
NAF1
NAT10
NBEAL2
NCAPD2
NCAPG
NCAPG2
NCAPH
NCL
NDC80
NDE1
NEB
NEIL3
NEK2
NFASC
NFIL3
NHS
NIPAL1
NIPAL2
NKAIN1
NLE1
NLRC5
NLRP3
NLRX1
NMRAL1
NOC2L
NOC3L
NOC4L
NOL6
NOL8
NOLC1
NOP56
NOP58
NOS2
NOTCH1
NOXO1
NR1H4
NR5A2
NRG2
NSDHL
NSL1
NUCB2
NUDCD1
NUF2
NUP133
NUP155
NUP160
NUP188
NUP205
NUP43
NUP85
NUP93
NUP98
NUPL1
NUPR1
NUSAP1
NXF2B
NXF2
OAS1
OAS2
OAS3
OLFM4
OR2V1
ORAI2
ORC1
OSBPL7
OXCT1
P2RY4
PA2G4
PAICS
PAIP2B
PALB2
PAPLN
PAQR5
PARP1
PARP11
PARP12
PARP14
PARPBP
PBK
PCDH8
PCK2
PCSK9
PDE11A
PDGFRA
PDGFRB
PDIA5
PDPR
PDS5A
PGAM5
PGLYRP1
PIF1
PIK3AP1
PINX1
PITRM1
PIWIL4
PKP1
PLA2G2A
PLA2G2F
PLA2G4A
PLA2G4C
PLA2G5
PLAGL2
PLCB1
PLCE1
PLCH1
PLCH2
PLCXD2
PLEKHA5
PLEKHM1
PLEKHN1
PLK1
PLK4
PLP2
PLXNA1
PLXNA2
PNLIP
PNLIPRP1
PNLIPRP2
PNPT1
POF1B
POLA1
POLD1
POLD2
POLE
POLE2
POLQ
POLR1A
POLR1B
POLR1E
POLR2B
POP1
PPARGC1B
PPAT
PPFIBP1
PPP1R26
PPP1R9A
PPP4R4
PPRC1
PPT1
PQLC1
PRC1
PRDX4
PRELP
PRIM1
PRKAB1
PRKAR2A
PRMT5
PRMT7
PROM1
PROM2
LZTS3
PROX1
PRPF4
PRPF4B
PRPS2
PRR11
PRRC2B
PRRC2C
PRSS27
PSAT1
PSD3
PTAR1
PTBP1
PTCH1
PTGS2
PTK6
PTK7
PTPN4
PTPRN2
PTPRO
PTPRT
PUS7
PVALB
PYCR1
PYCR2
QSER1
QSOX1
QSOX2
QTRTD1
RAB15
RAB27A
RAB27B
RAB3D
RACGAP1
RAD18
RAD51
RAD51AP1
RALGAPA2
RANBP1
RGPD2
RGPD1
RGPD3
RGPD8
RANBP2
RANGAP1
RANGRF
RAP1GAP
RAPGEF3
RAPGEF5
RAPH1
RASA4
RASA4B
RASD2
RASEF
RASSF4
RBM19
RCAN3
RCC2
RCL1
RCN1
RCOR1
REG3A
REG3G
REG4
REP15
RETNLB
RFC1
RFC4
RIF1
RIPK3
RNASEL
RNF125
RNF145
RNF149
RNF152
RNF180
RNF213
RNF39
RPP40
RPS6KA6
RPUSD2
RRM1
RRM2
RRP15
RRP1B
RRS1
RSAD2
RSC1A1
RTP4
RUVBL1
RUVBL2
S100A8
S100A9
SAA1
SAMD5
SASS6
SCN2B
SEMA5A
SEMA6D
SENP5
2019-09-11
2019-09-08
SERPINA10
SERPINA1
SF3B3
SFXN2
SGOL1
SGOL2
SGPP1
SGPP2
SGSM3
SH3BGRL2
SH3BP4
SHANK2
SHCBP1
SHISA7
SHMT1
SHMT2
SIDT1
SIPA1L1
SIX4
SKA3
SLC10A2
SLC10A7
SLC12A2
SLC12A8
SLC13A1
SLC17A9
SLC19A1
SLC1A1
SLC1A4
SLC1A5
SLC25A35
SLC25A48
SLC28A3
SLC2A1
SLC2A13
SLC30A1
SLC36A4
SLC39A10
SLC39A8
SLC40A1
SLC41A1
SLC43A1
SLC5A8
SLC6A14
SLC7A1
SLC7A5
SLC7A6
SLC9A3
SLFN13
SLFN12L
SLFN5
SLITRK6
SMARCC1
SMC2
SMC3
SMOC2
SMOX
SMYD2
SNED1
SNTB1
SNX10
SOAT1
SORCS2
SORT1
SOX4
SOX9
SPACA4
SPAG5
SPATS2L
SPC24
SPC25
SPDEF
SPEN
SPINK4
SPP1
SQLE
SRCAP
SREBF2
SRGAP1
SRL
SRM
SRPX2
SRRM2
STAT1
STAT2
STEAP1
STEAP2
STEAP3
STIL
STK38L
STMN1
STOM
SUOX
SUV39H1
SUV39H2
SYCE2
SYNJ2
SYT7
SYTL2
SYTL4
SYTL5
TACC3
TAF4B
TANC2
TAP1
TAT
TBC1D16
TBC1D2
TC2N
TCEAL8
TCF12
TCF19
TCOF1
TEAD1
TEAD4
TEX15
TFAP4
TFDP1
THPO
TIAM1
TICRR
TIFA
TIMELESS
TIRAP
TK1
TLN2
TLR2
TLR3
TMC5
TMCO3
TMED6
TMED9
TMEM2
NDC1
TMEM63A
TMIGD1
TMPO
TNF
TNFAIP8L1
TNFRSF14
TNNC2
TNNT3
TNRC18
TOP2A
TOPBP1
TOR3A
TOX3
TPSG1
TPX2
TRAIP
TRIM14
TRIM25
TRIM37
TRIM56
TRIM6
TRIP13
TRPM6
PRSS3
TSPAN1
TSPAN12
TSR1
TTC27
TTC37
TTC39A
TTF2
TTK
TTPA
TTYH3
TUBA1B
TUBB
TUBE1
TXLNA
TXNDC5
TYMS
UBA2
UBA6
UBAP2
UBE2C
UBR2
UBXN10
UCK2
UHRF1
UHRF1BP1
UNC5A
UNG
URB2
USP18
USP41
USP31
USP53
UTP15
UTP20
VARS
VCAN
VGLL4
VLDLR
VPS13C
WARS
WBP5
WDR3
WDR36
WDR43
WDR75
WLS
WNT3
WTIP
XPO4
XPO5
XRN1
YARS2
YEATS2
YIF1B
YPEL2
ZC3H11A
ZBED6
ZBP1
ZC3H12A
ZC3H7B
ZCCHC2
ZDHHC13
ZDHHC15
ZDHHC2
ZNF146
ZNF202
ZNF445
ZNF507
ZNF609
ZNF23
ZNF704
ZNF25
ZMYND19
ZWILCH

## Sheet: Comparison GO
GO biological process complete	Mus musculus - REFLIST (22265)	upload_1 (1327)	upload_1 (expected)	upload_1 (over/under)	upload_1 (fold Enrichment)	upload_1 (raw P-value)	upload_1 (FDR)				GO biological process complete Msi1 KO Down	Homo sapiens - REFLIST (20996)	upload_1 (1149)	upload_1 (expected)	upload_1 (over/under)	upload_1 (fold Enrichment)	upload_1 (raw P-value)	upload_1 (FDR)
nuclear cell cycle DNA replication initiation (GO:1902315)	4	4	0.24	+	16.78	0.000581	0.0201				replication fork arrest (GO:0043111)	5	3	0.07	+	41.99	0.000147	0.00785
cell cycle DNA replication initiation (GO:1902292)	4	4	0.24	+	16.78	0.000581	0.0201				positive regulation of DNA topoisomerase (ATP-hydrolyzing) activity (GO:2000373)	6	3	0.09	+	34.99	0.000218	0.0111
lagging strand elongation (GO:0006273)	4	4	0.24	+	16.78	0.000581	0.02				regulation of DNA topoisomerase (ATP-hydrolyzing) activity (GO:2000371)	6	3	0.09	+	34.99	0.000218	0.0111
mitotic DNA replication initiation (GO:1902975)	4	4	0.24	+	16.78	0.000581	0.02				positive regulation of exit from mitosis (GO:0031536)	6	3	0.09	+	34.99	0.000218	0.011
pre-replicative complex assembly involved in cell cycle DNA replication (GO:1902299)	7	6	0.42	+	14.38	3.81e-05	0.00185				DNA replication checkpoint (GO:0000076)	16	7	0.23	+	30.62	2.07e-08	3.06e-06
pre-replicative complex assembly involved in nuclear cell cycle DNA replication (GO:0006267)	7	6	0.42	+	14.38	3.81e-05	0.00184				G-quadruplex DNA unwinding (GO:0044806)	7	3	0.1	+	29.99	0.000309	0.0148
pre-replicative complex assembly (GO:0036388)	7	6	0.42	+	14.38	3.81e-05	0.00184				mitotic DNA replication (GO:1902969)	7	3	0.1	+	29.99	0.000309	0.0148
mitotic DNA replication (GO:1902969)	11	9	0.66	+	13.73	5.24e-07	4.18e-05				positive regulation of DNA-dependent DNA replication (GO:2000105)	12	5	0.17	+	29.16	2.89e-06	0.000277
mitotic spindle midzone assembly (GO:0051256)	5	4	0.3	+	13.42	0.000999	0.0319				telomere maintenance via semi-conservative replication (GO:0032201)	26	10	0.37	+	26.92	4.87e-11	1.04e-08
mitotic spindle elongation (GO:0000022)	5	4	0.3	+	13.42	0.000999	0.0318				centromeric sister chromatid cohesion (GO:0070601)	8	3	0.11	+	26.25	0.00042	0.0192
pyrimidine deoxyribonucleoside monophosphate biosynthetic process (GO:0009177)	5	4	0.3	+	13.42	0.000999	0.0318				DNA unwinding involved in DNA replication (GO:0006268)	11	4	0.16	+	25.45	4.66e-05	0.00291
deoxyribonucleoside monophosphate biosynthetic process (GO:0009157)	5	4	0.3	+	13.42	0.000999	0.0317				attachment of mitotic spindle microtubules to kinetochore (GO:0051315)	11	4	0.16	+	25.45	4.66e-05	0.0029
regulation of attachment of spindle microtubules to kinetochore (GO:0051988)	13	9	0.77	+	11.62	1.4e-06	0.000104				nuclear DNA replication (GO:0033260)	40	14	0.57	+	24.5	1.75e-14	5.53e-12
spindle elongation (GO:0051231)	6	4	0.36	+	11.19	0.00159	0.0466				cell cycle DNA replication (GO:0044786)	41	14	0.59	+	23.9	2.32e-14	6.92e-12
pyrimidine deoxyribonucleoside monophosphate metabolic process (GO:0009176)	6	4	0.36	+	11.19	0.00159	0.0465				inner cell mass cell proliferation (GO:0001833)	12	4	0.17	+	23.33	6.15e-05	0.0037
DNA strand elongation involved in DNA replication (GO:0006271)	14	9	0.83	+	10.79	2.18e-06	0.000153				regulation of DNA endoreduplication (GO:0032875)	9	3	0.13	+	23.33	0.000554	0.0241
DNA replication initiation (GO:0006270)	22	14	1.31	+	10.68	3.5e-09	3.98e-07				replication fork protection (GO:0048478)	9	3	0.13	+	23.33	0.000554	0.024
double-strand break repair via break-induced replication (GO:0000727)	11	7	0.66	+	10.68	3.22e-05	0.0016				positive regulation of isomerase activity (GO:0010912)	9	3	0.13	+	23.33	0.000554	0.024
spindle midzone assembly (GO:0051255)	8	5	0.48	+	10.49	0.000492	0.0173				regulation of isomerase activity (GO:0010911)	9	3	0.13	+	23.33	0.000554	0.0239
pyrimidine nucleoside monophosphate biosynthetic process (GO:0009130)	8	5	0.48	+	10.49	0.000492	0.0173				mitotic chromosome condensation (GO:0007076)	16	5	0.23	+	21.87	9.07e-06	0.000709
regulation of ribonuclease activity (GO:0060700)	15	9	0.89	+	10.07	3.32e-06	0.000218				mitotic DNA replication checkpoint (GO:0033314)	10	3	0.14	+	21	0.000713	0.0301
nuclear DNA replication (GO:0033260)	22	13	1.31	+	9.91	2.46e-08	2.5e-06				attachment of spindle microtubules to kinetochore (GO:0008608)	20	6	0.29	+	21	1.35e-06	0.000143
cell cycle DNA replication (GO:0044786)	23	13	1.37	+	9.48	3.65e-08	3.58e-06				DNA replication initiation (GO:0006270)	32	9	0.46	+	19.68	4.57e-09	7.93e-07
pyrimidine nucleoside monophosphate metabolic process (GO:0009129)	9	5	0.54	+	9.32	0.000729	0.024				trophoblast giant cell differentiation (GO:0060707)	11	3	0.16	+	19.09	0.000898	0.037
DNA replication checkpoint (GO:0000076)	16	8	0.95	+	8.39	3.21e-05	0.0016				mitotic sister chromatid cohesion (GO:0007064)	15	4	0.21	+	18.66	0.000127	0.00692
negative regulation of B cell apoptotic process (GO:0002903)	12	6	0.72	+	8.39	0.000323	0.0122				mitotic G2/M transition checkpoint (GO:0044818)	29	7	0.41	+	16.89	6.04e-07	6.96e-05
mitotic DNA replication checkpoint (GO:0033314)	10	5	0.6	+	8.39	0.00104	0.0328				negative regulation of DNA-dependent DNA replication (GO:2000104)	25	6	0.36	+	16.8	4.07e-06	0.000371
DNA strand elongation (GO:0022616)	19	9	1.13	+	7.95	1.43e-05	0.000779				positive regulation of DNA replication (GO:0045740)	38	9	0.54	+	16.58	1.65e-08	2.53e-06
kinetochore organization (GO:0051383)	17	8	1.01	+	7.9	4.48e-05	0.00214				blastocyst growth (GO:0001832)	17	4	0.24	+	16.47	0.000191	0.00987
mitotic spindle checkpoint (GO:0071174)	26	12	1.55	+	7.74	6.59e-07	5.21e-05				negative regulation of G0 to G1 transition (GO:0070317)	39	9	0.56	+	16.15	2.01e-08	2.99e-06
spindle checkpoint (GO:0031577)	26	12	1.55	+	7.74	6.59e-07	5.18e-05				regulation of DNA-dependent DNA replication (GO:0090329)	53	12	0.76	+	15.85	1.01e-10	2.11e-08
protein localization to kinetochore (GO:0034501)	13	6	0.77	+	7.74	0.00045	0.0161				centriole replication (GO:0007099)	18	4	0.26	+	15.55	0.000231	0.0116
mitotic spindle assembly checkpoint (GO:0007094)	24	11	1.43	+	7.69	2.04e-06	0.000145				protein localization to chromosome, centromeric region (GO:0071459)	18	4	0.26	+	15.55	0.000231	0.0115
spindle assembly checkpoint (GO:0071173)	24	11	1.43	+	7.69	2.04e-06	0.000144				establishment of mitotic spindle localization (GO:0040001)	27	6	0.39	+	15.55	5.98e-06	0.000505
attachment of mitotic spindle microtubules to kinetochore (GO:0051315)	11	5	0.66	+	7.63	0.00145	0.0436				regulation of transcription involved in G1/S transition of mitotic cell cycle (GO:0000083)	28	6	0.4	+	15	7.17e-06	0.000581
tetrahydrofolate interconversion (GO:0035999)	11	5	0.66	+	7.63	0.00145	0.0435				DNA-dependent DNA replication (GO:0006261)	118	25	1.69	+	14.83	2.31e-20	1.35e-17
nucleoside monophosphate biosynthetic process (GO:0009124)	29	13	1.73	+	7.52	2.93e-07	2.43e-05				mitotic G2 DNA damage checkpoint (GO:0007095)	19	4	0.27	+	14.73	0.000277	0.0135
protein localization to chromosome, centromeric region (GO:0071459)	18	8	1.07	+	7.46	6.16e-05	0.00286				DNA strand elongation (GO:0022616)	19	4	0.27	+	14.73	0.000277	0.0134
negative regulation of cell division (GO:0051782)	14	6	0.83	+	7.19	0.000613	0.021				mitotic sister chromatid segregation (GO:0000070)	105	22	1.5	+	14.66	5.7e-18	2.81e-15
DNA unwinding involved in DNA replication (GO:0006268)	14	6	0.83	+	7.19	0.000613	0.0209				regulation of G0 to G1 transition (GO:0070316)	43	9	0.61	+	14.65	4.19e-08	5.86e-06
deoxyribonucleotide biosynthetic process (GO:0009263)	14	6	0.83	+	7.19	0.000613	0.0209				centrosome duplication (GO:0051298)	29	6	0.41	+	14.48	8.56e-06	0.000672
negative regulation of mitotic metaphase/anaphase transition (GO:0045841)	26	11	1.55	+	7.1	3.77e-06	0.000244				G2 DNA damage checkpoint (GO:0031572)	30	6	0.43	+	14	1.01e-05	0.000778
purine ribonucleoside monophosphate biosynthetic process (GO:0009168)	19	8	1.13	+	7.06	8.32e-05	0.00376				regulation of exit from mitosis (GO:0007096)	20	4	0.29	+	14	0.000328	0.0156
purine nucleoside monophosphate biosynthetic process (GO:0009127)	19	8	1.13	+	7.06	8.32e-05	0.00375				protein localization to centrosome (GO:0071539)	20	4	0.29	+	14	0.000328	0.0155
regulation of B cell apoptotic process (GO:0002902)	19	8	1.13	+	7.06	8.32e-05	0.00374				protein localization to microtubule organizing center (GO:1905508)	20	4	0.29	+	14	0.000328	0.0155
negative regulation of mitotic sister chromatid separation (GO:2000816)	27	11	1.61	+	6.84	5.03e-06	0.000322				sister chromatid segregation (GO:0000819)	138	27	1.97	+	13.69	4.08e-21	2.8e-18
negative regulation of metaphase/anaphase transition of cell cycle (GO:1902100)	27	11	1.61	+	6.84	5.03e-06	0.000321				mitotic nuclear division (GO:0140014)	138	27	1.97	+	13.69	4.08e-21	2.69e-18
regulation of nuclease activity (GO:0032069)	27	11	1.61	+	6.84	5.03e-06	0.000319				chromosome condensation (GO:0030261)	41	8	0.59	+	13.66	3.86e-07	4.72e-05
mitotic chromosome condensation (GO:0007076)	15	6	0.89	+	6.71	0.000817	0.0266				CENP-A containing nucleosome assembly (GO:0034080)	31	6	0.44	+	13.55	1.2e-05	0.000895
attachment of spindle microtubules to kinetochore (GO:0008608)	20	8	1.19	+	6.71	0.000111	0.00482				CENP-A containing chromatin organization (GO:0061641)	31	6	0.44	+	13.55	1.2e-05	0.000891
tetrahydrofolate metabolic process (GO:0046653)	20	8	1.19	+	6.71	0.000111	0.00481				mitotic spindle assembly checkpoint (GO:0007094)	26	5	0.37	+	13.46	6.75e-05	0.00402
negative regulation of chromosome separation (GO:1905819)	28	11	1.67	+	6.59	6.65e-06	0.000406				mitotic spindle checkpoint (GO:0071174)	26	5	0.37	+	13.46	6.75e-05	0.00401
ribonucleoside monophosphate biosynthetic process (GO:0009156)	23	9	1.37	+	6.57	4.73e-05	0.00225				spindle assembly checkpoint (GO:0071173)	26	5	0.37	+	13.46	6.75e-05	0.00399
cholesterol biosynthetic process (GO:0006695)	31	12	1.85	+	6.49	2.87e-06	0.000192				spindle checkpoint (GO:0031577)	26	5	0.37	+	13.46	6.75e-05	0.00398
mitotic sister chromatid segregation (GO:0000070)	97	36	5.78	+	6.23	1.31e-15	2.88e-13				negative regulation of mRNA splicing, via spliceosome (GO:0048025)	21	4	0.3	+	13.33	0.000387	0.018
negative regulation of mitotic sister chromatid segregation (GO:0033048)	30	11	1.79	+	6.15	1.13e-05	0.000636				somatic recombination of immunoglobulin gene segments (GO:0016447)	21	4	0.3	+	13.33	0.000387	0.0179
folic acid-containing compound metabolic process (GO:0006760)	25	9	1.49	+	6.04	8e-05	0.00363				centromere complex assembly (GO:0034508)	37	7	0.53	+	13.24	2.52e-06	0.000248
secondary alcohol biosynthetic process (GO:1902653)	34	12	2.03	+	5.92	6.23e-06	0.000382				DNA replication (GO:0006260)	212	40	3.03	+	13.21	2.51e-30	3.97e-27
rRNA transcription (GO:0009303)	17	6	1.01	+	5.92	0.00138	0.042				regulation of spindle assembly (GO:0090169)	27	5	0.39	+	12.96	7.91e-05	0.00454
negative regulation of viral genome replication (GO:0045071)	60	21	3.58	+	5.87	2.57e-09	2.98e-07				cell cycle G1/S phase transition (GO:0044843)	119	22	1.7	+	12.94	5.84e-17	2.43e-14
phagocytosis, recognition (GO:0006910)	200	69	11.92	+	5.79	3.66e-27	2.63e-24				regulation of sister chromatid cohesion (GO:0007063)	22	4	0.31	+	12.72	0.000452	0.0204
sister chromatid segregation (GO:0000819)	125	43	7.45	+	5.77	2.21e-17	5.38e-15				DNA double-strand break processing (GO:0000729)	22	4	0.31	+	12.72	0.000452	0.0203
negative regulation of sister chromatid segregation (GO:0033046)	32	11	1.91	+	5.77	1.86e-05	0.000978				regulation of centriole replication (GO:0046599)	22	4	0.31	+	12.72	0.000452	0.0203
DNA duplex unwinding (GO:0032508)	30	10	1.79	+	5.59	5.51e-05	0.00258				chromatin remodeling at centromere (GO:0031055)	33	6	0.47	+	12.72	1.64e-05	0.00119
response to type I interferon (GO:0034340)	24	8	1.43	+	5.59	0.000307	0.0117				regulation of mitotic metaphase/anaphase transition (GO:0030071)	55	10	0.79	+	12.72	2.39e-08	3.44e-06
chromosome condensation (GO:0030261)	42	14	2.5	+	5.59	1.85e-06	0.000133				negative regulation of DNA replication (GO:0008156)	39	7	0.56	+	12.56	3.43e-06	0.000324
mitotic nuclear division (GO:0140014)	136	45	8.11	+	5.55	1.35e-17	3.44e-15				positive regulation of chromosome segregation (GO:0051984)	28	5	0.4	+	12.5	9.21e-05	0.00521
complement activation, classical pathway (GO:0006958)	215	71	12.81	+	5.54	5.64e-27	3.72e-24				negative regulation of mitotic metaphase/anaphase transition (GO:0045841)	28	5	0.4	+	12.5	9.21e-05	0.0052
humoral immune response mediated by circulating immunoglobulin (GO:0002455)	220	72	13.11	+	5.49	3.84e-27	2.64e-24				G1/S transition of mitotic cell cycle (GO:0000082)	118	21	1.69	+	12.46	5.97e-16	2.19e-13
membrane disruption in other organism (GO:0051673)	43	14	2.56	+	5.46	2.33e-06	0.000162				regulation of DNA replication (GO:0006275)	108	19	1.54	+	12.31	1.81e-14	5.6e-12
mitotic spindle assembly (GO:0090307)	37	12	2.21	+	5.44	1.26e-05	0.000703				regulation of metaphase/anaphase transition of cell cycle (GO:1902099)	57	10	0.81	+	12.28	3.23e-08	4.6e-06
B cell receptor signaling pathway (GO:0050853)	216	70	12.87	+	5.44	3.27e-26	2.06e-23				DNA replication-independent nucleosome assembly (GO:0006336)	40	7	0.57	+	12.25	3.98e-06	0.000368
negative regulation of chromosome segregation (GO:0051985)	34	11	2.03	+	5.43	2.95e-05	0.00148				nucleotide-excision repair, DNA gap filling (GO:0006297)	23	4	0.33	+	12.17	0.000525	0.023
protein localization to centrosome (GO:0071539)	25	8	1.49	+	5.37	0.000385	0.0141				centriole assembly (GO:0098534)	23	4	0.33	+	12.17	0.000525	0.0229
protein localization to microtubule organizing center (GO:1905508)	25	8	1.49	+	5.37	0.000385	0.014				interstrand cross-link repair (GO:0036297)	52	9	0.74	+	12.11	1.77e-07	2.29e-05
response to interferon-alpha (GO:0035455)	25	8	1.49	+	5.37	0.000385	0.014				negative regulation of metaphase/anaphase transition of cell cycle (GO:1902100)	29	5	0.41	+	12.07	0.000107	0.00592
nucleoside monophosphate metabolic process (GO:0009123)	41	13	2.44	+	5.32	6.77e-06	0.00041				histone phosphorylation (GO:0016572)	29	5	0.41	+	12.07	0.000107	0.0059
sterol biosynthetic process (GO:0016126)	41	13	2.44	+	5.32	6.77e-06	0.000409				DNA-dependent DNA replication maintenance of fidelity (GO:0045005)	41	7	0.59	+	11.95	4.61e-06	0.000411
negative regulation of mitotic nuclear division (GO:0045839)	41	13	2.44	+	5.32	6.77e-06	0.000407				DNA replication-independent nucleosome organization (GO:0034724)	41	7	0.59	+	11.95	4.61e-06	0.000409
base-excision repair (GO:0006284)	38	12	2.26	+	5.3	1.58e-05	0.000845				microtubule cytoskeleton organization involved in mitosis (GO:1902850)	95	16	1.36	+	11.79	3.95e-12	9.91e-10
complement activation (GO:0006956)	226	71	13.47	+	5.27	6.64e-26	3.89e-23				somatic diversification of immune receptors via germline recombination within a single locus (GO:0002562)	30	5	0.43	+	11.66	0.000123	0.00678
phagocytosis, engulfment (GO:0006911)	223	70	13.29	+	5.27	1.54e-25	8.41e-23				somatic cell DNA recombination (GO:0016444)	30	5	0.43	+	11.66	0.000123	0.00675
mitotic metaphase plate congression (GO:0007080)	42	13	2.5	+	5.19	8.42e-06	0.000493				mitotic spindle organization (GO:0007052)	72	12	1.03	+	11.66	2.24e-09	4.07e-07
plasma membrane invagination (GO:0099024)	232	71	13.83	+	5.13	2.41e-25	1.23e-22				negative regulation of sister chromatid segregation (GO:0033046)	36	6	0.51	+	11.66	2.55e-05	0.0017
centromere complex assembly (GO:0034508)	23	7	1.37	+	5.11	0.00114	0.0355				regulation of mitotic sister chromatid separation (GO:0010965)	61	10	0.87	+	11.47	5.73e-08	7.73e-06
positive regulation of transcription by RNA polymerase I (GO:0045943)	23	7	1.37	+	5.11	0.00114	0.0354				sister chromatid cohesion (GO:0007062)	49	8	0.7	+	11.43	1.28e-06	0.000137
positive regulation of chromosome segregation (GO:0051984)	33	10	1.97	+	5.08	0.000107	0.00469				mitotic metaphase plate congression (GO:0007080)	43	7	0.61	+	11.39	6.1e-06	0.00051
regulation of chromosome segregation (GO:0051983)	103	31	6.14	+	5.05	1.12e-11	1.69e-09				negative regulation of chromosome segregation (GO:0051985)	37	6	0.53	+	11.35	2.92e-05	0.00191
DNA-dependent DNA replication (GO:0006261)	103	31	6.14	+	5.05	1.12e-11	1.67e-09				establishment of spindle localization (GO:0051293)	37	6	0.53	+	11.35	2.92e-05	0.0019
membrane invagination (GO:0010324)	238	71	14.18	+	5.01	8.46e-25	4.18e-22				telomere maintenance (GO:0000723)	99	16	1.41	+	11.31	6.9e-12	1.63e-09
regulation of mitotic metaphase/anaphase transition (GO:0030071)	54	16	3.22	+	4.97	1.27e-06	9.61e-05				negative regulation of mitotic sister chromatid separation (GO:2000816)	31	5	0.44	+	11.29	0.000141	0.00759
mitotic spindle organization (GO:0007052)	75	22	4.47	+	4.92	1.59e-08	1.66e-06				regulation of chromosome segregation (GO:0051983)	107	17	1.53	+	11.12	1.92e-12	4.96e-10
response to interferon-beta (GO:0035456)	58	17	3.46	+	4.92	6.76e-07	5.27e-05				telomere organization (GO:0032200)	102	16	1.46	+	10.98	1.03e-11	2.36e-09
regulation of mitotic sister chromatid separation (GO:0010965)	58	17	3.46	+	4.92	6.76e-07	5.24e-05				cell cycle phase transition (GO:0044770)	268	42	3.83	+	10.97	6.16e-29	8.11e-26
pteridine-containing compound metabolic process (GO:0042558)	31	9	1.85	+	4.87	0.000307	0.0117				negative regulation of chromosome separation (GO:1905819)	32	5	0.46	+	10.94	0.000162	0.00859
immunoglobulin mediated immune response (GO:0016064)	266	77	15.85	+	4.86	4.18e-26	2.54e-23				negative regulation of RNA splicing (GO:0033119)	26	4	0.37	+	10.77	0.000792	0.0331
sister chromatid cohesion (GO:0007062)	42	12	2.5	+	4.79	3.62e-05	0.00177				DNA damage response, detection of DNA damage (GO:0042769)	39	6	0.56	+	10.77	3.81e-05	0.00243
positive regulation of cyclin-dependent protein serine/threonine kinase activity (GO:0045737)	28	8	1.67	+	4.79	0.000722	0.0239				mitotic cell cycle phase transition (GO:0044772)	260	40	3.71	+	10.77	2.6e-27	2.93e-24
regulation of metaphase/anaphase transition of cell cycle (GO:1902099)	56	16	3.34	+	4.79	1.9e-06	0.000136				regulation of cell cycle checkpoint (GO:1901976)	33	5	0.47	+	10.6	0.000184	0.00956
purine ribonucleoside monophosphate metabolic process (GO:0009167)	28	8	1.67	+	4.79	0.000722	0.0238				regulation of chromosome separation (GO:1905818)	66	10	0.94	+	10.6	1.11e-07	1.45e-05
B cell mediated immunity (GO:0019724)	270	77	16.09	+	4.78	9.23e-26	5.21e-23				protein localization to microtubule cytoskeleton (GO:0072698)	33	5	0.47	+	10.6	0.000184	0.00952
cellular response to interferon-beta (GO:0035458)	46	13	2.74	+	4.74	1.9e-05	0.000996				negative regulation of mitotic sister chromatid segregation (GO:0033048)	34	5	0.49	+	10.29	0.000209	0.0107
negative regulation of viral life cycle (GO:1903901)	85	24	5.07	+	4.74	6.7e-09	7.3e-07				mitotic spindle assembly (GO:0090307)	34	5	0.49	+	10.29	0.000209	0.0107
ribonucleoside monophosphate metabolic process (GO:0009161)	32	9	1.91	+	4.72	0.000374	0.0138				regulation of spindle organization (GO:0090224)	41	6	0.59	+	10.24	4.91e-05	0.00303
positive regulation of B cell activation (GO:0050871)	269	75	16.03	+	4.68	1.29e-24	6.19e-22				nuclear chromosome segregation (GO:0098813)	214	31	3.06	+	10.14	1.16e-20	7.04e-18
DNA geometric change (GO:0032392)	36	10	2.15	+	4.66	0.000195	0.00793				chromosome segregation (GO:0007059)	264	38	3.77	+	10.07	4.79e-25	4.45e-22
metaphase plate congression (GO:0051310)	54	15	3.22	+	4.66	5.28e-06	0.000333				blastocyst hatching (GO:0001835)	28	4	0.4	+	10	0.00102	0.0411
centrosome duplication (GO:0051298)	29	8	1.73	+	4.63	0.000877	0.0283				organism emergence from protective structure (GO:0071684)	28	4	0.4	+	10	0.00102	0.041
purine nucleoside monophosphate metabolic process (GO:0009126)	29	8	1.73	+	4.63	0.000877	0.0283				positive regulation of RNA splicing (GO:0033120)	35	5	0.5	+	10	0.000236	0.0117
positive regulation of G1/S transition of mitotic cell cycle (GO:1900087)	40	11	2.38	+	4.61	0.000102	0.00452				mismatch repair (GO:0006298)	35	5	0.5	+	10	0.000236	0.0117
protein localization to microtubule cytoskeleton (GO:0072698)	40	11	2.38	+	4.61	0.000102	0.00451				hatching (GO:0035188)	28	4	0.4	+	10	0.00102	0.0409
negative regulation of nuclear division (GO:0051784)	51	14	3.04	+	4.61	1.21e-05	0.000679				regulation of sister chromatid segregation (GO:0033045)	84	12	1.2	+	10	1.07e-08	1.72e-06
microtubule cytoskeleton organization involved in mitosis (GO:1902850)	106	29	6.32	+	4.59	3.43e-10	4.38e-08				spindle localization (GO:0051653)	42	6	0.6	+	10	5.55e-05	0.00338
acute-phase response (GO:0006953)	33	9	1.97	+	4.58	0.000453	0.0162				cell cycle checkpoint (GO:0000075)	198	28	2.83	+	9.9	1.63e-18	9.18e-16
regulation of chromosome separation (GO:1905818)	63	17	3.75	+	4.53	1.77e-06	0.000128				protein localization to chromosome (GO:0034502)	64	9	0.91	+	9.84	8.54e-07	9.63e-05
protein localization to chromosome (GO:0034502)	63	17	3.75	+	4.53	1.77e-06	0.000128				mitotic cell cycle process (GO:1903047)	580	81	8.29	+	9.77	6.02e-53	2.38e-49
regulation of viral genome replication (GO:0045069)	93	25	5.54	+	4.51	7.54e-09	8.1e-07				base-excision repair (GO:0006284)	43	6	0.61	+	9.77	6.25e-05	0.00375
regulation of sister chromatid segregation (GO:0033045)	82	22	4.89	+	4.5	6.08e-08	5.76e-06				positive regulation of mitotic cell cycle phase transition (GO:1901992)	79	11	1.13	+	9.74	5.6e-08	7.68e-06
negative regulation of viral process (GO:0048525)	105	28	6.26	+	4.47	1.12e-09	1.33e-07				regulation of mitotic sister chromatid segregation (GO:0033047)	72	10	1.03	+	9.72	2.32e-07	2.93e-05
positive regulation of interleukin-6 secretion (GO:2000778)	34	9	2.03	+	4.44	0.000545	0.019				mitotic cell cycle checkpoint (GO:0007093)	159	22	2.27	+	9.68	1.28e-14	4.21e-12
innate immune response in mucosa (GO:0002227)	53	14	3.16	+	4.43	1.75e-05	0.000928				regulation of cytokinesis (GO:0032465)	88	12	1.26	+	9.54	1.71e-08	2.59e-06
DNA replication (GO:0006260)	167	44	9.95	+	4.42	3.04e-14	5.86e-12				negative regulation of mitotic nuclear division (GO:0045839)	44	6	0.63	+	9.54	7.02e-05	0.00409
regulation of DNA-dependent DNA replication (GO:0090329)	46	12	2.74	+	4.38	7.64e-05	0.00351				positive regulation of cell cycle phase transition (GO:1901989)	96	13	1.37	+	9.48	4.63e-09	7.95e-07
protein localization to cytoskeleton (GO:0044380)	46	12	2.74	+	4.38	7.64e-05	0.0035				regulation of mitotic spindle organization (GO:0060236)	37	5	0.53	+	9.46	0.000298	0.0143
spindle organization (GO:0007051)	135	35	8.05	+	4.35	1.88e-11	2.7e-09				regulation of mitotic nuclear division (GO:0007088)	185	25	2.64	+	9.46	3.1e-16	1.22e-13
positive regulation of cyclin-dependent protein kinase activity (GO:1904031)	31	8	1.85	+	4.33	0.00126	0.0391				nuclear division (GO:0000280)	275	37	3.93	+	9.42	1.73e-23	1.37e-20
acute inflammatory response (GO:0002526)	66	17	3.93	+	4.32	3.03e-06	0.000201				G2/M transition of mitotic cell cycle (GO:0000086)	135	18	1.93	+	9.33	6.04e-12	1.45e-09
positive regulation of mitotic cell cycle phase transition (GO:1901992)	86	22	5.13	+	4.29	1.24e-07	1.09e-05				double-strand break repair via homologous recombination (GO:0000724)	90	12	1.29	+	9.33	2.14e-08	3.13e-06
cell recognition (GO:0008037)	311	79	18.54	+	4.26	1.08e-23	4.73e-21				mitotic cell cycle (GO:0000278)	677	90	9.67	+	9.3	1.43e-57	1.13e-53
nuclear chromosome segregation (GO:0098813)	206	52	12.28	+	4.24	6.25e-16	1.43e-13				mitotic cytokinesis (GO:0000281)	68	9	0.97	+	9.26	1.35e-06	0.000142
humoral immune response (GO:0006959)	397	100	23.66	+	4.23	1.72e-29	1.81e-26				metaphase plate congression (GO:0051310)	53	7	0.76	+	9.24	2.09e-05	0.00145
mitotic G2/M transition checkpoint (GO:0044818)	32	8	1.91	+	4.19	0.0015	0.0448				recombinational repair (GO:0000725)	91	12	1.3	+	9.23	2.39e-08	3.47e-06
pattern recognition receptor signaling pathway (GO:0002221)	68	17	4.05	+	4.19	4.27e-06	0.000274				cell cycle G2/M phase transition (GO:0044839)	137	18	1.96	+	9.2	7.55e-12	1.75e-09
lymphocyte mediated immunity (GO:0002449)	320	79	19.07	+	4.14	4.92e-23	2.05e-20				centrosome cycle (GO:0007098)	84	11	1.2	+	9.16	9.87e-08	1.3e-05
spindle assembly (GO:0051225)	77	19	4.59	+	4.14	1.4e-06	0.000104				positive regulation of mitotic nuclear division (GO:0045840)	54	7	0.77	+	9.07	2.34e-05	0.00158
chromosome localization (GO:0050000)	73	18	4.35	+	4.14	2.66e-06	0.000181				DNA integrity checkpoint (GO:0031570)	147	19	2.1	+	9.05	2.53e-12	6.45e-10
regulation of mitotic sister chromatid segregation (GO:0033047)	69	17	4.11	+	4.13	5.05e-06	0.000319				positive regulation of cytokinesis (GO:0032467)	39	5	0.56	+	8.97	0.000372	0.0174
antibacterial humoral response (GO:0019731)	74	18	4.41	+	4.08	3.13e-06	0.000206				protein localization to cytoskeleton (GO:0044380)	39	5	0.56	+	8.97	0.000372	0.0173
antigen receptor-mediated signaling pathway (GO:0050851)	302	73	18	+	4.06	6.36e-21	2.09e-18				histone exchange (GO:0043486)	47	6	0.67	+	8.93	9.78e-05	0.00546
mitotic cell cycle checkpoint (GO:0007093)	116	28	6.91	+	4.05	7.34e-09	7.94e-07				non-recombinational repair (GO:0000726)	63	8	0.9	+	8.89	6.96e-06	0.000567
regulation of B cell activation (GO:0050864)	315	76	18.77	+	4.05	1.08e-21	4.15e-19				cell division (GO:0051301)	486	61	6.94	+	8.78	4.95e-37	1.3e-33
regulation of double-strand break repair via homologous recombination (GO:0010569)	46	11	2.74	+	4.01	0.000289	0.0111				histone ubiquitination (GO:0016574)	40	5	0.57	+	8.75	0.000413	0.019
negative regulation of G2/M transition of mitotic cell cycle (GO:0010972)	42	10	2.5	+	3.99	0.000556	0.0194				double-strand break repair via nonhomologous end joining (GO:0006303)	57	7	0.81	+	8.59	3.21e-05	0.00208
nuclear division (GO:0000280)	275	65	16.39	+	3.97	2.42e-18	6.83e-16				double-strand break repair (GO:0006302)	171	21	2.44	+	8.59	4.26e-13	1.18e-10
antimicrobial humoral immune response mediated by antimicrobial peptide (GO:0061844)	110	26	6.56	+	3.97	3.6e-08	3.55e-06				organelle fission (GO:0048285)	303	37	4.33	+	8.55	3.58e-22	2.69e-19
establishment of chromosome localization (GO:0051303)	72	17	4.29	+	3.96	8.19e-06	0.000481				somatic diversification of immune receptors (GO:0002200)	41	5	0.59	+	8.53	0.000458	0.0205
adaptive immune response based on somatic recombination of immune receptors built from immunoglobulin superfamily domains (GO:0002460)	339	80	20.2	+	3.96	2.91e-22	1.15e-19				regulation of nuclear division (GO:0051783)	209	25	2.99	+	8.37	4.02e-15	1.38e-12
defense response to bacterium (GO:0042742)	476	112	28.37	+	3.95	1.03e-30	1.16e-27				positive regulation of DNA recombination (GO:0045911)	42	5	0.6	+	8.33	0.000507	0.0224
chromosome segregation (GO:0007059)	264	62	15.73	+	3.94	1.93e-17	4.85e-15				DNA geometric change (GO:0032392)	94	11	1.34	+	8.19	2.78e-07	3.48e-05
mitotic cell cycle process (GO:1903047)	445	104	26.52	+	3.92	2.3e-28	2.27e-25				microtubule organizing center organization (GO:0031023)	94	11	1.34	+	8.19	2.78e-07	3.46e-05
phagocytosis (GO:0006909)	315	73	18.77	+	3.89	4.93e-20	1.47e-17				DNA synthesis involved in DNA repair (GO:0000731)	52	6	0.74	+	8.08	0.000163	0.00862
mucosal immune response (GO:0002385)	65	15	3.87	+	3.87	3.46e-05	0.00171				spindle organization (GO:0007051)	139	16	1.99	+	8.06	6.62e-10	1.29e-07
glutamine family amino acid metabolic process (GO:0009064)	57	13	3.4	+	3.83	0.000126	0.00539				DNA packaging (GO:0006323)	174	20	2.49	+	8.04	4.73e-12	1.17e-09
immune response-regulating cell surface receptor signaling pathway (GO:0002768)	338	77	20.14	+	3.82	1.09e-20	3.45e-18				negative regulation of nuclear division (GO:0051784)	53	6	0.76	+	7.92	0.000179	0.00935
positive regulation of DNA replication (GO:0045740)	44	10	2.62	+	3.81	0.000759	0.0249				postreplication repair (GO:0006301)	53	6	0.76	+	7.92	0.000179	0.00932
immune response-activating cell surface receptor signaling pathway (GO:0002429)	326	74	19.43	+	3.81	7.5e-20	2.2e-17				establishment of chromosome localization (GO:0051303)	71	8	1.01	+	7.89	1.55e-05	0.00114
regulation of cyclin-dependent protein serine/threonine kinase activity (GO:0000079)	75	17	4.47	+	3.8	1.3e-05	0.00072				chromosome localization (GO:0050000)	72	8	1.03	+	7.78	1.7e-05	0.00123
negative regulation of cell cycle G2/M phase transition (GO:1902750)	53	12	3.16	+	3.8	0.00024	0.00945				signal transduction involved in DNA damage checkpoint (GO:0072422)	73	8	1.04	+	7.67	1.86e-05	0.00133
toll-like receptor signaling pathway (GO:0002224)	53	12	3.16	+	3.8	0.00024	0.00943				signal transduction involved in DNA integrity checkpoint (GO:0072401)	73	8	1.04	+	7.67	1.86e-05	0.00133
immune response-activating signal transduction (GO:0002757)	327	74	19.49	+	3.8	8.71e-20	2.5e-17				regulation of double-strand break repair via homologous recombination (GO:0010569)	46	5	0.66	+	7.61	0.000742	0.0311
immune response-regulating signaling pathway (GO:0002764)	341	77	20.32	+	3.79	1.71e-20	5.2e-18				spindle assembly (GO:0051225)	83	9	1.19	+	7.59	6.05e-06	0.000508
regulation of cytokinesis (GO:0032465)	80	18	4.77	+	3.78	7.96e-06	0.000471				signal transduction involved in cell cycle checkpoint (GO:0072395)	74	8	1.06	+	7.57	2.04e-05	0.00142
regulation of G2/M transition of mitotic cell cycle (GO:0010389)	80	18	4.77	+	3.78	7.96e-06	0.000469				regulation of alternative mRNA splicing, via spliceosome (GO:0000381)	65	7	0.93	+	7.54	6.91e-05	0.00406
leukocyte mediated immunity (GO:0002443)	356	80	21.22	+	3.77	3.89e-21	1.4e-18				DNA conformation change (GO:0071103)	270	29	3.86	+	7.52	3.13e-16	1.21e-13
leukocyte cell-cell adhesion (GO:0007159)	54	12	3.22	+	3.73	0.000278	0.0108				DNA duplex unwinding (GO:0032508)	84	9	1.2	+	7.5	6.62e-06	0.000541
regulation of DNA replication (GO:0006275)	108	24	6.44	+	3.73	3.17e-07	2.61e-05				positive regulation of nuclear division (GO:0051785)	66	7	0.94	+	7.42	7.55e-05	0.00437
organ or tissue specific immune response (GO:0002251)	68	15	4.05	+	3.7	5.41e-05	0.00254				positive regulation of mitotic cell cycle (GO:0045931)	153	16	2.19	+	7.32	2.37e-09	4.2e-07
regulation of centrosome cycle (GO:0046605)	59	13	3.52	+	3.7	0.000169	0.00694				positive regulation of DNA repair (GO:0045739)	67	7	0.96	+	7.31	8.24e-05	0.00472
organelle fission (GO:0048285)	309	68	18.42	+	3.69	9.71e-18	2.56e-15				meiotic cell cycle (GO:0051321)	222	23	3.17	+	7.25	8.21e-13	2.23e-10
mitotic cytokinesis (GO:0000281)	64	14	3.81	+	3.67	0.000103	0.00455				regulation of centrosome cycle (GO:0046605)	58	6	0.83	+	7.24	0.000281	0.0136
cell cycle checkpoint (GO:0000075)	151	33	9	+	3.67	2.98e-09	3.42e-07				cell cycle process (GO:0022402)	958	99	13.69	+	7.23	1.68e-54	8.85e-51
positive regulation of cell cycle phase transition (GO:1901989)	101	22	6.02	+	3.65	1.3e-06	9.77e-05				mitotic DNA integrity checkpoint (GO:0044774)	107	11	1.53	+	7.19	9.08e-07	0.000102
establishment of spindle localization (GO:0051293)	46	10	2.74	+	3.65	0.00102	0.0321				microtubule polymerization or depolymerization (GO:0031109)	49	5	0.7	+	7.14	0.000965	0.0392
mitotic cell cycle (GO:0000278)	517	112	30.81	+	3.63	4.75e-28	4.17e-25				meiotic chromosome segregation (GO:0045132)	89	9	1.27	+	7.08	1.02e-05	0.000777
spindle localization (GO:0051653)	51	11	3.04	+	3.62	0.000615	0.0209				mRNA export from nucleus (GO:0006406)	109	11	1.56	+	7.06	1.07e-06	0.000117
positive regulation of response to cytokine stimulus (GO:0060760)	51	11	3.04	+	3.62	0.000615	0.0209				mRNA-containing ribonucleoprotein complex export from nucleus (GO:0071427)	109	11	1.56	+	7.06	1.07e-06	0.000116
positive regulation of cell cycle G1/S phase transition (GO:1902808)	51	11	3.04	+	3.62	0.000615	0.0208				DNA repair (GO:0006281)	495	49	7.07	+	6.93	1.89e-25	1.87e-22
regulation of cyclin-dependent protein kinase activity (GO:1904029)	79	17	4.71	+	3.61	2.32e-05	0.00119				DNA recombination (GO:0006310)	215	21	3.07	+	6.84	2.32e-11	5.08e-09
defense response to Gram-negative bacterium (GO:0050829)	112	24	6.68	+	3.6	5.61e-07	4.46e-05				positive regulation of cell cycle process (GO:0090068)	287	28	4.1	+	6.83	9.69e-15	3.26e-12
defense response to Gram-positive bacterium (GO:0050830)	136	29	8.11	+	3.58	4.23e-08	4.13e-06				meiosis I cell cycle process (GO:0061982)	113	11	1.61	+	6.81	1.49e-06	0.000154
positive regulation of mitotic cell cycle (GO:0045931)	169	36	10.07	+	3.57	1.05e-09	1.27e-07				regulation of DNA recombination (GO:0000018)	103	10	1.47	+	6.79	4.58e-06	0.000411
antimicrobial humoral response (GO:0019730)	127	27	7.57	+	3.57	1.29e-07	1.13e-05				meiotic cell cycle process (GO:1903046)	165	16	2.36	+	6.79	6.41e-09	1.08e-06
regulation of viral life cycle (GO:1903900)	142	30	8.46	+	3.54	2.98e-08	2.96e-06				intracellular transport of virus (GO:0075733)	52	5	0.74	+	6.73	0.00123	0.0487
modulation of process of other organism (GO:0035821)	134	28	7.99	+	3.51	1.04e-07	9.29e-06				ATP-dependent chromatin remodeling (GO:0043044)	73	7	1.04	+	6.71	0.000135	0.00732
cell division (GO:0051301)	489	102	29.14	+	3.5	1.62e-24	7.3e-22				protein monoubiquitination (GO:0006513)	63	6	0.9	+	6.67	0.000423	0.0193
innate immune response (GO:0045087)	747	155	44.52	+	3.48	7.95e-37	2.1e-33				signal transduction in response to DNA damage (GO:0042770)	105	10	1.5	+	6.67	5.36e-06	0.000463
response to virus (GO:0009615)	225	46	13.41	+	3.43	1.75e-11	2.54e-09				nucleosome assembly (GO:0006334)	116	11	1.66	+	6.64	1.89e-06	0.000192
DNA integrity checkpoint (GO:0031570)	99	20	5.9	+	3.39	1.03e-05	0.000593				negative regulation of cell cycle process (GO:0010948)	327	31	4.67	+	6.63	6.92e-16	2.48e-13
positive regulation of lymphocyte activation (GO:0051251)	449	90	26.76	+	3.36	9.65e-21	3.11e-18				cytoskeleton-dependent cytokinesis (GO:0061640)	95	9	1.36	+	6.63	1.65e-05	0.0012
regulation of lymphocyte apoptotic process (GO:0070228)	65	13	3.87	+	3.36	0.000384	0.0141				cell cycle (GO:0007049)	1314	122	18.78	+	6.5	5.49e-64	8.67e-60
regulation of cell cycle G2/M phase transition (GO:1902749)	96	19	5.72	+	3.32	2.19e-05	0.00113				cytokinesis (GO:0000910)	97	9	1.39	+	6.49	1.93e-05	0.00135
centrosome cycle (GO:0007098)	76	15	4.53	+	3.31	0.00016	0.00662				meiotic nuclear division (GO:0140013)	151	14	2.16	+	6.49	9.62e-08	1.28e-05
positive regulation of DNA biosynthetic process (GO:2000573)	76	15	4.53	+	3.31	0.00016	0.0066				negative regulation of mitotic cell cycle phase transition (GO:1901991)	216	20	3.09	+	6.48	1.69e-10	3.41e-08
cellular response to amino acid stimulus (GO:0071230)	66	13	3.93	+	3.3	0.000437	0.0157				chromosome organization involved in meiotic cell cycle (GO:0070192)	65	6	0.93	+	6.46	0.000494	0.0219
regulation of viral process (GO:0050792)	183	36	10.91	+	3.3	6.58e-09	7.23e-07				regulation of double-strand break repair (GO:2000779)	76	7	1.09	+	6.45	0.000171	0.00896
negative regulation of mitotic cell cycle phase transition (GO:1901991)	124	24	7.39	+	3.25	2.69e-06	0.000181				regulation of mRNA splicing, via spliceosome (GO:0048024)	99	9	1.41	+	6.36	2.24e-05	0.00153
positive regulation of mitotic nuclear division (GO:0045840)	62	12	3.7	+	3.25	0.00082	0.0266				negative regulation of G2/M transition of mitotic cell cycle (GO:0010972)	88	8	1.26	+	6.36	6.4e-05	0.00383
defense response to virus (GO:0051607)	181	35	10.79	+	3.24	1.55e-08	1.64e-06				meiosis I (GO:0007127)	110	10	1.57	+	6.36	7.85e-06	0.000629
positive regulation of leukocyte activation (GO:0002696)	502	97	29.92	+	3.24	2.7e-21	9.94e-19				chromatin assembly (GO:0031497)	132	12	1.89	+	6.36	9.71e-07	0.000107
cytoskeleton-dependent cytokinesis (GO:0061640)	88	17	5.24	+	3.24	7.57e-05	0.00349				negative regulation of cell cycle phase transition (GO:1901988)	232	21	3.31	+	6.33	8.58e-11	1.81e-08
regulation of mitotic nuclear division (GO:0007088)	161	31	9.6	+	3.23	1.1e-07	9.8e-06				regulation of cell division (GO:0051302)	166	15	2.37	+	6.32	4.57e-08	6.32e-06
response to bacterium (GO:0009617)	837	160	49.89	+	3.21	2.46e-34	3.9e-31				regulation of DNA repair (GO:0006282)	122	11	1.74	+	6.31	2.97e-06	0.000283
negative regulation of chromosome organization (GO:2001251)	131	25	7.81	+	3.2	2.09e-06	0.000147				negative regulation of cell cycle G2/M phase transition (GO:1902750)	100	9	1.43	+	6.3	2.41e-05	0.00162
mitotic DNA integrity checkpoint (GO:0044774)	63	12	3.75	+	3.2	0.000927	0.0299				regulation of mitotic cell cycle (GO:0007346)	636	57	9.09	+	6.27	1.46e-27	1.77e-24
positive regulation of cell cycle process (GO:0090068)	252	48	15.02	+	3.2	5.48e-11	7.6e-09				protein sumoylation (GO:0016925)	67	6	0.96	+	6.27	0.000573	0.0247
regulation of DNA biosynthetic process (GO:2000278)	121	23	7.21	+	3.19	5.6e-06	0.000348				blastocyst development (GO:0001824)	101	9	1.44	+	6.24	2.59e-05	0.00171
alcohol biosynthetic process (GO:0046165)	100	19	5.96	+	3.19	3.58e-05	0.00175				DNA damage checkpoint (GO:0000077)	135	12	1.93	+	6.22	1.21e-06	0.00013
activation of immune response (GO:0002253)	400	76	23.84	+	3.19	1.43e-16	3.32e-14				multi-organism localization (GO:1902579)	68	6	0.97	+	6.18	0.000617	0.0263
regulation of symbiosis, encompassing mutualism through parasitism (GO:0043903)	200	38	11.92	+	3.19	5.79e-09	6.4e-07				multi-organism transport (GO:0044766)	68	6	0.97	+	6.18	0.000617	0.0263
stem cell proliferation (GO:0072089)	58	11	3.46	+	3.18	0.00154	0.0458				negative regulation of mitotic cell cycle (GO:0045930)	306	27	4.37	+	6.18	2.74e-13	7.73e-11
signal transduction in response to DNA damage (GO:0042770)	58	11	3.46	+	3.18	0.00154	0.0457				negative regulation of chromosome organization (GO:2001251)	137	12	1.96	+	6.13	1.4e-06	0.000146
positive regulation of cell activation (GO:0050867)	518	98	30.87	+	3.17	6.16e-21	2.07e-18				DNA metabolic process (GO:0006259)	801	70	11.45	+	6.12	2.22e-33	4.37e-30
chromosome organization involved in meiotic cell cycle (GO:0070192)	74	14	4.41	+	3.17	0.000382	0.014				regulation of mitotic cell cycle phase transition (GO:1901990)	413	36	5.9	+	6.1	3.22e-17	1.45e-14
meiotic chromosome segregation (GO:0045132)	96	18	5.72	+	3.15	6.61e-05	0.00305				intrinsic apoptotic signaling pathway in response to DNA damage (GO:0008630)	69	6	0.99	+	6.09	0.000663	0.0281
regulation of double-strand break repair (GO:2000779)	80	15	4.77	+	3.15	0.000261	0.0102				regulation of cell cycle process (GO:0010564)	761	66	10.87	+	6.07	3.15e-31	5.53e-28
DNA conformation change (GO:0071103)	182	34	10.85	+	3.13	5.18e-08	4.96e-06				anaphase-promoting complex-dependent catabolic process (GO:0031145)	81	7	1.16	+	6.05	0.000246	0.0121
immune effector process (GO:0002252)	642	119	38.26	+	3.11	1.38e-24	6.42e-22				positive regulation of cell cycle (GO:0045787)	395	34	5.64	+	6.02	3.67e-16	1.38e-13
cytokinesis (GO:0000910)	103	19	6.14	+	3.1	5.09e-05	0.0024				ribonucleoprotein complex export from nucleus (GO:0071426)	128	11	1.83	+	6.01	4.56e-06	0.000412
regulation of nuclear division (GO:0051783)	191	35	11.38	+	3.07	5.03e-08	4.85e-06				negative regulation of G1/S transition of mitotic cell cycle (GO:2000134)	105	9	1.5	+	6	3.45e-05	0.00222
adaptive immune response (GO:0002250)	486	89	28.97	+	3.07	2.54e-18	7.04e-16				ribonucleoprotein complex localization (GO:0071166)	129	11	1.84	+	5.97	4.89e-06	0.000427
mitotic cell cycle phase transition (GO:0044772)	142	26	8.46	+	3.07	2.58e-06	0.000177				regulation of cell cycle G2/M phase transition (GO:1902749)	212	18	3.03	+	5.94	5.01e-09	8.51e-07
recombinational repair (GO:0000725)	93	17	5.54	+	3.07	0.000137	0.00578				RNA export from nucleus (GO:0006405)	131	11	1.87	+	5.88	5.61e-06	0.000476
double-strand break repair via homologous recombination (GO:0000724)	93	17	5.54	+	3.07	0.000137	0.00576				negative regulation of cell cycle G1/S phase transition (GO:1902807)	108	9	1.54	+	5.83	4.23e-05	0.00268
defense response to other organism (GO:0098542)	990	180	59	+	3.05	3.31e-36	7.47e-33				mRNA transport (GO:0051028)	157	13	2.24	+	5.8	9.15e-07	0.000102
meiotic cell cycle process (GO:1903046)	172	31	10.25	+	3.02	3.95e-07	3.18e-05				regulation of cell cycle phase transition (GO:1901987)	447	37	6.39	+	5.79	5.36e-17	2.35e-14
positive regulation of nuclear division (GO:0051785)	78	14	4.65	+	3.01	0.000607	0.0208				regulation of G2/M transition of mitotic cell cycle (GO:0010389)	195	16	2.79	+	5.74	5.64e-08	7.68e-06
cell cycle phase transition (GO:0044770)	151	27	9	+	3	2.48e-06	0.00017				mitotic DNA damage checkpoint (GO:0044773)	98	8	1.4	+	5.71	0.000129	0.007
cell cycle process (GO:0022402)	795	142	47.38	+	3	7.94e-28	6.61e-25				negative regulation of cell cycle (GO:0045786)	578	47	8.26	+	5.69	4.06e-21	2.91e-18
negative regulation of cell cycle phase transition (GO:1901988)	140	25	8.34	+	3	5.88e-06	0.000363				protein-DNA complex assembly (GO:0065004)	197	16	2.81	+	5.68	6.43e-08	8.61e-06
meiotic nuclear division (GO:0140013)	157	28	9.36	+	2.99	1.7e-06	0.000124				chromosome organization (GO:0051276)	1036	84	14.8	+	5.67	3.51e-38	1.11e-34
regulation of mitotic cell cycle phase transition (GO:1901990)	259	46	15.44	+	2.98	1.01e-09	1.22e-07				cellular response to DNA damage stimulus (GO:0006974)	762	61	10.89	+	5.6	4.62e-27	4.86e-24
cholesterol metabolic process (GO:0008203)	107	19	6.38	+	2.98	7.97e-05	0.00363				positive regulation of mRNA metabolic process (GO:1903313)	75	6	1.07	+	5.6	0.000996	0.0403
negative regulation of cell cycle process (GO:0010948)	203	36	12.1	+	2.98	6.72e-08	6.28e-06				protein export from nucleus (GO:0006611)	151	12	2.16	+	5.56	3.58e-06	0.000337
response to amino acid (GO:0043200)	79	14	4.71	+	2.97	0.000679	0.0227				regulation of G1/S transition of mitotic cell cycle (GO:2000045)	151	12	2.16	+	5.56	3.58e-06	0.000335
digestion (GO:0007586)	85	15	5.07	+	2.96	0.000461	0.0164				chromatin assembly or disassembly (GO:0006333)	153	12	2.19	+	5.49	4.07e-06	0.000373
digestive system process (GO:0022600)	68	12	4.05	+	2.96	0.00165	0.0478				regulation of signal transduction by p53 class mediator (GO:1901796)	180	14	2.57	+	5.44	7.03e-07	8.04e-05
DNA packaging (GO:0006323)	142	25	8.46	+	2.95	7.31e-06	0.000436				positive regulation of DNA metabolic process (GO:0051054)	233	18	3.33	+	5.41	1.96e-08	2.95e-06
rRNA metabolic process (GO:0016072)	205	36	12.22	+	2.95	8.33e-08	7.7e-06				animal organ regeneration (GO:0031100)	78	6	1.11	+	5.38	0.0012	0.0476
epithelial cell proliferation (GO:0050673)	97	17	5.78	+	2.94	0.000213	0.00857				regulation of DNA metabolic process (GO:0051052)	424	32	6.06	+	5.28	8.52e-14	2.49e-11
positive regulation of cell cycle (GO:0045787)	355	62	21.16	+	2.93	2.35e-12	3.88e-10				regulation of microtubule cytoskeleton organization (GO:0070507)	186	14	2.66	+	5.27	1.01e-06	0.000111
microtubule organizing center organization (GO:0031023)	86	15	5.13	+	2.93	0.000513	0.018				nuclear export (GO:0051168)	160	12	2.29	+	5.25	6.24e-06	0.000516
DNA recombination (GO:0006310)	201	35	11.98	+	2.92	1.5e-07	1.3e-05				response to ionizing radiation (GO:0010212)	147	11	2.1	+	5.24	1.55e-05	0.00113
rRNA processing (GO:0006364)	196	34	11.68	+	2.91	2.43e-07	2.04e-05				signal transduction by p53 class mediator (GO:0072331)	121	9	1.73	+	5.21	9.63e-05	0.00539
telomere maintenance (GO:0000723)	75	13	4.47	+	2.91	0.00124	0.0386				nucleotide-excision repair (GO:0006289)	108	8	1.54	+	5.18	0.000241	0.0119
positive regulation of inflammatory response (GO:0050729)	139	24	8.28	+	2.9	1.47e-05	0.000796				ciliary basal body-plasma membrane docking (GO:0097711)	95	7	1.36	+	5.16	0.000605	0.0259
RNA export from nucleus (GO:0006405)	76	13	4.53	+	2.87	0.00138	0.042				DNA biosynthetic process (GO:0071897)	109	8	1.56	+	5.14	0.000255	0.0125
telomere organization (GO:0032200)	76	13	4.53	+	2.87	0.00138	0.0419				regulation of mRNA processing (GO:0050684)	137	10	1.96	+	5.11	4.6e-05	0.00288
ribosome biogenesis (GO:0042254)	284	48	16.93	+	2.84	1.84e-09	2.16e-07				microtubule cytoskeleton organization (GO:0000226)	456	33	6.52	+	5.06	1.02e-13	2.94e-11
negative regulation of mitotic cell cycle (GO:0045930)	219	37	13.05	+	2.83	1.31e-07	1.14e-05				regulation of cell cycle (GO:0051726)	1177	85	16.82	+	5.05	3.81e-35	8.6e-32
protein-DNA complex assembly (GO:0065004)	131	22	7.81	+	2.82	4.76e-05	0.00226				nucleosome organization (GO:0034728)	153	11	2.19	+	5.03	2.2e-05	0.00151
double-strand break repair (GO:0006302)	174	29	10.37	+	2.8	3.66e-06	0.000238				negative regulation of DNA metabolic process (GO:0051053)	154	11	2.2	+	5	2.33e-05	0.00158
response to other organism (GO:0051707)	1321	220	78.73	+	2.79	2.7e-39	4.27e-35				regulation of cyclin-dependent protein serine/threonine kinase activity (GO:0000079)	98	7	1.4	+	5	0.00072	0.0303
response to external biotic stimulus (GO:0043207)	1323	220	78.85	+	2.79	3.29e-39	2.6e-35				regulation of gene silencing (GO:0060968)	126	9	1.8	+	5	0.000129	0.007
cellular response to molecule of bacterial origin (GO:0071219)	217	36	12.93	+	2.78	2.85e-07	2.37e-05				regulation of cell cycle G1/S phase transition (GO:1902806)	168	12	2.4	+	5	9.92e-06	0.000764
regulation of lymphocyte activation (GO:0051249)	610	101	36.36	+	2.78	6.54e-18	1.78e-15				positive regulation of response to DNA damage stimulus (GO:2001022)	99	7	1.41	+	4.95	0.000762	0.0319
secondary alcohol metabolic process (GO:1902652)	121	20	7.21	+	2.77	0.000125	0.00538				regulation of organelle assembly (GO:1902115)	189	13	2.7	+	4.81	6.23e-06	0.000517
regulation of cell division (GO:0051302)	158	26	9.42	+	2.76	1.4e-05	0.000763				regulation of circadian rhythm (GO:0042752)	102	7	1.46	+	4.8	0.000899	0.037
endocytosis (GO:0006897)	531	87	31.65	+	2.75	2.38e-15	5.02e-13				regulation of cyclin-dependent protein kinase activity (GO:1904029)	102	7	1.46	+	4.8	0.000899	0.0369
cellular response to lipopolysaccharide (GO:0071222)	208	34	12.4	+	2.74	8.15e-07	6.26e-05				protein-DNA complex subunit organization (GO:0071824)	235	16	3.36	+	4.77	6.02e-07	6.99e-05
response to biotic stimulus (GO:0009607)	1353	220	80.64	+	2.73	6.79e-38	2.68e-34				regulation of RNA splicing (GO:0043484)	136	9	1.94	+	4.63	0.000221	0.0111
regulation of DNA repair (GO:0006282)	123	20	7.33	+	2.73	0.000152	0.00632				RNA transport (GO:0050658)	197	13	2.81	+	4.62	9.48e-06	0.000737
RNA localization (GO:0006403)	170	27	10.13	+	2.66	2.75e-05	0.00139				nucleic acid transport (GO:0050657)	197	13	2.81	+	4.62	9.48e-06	0.000734
interspecies interaction between organisms (GO:0044419)	1474	233	87.85	+	2.65	1.66e-38	8.76e-35				regulation of response to DNA damage stimulus (GO:2001020)	214	14	3.06	+	4.58	4.73e-06	0.000417
regulation of cell cycle phase transition (GO:1901987)	292	46	17.4	+	2.64	2.96e-08	2.96e-06				establishment of RNA localization (GO:0051236)	199	13	2.84	+	4.57	1.05e-05	0.000797
regulation of cell cycle process (GO:0010564)	585	92	34.87	+	2.64	3.29e-15	6.83e-13				regulation of microtubule-based process (GO:0032886)	217	14	3.1	+	4.52	5.5e-06	0.000472
defense response (GO:0006952)	1352	212	80.58	+	2.63	2.75e-34	3.95e-31				regulation of chromosome organization (GO:0033044)	345	22	4.93	+	4.46	1.38e-08	2.15e-06
female gamete generation (GO:0007292)	134	21	7.99	+	2.63	0.000166	0.00683				chromatin remodeling (GO:0006338)	162	10	2.31	+	4.32	0.00017	0.00897
positive regulation of immune response (GO:0050778)	670	105	39.93	+	2.63	5.54e-17	1.31e-14				nucleocytoplasmic transport (GO:0006913)	249	15	3.56	+	4.22	5.59e-06	0.000477
DNA repair (GO:0006281)	441	69	26.28	+	2.63	1.55e-11	2.26e-09				RNA 3'-end processing (GO:0031123)	134	8	1.91	+	4.18	0.000929	0.0379
sterol metabolic process (GO:0016125)	122	19	7.27	+	2.61	0.000357	0.0133				nuclear transport (GO:0051169)	252	15	3.6	+	4.17	6.41e-06	0.000527
immune response (GO:0006955)	1417	220	84.45	+	2.6	3.24e-35	6.4e-32				RNA localization (GO:0006403)	219	13	3.13	+	4.15	2.73e-05	0.00179
regulation of leukocyte activation (GO:0002694)	709	110	42.26	+	2.6	1.35e-17	3.49e-15				protein-containing complex localization (GO:0031503)	257	15	3.67	+	4.08	8.01e-06	0.000638
regulation of cell activation (GO:0050865)	751	115	44.76	+	2.57	6.71e-18	1.8e-15				RNA splicing, via transesterification reactions (GO:0000375)	294	17	4.2	+	4.05	2.24e-06	0.000224
cell cycle (GO:0007049)	1198	183	71.4	+	2.56	2.98e-28	2.77e-25				regulation of gene expression, epigenetic (GO:0040029)	232	13	3.31	+	3.92	4.8e-05	0.00297
production of molecular mediator of immune response (GO:0002440)	282	43	16.81	+	2.56	1.76e-07	1.51e-05				mRNA splicing, via spliceosome (GO:0000398)	291	16	4.16	+	3.85	8.16e-06	0.000648
immunoglobulin production (GO:0002377)	256	39	15.26	+	2.56	6.75e-07	5.28e-05				RNA splicing, via transesterification reactions with bulged adenosine as nucleophile (GO:0000377)	291	16	4.16	+	3.85	8.16e-06	0.000644
cellular response to acid chemical (GO:0071229)	171	26	10.19	+	2.55	5.7e-05	0.00267				nucleobase-containing compound transport (GO:0015931)	241	13	3.44	+	3.78	6.93e-05	0.00405
regulation of chromosome organization (GO:0033044)	362	55	21.58	+	2.55	4.43e-09	4.93e-07				microtubule-based process (GO:0007017)	644	34	9.2	+	3.69	1.57e-10	3.22e-08
positive regulation of reactive oxygen species metabolic process (GO:2000379)	112	17	6.68	+	2.55	0.00148	0.0442				in utero embryonic development (GO:0001701)	347	18	4.96	+	3.63	4.79e-06	0.000421
meiosis I cell cycle process (GO:0061982)	112	17	6.68	+	2.55	0.00148	0.0441				anatomical structure homeostasis (GO:0060249)	337	17	4.82	+	3.53	1.25e-05	0.000923
negative regulation of cell cycle (GO:0045786)	399	60	23.78	+	2.52	1.1e-09	1.32e-07				chromatin organization (GO:0006325)	690	34	9.86	+	3.45	8.69e-10	1.67e-07
cellular response to biotic stimulus (GO:0071216)	240	36	14.3	+	2.52	2.45e-06	0.000169				response to radiation (GO:0009314)	438	21	6.26	+	3.36	2.53e-06	0.000247
regulation of mitotic cell cycle (GO:0007346)	540	80	32.18	+	2.49	4.77e-12	7.53e-10				nucleic acid phosphodiester bond hydrolysis (GO:0090305)	296	14	4.23	+	3.31	0.000139	0.0075
ribonucleoprotein complex biogenesis (GO:0022613)	392	57	23.36	+	2.44	9.54e-09	1.02e-06				histone modification (GO:0016570)	367	17	5.24	+	3.24	3.51e-05	0.00225
meiotic cell cycle (GO:0051321)	282	41	16.81	+	2.44	1.12e-06	8.49e-05				negative regulation of organelle organization (GO:0010639)	373	17	5.33	+	3.19	4.26e-05	0.00269
establishment of RNA localization (GO:0051236)	152	22	9.06	+	2.43	0.00036	0.0134				peptidyl-lysine modification (GO:0018205)	308	14	4.4	+	3.18	0.000206	0.0106
regulation of phosphatase activity (GO:0010921)	126	18	7.51	+	2.4	0.00146	0.0439				viral process (GO:0016032)	690	31	9.86	+	3.14	3.87e-08	5.46e-06
regulation of inflammatory response (GO:0050727)	344	49	20.5	+	2.39	1.88e-07	1.6e-05				covalent chromatin modification (GO:0016569)	379	17	5.42	+	3.14	5.14e-05	0.00316
regulation of insulin secretion (GO:0050796)	183	26	10.91	+	2.38	0.000197	0.008				cellular response to stress (GO:0033554)	1662	74	23.75	+	3.12	2.48e-18	1.31e-15
response to lipopolysaccharide (GO:0032496)	289	41	17.22	+	2.38	2.67e-06	0.000181				symbiont process (GO:0044403)	767	34	10.96	+	3.1	1.11e-08	1.77e-06
nephron development (GO:0072006)	127	18	7.57	+	2.38	0.00155	0.0459				RNA splicing (GO:0008380)	391	17	5.59	+	3.04	7.42e-05	0.00431
DNA metabolic process (GO:0006259)	628	89	37.43	+	2.38	2.41e-12	3.94e-10				regulation of mRNA metabolic process (GO:1903311)	322	14	4.6	+	3.04	0.000318	0.0152
regulation of DNA metabolic process (GO:0051052)	368	52	21.93	+	2.37	8.92e-08	8.1e-06				interspecies interaction between organisms (GO:0044419)	810	35	11.57	+	3.02	1.23e-08	1.95e-06
protein-DNA complex subunit organization (GO:0071824)	177	25	10.55	+	2.37	0.000286	0.011				regulation of cellular component size (GO:0032535)	379	16	5.42	+	2.95	0.000166	0.00879
cellular response to leukemia inhibitory factor (GO:1990830)	128	18	7.63	+	2.36	0.00165	0.048				regulation of cytoskeleton organization (GO:0051493)	530	22	7.57	+	2.91	1.31e-05	0.000966
response to leukemia inhibitory factor (GO:1990823)	128	18	7.63	+	2.36	0.00165	0.0479				cytoskeleton organization (GO:0007010)	1062	44	15.17	+	2.9	4.68e-10	9.25e-08
alpha-amino acid metabolic process (GO:1901605)	164	23	9.77	+	2.35	0.000587	0.0202				regulation of organelle organization (GO:0033043)	1272	52	18.17	+	2.86	1.52e-11	3.37e-09
RNA transport (GO:0050658)	150	21	8.94	+	2.35	0.000687	0.0229				nucleic acid metabolic process (GO:0090304)	2309	94	32.99	+	2.85	4.86e-21	3.07e-18
nucleic acid transport (GO:0050657)	150	21	8.94	+	2.35	0.000687	0.0229				regulation of cellular response to stress (GO:0080135)	703	28	10.04	+	2.79	1.81e-06	0.000186
response to molecule of bacterial origin (GO:0002237)	308	43	18.36	+	2.34	1.72e-06	0.000125				organelle organization (GO:0006996)	3342	131	47.75	+	2.74	1.99e-29	2.86e-26
chromosome organization (GO:0051276)	927	129	55.25	+	2.33	4.79e-17	1.15e-14				cell population proliferation (GO:0008283)	674	26	9.63	+	2.7	7.44e-06	0.000599
regulation of immune response (GO:0050776)	870	121	51.85	+	2.33	6.37e-16	1.44e-13				organelle localization (GO:0051640)	597	23	8.53	+	2.7	2.59e-05	0.00171
organic hydroxy compound biosynthetic process (GO:1901617)	168	23	10.01	+	2.3	0.000667	0.0224				establishment of organelle localization (GO:0051656)	402	15	5.74	+	2.61	0.000906	0.037
cellular response to lipid (GO:0071396)	424	58	25.27	+	2.3	6.05e-08	5.76e-06				mRNA processing (GO:0006397)	471	17	6.73	+	2.53	0.000602	0.0258
positive regulation of DNA metabolic process (GO:0051054)	212	29	12.64	+	2.3	0.000108	0.00475				regulation of protein serine/threonine kinase activity (GO:0071900)	504	18	7.2	+	2.5	0.000472	0.021
positive regulation of defense response (GO:0031349)	264	36	15.73	+	2.29	2.02e-05	0.00105				regulation of transferase activity (GO:0051338)	969	34	13.85	+	2.46	2.59e-06	0.000251
microtubule cytoskeleton organization (GO:0000226)	480	65	28.61	+	2.27	1.41e-08	1.49e-06				nucleobase-containing compound metabolic process (GO:0006139)	2960	103	42.29	+	2.44	2.34e-18	1.27e-15
cell chemotaxis (GO:0060326)	200	27	11.92	+	2.27	0.000226	0.00906				chordate embryonic development (GO:0043009)	605	21	8.64	+	2.43	0.000356	0.0167
membrane organization (GO:0061024)	764	103	45.53	+	2.26	5.56e-13	1.01e-10				positive regulation of transferase activity (GO:0051347)	646	22	9.23	+	2.38	0.000282	0.0136
cellular amino acid metabolic process (GO:0006520)	231	31	13.77	+	2.25	0.00011	0.00482				cellular protein-containing complex assembly (GO:0034622)	825	28	11.79	+	2.38	3.58e-05	0.00229
regulation of peptide hormone secretion (GO:0090276)	228	30	13.59	+	2.21	0.000177	0.00725				cellular aromatic compound metabolic process (GO:0006725)	3172	107	45.32	+	2.36	3.19e-18	1.63e-15
positive regulation of protein secretion (GO:0050714)	305	40	18.18	+	2.2	1.54e-05	0.00083				cell death (GO:0008219)	1070	36	15.29	+	2.35	2.74e-06	0.000264
regulation of cell cycle (GO:0051726)	998	130	59.48	+	2.19	4.73e-15	9.35e-13				embryo development ending in birth or egg hatching (GO:0009792)	625	21	8.93	+	2.35	0.000447	0.0203
cellular response to DNA damage stimulus (GO:0006974)	677	88	40.35	+	2.18	1.49e-10	2e-08				heterocycle metabolic process (GO:0046483)	3128	105	44.69	+	2.35	1.73e-17	8.28e-15
carboxylic acid biosynthetic process (GO:0046394)	224	29	13.35	+	2.17	0.000277	0.0107				regulation of protein kinase activity (GO:0045859)	781	26	11.16	+	2.33	9.1e-05	0.00517
nucleoside phosphate biosynthetic process (GO:1901293)	178	23	10.61	+	2.17	0.00109	0.0341				apoptotic process (GO:0006915)	904	30	12.92	+	2.32	2.57e-05	0.00171
immune system process (GO:0002376)	2294	296	136.72	+	2.16	1.89e-34	3.33e-31				regulation of kinase activity (GO:0043549)	860	28	12.29	+	2.28	0.0001	0.00557
organic acid biosynthetic process (GO:0016053)	225	29	13.41	+	2.16	0.00029	0.0111				positive regulation of cell population proliferation (GO:0008284)	927	30	13.25	+	2.26	5.25e-05	0.00321
nucleotide biosynthetic process (GO:0009165)	171	22	10.19	+	2.16	0.00148	0.0442				organelle assembly (GO:0070925)	712	23	10.17	+	2.26	0.000347	0.0163
response to acid chemical (GO:0001101)	250	32	14.9	+	2.15	0.000203	0.00823				reproductive process (GO:0022414)	1424	46	20.35	+	2.26	3.94e-07	4.78e-05
positive regulation of peptide secretion (GO:0002793)	336	43	20.03	+	2.15	1.35e-05	0.000744				reproduction (GO:0000003)	1427	46	20.39	+	2.26	4.06e-07	4.89e-05
protein localization to nucleus (GO:0034504)	172	22	10.25	+	2.15	0.00156	0.046				organic cyclic compound metabolic process (GO:1901360)	3391	109	48.45	+	2.25	5.77e-17	2.46e-14
response to external stimulus (GO:0009605)	2263	286	134.88	+	2.12	1.21e-31	1.47e-28				programmed cell death (GO:0012501)	1035	33	14.79	+	2.23	2.36e-05	0.00159
positive regulation of chromosome organization (GO:2001252)	191	24	11.38	+	2.11	0.00145	0.0437				protein modification by small protein conjugation or removal (GO:0070647)	973	31	13.9	+	2.23	4.5e-05	0.00283
cell population proliferation (GO:0008283)	546	68	32.54	+	2.09	1.02e-07	9.17e-06				negative regulation of cellular component organization (GO:0051129)	696	22	9.94	+	2.21	0.000942	0.0383
establishment of organelle localization (GO:0051656)	331	41	19.73	+	2.08	3.66e-05	0.00178				protein modification by small protein conjugation (GO:0032446)	765	24	10.93	+	2.2	0.000502	0.0222
nucleocytoplasmic transport (GO:0006913)	203	25	12.1	+	2.07	0.00131	0.0401				cellular nitrogen compound metabolic process (GO:0034641)	3608	110	51.55	+	2.13	1.6e-15	5.6e-13
regulation of reactive oxygen species metabolic process (GO:2000377)	203	25	12.1	+	2.07	0.00131	0.04				cellular macromolecule biosynthetic process (GO:0034645)	1708	50	24.4	+	2.05	2.11e-06	0.000212
regulation of microtubule cytoskeleton organization (GO:0070507)	203	25	12.1	+	2.07	0.00131	0.0399				cellular component organization (GO:0016043)	5580	163	79.73	+	2.04	9.26e-24	7.7e-21
nuclear transport (GO:0051169)	203	25	12.1	+	2.07	0.00131	0.0398				peptidyl-amino acid modification (GO:0018193)	902	26	12.89	+	2.02	0.000868	0.0359
symbiotic process (GO:0044403)	228	28	13.59	+	2.06	0.000856	0.0277				cellular component organization or biogenesis (GO:0071840)	5760	166	82.3	+	2.02	8.02e-24	7.03e-21
positive regulation of immune system process (GO:0002684)	1034	126	61.63	+	2.04	8e-13	1.36e-10				regulation of cellular component organization (GO:0051128)	2479	71	35.42	+	2	1.48e-08	2.3e-06
establishment of localization in cell (GO:0051649)	353	43	21.04	+	2.04	3.68e-05	0.00179
regulation of cytokine secretion (GO:0050707)	216	26	12.87	+	2.02	0.00169	0.0489
ncRNA metabolic process (GO:0034660)	416	50	24.79	+	2.02	1.48e-05	0.0008
positive regulation of protein transport (GO:0051222)	443	53	26.4	+	2.01	7.24e-06	0.000434
regulation of protein secretion (GO:0050708)	494	59	29.44	+	2	2.29e-06	0.000159
