# Supplementary material for: Musashi1 Contribution to Glioblastoma Development via Regulation of a Network of DNA Replication, Cell Cycle and Division Genes
Source: Cancers (Basel). 2021 Mar 24;13(7):1494. doi: 10.3390/cancers13071494 (PMC8036803; doi:10.3390/cancers13071494)
Supplement: Supplementary file 1 [file cancers-13-01494-s001.zip › cancers-1120624-supplementary final/Table S6.xlsx]

## Sheet: E2F2
Gene	Cytoband	name	r	p.value	adj.p.value		Down Msi1 KO
E2F2	1p36	E2F transcription factor 2	1				ACTL6A
KIFC1	6p21.32	kinesin family member C1	0.913				ASF1B
CDC25A	3p21	cell division cycle 25A	0.902				ATAD2
KIF18B	17q21.31	kinesin family member 18B	0.902				ATAD5
DTL	1q32	denticleless E3 ubiquitin protein ligase homolog	0.898				AURKA
PKMYT1	16p13.3	protein kinase, membrane associated tyrosine/threonine 1	0.892				BCOR
KIF2C	1p34.1	kinesin family member 2C	0.89				BIRC5
LMNB1	5q23.2	lamin B1	0.889				BRCA1
CDCA8	1p34.3	cell division cycle associated 8	0.884				BRCA2
RAD54L	1p32	RAD54-like (S. cerevisiae)	0.881				BUB1
MCM10	10p13	minichromosome maintenance 10 replication initiation factor	0.879				BUB1B
EZH2	7q35-q36	enhancer of zeste 2 polycomb repressive complex 2 subunit	0.877				C5orf34
MKI67	10q26.2	marker of proliferation Ki-67	0.875				CCNA2
MCM7	7q21.3-q22.1	minichromosome maintenance complex component 7	0.873				CCNB2
ESPL1	12q13.13	extra spindle pole bodies like 1, separase	0.87				CCNE2
TOP2A	17q21.2	topoisomerase (DNA) II alpha	0.869				CDC20
NCAPH	2q11.2	non-SMC condensin I complex subunit H	0.868				CDC25B
TPX2	20q11.2	TPX2, microtubule nucleation factor	0.868				CDC45
KIF11	10q24.1	kinesin family member 11	0.867				CDC6
FOXM1	12p13	forkhead box M1	0.863				CDC7
CBX2	17q25.3	chromobox 2	0.861				CDCA2
MYBL2	20q13.1	MYB proto-oncogene like 2	0.86				CDCA5
CDT1	16q24.3	chromatin licensing and DNA replication factor 1	0.858				CDCA8
KIF14	1q32.1	kinesin family member 14	0.857				CDK1
MCM2	3q21	minichromosome maintenance complex component 2	0.855				CDK2
CKAP2L	2q13	cytoskeleton associated protein 2 like	0.854				CDK5RAP2
GSG2	17p13	germ cell associated 2, haspin	0.854				CDT1
FANCC	9q22.3	Fanconi anemia complementation group C	0.852				CENPE
EXO1	1q43	exonuclease 1	0.851				CENPI
KIF4A	Xq13.1	kinesin family member 4A	0.848				CENPO
CHEK1	11q24.2	checkpoint kinase 1	0.844				CENPP
BUB1	2q13	BUB1 mitotic checkpoint serine/threonine kinase	0.841				CHAF1A
AURKB	17p13.1	aurora kinase B	0.838				CHEK1
KIF15	3p21.31	kinesin family member 15	0.838				CLSPN
KIF20A	5q31	kinesin family member 20A	0.838				CSE1L
ESCO2	8p21.1	establishment of sister chromatid cohesion N-acetyltransferase 2	0.835				DCLRE1B
FANCD2	3p25.3	Fanconi anemia complementation group D2	0.835				DHX9
BRIP1	17q23.2	BRCA1 interacting protein C-terminal helicase 1	0.833				DNA2
GTSE1	22q13.2-q13.3	G2 and S-phase expressed 1	0.833				DNAJC9
HJURP	2q37.1	Holliday junction recognition protein	0.833				E2F2
CDCA2	8p21.2	cell division cycle associated 2	0.832				E2F8
EME1	17q21.33	essential meiotic structure-specific endonuclease 1	0.832				ECT2
ATAD2	8q24.13	ATPase family, AAA domain containing 2	0.831				EIF3B
BUB1B	15q15	BUB1 mitotic checkpoint serine/threonine kinase B	0.831				ESCO2
NCAPG	4p15.32	non-SMC condensin I complex subunit G	0.831				ESPL1
TROAP	12q13.12	trophinin associated protein	0.831				EXOSC9
ASPM	1q31	abnormal spindle microtubule assembly	0.829				EZH2
PLK1	16p	polo like kinase 1	0.829				FAM111A
FAM111B	11q12.1	family with sequence similarity 111 member B	0.828				FAM111B
POLQ	3q13.3	DNA polymerase theta	0.828				FAM64A
C17orf53	17q21.31	chromosome 17 open reading frame 53	0.826				FANCD2
CDCA5	11q13.1	cell division cycle associated 5	0.826				FANCG
CDC20	1p34.1	cell division cycle 20	0.825				FANCI
FANCI	15q26.1	Fanconi anemia complementation group I	0.825				FEN1
TTK	6q14.1	TTK protein kinase	0.825				GGH
CCNA2	4q27	cyclin A2	0.821				GPSM2
MELK	9p13.1	maternal embryonic leucine zipper kinase	0.817				GSG2
SKA1	18q21.1	spindle and kinetochore associated complex subunit 1	0.816				H2AFX
CDC25C	5q31	cell division cycle 25C	0.815				HMGB2
STIL	1p32	SCL/TAL1 interrupting locus	0.812				HMGN2
NUSAP1	15q14	nucleolar and spindle associated protein 1	0.811				INCENP
CENPF	1q41	centromere protein F	0.81				KHSRP
ZWINT	10q21-q22	ZW10 interacting kinetochore protein	0.81				KIAA1524
CENPH	5p15.2	centromere protein H	0.809				KIF15
AURKA	20q13	aurora kinase A	0.808				KIF18B
CENPA	2p23.3	centromere protein A	0.808				KIF2C
NDC80	18p11.31	NDC80, kinetochore complex component	0.808				KLHL25
ASF1B	19p13.12	anti-silencing function 1B histone chaperone	0.806				KNTC1
CDCA7	2q31.1	cell division cycle associated 7	0.806				KPNA2
PLK4	4q28.1	polo like kinase 4	0.806				KPNB1
KIF23	15q23	kinesin family member 23	0.804				LMNB2
ARHGAP11A	15q13.3	Rho GTPase activating protein 11A	0.802				MAD2L1
DLGAP5	14q22.3	DLG associated protein 5	0.802				MCM2
CDC45	22q11.21	cell division cycle 45	0.8				MCM4
UBE2C	20q13.12	ubiquitin conjugating enzyme E2 C	0.8				MCM8
NONO	Xq13.1	non-POU domain containing, octamer-binding	0.798				MSH6
HMGB2	4q31	high mobility group box 2	0.797				NCAPD3
NUF2	1q23.3	NUF2, NDC80 kinetochore complex component	0.797				NCAPG
SKA3	13q11	spindle and kinetochore associated complex subunit 3	0.797				NCAPG2
MEX3A	1q22	mex-3 RNA binding family member A	0.796				NEDD1
CCNB2	15q21.3	cyclin B2	0.795				NEIL3
NKIRAS2	17q21.31	NFKB inhibitor interacting Ras like 2	0.791				NOVA1
TIMELESS	12q13.3	timeless circadian clock	0.791				NUDT1
ZNF367	9q22	zinc finger protein 367	0.79				NUP205
SPAG5	17q11.2	sperm associated antigen 5	0.788				NUP210
ERCC6L	Xq13.1	ERCC excision repair 6 like, spindle assembly checkpoint helicase	0.786				NUP85
E2F8	11p15	E2F transcription factor 8	0.784				NUP93
CDC6	17q21.3	cell division cycle 6	0.783				NUSAP1
HELLS	10q24.2	helicase, lymphoid-specific	0.783				ODC1
E2F1	20q11	E2F transcription factor 1	0.781				OIP5
FAM72B	1p12	family with sequence similarity 72 member B	0.781				PBK
NCAPG2	7q36.3	non-SMC condensin II complex subunit G2	0.781				PHF19
PRC1	15q26.1	protein regulator of cytokinesis 1	0.779				PIF1
NCAPD2	12p13.31	non-SMC condensin I complex subunit D2	0.776				PLK4
POLA2	11q13	DNA polymerase alpha 2, accessory subunit	0.776				POLA1
RAD51	15q15.1	RAD51 recombinase	0.776				POLA2
IQGAP3	1q21.3	IQ motif containing GTPase activating protein 3	0.774				POLD3
CENPI	Xq22.1	centromere protein I	0.773				PPM1G
DEPDC1B	5q12	DEP domain containing 1B	0.773				PRC1
PBK	8p21.2	PDZ binding kinase	0.773				PRIM1
TMPO	12q22	thymopoietin	0.773				PRKDC
FAM72D	1q21.1	family with sequence similarity 72 member D	0.772				PRR11
RRM2	2p25-p24	ribonucleotide reductase regulatory subunit M2	0.772				PSMC3IP
CENPE	4q24-q25	centromere protein E	0.771				PTBP1
KIF18A	11p14.1	kinesin family member 18A	0.77				RACGAP1
SPC25	2q31.1	SPC25, NDC80 kinetochore complex component	0.77				RAD18
UHRF1	19p13.3	ubiquitin like with PHD and ring finger domains 1	0.77				RAD54L
NEIL3	4q34	nei like DNA glycosylase 3	0.769				RBBP8
FAM64A	17p13.2	family with sequence similarity 64 member A	0.768				RBL1
RCC2	1p36.13	regulator of chromosome condensation 2	0.767				RBMX
ECT2	3q26.1-q26.2	epithelial cell transforming 2	0.766				RCC1
PRIM2	6p12-p11.1	primase (DNA) subunit 2	0.765				RFC3
WDR62	19q13.12	WD repeat domain 62	0.763				RPA1
XRCC2	7q36	X-ray repair cross complementing 2	0.763				RRM2
TRAIP	3p21.31	TRAF interacting protein	0.762				SENP1
TUBB	6p21.33	tubulin beta class I	0.762				SKA3
BIRC5	17q25.3	baculoviral IAP repeat containing 5	0.761				SKP2
CDK1	10q21.2	cyclin dependent kinase 1	0.761				SMC1A
FBXO5	6q25-q26	F-box protein 5	0.76				SMC4
RECQL4	8q24.3	RecQ like helicase 4	0.757				SNCAIP
DHFR	5q14.1	dihydrofolate reductase	0.756				SNRNP40
SHCBP1	16q11	SHC binding and spindle associated 1	0.756				SPAG5
KIF22	16p11.2	kinesin family member 22	0.755				SPC24
MCM3	6p12	minichromosome maintenance complex component 3	0.754				SPIN4
WDR76	15q15.3	WD repeat domain 76	0.754				SRGAP1
CENPM	22q13.2	centromere protein M	0.752				SSRP1
NEK2	1q32.3	NIMA related kinase 2	0.751				STIL
RCC1	1p35.3	regulator of chromosome condensation 1	0.749				SUV39H1
C16orf59	16p13.3	chromosome 16 open reading frame 59	0.748				SUZ12
KIF4B	5q33.2	kinesin family member 4B	0.748				TIMELESS
POLE	12q24.3	DNA polymerase epsilon, catalytic subunit	0.744				TMPO
CDC7	1p22	cell division cycle 7	0.743				TOP2A
CLSPN	1p34.3	claspin	0.743				TOPBP1
ATAD5	17q11.2	ATPase family, AAA domain containing 5	0.742				TP73
RACGAP1	12q13.12	Rac GTPase activating protein 1	0.741				TRA2B
KNTC1	12q24.31	kinetochore associated 1	0.74				TROAP
RFWD3	16q23.1	ring finger and WD repeat domain 3	0.74				U2AF2
TRIP13	5p15	thyroid hormone receptor interactor 13	0.74				UBE2C
MND1	4q31.3	meiotic nuclear divisions 1	0.739				UHRF1
RAD51AP1	12p13.2-p13.1	RAD51 associated protein 1	0.739				USP1
MCM8	20p12.3	minichromosome maintenance 8 homologous recombination repair factor	0.737				WDHD1
SOX11	2p25	SRY-box 11	0.737				WDR76
TYMS	18p11.31-p11.21	thymidylate synthetase	0.736				ZNF43
MCM4	8q12-q13	minichromosome maintenance complex component 4	0.735				ZWILCH
MYB	6q22-q23	MYB proto-oncogene, transcription factor	0.735				ZWINT
PTTG1	5q35.1	pituitary tumor-transforming 1	0.734				AAGAB
GINS2	16q24.1	GINS complex subunit 2	0.731				ADGRA3
GPC2	7q22.1	glypican 2	0.731				AGO2
MCM6	2q14-q21	minichromosome maintenance complex component 6	0.731				ALDH16A1
RTKN2	10q21.3	rhotekin 2	0.731				ALYREF
CEP55	10q24.1	centrosomal protein 55	0.729				AMOT
PRR11	17q23.2	proline rich 11	0.727				ARHGAP26
CDCA3	12p13.31	cell division cycle associated 3	0.726				ASRGL1
DEPDC1	1p31.2	DEP domain containing 1	0.726				BLM
C2orf48	2p25.1	chromosome 2 open reading frame 48	0.725				BORA
DBF4	7q21.3	DBF4 zinc finger	0.721				BRI3BP
FAM83D	20q11.23	family with sequence similarity 83 member D	0.72				C12orf49
FANCA	16q24.3	Fanconi anemia complementation group A	0.719				CABLES1
OIP5	15q14	Opa interacting protein 5	0.719				CADM1
FANCE	6p21.31	Fanconi anemia complementation group E	0.717				CALM2
GINS4	8p11.21	GINS complex subunit 4	0.717				CALM3
SMC4	3q26.1	structural maintenance of chromosomes 4	0.717				CAPN7
SOX4	6p22.3	SRY-box 4	0.717				CASC5
CASP2	7q34-q35	caspase 2	0.715				CBL
NT5DC2	3p21.1	5'-nucleotidase domain containing 2	0.715				CBX3
SPC24	19p13.2	SPC24, NDC80 kinetochore complex component	0.714				CCNA1
TK1	17q23.2-q25.3	thymidine kinase 1	0.714				CENPU
POC1A	3p21.2	POC1 centriolar protein A	0.713				CEP97
CCNF	16p13.3	cyclin F	0.712				CHAMP1
PPM1D	17q23.3	protein phosphatase, Mg2+/Mn2+ dependent 1D	0.712				CIT
MCM5	22q13.1-q13.2	minichromosome maintenance complex component 5	0.711				CMSS1
CCNE2	8q22.1	cyclin E2	0.71				CNR1
DCLRE1B	1p11.1	DNA cross-link repair 1B	0.71				CORO2B
HNRNPAB	5q35.3	heterogeneous nuclear ribonucleoprotein A/B	0.71				CRY1
C18orf54	18q21	chromosome 18 open reading frame 54	0.709				DAPK2
HMMR	5q34	hyaluronan mediated motility receptor	0.709				DDX10
RAF1	3p25	Raf-1 proto-oncogene, serine/threonine kinase	0.709				DERL2
HAUS8	19p13.11	HAUS augmin like complex subunit 8	0.708				DNAAF5
C1orf106	1q32.1	chromosome 1 open reading frame 106	0.706				DTX3L
CENPK	5q12.3	centromere protein K	0.706				EIF4G2
TACC3	4p16.3	transforming acidic coiled-coil containing protein 3	0.704				ELOVL6
ZNF300	5q33.1	zinc finger protein 300	0.703				EML5
KIAA0101	15q22	KIAA0101	0.702				EPS8
SMC2	9q31.1	structural maintenance of chromosomes 2	0.702				EXPH5
TCF19	6p21.3	transcription factor 19	0.7				FAM126A
RBL1	20q11.23	RB transcriptional corepressor like 1	0.698				FGD5-AS1
CHAF1A	19p13.3	chromatin assembly factor 1 subunit A	0.697				FGFR1
CENPO	2p23.3	centromere protein O	0.695				FGFR3
GINS1	20p11.21	GINS complex subunit 1	0.695				GAP43
POLD1	19q13.3	DAN polymerase delta 1, catalytic subunit	0.695				GFRA1
SSRP1	11q12	structure specific recognition protein 1	0.695				GGCT
MYBL1	8q22	MYB proto-oncogene like 1	0.692				GMPPB
HN1L	16p13.3	hematological and neurological expressed 1-like	0.691				GNG11
RNASEH2A	19p13.13	ribonuclease H2 subunit A	0.691				GPD2
CCDC15	11q24.2	coiled-coil domain containing 15	0.689				GPN3
CDK2	12q13.2	cyclin dependent kinase 2	0.689				GRHL1
KPNA2	17q24.2	karyopherin subunit alpha 2	0.689				GRIA4
POLD3	11q14	DNA polymerase delta 3, accessory subunit	0.688				HAUS2
FAM72A	1q32.1	family with sequence similarity 72 member A	0.687				ICMT
NCAPD3	11q25	non-SMC condensin II complex subunit D3	0.686				IFI44L
RFC4	3q27	replication factor C subunit 4	0.685				IPO5
TMEM97	17q11.2	transmembrane protein 97	0.68				JADE1
TP73	1p36.3	tumor protein p73	0.679				KCNMB4
C5orf34	5p12	chromosome 5 open reading frame 34	0.678				KCTD12
FANCG	9p13	Fanconi anemia complementation group G	0.678				KITLG
GINS3	16q21	GINS complex subunit 3	0.678				KLHDC8A
BRCA2	13q13.1	BRCA2, DNA repair associated	0.677				KRBOX4
MAD2L1	4q27	MAD2 mitotic arrest deficient-like 1 (yeast)	0.674				LIFR
KIAA0922	4q31.3	KIAA0922	0.67				LRRC16A
POLE2	14q21-q22	DNA polymerase epsilon 2, accessory subunit	0.67				LRRC8B
DNA2	10q21.3-q22.1	DNA replication helicase/nuclease 2	0.668				LRRC8C
HMGB3	Xq28	high mobility group box 3	0.667				LRRC8D
CCNB1	5q12	cyclin B1	0.665				LSM3
PSMC3IP	17q21.2	PSMC3 interacting protein	0.665				LSM5
SNRPA	19q13.1	small nuclear ribonucleoprotein polypeptide A	0.665				MAGI3
PHACTR4	1p35.2	phosphatase and actin regulator 4	0.664				MEST
TCF3	19p13.3	transcription factor 3	0.664				METTL7A
YBX1	1p34	Y-box binding protein 1	0.663				MIOS
MXD3	5q35.3	MAX dimerization protein 3	0.662				MRM2
FEN1	11q12	flap structure-specific endonuclease 1	0.661				MZT1
PTBP1	19p13.3	polypyrimidine tract binding protein 1	0.66				NEMP1
SFPQ	1p34.3	splicing factor proline and glutamine rich	0.659				NGRN
XKR5	8p23.1	XK related 5	0.658				NR3C1
LMNB2	19p13.3	lamin B2	0.657				NRCAM
NRM	6p21.3	nurim (nuclear envelope membrane protein)	0.656				NSUN5
SMARCC1	3p21.31	SWI/SNF related, matrix associated, actin dependent regulator of chromatin subfamily c member 1	0.656				NTRK3
C19orf57	19p13.12	chromosome 19 open reading frame 57	0.654				NUDT15
CKAP2	13q14	cytoskeleton associated protein 2	0.65				OAS3
PRIM1	12q13.3	primase (DNA) subunit 1	0.65				ORAI1
DNMT1	19p13.2	DNA methyltransferase 1	0.649				PAICS
INTS7	1q32.3	integrator complex subunit 7	0.649				PARPBP
MTA2	11q12-q13.1	metastasis associated 1 family member 2	0.649				PDHX
PCGF2	17q12	polycomb group ring finger 2	0.649				PKP2
WDHD1	14q22.2	WD repeat and HMG-box DNA binding protein 1	0.648				PLA2G16
KDM1A	1p36.12	lysine demethylase 1A	0.646				PLS1
PIF1	15q22.1	PIF1 5'-to-3' DNA helicase	0.646				PLSCR1
RBMX	Xq26	RNA binding motif protein, X-linked	0.646				PPAT
NASP	1p34.1	nuclear autoantigenic sperm protein	0.645				PPIA
GPSM2	1p13.3	G-protein signaling modulator 2	0.644				PPL
C4orf46	4q32.1	chromosome 4 open reading frame 46	0.643				PPP1CA
RBM14	11q13.2	RNA binding motif protein 14	0.642				PRKAR2A
DEK	6p23	DEK proto-oncogene	0.641				PRPF19
LIMD1	3p21.31	LIM domains containing 1	0.64				PTPRD
LIN9	1q42	lin-9 DREAM MuvB core complex component	0.64				PTPRN2
SOX12	20p13	SRY-box 12	0.64				RAB8A
KIF24	9p13.3	kinesin family member 24	0.639				RAP1GAP2
ODC1	2p25	ornithine decarboxylase 1	0.639				RDX
RRM1	11p15.5	ribonucleotide reductase catalytic subunit M1	0.639				REEP1
FBXO43	8q22.3	F-box protein 43	0.637				RIC8B
CDKAL1	6p22.2	CDK5 regulatory subunit associated protein 1 like 1	0.636				RNF169
CDCA4	14q32.33	cell division cycle associated 4	0.634				RNF182
GJC1	17q21.31	gap junction protein gamma 1	0.634				RPA3
MARCKSL1	1p35.1	MARCKS like 1	0.634				RTTN
PCNA	20p13-p12.3	proliferating cell nuclear antigen	0.634				RYBP
POLA1	Xp22.1-p21.3	DNA polymerase alpha 1, catalytic subunit	0.632				SACM1L
C21orf58	21q22.3	chromosome 21 open reading frame 58	0.631				SACS
NUDT1	7p22	nudix hydrolase 1	0.63				SAPCD2
KIAA1524	3q13.13	KIAA1524	0.627				SERPINB8
SCML2	Xp22	sex comb on midleg-like 2 (Drosophila)	0.627				SETD1B
CENPN	16q23.2	centromere protein N	0.626				SF3B2
LBR	1q42.1	lamin B receptor	0.626				SGO1
ATRIP	3p21.31	ATR interacting protein	0.625				SLC4A8
HNRNPA0	5q31	heterogeneous nuclear ribonucleoprotein A0	0.625				SLFN11
SPSB4	3q23	splA/ryanodine receptor domain and SOCS box containing 4	0.625				SMCHD1
CKS2	9q22	CDC28 protein kinase regulatory subunit 2	0.624				SOCS3
DAXX	6p21.3	death domain associated protein	0.624				SOGA1
DSN1	20q11.23	DSN1 homolog, MIS12 kinetochore complex component	0.624				SRSF1
CHD7	8q12.2	chromodomain helicase DNA binding protein 7	0.623				SRSF2
USP1	1p31.3	ubiquitin specific peptidase 1	0.623				SRSF3
BRCA1	17q21.31	BRCA1, DNA repair associated	0.622				SRSF7
E2F7	12q21.1	E2F transcription factor 7	0.621				SSH2
ZBTB12	6p21.31	zinc finger and BTB domain containing 12	0.621				STAG1
RFC5	12q24.3	replication factor C subunit 5	0.62				STAMBPL1
SPATA5	4q28.1	spermatogenesis associated 5	0.62				STARD3NL
GEN1	2p24.2	GEN1, Holliday junction 5' flap endonuclease	0.619				STIP1
ARHGAP11B	15q13.2	Rho GTPase activating protein 11B	0.616				STMN3
LIG1	19q13.33	DNA ligase 1	0.616				STT3B
SETDB1	1q21	SET domain bifurcated 1	0.615				TACC1
SFT2D3	2q14.3	SFT2 domain containing 3	0.615				TFAP2C
C14orf93	14q11.1	chromosome 14 open reading frame 93	0.614				TMEM106A
RFC3	13q13.2	replication factor C subunit 3	0.614				TMEM209
NEURL1B	5q35.1	neuralized E3 ubiquitin protein ligase 1B	0.612				TNIK
FAM110A	20p13	family with sequence similarity 110 member A	0.611				TOE1
MAZ	16p11.2	MYC associated zinc finger protein	0.611				TRIM47
RMI1	9q22.1	RecQ mediated genome instability 1	0.61				TUBA1B
HNRNPD	4q21	heterogeneous nuclear ribonucleoprotein D	0.607				TUBB2A
NUP188	9q34.13	nucleoporin 188	0.607				TUBB4B
HNRNPL	19q13.2	heterogeneous nuclear ribonucleoprotein L	0.606				TUBGCP3
NUP205	7q31.32	nucleoporin 205	0.606				UBA2
RCOR2	11q13.1	REST corepressor 2	0.606				UNG
HNRNPH1	5q35.3	heterogeneous nuclear ribonucleoprotein H1 (H)	0.604				UPF1
SH3BP4	2q37.1-q37.2	SH3 domain binding protein 4	0.604				VCAM1
BARD1	2q35	BRCA1 associated RING domain 1	0.603				WLS
H2AFX	11q23.3	H2A histone family member X	0.603				WNT7B
TOPBP1	3q22.1	topoisomerase (DNA) II binding protein 1	0.603				YEATS4
BAZ1A	14q13.2	bromodomain adjacent to zinc finger domain 1A	0.602				ZFP3
CCDC18	1p22.1	coiled-coil domain containing 18	0.602				ZNF436
CDH24	14q11.2	cadherin 24	0.602				ZNF542P
SAMD1	19p13.13	sterile alpha motif domain containing 1	0.602
CHEK2	22q12.1	checkpoint kinase 2	0.601
HMGN2	1p36.1	high mobility group nucleosomal binding domain 2	0.601
UBE2T	1q32.1	ubiquitin conjugating enzyme E2 T	0.601
ANP32B	9q22.32	acidic nuclear phosphoprotein 32 family member B	0.6
RNF122	8p12	ring finger protein 122	0.6
ZNF3	7q22.1	zinc finger protein 3	0.6
PYCR1	17q25.3	pyrroline-5-carboxylate reductase 1	0.599
SUV39H1	Xp11.23	suppressor of variegation 3-9 homolog 1	0.599
AAAS	12q13	aladin WD repeat nucleoporin	0.598
BEND3	6q21	BEN domain containing 3	0.598
C1orf112	1q24.2	chromosome 1 open reading frame 112	0.596
CNOT10	3p23	CCR4-NOT transcription complex subunit 10	0.595
XPO5	6p21.1	exportin 5	0.595
C10orf2	10q24	chromosome 10 open reading frame 2	0.594
DDX11	12p11.21	DEAD/H-box helicase 11	0.594
SCLT1	4q28.2	sodium channel and clathrin linker 1	0.594
CEP152	15q21.1	centrosomal protein 152	0.593
SUV39H2	10p13	suppressor of variegation 3-9 homolog 2	0.593
ZNF93	19p12	zinc finger protein 93	0.592	2.22e-16	4.44e-12
RBM12	20q11.21	RNA binding motif protein 12	0.59	2.22e-16	4.44e-12
DSCC1	8q24.12	DNA replication and sister chromatid cohesion 1	0.588	4.44e-16	8.88e-12
SENP1	12q13.11	SUMO1/sentrin specific peptidase 1	0.588	4.44e-16	8.88e-12
EPHB2	1p36.1-p35	EPH receptor B2	0.587	4.44e-16	8.88e-12
MEX3D	19p13.3	mex-3 RNA binding family member D	0.587	4.44e-16	8.88e-12
CDCA7L	7p15.3	cell division cycle associated 7 like	0.586	4.44e-16	8.88e-12
NUP155	5p13.1	nucleoporin 155	0.585	4.44e-16	8.88e-12
CHTF18	16p13.3	chromosome transmission fidelity factor 18	0.584	4.44e-16	8.88e-12
DKC1	Xq28	dyskerin pseudouridine synthase 1	0.584	4.44e-16	8.88e-12
ZNF286A	17p11.2	zinc finger protein 286A	0.583	4.44e-16	8.88e-12
FOXD3	1p31.3	forkhead box D3	0.581	8.88e-16	1.78e-11
URB2	1q42.13	URB2 ribosome biogenesis 2 homolog (S. cerevisiae)	0.581	8.88e-16	1.78e-11
ILF3	19p13.2	interleukin enhancer binding factor 3	0.58	8.88e-16	1.78e-11
SASS6	1p21.3	SAS-6 centriolar assembly protein	0.579	8.88e-16	1.78e-11
IGSF9	1q22-q23	immunoglobulin superfamily member 9	0.578	1.33e-15	2.66e-11
CSTF2	Xq22.1	cleavage stimulation factor subunit 2	0.577	1.33e-15	2.66e-11
MAPK7	17p11.2	mitogen-activated protein kinase 7	0.576	1.55e-15	3.11e-11
CENPW	6q22.32	centromere protein W	0.575	1.78e-15	3.55e-11
NVL	1q42.11	nuclear VCP-like	0.574	2e-15	3.99e-11
RBM10	Xp11.3	RNA binding motif protein 10	0.574	2e-15	3.99e-11
ZBTB5	9p13.1	zinc finger and BTB domain containing 5	0.574	2.22e-15	4.44e-11
ZWILCH	15q22.31	zwilch kinetochore protein	0.574	2.22e-15	4.44e-11
INTS9	8p21.1	integrator complex subunit 9	0.573	2.44e-15	4.88e-11
SMARCD1	12q13-q14	SWI/SNF related, matrix associated, actin dependent regulator of chromatin, subfamily d, member 1	0.573	2.22e-15	4.44e-11
CDKN3	14q22	cyclin dependent kinase inhibitor 3	0.572	2.66e-15	5.33e-11
KHDRBS1	1p32	KH RNA binding domain containing, signal transduction associated 1	0.572	2.66e-15	5.33e-11
SKP2	5p13	S-phase kinase-associated protein 2, E3 ubiquitin protein ligase	0.572	2.66e-15	5.33e-11
DHX9	1q25	DEAH-box helicase 9	0.57	3.77e-15	7.54e-11
FOXN4	12q24.12	forkhead box N4	0.57	3.77e-15	7.54e-11
SPIN4	Xq11.1	spindlin family member 4	0.569	4.44e-15	8.88e-11
FIGNL1	7p12.2	fidgetin like 1	0.567	5.55e-15	1.11e-10
SF3A2	19p13.3	splicing factor 3a subunit 2	0.567	5.77e-15	1.15e-10
TRIM28	19q13.4	tripartite motif containing 28	0.567	5.33e-15	1.07e-10
GLCCI1	7p22.2	glucocorticoid induced 1	0.566	6.22e-15	1.24e-10
GAS2L3	12q23.1	growth arrest specific 2 like 3	0.565	7.55e-15	1.51e-10
HAUS5	19q13.12	HAUS augmin like complex subunit 5	0.565	7.11e-15	1.42e-10
SF3B3	16q22	splicing factor 3b subunit 3	0.565	7.11e-15	1.42e-10
BLMH	17q11.2	bleomycin hydrolase	0.563	8.88e-15	1.78e-10
WHSC1	4p16.3	Wolf-Hirschhorn syndrome candidate 1	0.563	8.88e-15	1.78e-10
DCPS	11q24	decapping enzyme, scavenger	0.562	1.07e-14	2.13e-10
SBK1	16p11.2	SH3 domain binding kinase 1	0.562	1.09e-14	2.17e-10
INTS4	11q14.1	integrator complex subunit 4	0.561	1.15e-14	2.31e-10
NUP93	16q13	nucleoporin 93	0.561	1.24e-14	2.49e-10
POLR2D	2q21	RNA polymerase II subunit D	0.561	1.2e-14	2.4e-10
CCDC150	2q33.1	coiled-coil domain containing 150	0.56	1.29e-14	2.57e-10
C19orf48	19q13.33	chromosome 19 open reading frame 48	0.559	1.55e-14	3.11e-10
PKN3	9q34.13	protein kinase N3	0.559	1.49e-14	2.97e-10
TRIM24	7q32-q34	tripartite motif containing 24	0.559	1.51e-14	3.02e-10
POLR3D	8q21	RNA polymerase III subunit D	0.558	1.71e-14	3.42e-10
HNRNPR	1p36.12	heterogeneous nuclear ribonucleoprotein R	0.557	1.95e-14	3.91e-10
PHF6	Xq26	PHD finger protein 6	0.557	2.13e-14	4.26e-10
SF3B4	1q21.2	splicing factor 3b subunit 4	0.557	2e-14	3.99e-10
TEX10	9q31.1	testis expressed 10	0.557	2.13e-14	4.26e-10
LRRC59	17q21.33	leucine rich repeat containing 59	0.556	2.44e-14	4.88e-10
MASTL	10p12.1	microtubule associated serine/threonine kinase like	0.556	2.26e-14	4.53e-10
CMTM1	16q22.1	CKLF like MARVEL transmembrane domain containing 1	0.555	2.64e-14	5.28e-10
CPXM1	20p13	carboxypeptidase X (M14 family), member 1	0.555	2.62e-14	5.24e-10
MBTD1	17q21.33	mbt domain containing 1	0.554	2.89e-14	5.77e-10
ARHGAP17	16p12.2-p12.1	Rho GTPase activating protein 17	0.552	3.73e-14	7.46e-10
LAPTM4B	8q22.1	lysosomal protein transmembrane 4 beta	0.552	4.09e-14	8.17e-10
MSH6	2p16	mutS homolog 6	0.552	3.82e-14	7.63e-10
SALL3	18q23	spalt like transcription factor 3	0.551	4.29e-14	8.56e-10
ELAVL1	19p13.2	ELAV like RNA binding protein 1	0.55	4.77e-14	9.54e-10
GPR161	1q23.3	G protein-coupled receptor 161	0.55	5.17e-14	1.03e-09
RAVER1	19p13.2	ribonucleoprotein, PTB binding 1	0.55	5.28e-14	1.06e-09
DNMT3B	20q11.2	DNA methyltransferase 3 beta	0.549	5.6e-14	1.12e-09
FANCB	Xp22.2	Fanconi anemia complementation group B	0.549	5.46e-14	1.09e-09
MKRN3	15q11-q13	makorin ring finger protein 3	0.549	5.37e-14	1.07e-09
MKS1	17q21-q24	Meckel syndrome, type 1	0.549	5.8e-14	1.16e-09
RBM15B	3p21.1	RNA binding motif protein 15B	0.549	5.4e-14	1.08e-09
TRA2B	3q26.2-q27	transformer 2 beta homolog (Drosophila)	0.549	5.4e-14	1.08e-09
TRAF4	17q11-q21.3	TNF receptor associated factor 4	0.549	5.68e-14	1.14e-09
U2AF1	21q22.3	U2 small nuclear RNA auxiliary factor 1	0.549	5.73e-14	1.14e-09
BYSL	6p21.1	bystin like	0.548	6.62e-14	1.32e-09
CNOT6	5q35.3	CCR4-NOT transcription complex subunit 6	0.548	6.68e-14	1.34e-09
DVL2	17p13.1	dishevelled segment polarity protein 2	0.548	6.51e-14	1.3e-09
EIF4EBP1	8p12	eukaryotic translation initiation factor 4E binding protein 1	0.548	6.39e-14	1.28e-09
PHF19	9q34.11	PHD finger protein 19	0.548	6.08e-14	1.22e-09
SLC25A13	7q21.3	solute carrier family 25 member 13	0.548	6.02e-14	1.2e-09
MMP15	16q13	matrix metallopeptidase 15	0.547	7.37e-14	1.47e-09
NOTCH1	9q34.3	notch 1	0.547	7.42e-14	1.48e-09
PRPF38A	1p32.3	pre-mRNA processing factor 38A	0.547	7.46e-14	1.49e-09
MNX1	7q36	motor neuron and pancreas homeobox 1	0.546	7.77e-14	1.55e-09
NUP160	11p11.12	nucleoporin 160	0.546	7.77e-14	1.55e-09
PLEKHG2	19q13.2	pleckstrin homology and RhoGEF domain containing G2	0.546	8.17e-14	1.63e-09
VANGL2	1q23.2	VANGL planar cell polarity protein 2	0.546	8.28e-14	1.66e-09
DCAF7	17q23.3	DDB1 and CUL4 associated factor 7	0.545	9.24e-14	1.85e-09
UBTD2	5q35.1	ubiquitin domain containing 2	0.545	9.37e-14	1.87e-09
PFAS	17p13.1	phosphoribosylformylglycinamidine synthase	0.544	1.05e-13	2.11e-09
CEP78	9q21.2	centrosomal protein 78	0.542	1.36e-13	2.72e-09
CTPS2	Xp22	CTP synthase 2	0.542	1.32e-13	2.64e-09
DNAJC9	10q22.3	DnaJ heat shock protein family (Hsp40) member C9	0.541	1.56e-13	3.12e-09
HNRNPM	19p13.2	heterogeneous nuclear ribonucleoprotein M	0.541	1.59e-13	3.17e-09
HMGN1	21q22.3	high mobility group nucleosome binding domain 1	0.54	1.79e-13	3.58e-09
HNRNPUL1	19q13.2	heterogeneous nuclear ribonucleoprotein U like 1	0.54	1.73e-13	3.45e-09
KCTD5	16p13.3	potassium channel tetramerization domain containing 5	0.54	1.83e-13	3.65e-09
ELF2	4q28	E74 like ETS transcription factor 2	0.539	1.99e-13	3.98e-09
MSH5	6p21.3	mutS homolog 5	0.539	2.05e-13	4.09e-09
REPIN1	7q36.1	replication initiator 1	0.539	1.84e-13	3.68e-09
ZSWIM4	19p13.13	zinc finger SWIM-type containing 4	0.539	1.86e-13	3.71e-09
C2orf68	2p11.2	chromosome 2 open reading frame 68	0.538	2.32e-13	4.63e-09
GART	21q22.11	phosphoribosylglycinamide formyltransferase, phosphoribosylglycinamide synthetase, phosphoribosylaminoimidazole synthetase	0.538	2.28e-13	4.55e-09
LIG3	17q11.2-q12	DNA ligase 3	0.538	2.08e-13	4.15e-09
MAD2L2	1p36	MAD2 mitotic arrest deficient-like 2 (yeast)	0.538	2.27e-13	4.54e-09
UBE2I	16p13.3	ubiquitin conjugating enzyme E2 I	0.538	2.22e-13	4.44e-09
ZNF764	16p11.2	zinc finger protein 764	0.538	2.32e-13	4.63e-09
AMMECR1L	2q21	AMMECR1 like	0.537	2.54e-13	5.07e-09
EDC3	15q24.1	enhancer of mRNA decapping 3	0.537	2.42e-13	4.84e-09
MAPRE1	20q11.1-q11.3	microtubule associated protein RP/EB family member 1	0.537	2.62e-13	5.24e-09
RBBP8	18q11.2	RB binding protein 8, endonuclease	0.537	2.39e-13	4.77e-09
SMARCE1	17q21.2	SWI/SNF related, matrix associated, actin dependent regulator of chromatin, subfamily e, member 1	0.537	2.49e-13	4.98e-09
TUBG1	17q21.31	tubulin gamma 1	0.537	2.35e-13	4.7e-09
UCK2	1p32	uridine-cytidine kinase 2	0.537	2.5e-13	5e-09
CNTLN	9p22.2-p22.1	centlein	0.536	2.66e-13	5.31e-09
E2F3	6p22	E2F transcription factor 3	0.536	2.73e-13	5.46e-09
HOXD3	2q31.1	homeobox D3	0.536	2.77e-13	5.53e-09
SUZ12	17q21	SUZ12 polycomb repressive complex 2 subunit	0.535	3.26e-13	6.52e-09
FHDC1	4q31.3	FH2 domain containing 1	0.534	3.4e-13	6.79e-09
SMC1A	Xp11.22-p11.21	structural maintenance of chromosomes 1A	0.534	3.71e-13	7.42e-09
TCF12	15q21	transcription factor 12	0.534	3.61e-13	7.21e-09
NUP62	19q13.33	nucleoporin 62	0.533	3.96e-13	7.92e-09
TOP3A	17p11.2	topoisomerase (DNA) III alpha	0.533	3.85e-13	7.69e-09
DBN1	5q35.3	drebrin 1	0.532	4.29e-13	8.57e-09
SYCE2	19p13.13	synaptonemal complex central element protein 2	0.532	4.35e-13	8.7e-09
VEZF1	17q22	vascular endothelial zinc finger 1	0.532	4.41e-13	8.81e-09
ZNF682	19p12	zinc finger protein 682	0.532	4.54e-13	9.07e-09
TFAP4	16p13	transcription factor AP-4 (activating enhancer binding protein 4)	0.531	5.15e-13	1.03e-08
ZNF548	19q13.43	zinc finger protein 548	0.531	5e-13	9.98e-09
CENPL	1q25.1	centromere protein L	0.53	5.43e-13	1.08e-08
NOL11	17q24.2	nucleolar protein 11	0.529	6.75e-13	1.35e-08
CENPJ	13q12.12	centromere protein J	0.528	7.32e-13	1.46e-08
HAND2	4q34.1	heart and neural crest derivatives expressed 2	0.528	7.17e-13	1.43e-08
MAML2	11q	mastermind like transcriptional coactivator 2	0.528	7.28e-13	1.46e-08
ZNF212	7q36.1	zinc finger protein 212	0.528	7.26e-13	1.45e-08
PPM1G	2p23.3	protein phosphatase, Mg2+/Mn2+ dependent 1G	0.527	8e-13	1.6e-08
UNK	17q25.3	unkempt family zinc finger	0.527	7.96e-13	1.59e-08
ZBTB8B	1p35.1	zinc finger and BTB domain containing 8B	0.526	9.5e-13	1.9e-08
ZNF250	8q24.3	zinc finger protein 250	0.526	9.04e-13	1.81e-08
ZBED4	22q13.33	zinc finger BED-type containing 4	0.525	1.06e-12	2.13e-08
ZNF311	6p21.33	zinc finger protein 311	0.525	1.03e-12	2.07e-08
ZNF74	22q11.2	zinc finger protein 74	0.524	1.16e-12	2.31e-08
FUS	16p11.2	FUS RNA binding protein	0.523	1.37e-12	2.74e-08
EIF4A3	17q25.3	eukaryotic translation initiation factor 4A3	0.522	1.47e-12	2.94e-08
GSX1	13q12.2	GS homeobox 1	0.522	1.41e-12	2.82e-08
ATP6V0A2	12q24.31	ATPase H+ transporting V0 subunit a2	0.521	1.58e-12	3.16e-08
GTF3C2	2p23.3	general transcription factor IIIC subunit 2	0.521	1.68e-12	3.35e-08
ZNF473	19q13.33	zinc finger protein 473	0.52	1.78e-12	3.56e-08
DPH2	1p34	DPH2 homolog	0.519	2.03e-12	4.06e-08
POLR1B	2q13	RNA polymerase I subunit B	0.519	2.14e-12	4.27e-08
TAF5L	1q42.11-q42.3	TATA-box binding protein associated factor 5 like	0.519	2.1e-12	4.2e-08
DOLPP1	9q34.1	dolichyldiphosphatase 1	0.518	2.42e-12	4.83e-08
ZIK1	19q13.43	zinc finger protein interacting with K protein 1	0.518	2.27e-12	4.54e-08
GTF2IRD1	7q11.23	GTF2I repeat domain containing 1	0.517	2.49e-12	4.97e-08
HIRIP3	16p12.1	HIRA interacting protein 3	0.517	2.53e-12	5.05e-08
PATZ1	22q12.2	POZ/BTB and AT hook containing zinc finger 1	0.517	2.56e-12	5.11e-08
CDC25B	20p13	cell division cycle 25B	0.516	2.98e-12	5.96e-08
XRCC5	2q35	X-ray repair cross complementing 5	0.516	2.88e-12	5.76e-08
BUD13	11q23.3	BUD13 homolog	0.515	3.27e-12	6.53e-08
HIST1H2BH	6p22.2	histone cluster 1, H2bh	0.515	3.13e-12	6.25e-08
MDC1	6p21.3	mediator of DNA damage checkpoint 1	0.515	3.09e-12	6.17e-08
CASK	Xp11.4	calcium/calmodulin dependent serine protein kinase	0.514	3.5e-12	6.99e-08
DOT1L	19p13.3	DOT1 like histone lysine methyltransferase	0.514	3.74e-12	7.48e-08
EFS	14q11.2	embryonal Fyn-associated substrate	0.514	3.51e-12	7.02e-08
LYAR	4p16.3	Ly1 antibody reactive	0.514	3.43e-12	6.86e-08
HNRNPA1	12q13.1	heterogeneous nuclear ribonucleoprotein A1	0.513	4.2e-12	8.4e-08
ILF2	1q21.3	interleukin enhancer binding factor 2	0.513	4.19e-12	8.37e-08
CCNJL	5q33.3	cyclin J like	0.512	4.71e-12	9.41e-08
DHX15	4p15.3	DEAH-box helicase 15	0.512	4.73e-12	9.45e-08
MCPH1	8p23.1	microcephalin 1	0.512	4.28e-12	8.56e-08
NDE1	16p13.11	nudE neurodevelopment protein 1	0.512	4.33e-12	8.65e-08
STK38	6p21	serine/threonine kinase 38	0.512	4.65e-12	9.29e-08
DCX	Xq22.3-q23	doublecortin	0.511	4.83e-12	9.66e-08
ZMYND19	9q34.3	zinc finger MYND-type containing 19	0.511	5e-12	9.99e-08
DBF4B	17q21.31	DBF4 zinc finger B	0.51	5.78e-12	1.16e-07
RBM4	11q13	RNA binding motif protein 4	0.51	5.65e-12	1.13e-07
SRRT	7q21	serrate, RNA effector molecule	0.51	5.56e-12	1.11e-07
ANGPTL2	9q34	angiopoietin like 2	0.509	6.55e-12	1.31e-07
HDAC2	6q21	histone deacetylase 2	0.509	6.12e-12	1.22e-07
NFIB	9p24.1	nuclear factor I B	0.509	5.99e-12	1.2e-07
SEPHS1	10p14	selenophosphate synthetase 1	0.509	6.39e-12	1.28e-07
HNRNPA1L2	13q14.3	heterogeneous nuclear ribonucleoprotein A1-like 2	0.508	7.08e-12	1.41e-07
MYCN	2p24.3	v-myc avian myelocytomatosis viral oncogene neuroblastoma derived homolog	0.508	6.87e-12	1.37e-07
PHF2	9q22	PHD finger protein 2	0.508	6.92e-12	1.38e-07
RUVBL1	3q21	RuvB like AAA ATPase 1	0.508	7.13e-12	1.42e-07
ZNF131	5p12	zinc finger protein 131	0.508	7.41e-12	1.48e-07
AATF	17q12	apoptosis antagonizing transcription factor	0.507	7.82e-12	1.56e-07
MPHOSPH9	12q24	M-phase phosphoprotein 9	0.507	7.76e-12	1.55e-07
ZNF620	3p21.33	zinc finger protein 620	0.507	8.19e-12	1.64e-07
CTCF	16q22.1	CCCTC-binding factor	0.506	9.22e-12	1.84e-07
DHX8	17q21.31	DEAH-box helicase 8	0.506	9.07e-12	1.81e-07
KDM2B	12q24.31	lysine demethylase 2B	0.505	1.02e-11	2.04e-07
NEDD1	12q23.1	neural precursor cell expressed, developmentally down-regulated 1	0.505	9.47e-12	1.89e-07
VRK1	14q32.2	vaccinia related kinase 1	0.505	9.3e-12	1.86e-07
WDR3	1p12	WD repeat domain 3	0.505	9.9e-12	1.98e-07
IGF2BP3	7p15.3	insulin like growth factor 2 mRNA binding protein 3	0.504	1.09e-11	2.19e-07
TCF7L1	2p11.2	transcription factor 7 like 1	0.504	1.12e-11	2.24e-07
DONSON	21q22.1	downstream neighbor of SON	0.503	1.21e-11	2.42e-07
EEPD1	7p14.2	endonuclease/exonuclease/phosphatase family domain containing 1	0.503	1.25e-11	2.5e-07
HDGF	1q23.1	hepatoma-derived growth factor	0.503	1.26e-11	2.52e-07
TAF4	20q13.33	TATA-box binding protein associated factor 4	0.503	1.17e-11	2.33e-07
TMEM79	1q22	transmembrane protein 79	0.503	1.27e-11	2.54e-07
BUB3	10q24	BUB3, mitotic checkpoint protein	0.502	1.35e-11	2.7e-07
GTF3C5	9q34.13	general transcription factor IIIC subunit 5	0.502	1.29e-11	2.58e-07
CDK4	12q14.1	cyclin dependent kinase 4	0.501	1.46e-11	2.92e-07
H1FX	3q21.3	H1 histone family member X	0.501	1.58e-11	3.15e-07
H2AFV	7p13	H2A histone family member V	0.501	1.48e-11	2.95e-07
ADNP	20q13.13	activity dependent neuroprotector homeobox	0.5	1.69e-11	3.39e-07
DCHS1	11p15.4	dachsous cadherin-related 1	0.5	1.61e-11	3.22e-07
GEMIN4	17p13.3	gem nuclear organelle associated protein 4	0.5	1.65e-11	3.31e-07
CCDC14	3q21.1	coiled-coil domain containing 14	0.499	1.97e-11	3.94e-07
EHMT1	9q34.3	euchromatic histone lysine methyltransferase 1	0.499	1.9e-11	3.79e-07
MAML1	5q35	mastermind like transcriptional coactivator 1	0.499	1.9e-11	3.8e-07
NCOA5	20q13.12	nuclear receptor coactivator 5	0.499	1.88e-11	3.75e-07
SARM1	17q11	sterile alpha and TIR motif containing 1	0.498	2.03e-11	4.06e-07
ACTL6A	3q26.33	actin like 6A	0.497	2.26e-11	4.52e-07
ARL6IP6	2q23	ADP ribosylation factor like GTPase 6 interacting protein 6	0.497	2.32e-11	4.64e-07
KIAA1958	9q33.1	KIAA1958	0.497	2.38e-11	4.76e-07
PAXIP1	7q36	PAX interacting protein 1	0.497	2.43e-11	4.86e-07
TRIM27	6p22	tripartite motif containing 27	0.497	2.27e-11	4.53e-07
GATAD2A	19p13.11	GATA zinc finger domain containing 2A	0.496	2.59e-11	5.17e-07
GNG4	1q42.3	G protein subunit gamma 4	0.496	2.65e-11	5.29e-07
SMPD4	2q21.1	sphingomyelin phosphodiesterase 4	0.496	2.52e-11	5.04e-07
SPNS1	16p11.2	sphingolipid transporter 1 (putative)	0.496	2.46e-11	4.91e-07
ADAMTS7	15q25.1	ADAM metallopeptidase with thrombospondin type 1 motif 7	0.495	2.89e-11	5.78e-07
FBN3	19p13	fibrillin 3	0.495	2.94e-11	5.88e-07
PARP1	1q41-q42	poly(ADP-ribose) polymerase 1	0.495	2.95e-11	5.91e-07
MED20	6p21.1	mediator complex subunit 20	0.494	3.29e-11	6.57e-07
SHD	19p13.3	Src homology 2 domain containing transforming protein D	0.494	3.26e-11	6.52e-07
FBXW8	12q24.22	F-box and WD repeat domain containing 8	0.493	3.39e-11	6.76e-07
H2AFZ	4q23	H2A histone family member Z	0.493	3.35e-11	6.7e-07
NHLH1	1q22	nescient helix-loop-helix 1	0.493	3.49e-11	6.98e-07
ODF2	9q34	outer dense fiber of sperm tails 2	0.493	3.51e-11	7.02e-07
PRR14	16p11.2	proline rich 14	0.493	3.7e-11	7.4e-07
ZBTB9	6p21.31	zinc finger and BTB domain containing 9	0.493	3.47e-11	6.93e-07
DIAPH3	13q21.2	diaphanous related formin 3	0.492	4e-11	8e-07
DVL3	3q27	dishevelled segment polarity protein 3	0.492	4.05e-11	8.09e-07
ETV1	7p22	ETS variant 1	0.492	3.86e-11	7.72e-07
FAM76B	11q21	family with sequence similarity 76 member B	0.492	3.82e-11	7.64e-07
TTF2	1p13.1	transcription termination factor 2	0.492	3.86e-11	7.71e-07
CHFR	12q24.33	checkpoint with forkhead and ring finger domains, E3 ubiquitin protein ligase	0.491	4.27e-11	8.53e-07
FGD1	Xp11.21	FYVE, RhoGEF and PH domain containing 1	0.491	4.37e-11	8.73e-07
LIMA1	12q13.12	LIM domain and actin binding 1	0.491	4.4e-11	8.79e-07
MIDN	19p13.3	midnolin	0.491	4.15e-11	8.3e-07
ZNF775	7q36.1	zinc finger protein 775	0.491	4.31e-11	8.62e-07
LCORL	4p15.32	ligand dependent nuclear receptor corepressor like	0.49	4.74e-11	9.47e-07
PRR3	6p21.32	proline rich 3	0.49	4.85e-11	9.69e-07
THOC6	16p13.3	THO complex 6	0.49	4.68e-11	9.35e-07
WDR34	9q34.11	WD repeat domain 34	0.49	4.84e-11	9.68e-07
INSM1	20p11.2	INSM transcriptional repressor 1	0.489	5.57e-11	1.11e-06
TCEB3	1p36.1	transcription elongation factor B subunit 3	0.489	5.47e-11	1.09e-06
ZNF200	16p13.3	zinc finger protein 200	0.489	5.42e-11	1.08e-06
NOP14	4p16.3	NOP14 nucleolar protein	0.488	6.13e-11	1.23e-06
POLG2	17q23.3	DNA polymerase gamma 2, accessory subunit	0.488	6.2e-11	1.24e-06
WDR5	9q34	WD repeat domain 5	0.488	5.64e-11	1.13e-06
ZNF202	11q23.3	zinc finger protein 202	0.488	6.14e-11	1.23e-06
EXOSC9	4q27	exosome component 9	0.487	6.48e-11	1.29e-06
PARD6G	18q23	par-6 family cell polarity regulator gamma	0.487	6.77e-11	1.35e-06
RRP1B	21q22.3	ribosomal RNA processing 1B	0.487	6.6e-11	1.32e-06
SLCO5A1	8q13.1	solute carrier organic anion transporter family member 5A1	0.487	6.75e-11	1.35e-06
SRBD1	2p21	S1 RNA binding domain 1	0.487	6.69e-11	1.34e-06
ZNF286B	17p11.2	zinc finger protein 286B	0.487	6.89e-11	1.38e-06
CCDC138	2q13	coiled-coil domain containing 138	0.486	7.09e-11	1.42e-06
DLEU2	13q14	deleted in lymphocytic leukemia 2 (non-protein coding)	0.486	6.96e-11	1.39e-06
ZNF2	2q11.1	zinc finger protein 2	0.486	7.16e-11	1.43e-06
DBR1	3q22.3	debranching RNA lariats 1	0.485	8.35e-11	1.67e-06
DCAF12	9p11.2	DDB1 and CUL4 associated factor 12	0.485	8.01e-11	1.6e-06
DSEL	18q22.1	dermatan sulfate epimerase-like	0.485	7.94e-11	1.59e-06
LRRC1	6p12.2	leucine rich repeat containing 1	0.485	8.16e-11	1.63e-06
SNRNP200	2q11.2	small nuclear ribonucleoprotein U5 subunit 200	0.485	8.34e-11	1.67e-06
CARHSP1	16p13.2	calcium regulated heat stable protein 1	0.484	9.08e-11	1.81e-06
DDX31	9q34.2	DEAD-box helicase 31	0.484	8.66e-11	1.73e-06
HNRNPA2B1	7p15	heterogeneous nuclear ribonucleoprotein A2/B1	0.484	8.89e-11	1.78e-06
KHSRP	19p13.3	KH-type splicing regulatory protein	0.484	9e-11	1.8e-06
PAFAH1B3	19q13.1	platelet activating factor acetylhydrolase 1b catalytic subunit 3	0.484	8.58e-11	1.72e-06
SDCCAG3	9q34.3	serologically defined colon cancer antigen 3	0.484	9.3e-11	1.86e-06
VARS	6p21.3	valyl-tRNA synthetase	0.484	9.04e-11	1.81e-06
ZNF85	19p12	zinc finger protein 85	0.484	8.72e-11	1.74e-06
ALG6	1p31.3	ALG6, alpha-1,3-glucosyltransferase	0.483	9.83e-11	1.96e-06
FANCM	14q21.2	Fanconi anemia complementation group M	0.483	9.51e-11	1.9e-06
HES6	2q37.3	hes family bHLH transcription factor 6	0.483	1.02e-10	2.03e-06
TGS1	8q11	trimethylguanosine synthase 1	0.483	1.02e-10	2.03e-06
CHAF1B	21q22.2	chromatin assembly factor 1 subunit B	0.482	1.05e-10	2.09e-06
KDELC1	13q33	KDEL motif containing 1	0.482	1.13e-10	2.25e-06
MED17	11q21	mediator complex subunit 17	0.482	1.13e-10	2.25e-06
ZNF282	7q36.1	zinc finger protein 282	0.482	1.09e-10	2.19e-06
CPSF3	2p25.1	cleavage and polyadenylation specific factor 3	0.481	1.23e-10	2.46e-06
H3F3A	1q42.12	H3 histone, family 3A	0.481	1.26e-10	2.52e-06
PDCL	9q12-q13	phosducin like	0.481	1.17e-10	2.34e-06
RALY	20q11.21-q11.23	RALY heterogeneous nuclear ribonucleoprotein	0.481	1.21e-10	2.42e-06
RBBP4	1p35.1	RB binding protein 4, chromatin remodeling factor	0.481	1.2e-10	2.4e-06
TIGD1	2q37.1	tigger transposable element derived 1	0.481	1.23e-10	2.47e-06
TIGD5	8q24.3	tigger transposable element derived 5	0.481	1.25e-10	2.5e-06
TRAFD1	12q24.13	TRAF-type zinc finger domain containing 1	0.481	1.23e-10	2.46e-06
UMPS	3q13	uridine monophosphate synthetase	0.481	1.21e-10	2.42e-06
ZNF462	9q31.3	zinc finger protein 462	0.481	1.24e-10	2.48e-06
GLE1	9q34.13	GLE1, RNA export mediator	0.48	1.3e-10	2.59e-06
RFC2	7q11.23	replication factor C subunit 2	0.48	1.33e-10	2.66e-06
NUP85	17q25	nucleoporin 85	0.479	1.48e-10	2.96e-06
UIMC1	5q35.2	ubiquitin interaction motif containing 1	0.479	1.47e-10	2.93e-06
C11orf84	11q13.1	chromosome 11 open reading frame 84	0.478	1.63e-10	3.27e-06
CEP135	4q12	centrosomal protein 135	0.478	1.69e-10	3.37e-06
EFNA2	19p13	ephrin A2	0.478	1.57e-10	3.14e-06
F2R	5q13	coagulation factor II thrombin receptor	0.478	1.7e-10	3.4e-06
U2AF2	19q13.43	U2 small nuclear RNA auxiliary factor 2	0.478	1.64e-10	3.27e-06
CCT5	5p15.2	chaperonin containing TCP1 subunit 5	0.477	1.86e-10	3.71e-06
CSNK1E	22q13.1	casein kinase 1 epsilon	0.477	1.82e-10	3.63e-06
RAD54B	8q22.1	RAD54 homolog B (S. cerevisiae)	0.477	1.79e-10	3.59e-06
ZNF207	17q11.2	zinc finger protein 207	0.477	1.85e-10	3.69e-06
BCOR	Xp11.4	BCL6 corepressor	0.476	2.06e-10	4.12e-06
IPO9	1q31.3	importin 9	0.476	2.01e-10	4.02e-06
MEX3B	15q25.1	mex-3 RNA binding family member B	0.476	1.97e-10	3.94e-06
UBE2S	19q13.43	ubiquitin conjugating enzyme E2 S	0.476	1.91e-10	3.82e-06
CBX8	17q25.3	chromobox 8	0.475	2.29e-10	4.58e-06
DUS3L	19p13.3	dihydrouridine synthase 3 like	0.475	2.1e-10	4.2e-06
KLHL13	Xq23-q24	kelch like family member 13	0.475	2.26e-10	4.51e-06
SKA2	17q23.2	spindle and kinetochore associated complex subunit 2	0.475	2.18e-10	4.36e-06
SOX6	11p15.3	SRY-box 6	0.475	2.27e-10	4.53e-06
VTCN1	1p12	V-set domain containing T cell activation inhibitor 1	0.475	2.16e-10	4.32e-06
DNAJB5	9p	DnaJ heat shock protein family (Hsp40) member B5	0.474	2.54e-10	5.08e-06
PHF8	Xp11.22	PHD finger protein 8	0.474	2.4e-10	4.79e-06
USP42	7p22.2	ubiquitin specific peptidase 42	0.474	2.44e-10	4.88e-06
ZNF559	19p13.2	zinc finger protein 559	0.474	2.36e-10	4.72e-06
DCAF15	19p13.12	DDB1 and CUL4 associated factor 15	0.473	2.71e-10	5.42e-06
HAUS6	9p22.1	HAUS augmin like complex subunit 6	0.473	2.71e-10	5.41e-06
WRAP53	17p13.1	WD repeat containing antisense to TP53	0.473	2.79e-10	5.58e-06
LRRN1	3p26.2	leucine rich repeat neuronal 1	0.472	2.95e-10	5.9e-06
PPP1R14B	11q13	protein phosphatase 1 regulatory inhibitor subunit 14B	0.472	3.04e-10	6.07e-06
PTK7	6p21.1-p12.2	protein tyrosine kinase 7 (inactive)	0.472	2.88e-10	5.75e-06
ZBTB8A	1p34.3	zinc finger and BTB domain containing 8A	0.472	2.87e-10	5.73e-06
ALDH18A1	10q24.1	aldehyde dehydrogenase 18 family member A1	0.471	3.36e-10	6.72e-06
EFNB1	Xq12	ephrin B1	0.47	3.74e-10	7.48e-06
GNL2	1p34	G protein nucleolar 2	0.47	3.5e-10	7e-06
PRPF4	9q31-q33	pre-mRNA processing factor 4	0.47	3.61e-10	7.22e-06
RAD18	3p25.3	RAD18, E3 ubiquitin protein ligase	0.47	3.67e-10	7.34e-06
ZBTB17	1p36.13	zinc finger and BTB domain containing 17	0.47	3.45e-10	6.89e-06
ABL1	9q34.1	ABL proto-oncogene 1, non-receptor tyrosine kinase	0.469	4.04e-10	8.08e-06
MSI1	12q24	musashi RNA binding protein 1	0.469	4.1e-10	8.19e-06
NEUROD4	12q13.13	neuronal differentiation 4	0.469	3.84e-10	7.67e-06
PBRM1	3p21	polybromo 1	0.469	3.93e-10	7.86e-06
PSKH1	16q22.1	protein serine kinase H1	0.469	3.96e-10	7.92e-06
ZMYM1	1p34.3	zinc finger MYM-type containing 1	0.469	3.95e-10	7.89e-06
CSE1L	20q13	chromosome segregation 1 like	0.468	4.4e-10	8.79e-06
CYP27B1	12q14.1	cytochrome P450 family 27 subfamily B member 1	0.467	4.67e-10	9.33e-06
GAB1	4q31.1	GRB2 associated binding protein 1	0.467	4.74e-10	9.47e-06
CBX1	17q21.32	chromobox 1	0.466	5.43e-10	1.08e-05
HMGXB4	22q13	HMG-box containing 4	0.466	5.53e-10	1.1e-05
INTS8	8q22.1	integrator complex subunit 8	0.466	5.18e-10	1.04e-05
LAS1L	Xq12	LAS1 like, ribosome biogenesis factor	0.466	5.14e-10	1.03e-05
MARS2	2q33.1	methionyl-tRNA synthetase 2, mitochondrial	0.466	5.54e-10	1.11e-05
SF1	11q13	splicing factor 1	0.466	5.52e-10	1.1e-05
INCENP	11q12.3	inner centromere protein	0.465	5.82e-10	1.16e-05
PIGW	17q21.1	phosphatidylinositol glycan anchor biosynthesis class W	0.464	6.15e-10	1.23e-05
SH2B2	7q22.1	SH2B adaptor protein 2	0.464	6.65e-10	1.33e-05
ZFP37	9q32	ZFP37 zinc finger protein	0.464	6.45e-10	1.29e-05
FBL	19q13.1	fibrillarin	0.463	6.96e-10	1.39e-05
PASK	2q37.3	PAS domain containing serine/threonine kinase	0.463	7.31e-10	1.46e-05
POGK	1q23.2	pogo transposable element with KRAB domain	0.463	7.32e-10	1.46e-05
QSER1	11p13	glutamine and serine rich 1	0.463	7.02e-10	1.4e-05
GNAI3	1p13	G protein subunit alpha i3	0.462	7.93e-10	1.58e-05
IGFBPL1	9p12	insulin like growth factor binding protein like 1	0.462	7.68e-10	1.53e-05
SET	9q34	SET nuclear proto-oncogene	0.462	7.46e-10	1.49e-05
ZNF672	1q44	zinc finger protein 672	0.462	7.68e-10	1.54e-05
ANKRD13B	17q11.2	ankyrin repeat domain 13B	0.461	8.53e-10	1.71e-05
GMPS	3q25.31	guanine monophosphate synthase	0.461	8.83e-10	1.77e-05
HIST1H3B	6p22.2	histone cluster 1, H3b	0.461	8.68e-10	1.73e-05
PHC1	12p13	polyhomeotic homolog 1	0.461	8.62e-10	1.72e-05
SRPK1	6p21.31	SRSF protein kinase 1	0.461	8.59e-10	1.72e-05
ZNF738	19p12	zinc finger protein 738	0.461	8.76e-10	1.75e-05
IMPDH2	3p21.2	inosine monophosphate dehydrogenase 2	0.46	8.99e-10	1.8e-05
KCTD15	19q13.12	potassium channel tetramerization domain containing 15	0.46	9.7e-10	1.94e-05
MSL2	3q22.2	male-specific lethal 2 homolog (Drosophila)	0.46	9.68e-10	1.93e-05
MTSS1	8p22	metastasis suppressor 1	0.46	9.1e-10	1.82e-05
PGD	1p36.22	phosphogluconate dehydrogenase	0.46	9.31e-10	1.86e-05
SAP130	2q14.3	Sin3A associated protein 130	0.46	9.11e-10	1.82e-05
CCNJ	10q23.33	cyclin J	0.459	1.01e-09	2.02e-05
SMARCB1	22q11.23	SWI/SNF related, matrix associated, actin dependent regulator of chromatin, subfamily b, member 1	0.459	1.02e-09	2.04e-05
ARHGAP33	19q13.13	Rho GTPase activating protein 33	0.458	1.14e-09	2.28e-05
ISG20L2	1q23.1	interferon stimulated exonuclease gene 20 like 2	0.458	1.13e-09	2.25e-05
OMP	11q13.5	olfactory marker protein	0.458	1.1e-09	2.2e-05
SETD5	3p25.3	SET domain containing 5	0.458	1.17e-09	2.33e-05
ZSCAN21	7q11.1	zinc finger and SCAN domain containing 21	0.458	1.18e-09	2.37e-05
NRF1	7q32	nuclear respiratory factor 1	0.457	1.29e-09	2.57e-05
PLXNA3	Xq28	plexin A3	0.457	1.23e-09	2.47e-05
RRP9	3p21.31	ribosomal RNA processing 9, small subunit (SSU) processome component, homolog (yeast)	0.457	1.23e-09	2.46e-05
SNCAIP	5q23.2	synuclein alpha interacting protein	0.457	1.21e-09	2.41e-05
CBLB	3q13.11	Cbl proto-oncogene B	0.456	1.42e-09	2.85e-05
SRRM5	19q13.31	serine/arginine repetitive matrix 5	0.456	1.37e-09	2.74e-05
AMMECR1	Xq22.3	Alport syndrome, mental retardation, midface hypoplasia and elliptocytosis chromosomal region gene 1	0.455	1.45e-09	2.89e-05
CEP57	11q21	centrosomal protein 57	0.455	1.43e-09	2.86e-05
HOXC4	12q13.13	homeobox C4	0.455	1.46e-09	2.92e-05
WEE1	11p15.4	WEE1 G2 checkpoint kinase	0.455	1.56e-09	3.12e-05
ADAMTS6	5q13	ADAM metallopeptidase with thrombospondin type 1 motif 6	0.454	1.66e-09	3.32e-05
EXOSC10	1p36.22	exosome component 10	0.454	1.62e-09	3.24e-05
HNRNPA3	2q31.2	heterogeneous nuclear ribonucleoprotein A3	0.454	1.72e-09	3.44e-05
PALB2	16p12.2	partner and localizer of BRCA2	0.454	1.7e-09	3.39e-05
SFMBT1	3p21.31	Scm-like with four mbt domains 1	0.454	1.58e-09	3.16e-05
UBAP2	9p11.2	ubiquitin associated protein 2	0.454	1.68e-09	3.35e-05
ZC4H2	Xq11.1	zinc finger C4H2-type containing	0.454	1.72e-09	3.44e-05
DARS2	1q25.1	aspartyl-tRNA synthetase 2, mitochondrial	0.453	1.78e-09	3.56e-05
NOVA1	14q12	NOVA alternative splicing regulator 1	0.453	1.77e-09	3.54e-05
ONECUT2	18q21.31	one cut homeobox 2	0.453	1.84e-09	3.67e-05
ZNF480	19q13.41	zinc finger protein 480	0.453	1.8e-09	3.6e-05
CABLES2	20q13.33	Cdk5 and Abl enzyme substrate 2	0.452	2.03e-09	4.05e-05
ING1	13q34	inhibitor of growth family member 1	0.452	1.93e-09	3.85e-05
MTBP	8q24.1-q24.2	MDM2 binding protein	0.452	1.94e-09	3.88e-05
SAAL1	11p15.1	serum amyloid A like 1	0.452	2.05e-09	4.1e-05
BRD3	9q34	bromodomain containing 3	0.451	2.25e-09	4.5e-05
C14orf80	14q32.33	chromosome 14 open reading frame 80	0.451	2.12e-09	4.23e-05
NCBP1	9q34.1	nuclear cap binding protein subunit 1	0.451	2.26e-09	4.53e-05
PRMT6	1p13.2	protein arginine methyltransferase 6	0.451	2.25e-09	4.49e-05
SEC61A1	3q21.3	Sec61 translocon alpha 1 subunit	0.451	2.18e-09	4.35e-05
PHTF2	7q11.23-q21.11	putative homeodomain transcription factor 2	0.45	2.39e-09	4.77e-05
AP3M1	10q22.2	adaptor related protein complex 3 mu 1 subunit	0.449	2.63e-09	5.25e-05
BRPF1	3p26-p25	bromodomain and PHD finger containing 1	0.449	2.62e-09	5.24e-05
DLL3	19q13.2	delta like canonical Notch ligand 3	0.449	2.7e-09	5.4e-05
HNRNPK	9q21.32-q21.33	heterogeneous nuclear ribonucleoprotein K	0.449	2.59e-09	5.18e-05
KIF20B	10q23.31	kinesin family member 20B	0.449	2.55e-09	5.09e-05
RIOK1	6p24.3	RIO kinase 1	0.449	2.6e-09	5.21e-05
SP4	7p15	Sp4 transcription factor	0.449	2.64e-09	5.27e-05
TAF5	10q24-q25.2	TATA-box binding protein associated factor 5	0.448	2.76e-09	5.51e-05
MTF2	1p22.1	metal response element binding transcription factor 2	0.447	3.23e-09	6.45e-05
SNHG1	11q12.3	small nucleolar RNA host gene 1	0.447	3.04e-09	6.08e-05
TMSB15B	Xq22.2	thymosin beta 15B	0.447	3.03e-09	6.05e-05
POP1	8q22.2	POP1 homolog, ribonuclease P/MRP subunit	0.446	3.4e-09	6.8e-05
PUS3	11q24.2	pseudouridylate synthase 3	0.446	3.39e-09	6.77e-05
C19orf54	19q13.2	chromosome 19 open reading frame 54	0.445	3.77e-09	7.54e-05
GABPB1	15q21.2	GA binding protein transcription factor beta subunit 1	0.445	3.64e-09	7.27e-05
SLC35A4	5q31.3	solute carrier family 35 member A4	0.445	3.88e-09	7.76e-05
SOX8	16p13.3	SRY-box 8	0.445	3.66e-09	7.32e-05
ACLY	17q21.2	ATP citrate lyase	0.444	4.06e-09	8.11e-05
NAA38	17p13.1	N(alpha)-acetyltransferase 38, NatC auxiliary subunit	0.444	4.03e-09	8.05e-05
NKD1	16q12.1	naked cuticle homolog 1	0.444	3.93e-09	7.85e-05
ELN	7q11.1-q21.1	elastin	0.443	4.28e-09	8.55e-05
MDFI	6p21	MyoD family inhibitor	0.443	4.57e-09	9.14e-05
TET1	10q21	tet methylcytosine dioxygenase 1	0.443	4.43e-09	8.85e-05
TMEM39B	1p35.1	transmembrane protein 39B	0.443	4.42e-09	8.84e-05
ZNF100	19p13.1	zinc finger protein 100	0.443	4.65e-09	9.28e-05
ZNF491	19p13.2	zinc finger protein 491	0.443	4.31e-09	8.61e-05
ZNF598	16p13.3	zinc finger protein 598	0.443	4.55e-09	9.1e-05
HP1BP3	1p36.12	heterochromatin protein 1 binding protein 3	0.442	4.95e-09	9.89e-05
PRRC1	5q23.2	proline rich coiled-coil 1	0.442	5.02e-09	0.0001
KDM4A	1p34.1	lysine demethylase 4A	0.441	5.52e-09	0.00011
LRP5	11q13.4	LDL receptor related protein 5	0.441	5.5e-09	0.00011
C1QL1	17q21	complement C1q like 1	0.44	5.95e-09	0.000119
DLL1	6q27	delta like canonical Notch ligand 1	0.44	5.76e-09	0.000115
RBM15	1p13	RNA binding motif protein 15	0.44	5.65e-09	0.000113
SIAH1	16q12.1	siah E3 ubiquitin protein ligase 1	0.44	6.07e-09	0.000121
GNL3L	Xp11.22	G protein nucleolar 3 like	0.439	6.36e-09	0.000127
KRI1	19p13.2	KRI1 homolog	0.439	6.47e-09	0.000129
RDM1	17q11.2	RAD52 motif containing 1	0.439	6.15e-09	0.000123
SIGMAR1	9p13.3	sigma non-opioid intracellular receptor 1	0.439	6.31e-09	0.000126
ALG9	11q23	ALG9, alpha-1,2-mannosyltransferase	0.438	7.07e-09	0.000141
APBB2	4p13	amyloid beta precursor protein binding family B member 2	0.438	7.09e-09	0.000142
C7orf26	7p22.1	chromosome 7 open reading frame 26	0.438	6.92e-09	0.000138
CXXC1	18q12	CXXC finger protein 1	0.438	6.97e-09	0.000139
DDX52	17q12	DEAD-box helicase 52	0.438	6.68e-09	0.000134
HOXD4	2q31.1	homeobox D4	0.438	7.15e-09	0.000143
PPP4R1	18p11.22	protein phosphatase 4 regulatory subunit 1	0.438	6.75e-09	0.000135
RBM12B	8q22	RNA binding motif protein 12B	0.438	7.05e-09	0.000141
ZNF43	19p13.1-p12	zinc finger protein 43	0.438	7.11e-09	0.000142
DPP3	11q13.2	dipeptidyl peptidase 3	0.437	7.67e-09	0.000153
HMG20B	19p13.3	high mobility group 20B	0.437	7.32e-09	0.000146
RARA	17q21.1	retinoic acid receptor alpha	0.437	7.72e-09	0.000154
RPUSD1	16p13.3	RNA pseudouridylate synthase domain containing 1	0.437	7.81e-09	0.000156
SEMA5B	3q21.1	semaphorin 5B	0.437	7.32e-09	0.000146
ZSCAN16	6p21.33	zinc finger and SCAN domain containing 16	0.437	7.76e-09	0.000155
FUBP1	1p31.1	far upstream element binding protein 1	0.436	8.39e-09	0.000168
GMNN	6p21.32	geminin, DNA replication inhibitor	0.436	8.27e-09	0.000165
UBAP2L	1q21.3	ubiquitin associated protein 2 like	0.436	8.04e-09	0.000161
ZNF551	19q13.43	zinc finger protein 551	0.436	8.13e-09	0.000162
CNTROB	17p13.1	centrobin, centriole duplication and spindle assembly protein	0.435	9.38e-09	0.000187
CREB3L4	1q21.2	cAMP responsive element binding protein 3 like 4	0.435	9.41e-09	0.000188
HIST1H2AG	6p22.1	histone cluster 1, H2ag	0.435	9.11e-09	0.000182
MPZL1	1q24.2	myelin protein zero like 1	0.435	8.83e-09	0.000177
PINX1	8p23	PIN2/TERF1 interacting, telomerase inhibitor 1	0.435	9.37e-09	0.000187
PLEKHH3	17q21.2	pleckstrin homology, MyTH4 and FERM domain containing H3	0.435	9.32e-09	0.000186
SLC26A10	12q13	solute carrier family 26 member 10	0.435	8.97e-09	0.000179
TANC1	2q24.2	tetratricopeptide repeat, ankyrin repeat and coiled-coil containing 1	0.435	8.86e-09	0.000177
ZNF599	19q13.13	zinc finger protein 599	0.435	8.91e-09	0.000178
BCL2L11	2q13	BCL2 like 11	0.434	9.87e-09	0.000197
CAPN5	11q14	calpain 5	0.434	9.81e-09	0.000196
CKS1B	1q21.2	CDC28 protein kinase regulatory subunit 1B	0.434	9.85e-09	0.000197
DHODH	16q22.2	dihydroorotate dehydrogenase (quinone)	0.434	1.01e-08	0.000202
NUP210	3p25	nucleoporin 210	0.434	9.85e-09	0.000197
CCHCR1	6p21.3	coiled-coil alpha-helical rod protein 1	0.433	1.07e-08	0.000215
HSD11B2	16q22	hydroxysteroid 11-beta dehydrogenase 2	0.433	1.11e-08	0.000222
ATF7IP	12p13.1	activating transcription factor 7 interacting protein	0.432	1.17e-08	0.000234
KDM4B	19p13.3	lysine demethylase 4B	0.432	1.15e-08	0.000229
RPS2	16p13.3	ribosomal protein S2	0.432	1.21e-08	0.000241
USP3	15q22.3	ubiquitin specific peptidase 3	0.432	1.13e-08	0.000225
COL9A1	6q13	collagen type IX alpha 1	0.431	1.25e-08	0.00025
EBF4	20p13	early B-cell factor 4	0.431	1.33e-08	0.000265
GEMIN5	5q34	gem nuclear organelle associated protein 5	0.431	1.28e-08	0.000257
MARCKS	6q21	myristoylated alanine rich protein kinase C substrate	0.431	1.28e-08	0.000256
NOP58	2q33.1	NOP58 ribonucleoprotein	0.431	1.31e-08	0.000262
SNRNP40	1p35.2	small nuclear ribonucleoprotein U5 subunit 40	0.431	1.23e-08	0.000246
USP21	1q22	ubiquitin specific peptidase 21	0.431	1.28e-08	0.000255
USP28	11q23	ubiquitin specific peptidase 28	0.431	1.31e-08	0.000262
ZNF107	7q11.2	zinc finger protein 107	0.431	1.29e-08	0.000259
C16orf87	16q11.2	chromosome 16 open reading frame 87	0.43	1.34e-08	0.000269
GPSM1	9q34.3	G-protein signaling modulator 1	0.43	1.38e-08	0.000276
NFATC2IP	16p11.2	nuclear factor of activated T-cells 2 interacting protein	0.43	1.36e-08	0.000271
RBM4B	11q13	RNA binding motif protein 4B	0.43	1.34e-08	0.000268
SHMT2	12q12-q14	serine hydroxymethyltransferase 2	0.43	1.37e-08	0.000275
ZNF766	19q13.41	zinc finger protein 766	0.43	1.42e-08	0.000283
BCAN	1q31	brevican	0.429	1.55e-08	0.000309
PRKD1	14q11	protein kinase D1	0.429	1.58e-08	0.000315
SLC25A10	17q25.3	solute carrier family 25 member 10	0.429	1.57e-08	0.000313
TARDBP	1p36.22	TAR DNA binding protein	0.429	1.57e-08	0.000315
AMIGO3	3p21	adhesion molecule with Ig like domain 3	0.428	1.58e-08	0.000316
ARID1A	1p36.1-p35	AT-rich interaction domain 1A	0.428	1.58e-08	0.000316
DFFB	1p36.3	DNA fragmentation factor subunit beta	0.428	1.6e-08	0.00032
FKBP7	2q31.2	FK506 binding protein 7	0.428	1.6e-08	0.000321
IRX5	16q12.2	iroquois homeobox 5	0.428	1.66e-08	0.000333
SMC3	10q25	structural maintenance of chromosomes 3	0.428	1.69e-08	0.000337
TRAF7	16p13.3	TNF receptor associated factor 7	0.428	1.61e-08	0.000321
USP13	3q26.2-q26.3	ubiquitin specific peptidase 13 (isopeptidase T-3)	0.428	1.63e-08	0.000325
CDYL	6p25.1	chromodomain Y-like	0.427	1.73e-08	0.000346
DPYSL4	10q25.2-q26	dihydropyrimidinase like 4	0.427	1.77e-08	0.000353
GADD45G	9q22.1-q22.2	growth arrest and DNA damage inducible gamma	0.427	1.76e-08	0.000353
MED1	17q12	mediator complex subunit 1	0.427	1.73e-08	0.000346
MYT1	20q13.33	myelin transcription factor 1	0.427	1.87e-08	0.000373
PRKDC	8q11	protein kinase, DNA-activated, catalytic polypeptide	0.427	1.78e-08	0.000355
RBM8A	1q21.1	RNA binding motif protein 8A	0.427	1.87e-08	0.000373
ZKSCAN2	16p12.1	zinc finger with KRAB and SCAN domains 2	0.427	1.75e-08	0.00035
ZNF687	1q21.2	zinc finger protein 687	0.427	1.87e-08	0.000373
BMP1	8p21	bone morphogenetic protein 1	0.426	2.02e-08	0.000403
GLIS2	16p13.3	GLIS family zinc finger 2	0.426	1.88e-08	0.000376
PUS7	7q22.3	pseudouridylate synthase 7 (putative)	0.426	1.96e-08	0.000391
TRIM26	6p21.3	tripartite motif containing 26	0.426	1.99e-08	0.000398
ZNF274	19q13.43	zinc finger protein 274	0.426	2.01e-08	0.000401
KIAA1429	8q22.1	KIAA1429	0.425	2.13e-08	0.000427
PSMD11	17q12	proteasome 26S subunit, non-ATPase 11	0.425	2.18e-08	0.000435
AXIN1	16p13.3	axin 1	0.424	2.31e-08	0.000461
CDC23	5q31	cell division cycle 23	0.424	2.29e-08	0.000459
DPF2	11q13.1	double PHD fingers 2	0.424	2.4e-08	0.000479
FBXO46	19q13.3	F-box protein 46	0.424	2.23e-08	0.000446
KDM4D	11q21	lysine demethylase 4D	0.424	2.39e-08	0.000477
RANBP1	22q11.21	RAN binding protein 1	0.424	2.34e-08	0.000468
RNPS1	16p13.3	RNA binding protein with serine rich domain 1	0.424	2.35e-08	0.00047
SCARF2	22q11.21	scavenger receptor class F member 2	0.424	2.31e-08	0.000462
TJAP1	6p21.1	tight junction associated protein 1	0.424	2.27e-08	0.000454
TLX1	10q24.32	T-cell leukemia homeobox 1	0.424	2.33e-08	0.000465
ZCCHC11	1p32.3	zinc finger CCHC-type containing 11	0.424	2.34e-08	0.000467
ZNF711	Xq21.1	zinc finger protein 711	0.424	2.4e-08	0.000479
ZNF77	19p13.3	zinc finger protein 77	0.424	2.35e-08	0.000469
CDKN2C	1p32.3	cyclin dependent kinase inhibitor 2C	0.423	2.41e-08	0.000482
LBX1	10q24.32	ladybird homeobox 1	0.423	2.51e-08	0.000501
LHX5	12q24.13	LIM homeobox 5	0.423	2.55e-08	0.00051
MSH2	2p21	mutS homolog 2	0.423	2.57e-08	0.000515
MYC	8q24	v-myc avian myelocytomatosis viral oncogene homolog	0.423	2.61e-08	0.000522
TMSB15A	Xq21.33-q22.3	thymosin beta 15a	0.423	2.58e-08	0.000516
USP49	6p12.1	ubiquitin specific peptidase 49	0.423	2.53e-08	0.000505
COG4	16q22.1	component of oligomeric golgi complex 4	0.422	2.83e-08	0.000566
DTYMK	2q37	deoxythymidylate kinase	0.422	2.68e-08	0.000536
FNDC8	17q12	fibronectin type III domain containing 8	0.422	2.68e-08	0.000535
POLD2	7p13	DAN polymerase delta 2, accessory subunit	0.422	2.71e-08	0.000542
RAD21	8q24.11	RAD21 cohesin complex component	0.422	2.78e-08	0.000555
SCRT2	20p13	scratch family transcriptional repressor 2	0.422	2.69e-08	0.000538
ADAT3	19p13.3	adenosine deaminase, tRNA specific 3	0.421	2.91e-08	0.000582
CCNE1	19q12	cyclin E1	0.421	3.07e-08	0.000614
EEFSEC	3q21.3	eukaryotic elongation factor, selenocysteine-tRNA specific	0.421	2.9e-08	0.00058
GGH	8q12.3	gamma-glutamyl hydrolase	0.421	2.87e-08	0.000573
MED24	17q21.2	mediator complex subunit 24	0.421	2.91e-08	0.000581
RP9	7p14.3	retinitis pigmentosa 9 (autosomal dominant)	0.421	3e-08	0.0006
UNCX	7p22.3	UNC homeobox	0.421	3.01e-08	0.000601
WDR77	1p13.2	WD repeat domain 77	0.421	2.91e-08	0.000583
ISL2	15q24.3	ISL LIM homeobox 2	0.42	3.22e-08	0.000644
PDIK1L	1p35.1	PDLIM1 interacting kinase 1 like	0.42	3.17e-08	0.000634
TMEM201	1p36.22	transmembrane protein 201	0.42	3.18e-08	0.000636
ZBTB39	12q13.3	zinc finger and BTB domain containing 39	0.42	3.22e-08	0.000643
ZNF253	19p12	zinc finger protein 253	0.42	3.1e-08	0.000619
ZNF362	1p35.1	zinc finger protein 362	0.42	3.28e-08	0.000655
ABCF1	6p21.33	ATP binding cassette subfamily F member 1	0.419	3.36e-08	0.000672
FAM109A	12q24.12	family with sequence similarity 109 member A	0.419	3.38e-08	0.000676
HUNK	21q22.1	hormonally up-regulated Neu-associated kinase	0.419	3.56e-08	0.000711
SMARCA4	19p13.3	SWI/SNF related, matrix associated, actin dependent regulator of chromatin, subfamily a, member 4	0.419	3.5e-08	0.0007
ZNF572	8q24.13	zinc finger protein 572	0.419	3.48e-08	0.000695
HAUS1	18q21.1	HAUS augmin like complex subunit 1	0.418	3.82e-08	0.000764
HIP1	7q11.23	huntingtin interacting protein 1	0.418	3.87e-08	0.000773
NAA40	11q13.1	N(alpha)-acetyltransferase 40, NatD catalytic subunit	0.418	3.84e-08	0.000768
RAC3	17q25.3	ras-related C3 botulinum toxin substrate 3 (rho family, small GTP binding protein Rac3)	0.418	3.96e-08	0.000791
WDR4	21q22.3	WD repeat domain 4	0.418	3.72e-08	0.000744
COPG2	7q32	coatomer protein complex subunit gamma 2	0.417	4.13e-08	0.000826
EXOSC2	9q34	exosome component 2	0.417	4e-08	0.0008
TARS	5p13.2	threonyl-tRNA synthetase	0.417	4.03e-08	0.000806
ATAD3A	1p36.33	ATPase family, AAA domain containing 3A	0.416	4.43e-08	0.000885
CBS	21q22.3	cystathionine-beta-synthase	0.416	4.42e-08	0.000883
CUEDC1	17q23.2	CUE domain containing 1	0.416	4.35e-08	0.000869
EBF3	10q26.3	early B-cell factor 3	0.416	4.55e-08	0.00091
OR2B6	6p22.1	olfactory receptor family 2 subfamily B member 6	0.416	4.44e-08	0.000888
PATL1	11q12.1	PAT1 homolog 1, processing body mRNA decay factor	0.416	4.57e-08	0.000913
UBE2R2	9p11.2	ubiquitin conjugating enzyme E2 R2	0.416	4.62e-08	0.000923
UBIAD1	1p36.22	UbiA prenyltransferase domain containing 1	0.416	4.66e-08	0.00093
ZNF16	8q24	zinc finger protein 16	0.416	4.44e-08	0.000887
C11orf95	11q13	chromosome 11 open reading frame 95	0.415	4.92e-08	0.000984
FERMT1	20p12.3	fermitin family member 1	0.415	4.78e-08	0.000955
LRFN4	11q13.1	leucine rich repeat and fibronectin type III domain containing 4	0.415	4.79e-08	0.000958
LUC7L2	7q34	LUC7 like 2, pre-mRNA splicing factor	0.415	4.75e-08	0.00095
ZBTB2	6q25.1	zinc finger and BTB domain containing 2	0.415	4.98e-08	0.000996
ZNF205	16p13.3	zinc finger protein 205	0.415	5.02e-08	0.001
CCDC77	12p13.33	coiled-coil domain containing 77	0.414	5.23e-08	0.00105
FIBIN	11p14.2	fin bud initiation factor homolog (zebrafish)	0.414	5.27e-08	0.00105
PDE7A	8q13	phosphodiesterase 7A	0.414	5.08e-08	0.00102
SMC6	2p24.3	structural maintenance of chromosomes 6	0.414	5.29e-08	0.00106
TLE3	15q22	transducin like enhancer of split 3	0.414	5.2e-08	0.00104
AKNAD1	1p13.3	AKNA domain containing 1	0.413	5.73e-08	0.00114
BCL7A	12q24.1	BCL tumor suppressor 7A	0.413	5.6e-08	0.00112
ITPRIPL1	2q11.2	inositol 1,4,5-trisphosphate receptor interacting protein-like 1	0.413	5.7e-08	0.00114
YTHDF2	1p35	YTH N6-methyladenosine RNA binding protein 2	0.413	5.71e-08	0.00114
ZKSCAN4	6p21	zinc finger with KRAB and SCAN domains 4	0.413	5.94e-08	0.00119
ZSCAN22	19q13.43	zinc finger and SCAN domain containing 22	0.413	5.88e-08	0.00117
CBX5	12q13.13	chromobox 5	0.412	6.33e-08	0.00126
PCDHB9	5q31	protocadherin beta 9	0.412	6.1e-08	0.00122
SRGAP1	12q13.13	SLIT-ROBO Rho GTPase activating protein 1	0.412	6.19e-08	0.00124
SYNCRIP	6q14-q15	synaptotagmin binding cytoplasmic RNA interacting protein	0.412	6.04e-08	0.00121
WRN	8p12	Werner syndrome RecQ like helicase	0.412	6.11e-08	0.00122
CCNK	14q32.2	cyclin K	0.411	6.9e-08	0.00138
EPHB3	3q27.1	EPH receptor B3	0.411	6.82e-08	0.00136
NFIX	19p13.13	nuclear factor I X	0.411	6.8e-08	0.00136
SAC3D1	11q13.1	SAC3 domain containing 1	0.411	6.59e-08	0.00132
TSPAN18	11p11.2	tetraspanin 18	0.411	6.61e-08	0.00132
XRCC3	14q32.3	X-ray repair cross complementing 3	0.411	6.69e-08	0.00134
ZBTB26	9q34.11	zinc finger and BTB domain containing 26	0.411	6.68e-08	0.00133
ZNF486	19p12	zinc finger protein 486	0.411	6.89e-08	0.00138
ASCL1	12q23.2	achaete-scute family bHLH transcription factor 1	0.41	7.48e-08	0.00149
CEP72	5p15.33	centrosomal protein 72	0.41	7.28e-08	0.00146
LBH	2p23.1	limb bud and heart development	0.41	7.24e-08	0.00145
NOP56	20p13	NOP56 ribonucleoprotein	0.41	7.1e-08	0.00142
NXN	17p13	nucleoredoxin	0.41	7.04e-08	0.00141
PTPRS	19p13.3	protein tyrosine phosphatase, receptor type S	0.41	7.21e-08	0.00144
ZFAT	8q24.23	zinc finger and AT-hook domain containing	0.41	7.17e-08	0.00143
AMH	19p13.3	anti-Mullerian hormone	0.409	7.85e-08	0.00157
G3BP1	5q33.1	G3BP stress granule assembly factor 1	0.409	7.58e-08	0.00152
SF3A3	1p34.3	splicing factor 3a subunit 3	0.409	7.8e-08	0.00156
VAX2	2p13.3	ventral anterior homeobox 2	0.409	7.85e-08	0.00157
ZNF384	12p13.31	zinc finger protein 384	0.409	8.1e-08	0.00162
ANKLE1	19p13.11	ankyrin repeat and LEM domain containing 1	0.408	8.49e-08	0.0017
C10orf25	10q11.21	chromosome 10 open reading frame 25	0.408	8.73e-08	0.00174
DGCR8	22q11.2	DGCR8 microprocessor complex subunit	0.408	8.36e-08	0.00167
LRRC45	17q25.3	leucine rich repeat containing 45	0.408	8.24e-08	0.00165
POLR1E	9p13.1	RNA polymerase I subunit E	0.408	8.28e-08	0.00166
RCE1	11q13	Ras converting CAAX endopeptidase 1	0.408	8.79e-08	0.00176
SLC39A6	18q12.2	solute carrier family 39 member 6	0.408	8.22e-08	0.00164
SMAD5	5q31	SMAD family member 5	0.408	8.35e-08	0.00167
CENPP	9q22.31	centromere protein P	0.407	9.62e-08	0.00192
CORO1C	12q24.1	coronin 1C	0.407	9.13e-08	0.00182
FAM110B	8q12.1	family with sequence similarity 110 member B	0.407	9.17e-08	0.00183
LHX1	17q12	LIM homeobox 1	0.407	9.39e-08	0.00188
SIX1	14q23.1	SIX homeobox 1	0.407	9.57e-08	0.00191
TFAP2A	6p24.3	transcription factor AP-2 alpha	0.407	9.19e-08	0.00184
CDKN2A	9p21	cyclin dependent kinase inhibitor 2A	0.406	1.02e-07	0.00204
CRMP1	4p16.1	collapsin response mediator protein 1	0.406	9.9e-08	0.00198
PABPC3	13q12-q13	poly(A) binding protein cytoplasmic 3	0.406	9.89e-08	0.00198
TAF2	8q24	TATA-box binding protein associated factor 2	0.406	9.94e-08	0.00199
ZNF346	5q35.3	zinc finger protein 346	0.406	9.83e-08	0.00196
ZNF625	19p13.2	zinc finger protein 625	0.406	9.86e-08	0.00197
HNRNPU	1q44	heterogeneous nuclear ribonucleoprotein U	0.405	1.05e-07	0.0021
NLRP11	19q13.43	NLR family pyrin domain containing 11	0.405	1.06e-07	0.00211
NUP35	2q32	nucleoporin 35	0.405	1.12e-07	0.00224
RPIA	2p11.2	ribose 5-phosphate isomerase A	0.405	1.13e-07	0.00225
SYNE2	14q23.2	spectrin repeat containing nuclear envelope protein 2	0.405	1.06e-07	0.00212
TCF4	18q21.1	transcription factor 4	0.405	1.04e-07	0.00209
ZEB1	10p11.22	zinc finger E-box binding homeobox 1	0.405	1.07e-07	0.00213
ACTR8	3p21.31	ARP8 actin-related protein 8 homolog	0.404	1.19e-07	0.00237
BANP	16q24	BTG3 associated nuclear protein	0.404	1.16e-07	0.00232
CASC3	17q21.1	cancer susceptibility candidate 3	0.404	1.21e-07	0.00241
CTDSP2	12q14.1	CTD small phosphatase 2	0.404	1.15e-07	0.00229
HIST1H3C	6p22.2	histone cluster 1, H3c	0.404	1.17e-07	0.00235
INTS5	11q12.3	integrator complex subunit 5	0.404	1.16e-07	0.00231
MAGED4	Xp11	MAGE family member D4	0.404	1.19e-07	0.00239
MURC	9q31.1	muscle related coiled-coil protein	0.404	1.21e-07	0.00241
SCLY	2q37.3	selenocysteine lyase	0.404	1.15e-07	0.00229
TRAF2	9q34	TNF receptor associated factor 2	0.404	1.13e-07	0.00226
ZNF92	7q11.21	zinc finger protein 92	0.404	1.16e-07	0.00233
EPB41	1p33-p32	erythrocyte membrane protein band 4.1	0.403	1.22e-07	0.00245
GBX2	2q37.2	gastrulation brain homeobox 2	0.403	1.28e-07	0.00257
HIST1H4A	6p22.2	histone cluster 1, H4a	0.403	1.25e-07	0.0025
OR4N2	14q11.2	olfactory receptor family 4 subfamily N member 2	0.403	1.24e-07	0.00249
OXSR1	3p22.2	oxidative stress responsive 1	0.403	1.31e-07	0.00261
TTC28	22q12.1	tetratricopeptide repeat domain 28	0.403	1.31e-07	0.00262
PTCD1	7q22.1	pentatricopeptide repeat domain 1	0.402	1.36e-07	0.00272
RBM28	7q32.2	RNA binding motif protein 28	0.402	1.38e-07	0.00276
STXBP4	17q22	syntaxin binding protein 4	0.402	1.42e-07	0.00283
VASH2	1q23	vasohibin 2	0.402	1.34e-07	0.00267
ZNF22	10q11	zinc finger protein 22	0.402	1.42e-07	0.00283
H2AFY	5q31.1	H2A histone family member Y	0.401	1.44e-07	0.00288
KLHL23	2q31.1	kelch like family member 23	0.401	1.43e-07	0.00285
CCT3	1q23	chaperonin containing TCP1 subunit 3	0.4	1.56e-07	0.00311
DCAF16	4p15.32	DDB1 and CUL4 associated factor 16	0.4	1.66e-07	0.00332
HEATR6	17q23.2	HEAT repeat containing 6	0.4	1.6e-07	0.0032
IRF2BP2	1q42.3	interferon regulatory factor 2 binding protein 2	0.4	1.66e-07	0.00332
MLH1	3p22.3	mutL homolog 1	0.4	1.54e-07	0.00309
PAG1	8q21.13	phosphoprotein membrane anchor with glycosphingolipid microdomains 1	0.4	1.63e-07	0.00326
SLC18A3	10q11.2	solute carrier family 18 member A3	0.4	1.63e-07	0.00326
STT3A	11q23.3	STT3A, catalytic subunit of the oligosaccharyltransferase complex	0.4	1.64e-07	0.00329
ZNF146	19q13.1	zinc finger protein 146	0.4	1.62e-07	0.00324
FAM60A	12p11.21	family with sequence similarity 60 member A	0.399	1.75e-07	0.00349
FNBP1L	1p22.1	formin binding protein 1 like	0.399	1.68e-07	0.00336
GMEB1	1p35	glucocorticoid modulatory element binding protein 1	0.399	1.68e-07	0.00336
HOXD9	2q31.1	homeobox D9	0.399	1.67e-07	0.00334
MORC2	22q12.2	MORC family CW-type zinc finger 2	0.399	1.72e-07	0.00343
NOC2L	1p36.33	NOC2 like nucleolar associated transcriptional repressor	0.399	1.73e-07	0.00346
PODXL2	3q21.3	podocalyxin like 2	0.399	1.75e-07	0.0035
QSOX2	9q34.3	quiescin sulfhydryl oxidase 2	0.399	1.72e-07	0.00343
SLC35B1	17q21.32	solute carrier family 35 member B1	0.399	1.71e-07	0.00342
ZBTB10	8q13-q21.1	zinc finger and BTB domain containing 10	0.399	1.8e-07	0.00359
ZFP62	5q35.3	ZFP62 zinc finger protein	0.399	1.76e-07	0.00351
ZNF90	19p12	zinc finger protein 90	0.399	1.73e-07	0.00345
CCDC28B	1p36.11-p34.2	coiled-coil domain containing 28B	0.398	1.86e-07	0.00372
HIST1H2AM	6p22.1	histone cluster 1, H2am	0.398	1.91e-07	0.00383
HOXA2	7p15.2	homeobox A2	0.398	1.89e-07	0.00379
MATN4	20q13.12	matrilin 4	0.398	1.92e-07	0.00384
PCBP4	3p21	poly(rC) binding protein 4	0.398	1.92e-07	0.00385
PIK3R2	19p13.11	phosphoinositide-3-kinase regulatory subunit 2	0.398	1.85e-07	0.0037
TOX3	16q12.1	TOX high mobility group box family member 3	0.398	1.91e-07	0.00382
ZNF398	7q35	zinc finger protein 398	0.398	1.88e-07	0.00376
ZNF532	18q21.32	zinc finger protein 532	0.398	1.81e-07	0.00362
DIAPH1	5q31	diaphanous related formin 1	0.397	2e-07	0.00401
HN1	17q25.1	hematological and neurological expressed 1	0.397	1.97e-07	0.00394
MARCH9	12q14.1	membrane associated ring-CH-type finger 9	0.397	2.08e-07	0.00416
PRPF3	1q21.1	pre-mRNA processing factor 3	0.397	2.09e-07	0.00417
QRICH1	3p21.31	glutamine rich 1	0.397	2.06e-07	0.00411
RAI14	5p13.3-p13.2	retinoic acid induced 14	0.397	1.98e-07	0.00396
REEP4	8p21.3	receptor accessory protein 4	0.397	2.01e-07	0.00401
WDR18	19p13.3	WD repeat domain 18	0.397	1.95e-07	0.00389
DCAF13	8q22.3	DDB1 and CUL4 associated factor 13	0.396	2.25e-07	0.0045
HCFC1	Xq28	host cell factor C1	0.396	2.18e-07	0.00436
HNRNPH3	10q22	heterogeneous nuclear ribonucleoprotein H3	0.396	2.26e-07	0.00452
ING3	7q31	inhibitor of growth family member 3	0.396	2.22e-07	0.00443
MFAP2	1p36.1-p35	microfibrillar associated protein 2	0.396	2.1e-07	0.0042
REXO4	9q34	REX4 homolog, 3'-5' exonuclease	0.396	2.13e-07	0.00426
TMEM104	17q25.1	transmembrane protein 104	0.396	2.11e-07	0.00423
ZNF431	19p12	zinc finger protein 431	0.396	2.17e-07	0.00434
C15orf41	15q14	chromosome 15 open reading frame 41	0.395	2.37e-07	0.00473
CBLL1	7q22.3	Cbl proto-oncogene like 1	0.395	2.41e-07	0.00481
ERI2	16p12.3	ERI1 exoribonuclease family member 2	0.395	2.32e-07	0.00464
GATAD2B	1q21.3	GATA zinc finger domain containing 2B	0.395	2.44e-07	0.00487
ZNF48	16p11.2	zinc finger protein 48	0.395	2.4e-07	0.00479
CPNE2	16q13	copine 2	0.394	2.46e-07	0.00491
CRB1	1q31.3	crumbs 1, cell polarity complex component	0.394	2.53e-07	0.00507
FEV	2q36	FEV, ETS transcription factor	0.394	2.62e-07	0.00525
RHBDL3	17q11.2	rhomboid like 3	0.394	2.49e-07	0.00498
TP53	17p13.1	tumor protein p53	0.394	2.58e-07	0.00516
ASB16	17q21.31	ankyrin repeat and SOCS box containing 16	0.393	2.71e-07	0.00541
DDX18	2q21.2	DEAD-box helicase 18	0.393	2.65e-07	0.0053
HAUS3	4p16.3	HAUS augmin like complex subunit 3	0.393	2.73e-07	0.00546
TOP2B	3p24.2	topoisomerase (DNA) II beta	0.393	2.81e-07	0.00561
ZNF496	1q44	zinc finger protein 496	0.393	2.68e-07	0.00537
ZNF670	1q44	zinc finger protein 670	0.393	2.65e-07	0.00529
ACD	16q22	adrenocortical dysplasia homolog	0.392	2.99e-07	0.00597
CCDC97	19q13.2	coiled-coil domain containing 97	0.392	3.06e-07	0.00612
FAM111A	11q12.1	family with sequence similarity 111 member A	0.392	3.04e-07	0.00608
PIAS4	19p13.3	protein inhibitor of activated STAT 4	0.392	3.06e-07	0.00612
POU4F2	4q31.22	POU class 4 homeobox 2	0.392	3.06e-07	0.00612
SLC39A7	6p21.3	solute carrier family 39 member 7	0.392	3.03e-07	0.00606
TRIM16	17p11.2	tripartite motif containing 16	0.392	2.94e-07	0.00587
TRIM45	1p13.1	tripartite motif containing 45	0.392	3.03e-07	0.00605
TSTD2	9q22.33	thiosulfate sulfurtransferase like domain containing 2	0.392	2.9e-07	0.0058
ZNF608	5q23.2	zinc finger protein 608	0.392	2.92e-07	0.00584
GTF2IRD2	7q11.23	GTF2I repeat domain containing 2	0.391	3.14e-07	0.00627
IDH2	15q26.1	isocitrate dehydrogenase (NADP(+)) 2, mitochondrial	0.391	3.13e-07	0.00626
INHBC	12q13	inhibin beta C subunit	0.391	3.16e-07	0.00631
KIAA1549	7q34	KIAA1549	0.391	3.1e-07	0.00619
KPNB1	17q21.32	karyopherin subunit beta 1	0.391	3.12e-07	0.00623
TTC31	2p13.1	tetratricopeptide repeat domain 31	0.391	3.23e-07	0.00645
ZNF668	16p11.2	zinc finger protein 668	0.391	3.14e-07	0.00628
CCDC142	2p13.1	coiled-coil domain containing 142	0.39	3.34e-07	0.00667
TSEN54	17q25.1	tRNA splicing endonuclease subunit 54	0.39	3.55e-07	0.0071
VCAN	5q14.2-q14.3	versican	0.39	3.46e-07	0.00692
ZC3H18	16q24.2	zinc finger CCCH-type containing 18	0.39	3.54e-07	0.00707
ZNF878	19p13.2	zinc finger protein 878	0.39	3.34e-07	0.00667
FAM193A	4p16.3	family with sequence similarity 193 member A	0.389	3.76e-07	0.00752
HIST1H3F	6p22.2	histone cluster 1, H3f	0.389	3.59e-07	0.00718
LDLRAD3	11p13	low density lipoprotein receptor class A domain containing 3	0.389	3.63e-07	0.00725
VPS37B	12q24.31	VPS37B, ESCRT-I subunit	0.389	3.82e-07	0.00763
FADS2	11q12.2	fatty acid desaturase 2	0.388	4.13e-07	0.00825
NBPF1	1p36.13	neuroblastoma breakpoint family member 1	0.388	3.96e-07	0.00792
PPP2R3B	Xp22.3 and Yp11.3	protein phosphatase 2 regulatory subunit B''beta	0.388	4.05e-07	0.00809
SIM2	21q22.2	single-minded family bHLH transcription factor 2	0.388	4.04e-07	0.00808
TDP1	14q32.11	tyrosyl-DNA phosphodiesterase 1	0.388	4.01e-07	0.00801
WDR6	3p21.31	WD repeat domain 6	0.388	3.88e-07	0.00776
ZNF232	17p13.2	zinc finger protein 232	0.388	4.08e-07	0.00814
CNTFR	9p13	ciliary neurotrophic factor receptor	0.387	4.17e-07	0.00834
EIF1AD	11q13.1	eukaryotic translation initiation factor 1A domain containing	0.387	4.24e-07	0.00847
MIIP	1p36.22	migration and invasion inhibitory protein	0.387	4.25e-07	0.0085
PAQR4	16p13	progestin and adipoQ receptor family member 4	0.387	4.18e-07	0.00836
RBMXL1	1p22.2	RNA binding motif protein, X-linked like 1	0.387	4.23e-07	0.00846
CPSF6	12q15	cleavage and polyadenylation specific factor 6	0.386	4.49e-07	0.00896
FBXL12	19p13.2	F-box and leucine rich repeat protein 12	0.386	4.78e-07	0.00955
NCOA6	20q11	nuclear receptor coactivator 6	0.386	4.5e-07	0.00899
NR5A2	1q32.11	nuclear receptor subfamily 5 group A member 2	0.386	4.53e-07	0.00905
NRAS	1p13.2	neuroblastoma RAS viral oncogene homolog	0.386	4.61e-07	0.00921
SGTA	19p13	small glutamine rich tetratricopeptide repeat containing alpha	0.386	4.58e-07	0.00915
TUT1	11q12.2	terminal uridylyl transferase 1, U6 snRNA-specific	0.386	4.65e-07	0.00929
ZNF184	6p21.3	zinc finger protein 184	0.386	4.78e-07	0.00955
ZNF213	16p13.3	zinc finger protein 213	0.386	4.52e-07	0.00903
AMOTL2	3q21-q22	angiomotin like 2	0.385	5.01e-07	0.01
BRIX1	5p13.2	BRX1, biogenesis of ribosomes	0.385	4.92e-07	0.00984
EIF3B	7p22	eukaryotic translation initiation factor 3 subunit B	0.385	5.01e-07	0.01
IQGAP2	5q	IQ motif containing GTPase activating protein 2	0.385	4.86e-07	0.00972
UGDH	4p14	UDP-glucose 6-dehydrogenase	0.385	5.12e-07	0.0102
ZNF646	16p11.2	zinc finger protein 646	0.385	4.85e-07	0.00969
ZNF821	16q22.2	zinc finger protein 821	0.385	4.96e-07	0.0099
CDK5RAP2	9q33.3	CDK5 regulatory subunit associated protein 2	0.384	5.47e-07	0.0109
CPSF1	8q24	cleavage and polyadenylation specific factor 1	0.384	5.44e-07	0.0109
MAGED4B	Xp11	MAGE family member D4B	0.384	5.56e-07	0.0111
MED30	8q24.11	mediator complex subunit 30	0.384	5.5e-07	0.011
MYO19	17q12	myosin XIX	0.384	5.25e-07	0.0105
NFATC3	16q22	nuclear factor of activated T-cells 3	0.384	5.4e-07	0.0108
NKAIN1	1p35.2	Na+/K+ transporting ATPase interacting 1	0.384	5.54e-07	0.0111
EPB41L5	2q14.2	erythrocyte membrane protein band 4.1 like 5	0.383	5.7e-07	0.0114
PDE9A	21q22.3	phosphodiesterase 9A	0.383	5.96e-07	0.0119
PHF21B	22q13.31	PHD finger protein 21B	0.383	5.89e-07	0.0118
ASXL1	20q11	additional sex combs like 1, transcriptional regulator	0.382	6.27e-07	0.0125
CCDC137	17q25.3	coiled-coil domain containing 137	0.382	6.42e-07	0.0128
GPR173	Xp11	G protein-coupled receptor 173	0.382	6.24e-07	0.0125
PHC2	1p34.3	polyhomeotic homolog 2	0.382	6.23e-07	0.0125
PM20D2	6q15	peptidase M20 domain containing 2	0.382	6.12e-07	0.0122
RNF26	11q23	ring finger protein 26	0.382	6.13e-07	0.0123
SMARCAD1	4q22.3	SWI/SNF-related, matrix-associated actin-dependent regulator of chromatin, subfamily a, containing DEAD/H box 1	0.382	6.24e-07	0.0125
SOX2	3q26.33	SRY-box 2	0.382	6.37e-07	0.0127
EDARADD	1q42.3	EDAR associated death domain	0.381	6.83e-07	0.0136
KARS	16q23.1	lysyl-tRNA synthetase	0.381	6.45e-07	0.0129
KIF26A	14q32.33	kinesin family member 26A	0.381	6.89e-07	0.0138
MFSD9	2q12.1	major facilitator superfamily domain containing 9	0.381	6.62e-07	0.0132
RELA	11q13	RELA proto-oncogene, NF-kB subunit	0.381	6.87e-07	0.0137
SIKE1	1p13.1	suppressor of IKBKE 1	0.381	6.53e-07	0.0131
ZBTB20	3q13.2	zinc finger and BTB domain containing 20	0.381	6.48e-07	0.0129
CCND1	11q13	cyclin D1	0.38	7.03e-07	0.0141
CHERP	19p13.1	calcium homeostasis endoplasmic reticulum protein	0.38	7.07e-07	0.0141
GLIPR2	9p13.3	GLI pathogenesis related 2	0.38	7.21e-07	0.0144
MED12	Xq13	mediator complex subunit 12	0.38	6.94e-07	0.0139
MORC4	Xq22.3	MORC family CW-type zinc finger 4	0.38	6.97e-07	0.0139
PCDHGC4	5q31	protocadherin gamma subfamily C, 4	0.38	6.97e-07	0.0139
PDGFRA	4q12	platelet derived growth factor receptor alpha	0.38	7.3e-07	0.0146
WDR46	6p21.3	WD repeat domain 46	0.38	6.94e-07	0.0139
ZNF704	8q21.13	zinc finger protein 704	0.38	7.4e-07	0.0148
ZW10	11q23	zw10 kinetochore protein	0.38	7.26e-07	0.0145
ALKBH2	12q24.11	alkB homolog 2, alpha-ketoglutarate dependent dioxygenase	0.379	7.58e-07	0.0152
CPSF7	11q12.2	cleavage and polyadenylation specific factor 7	0.379	7.55e-07	0.0151
FOXN2	2p22-p16	forkhead box N2	0.379	7.51e-07	0.015
KLHL25	15q25.3	kelch like family member 25	0.379	7.68e-07	0.0154
LRCH3	3q29	leucine rich repeats and calponin homology domain containing 3	0.379	7.74e-07	0.0155
RNF144A	2p25.2	ring finger protein 144A	0.379	7.48e-07	0.0149
S1PR2	19q13	sphingosine-1-phosphate receptor 2	0.379	7.54e-07	0.0151
DDX49	19p12	DEAD-box helicase 49	0.378	8.59e-07	0.0172
HIST1H2BO	6p22.1	histone cluster 1, H2bo	0.378	8.59e-07	0.0172
MED14	Xp11.4	mediator complex subunit 14	0.378	8.08e-07	0.0161
MEN1	11q13	menin 1	0.378	8.41e-07	0.0168
RSBN1L	7q21.11	round spermatid basic protein 1 like	0.378	8.39e-07	0.0168
TP53INP1	8q22	tumor protein p53 inducible nuclear protein 1	0.378	8.46e-07	0.0169
ZC3H3	8q24.3	zinc finger CCCH-type containing 3	0.378	8.29e-07	0.0166
ACBD6	1q25.3	acyl-CoA binding domain containing 6	0.377	9.09e-07	0.0182
CSPG4	15q24.2	chondroitin sulfate proteoglycan 4	0.377	9.2e-07	0.0184
HOXD10	2q31.1	homeobox D10	0.377	8.62e-07	0.0172
MBD3	19p13	methyl-CpG binding domain protein 3	0.377	8.7e-07	0.0174
ZNF71	19q13.4	zinc finger protein 71	0.377	9.15e-07	0.0183
FGFBP3	10q23.33	fibroblast growth factor binding protein 3	0.376	9.3e-07	0.0186
GFER	16p13.3-p13.12	growth factor, augmenter of liver regeneration	0.376	9.69e-07	0.0194
IL20RB	3q22.3	interleukin 20 receptor subunit beta	0.376	9.36e-07	0.0187
ZCCHC14	16q24.2	zinc finger CCHC-type containing 14	0.376	9.56e-07	0.0191
MUTYH	1p34.1	mutY DNA glycosylase	0.375	1.03e-06	0.0206
NOP2	12p13	NOP2 nucleolar protein	0.375	1.06e-06	0.0211
PPP1R10	6p21.3	protein phosphatase 1 regulatory subunit 10	0.375	1.01e-06	0.0202
SCRIB	8q24.3	scribbled planar cell polarity protein	0.375	1.02e-06	0.0204
SEMA6C	1q21.2	semaphorin 6C	0.375	1.01e-06	0.0202
TRIM62	1p35.1	tripartite motif containing 62	0.375	1.02e-06	0.0204
USP37	2q35	ubiquitin specific peptidase 37	0.375	1.01e-06	0.0203
ADNP2	18q23	ADNP homeobox 2	0.374	1.08e-06	0.0215
CDR2L	17q25.1	cerebellar degeneration related protein 2 like	0.374	1.14e-06	0.0228
HIST1H1B	6p22.1	histone cluster 1, H1b	0.374	1.12e-06	0.0225
KLF12	13q22	Kruppel like factor 12	0.374	1.09e-06	0.0217
MAD1L1	7p22	MAD1 mitotic arrest deficient like 1	0.374	1.14e-06	0.0229
S100PBP	1p35.1	S100P binding protein	0.374	1.09e-06	0.0217
SLFNL1	1p34.2	schlafen like 1	0.374	1.13e-06	0.0226
SRM	1p36-p22	spermidine synthase	0.374	1.1e-06	0.0219
TFDP2	3q23	transcription factor Dp-2	0.374	1.13e-06	0.0225
ZC3H4	19q13.33	zinc finger CCCH-type containing 4	0.374	1.13e-06	0.0225
ZKSCAN5	7q22	zinc finger with KRAB and SCAN domains 5	0.374	1.12e-06	0.0224
ZNF260	19q13.12	zinc finger protein 260	0.374	1.1e-06	0.022
GOLGA1	9q34.11	golgin A1	0.373	1.22e-06	0.0244
STX10	19p13.13	syntaxin 10	0.373	1.2e-06	0.0241
ZNF501	3p21.32	zinc finger protein 501	0.373	1.17e-06	0.0234
ATP6V1B1	2p13	ATPase H+ transporting V1 subunit B1	0.372	1.32e-06	0.0263
BRD2	6p21.3	bromodomain containing 2	0.372	1.26e-06	0.0251
C11orf57	11q23.1	chromosome 11 open reading frame 57	0.372	1.3e-06	0.026
FAM95B1	9p11.2	family with sequence similarity 95 member B1	0.372	1.26e-06	0.0253
LHX4	1q25.3	LIM homeobox 4	0.372	1.31e-06	0.0262
NEU4	2q37.3	neuraminidase 4	0.372	1.31e-06	0.0262
NME4	16p13.3	NME/NM23 nucleoside diphosphate kinase 4	0.372	1.26e-06	0.0252
TROVE2	1q31	TROVE domain family member 2	0.372	1.27e-06	0.0254
TTF1	9q34.3	transcription termination factor 1	0.372	1.3e-06	0.0259
ANTXR1	2p13.1	anthrax toxin receptor 1	0.371	1.41e-06	0.0282
APOBEC3B	22q13.1-q13.2	apolipoprotein B mRNA editing enzyme catalytic subunit 3B	0.371	1.41e-06	0.0283
ARHGEF16	1p36.3	Rho guanine nucleotide exchange factor 16	0.371	1.38e-06	0.0276
C2orf27A	2q21.2	chromosome 2 open reading frame 27A	0.371	1.38e-06	0.0276
CNOT3	19q13.4	CCR4-NOT transcription complex subunit 3	0.371	1.34e-06	0.0268
DCAF4L2	8q21.3	DDB1 and CUL4 associated factor 4 like 2	0.371	1.37e-06	0.0273
DCP1A	3p21.1	decapping mRNA 1A	0.371	1.39e-06	0.0278
EHMT2	6p21.3	euchromatic histone lysine methyltransferase 2	0.371	1.39e-06	0.0277
NES	1q23	nestin	0.371	1.36e-06	0.0272
RNF40	16p11.2-p11.1	ring finger protein 40	0.371	1.4e-06	0.028
RP2	Xp11.3	retinitis pigmentosa 2 (X-linked recessive)	0.371	1.39e-06	0.0277
XRN2	20p11.2-p11.1	5'-3' exoribonuclease 2	0.371	1.39e-06	0.0278
ACTR5	20q12	ARP5 actin-related protein 5 homolog	0.37	1.46e-06	0.0293
BARHL1	9q34.13	BarH like homeobox 1	0.37	1.44e-06	0.0288
COIL	17q22	coilin	0.37	1.49e-06	0.0298
FPGS	9q34.11	folylpolyglutamate synthase	0.37	1.44e-06	0.0287
GCM1	6p21-p12	glial cells missing homolog 1	0.37	1.45e-06	0.0289
LHX9	1q31.1	LIM homeobox 9	0.37	1.47e-06	0.0293
ST8SIA2	15q26	ST8 alpha-N-acetyl-neuraminide alpha-2,8-sialyltransferase 2	0.37	1.49e-06	0.0298
TOP3B	22q11.22	topoisomerase (DNA) III beta	0.37	1.46e-06	0.0292
CAD	2p22-p21	carbamoyl-phosphate synthetase 2, aspartate transcarbamylase, and dihydroorotase	0.369	1.54e-06	0.0308
CEP192	18p11.21	centrosomal protein 192	0.369	1.61e-06	0.0321
CLDN15	7q22	claudin 15	0.369	1.54e-06	0.0307
DPM2	9q34.13	dolichyl-phosphate mannosyltransferase polypeptide 2, regulatory subunit	0.369	1.59e-06	0.0318
KIAA0907	1q22	KIAA0907	0.369	1.54e-06	0.0308
NID1	1q43	nidogen 1	0.369	1.59e-06	0.0318
TNRC18	7p22.1	trinucleotide repeat containing 18	0.369	1.54e-06	0.0307
ZNF326	1p22	zinc finger protein 326	0.369	1.53e-06	0.0306
ADH6	4q23	alcohol dehydrogenase 6 (class V)	0.368	1.64e-06	0.0328
ALG11	13q14.3	ALG11, alpha-1,2-mannosyltransferase	0.368	1.66e-06	0.0332
ANKRD20A3	9q21.11	ankyrin repeat domain 20 family member A3	0.368	1.68e-06	0.0337
CECR5	22q11.2	cat eye syndrome chromosome region, candidate 5	0.368	1.73e-06	0.0346
NAIF1	9q34.11	nuclear apoptosis inducing factor 1	0.368	1.65e-06	0.033
NUP153	6p22.3	nucleoporin 153	0.368	1.66e-06	0.0332
PGBD1	6p22.1	piggyBac transposable element derived 1	0.368	1.74e-06	0.0347
SMAD4	18q21.1	SMAD family member 4	0.368	1.7e-06	0.034
TET2	4q24	tet methylcytosine dioxygenase 2	0.368	1.69e-06	0.0338
APEX1	14q11.2	apurinic/apyrimidinic endodeoxyribonuclease 1	0.367	1.81e-06	0.0362
CD101	1p13	CD101 molecule	0.367	1.85e-06	0.0369
CHD4	12p13	chromodomain helicase DNA binding protein 4	0.367	1.85e-06	0.037
DHX34	19q13.3	DEAH-box helicase 34	0.367	1.8e-06	0.0361
EIF2B1	12q24.3	eukaryotic translation initiation factor 2B subunit alpha	0.367	1.78e-06	0.0357
GNB4	3q27.1	G protein subunit beta 4	0.367	1.83e-06	0.0366
MPZ	1q22	myelin protein zero	0.367	1.77e-06	0.0354
NDOR1	9q34.3	NADPH dependent diflavin oxidoreductase 1	0.367	1.76e-06	0.0351
NR2C2AP	19p13.11	nuclear receptor 2C2 associated protein	0.367	1.8e-06	0.036
RPA1	17p13.3	replication protein A1	0.367	1.78e-06	0.0356
UBFD1	16p12.1	ubiquitin family domain containing 1	0.367	1.85e-06	0.0369
ACAP3	1p36	ArfGAP with coiled-coil, ankyrin repeat and PH domains 3	0.366	1.91e-06	0.0383
ATAD2B	2p24.1-p23.3	ATPase family, AAA domain containing 2B	0.366	1.98e-06	0.0395
ATXN2L	16p11	ataxin 2 like	0.366	1.93e-06	0.0385
HIST1H2AL	6p22.1	histone cluster 1, H2al	0.366	1.96e-06	0.0391
MED22	9q34.1	mediator complex subunit 22	0.366	1.89e-06	0.0378
RBM22	5q33.1	RNA binding motif protein 22	0.366	1.94e-06	0.0388
C2CD3	11q13.4	C2 calcium dependent domain containing 3	0.365	2.11e-06	0.0422
FLAD1	1q22	flavin adenine dinucleotide synthetase 1	0.365	2.12e-06	0.0423
KANK1	9p24.3	KN motif and ankyrin repeat domains 1	0.365	2.11e-06	0.0422
POLR3E	16p12	RNA polymerase III subunit E	0.365	2.13e-06	0.0425
QRFP	9q34.12	pyroglutamylated RFamide peptide	0.364	2.26e-06	0.0452
SERINC2	1p35.1	serine incorporator 2	0.364	2.28e-06	0.0456
SLC19A1	21q22.3	solute carrier family 19 member 1	0.364	2.21e-06	0.0442
UTP20	12q23	UTP20, small subunit processome component	0.364	2.19e-06	0.0437
ALDH1B1	9p13	aldehyde dehydrogenase 1 family member B1	0.363	2.33e-06	0.0467
ARHGAP31	3q13.33	Rho GTPase activating protein 31	0.363	2.44e-06	0.0488
POLH	6p21	DNA polymerase eta	0.363	2.39e-06	0.0479
TIA1	2p13	TIA1 cytotoxic granule-associated RNA binding protein	0.363	2.38e-06	0.0476
HNRNPF	10q11.21	heterogeneous nuclear ribonucleoprotein F	0.362	2.48e-06	0.0495
IP6K2	3p21.31	inositol hexakisphosphate kinase 2	0.362	2.5e-06	0.05
ZNF34	8q24	zinc finger protein 34	0.362	2.48e-06	0.0495

## Sheet: E2F8
Gene	Cytoband	name	r	p.value	adj.p.value		Down Msi1 KO
E2F8	11p15	E2F transcription factor 8	1				ACTL6A
FAM111B	11q12.1	family with sequence similarity 111 member B	0.887				ASF1B
KIF20A	5q31	kinesin family member 20A	0.885				ATAD2
NCAPG	4p15.32	non-SMC condensin I complex subunit G	0.882				ATAD5
ASF1B	19p13.12	anti-silencing function 1B histone chaperone	0.879				AURKA
MELK	9p13.1	maternal embryonic leucine zipper kinase	0.878				BIRC5
NDC80	18p11.31	NDC80, kinetochore complex component	0.878				BLM
HJURP	2q37.1	Holliday junction recognition protein	0.87				BRCA1
SKA1	18q21.1	spindle and kinetochore associated complex subunit 1	0.867				BRCA2
BUB1	2q13	BUB1 mitotic checkpoint serine/threonine kinase	0.864				BUB1
EZH2	7q35-q36	enhancer of zeste 2 polycomb repressive complex 2 subunit	0.861				BUB1B
KIF4A	Xq13.1	kinesin family member 4A	0.861				C5orf34
KIF23	15q23	kinesin family member 23	0.86				CBX3
CDCA2	8p21.2	cell division cycle associated 2	0.859				CCNA2
DLGAP5	14q22.3	DLG associated protein 5	0.859				CCNB2
DTL	1q32	denticleless E3 ubiquitin protein ligase homolog	0.857				CCNE2
ESPL1	12q13.13	extra spindle pole bodies like 1, separase	0.857				CDC20
RRM2	2p25-p24	ribonucleotide reductase regulatory subunit M2	0.855				CDC25B
KIFC1	6p21.32	kinesin family member C1	0.854				CDC45
KIF18A	11p14.1	kinesin family member 18A	0.853				CDC6
TOP2A	17q21.2	topoisomerase (DNA) II alpha	0.853				CDC7
FOXM1	12p13	forkhead box M1	0.852				CDCA2
NUSAP1	15q14	nucleolar and spindle associated protein 1	0.848				CDCA5
CEP55	10q24.1	centrosomal protein 55	0.847				CDCA8
TPX2	20q11.2	TPX2, microtubule nucleation factor	0.847				CDK1
KIF2C	1p34.1	kinesin family member 2C	0.846				CDK2
CDC20	1p34.1	cell division cycle 20	0.845				CDT1
MKI67	10q26.2	marker of proliferation Ki-67	0.845				CENPE
CKAP2L	2q13	cytoskeleton associated protein 2 like	0.844				CENPI
ERCC6L	Xq13.1	ERCC excision repair 6 like, spindle assembly checkpoint helicase	0.844				CENPO
KIF14	1q32.1	kinesin family member 14	0.84				CHAF1A
NCAPH	2q11.2	non-SMC condensin I complex subunit H	0.836				CHEK1
CENPA	2p23.3	centromere protein A	0.833				CLSPN
UBE2C	20q13.12	ubiquitin conjugating enzyme E2 C	0.832				CRY1
ASPM	1q31	abnormal spindle microtubule assembly	0.831				CSE1L
BUB1B	15q15	BUB1 mitotic checkpoint serine/threonine kinase B	0.83				DCLRE1B
AURKA	20q13	aurora kinase A	0.829				DHX9
E2F7	12q21.1	E2F transcription factor 7	0.826				DNA2
TROAP	12q13.12	trophinin associated protein	0.826				DNAJC9
EXO1	1q43	exonuclease 1	0.824				E2F2
GTSE1	22q13.2-q13.3	G2 and S-phase expressed 1	0.821				E2F8
CCNB2	15q21.3	cyclin B2	0.82				ECT2
CDCA8	1p34.3	cell division cycle associated 8	0.82				EIF3B
TCF19	6p21.3	transcription factor 19	0.819				ESCO2
AURKB	17p13.1	aurora kinase B	0.818				ESPL1
ARHGAP11A	15q13.3	Rho GTPase activating protein 11A	0.815				EXOSC9
MYBL2	20q13.1	MYB proto-oncogene like 2	0.814				EZH2
FANCI	15q26.1	Fanconi anemia complementation group I	0.812				FAM111A
SKA3	13q11	spindle and kinetochore associated complex subunit 3	0.812				FAM111B
GSG2	17p13	germ cell associated 2, haspin	0.811				FAM64A
LMNB1	5q23.2	lamin B1	0.811				FANCD2
FANCC	9q22.3	Fanconi anemia complementation group C	0.809				FANCG
CDC45	22q11.21	cell division cycle 45	0.807				FANCI
CCNA2	4q27	cyclin A2	0.806				FEN1
HELLS	10q24.2	helicase, lymphoid-specific	0.806				GGH
STIL	1p32	SCL/TAL1 interrupting locus	0.806				GPSM2
TTK	6q14.1	TTK protein kinase	0.805				GSG2
CDC25C	5q31	cell division cycle 25C	0.804				H2AFX
CDK2	12q13.2	cyclin dependent kinase 2	0.797				HMGB2
PBK	8p21.2	PDZ binding kinase	0.797				HMGN2
TIMELESS	12q13.3	timeless circadian clock	0.797				KHSRP
KIAA0101	15q22	KIAA0101	0.795				KIAA1524
TYMS	18p11.31-p11.21	thymidylate synthetase	0.795				KIF15
SMC4	3q26.1	structural maintenance of chromosomes 4	0.794				KIF18B
MCM10	10p13	minichromosome maintenance 10 replication initiation factor	0.793				KIF2C
MCM2	3q21	minichromosome maintenance complex component 2	0.793				KNTC1
RAD54L	1p32	RAD54-like (S. cerevisiae)	0.793				KPNA2
C17orf53	17q21.31	chromosome 17 open reading frame 53	0.792				LMNB2
NEIL3	4q34	nei like DNA glycosylase 3	0.792				MAD2L1
CHEK1	11q24.2	checkpoint kinase 1	0.791				MCM2
KIF11	10q24.1	kinesin family member 11	0.791				MCM4
SHCBP1	16q11	SHC binding and spindle associated 1	0.791				MCM8
POLQ	3q13.3	DNA polymerase theta	0.79				MIOS
CDCA7	2q31.1	cell division cycle associated 7	0.788				MSH6
BIRC5	17q25.3	baculoviral IAP repeat containing 5	0.786				NCAPD3
IQGAP3	1q21.3	IQ motif containing GTPase activating protein 3	0.785				NCAPG
E2F2	1p36	E2F transcription factor 2	0.784				NCAPG2
ESCO2	8p21.1	establishment of sister chromatid cohesion N-acetyltransferase 2	0.784				NEDD1
KIF18B	17q21.31	kinesin family member 18B	0.784				NEIL3
KIF15	3p21.31	kinesin family member 15	0.781				NUDT1
PKMYT1	16p13.3	protein kinase, membrane associated tyrosine/threonine 1	0.781				NUP205
WDR76	15q15.3	WD repeat domain 76	0.78				NUP210
HMMR	5q34	hyaluronan mediated motility receptor	0.778				NUP85
CDK1	10q21.2	cyclin dependent kinase 1	0.775				NUP93
CENPK	5q12.3	centromere protein K	0.775				NUSAP1
CENPE	4q24-q25	centromere protein E	0.774				ODC1
DEPDC1	1p31.2	DEP domain containing 1	0.773				OIP5
NUF2	1q23.3	NUF2, NDC80 kinetochore complex component	0.773				ORAI1
MCM7	7q21.3-q22.1	minichromosome maintenance complex component 7	0.772				PAICS
BRIP1	17q23.2	BRCA1 interacting protein C-terminal helicase 1	0.771				PBK
CENPI	Xq22.1	centromere protein I	0.771				PHF19
CENPF	1q41	centromere protein F	0.77				PIF1
PTBP1	19p13.3	polypyrimidine tract binding protein 1	0.768				PLK4
PLK4	4q28.1	polo like kinase 4	0.764				POLA1
RAD51	15q15.1	RAD51 recombinase	0.763				POLA2
TK1	17q23.2-q25.3	thymidine kinase 1	0.763				POLD3
CDC6	17q21.3	cell division cycle 6	0.762				PPM1G
GINS4	8p11.21	GINS complex subunit 4	0.762				PRC1
ZNF367	9q22	zinc finger protein 367	0.762				PRIM1
ATAD2	8q24.13	ATPase family, AAA domain containing 2	0.758				PRR11
SPC25	2q31.1	SPC25, NDC80 kinetochore complex component	0.756				PSMC3IP
PLK1	16p	polo like kinase 1	0.755				PTBP1
FAM64A	17p13.2	family with sequence similarity 64 member A	0.752				RAB8A
FANCD2	3p25.3	Fanconi anemia complementation group D2	0.748				RACGAP1
MCM3	6p12	minichromosome maintenance complex component 3	0.746				RAD18
MCM8	20p12.3	minichromosome maintenance 8 homologous recombination repair factor	0.745				RAD54L
OIP5	15q14	Opa interacting protein 5	0.745				RBBP8
NEK2	1q32.3	NIMA related kinase 2	0.743				RBL1
UHRF1	19p13.3	ubiquitin like with PHD and ring finger domains 1	0.742				RBMX
KNTC1	12q24.31	kinetochore associated 1	0.741				RCC1
PRC1	15q26.1	protein regulator of cytokinesis 1	0.741				RFC3
CDT1	16q24.3	chromatin licensing and DNA replication factor 1	0.739				RPA1
EME1	17q21.33	essential meiotic structure-specific endonuclease 1	0.739				RRM2
POLE2	14q21-q22	DNA polymerase epsilon 2, accessory subunit	0.738				SENP1
HMGB2	4q31	high mobility group box 2	0.737				SKA3
ZWINT	10q21-q22	ZW10 interacting kinetochore protein	0.737				SKP2
CDCA5	11q13.1	cell division cycle associated 5	0.736				SMC1A
FBXO5	6q25-q26	F-box protein 5	0.735				SMC4
NRM	6p21.3	nurim (nuclear envelope membrane protein)	0.734				SNRNP40
GINS2	16q24.1	GINS complex subunit 2	0.731				SPAG5
MCM6	2q14-q21	minichromosome maintenance complex component 6	0.731				SPC24
POLD3	11q14	DNA polymerase delta 3, accessory subunit	0.731				SPIN4
BRCA2	13q13.1	BRCA2, DNA repair associated	0.73				SSRP1
CASP2	7q34-q35	caspase 2	0.728				STAG1
PTTG1	5q35.1	pituitary tumor-transforming 1	0.726				STIL
NCAPG2	7q36.3	non-SMC condensin II complex subunit G2	0.725				SUV39H1
RCC1	1p35.3	regulator of chromosome condensation 1	0.724				SUZ12
RFWD3	16q23.1	ring finger and WD repeat domain 3	0.724				TIMELESS
CENPH	5p15.2	centromere protein H	0.72				TMEM209
CENPM	22q13.2	centromere protein M	0.719				TMPO
RBL1	20q11.23	RB transcriptional corepressor like 1	0.719				TOE1
HAUS8	19p13.11	HAUS augmin like complex subunit 8	0.715				TOP2A
PRIM2	6p12-p11.1	primase (DNA) subunit 2	0.714				TOPBP1
POLA2	11q13	DNA polymerase alpha 2, accessory subunit	0.713				TP73
KIF4B	5q33.2	kinesin family member 4B	0.707				TRA2B
TACC3	4p16.3	transforming acidic coiled-coil containing protein 3	0.707				TROAP
RAD51AP1	12p13.2-p13.1	RAD51 associated protein 1	0.704				U2AF2
CCDC15	11q24.2	coiled-coil domain containing 15	0.703				UBE2C
DEPDC1B	5q12	DEP domain containing 1B	0.701				UHRF1
RRM1	11p15.5	ribonucleotide reductase catalytic subunit M1	0.701				UNG
TRIP13	5p15	thyroid hormone receptor interactor 13	0.7				USP1
CCNB1	5q12	cyclin B1	0.698				WDHD1
MND1	4q31.3	meiotic nuclear divisions 1	0.697				WDR76
RACGAP1	12q13.12	Rac GTPase activating protein 1	0.695				ZNF43
MCM5	22q13.1-q13.2	minichromosome maintenance complex component 5	0.694				ZWILCH
PCNA	20p13-p12.3	proliferating cell nuclear antigen	0.693				ZWINT
FAM72A	1q32.1	family with sequence similarity 72 member A	0.692				AAGAB
FAM72B	1p12	family with sequence similarity 72 member B	0.692				ADGRA3
DBF4	7q21.3	DBF4 zinc finger	0.691				AGO2
SPC24	19p13.2	SPC24, NDC80 kinetochore complex component	0.69				ALDH16A1
XRCC2	7q36	X-ray repair cross complementing 2	0.689				ALYREF
PSMC3IP	17q21.2	PSMC3 interacting protein	0.685				AMOT
CLSPN	1p34.3	claspin	0.683				ARHGAP26
ECT2	3q26.1-q26.2	epithelial cell transforming 2	0.682				ASRGL1
CDCA4	14q32.33	cell division cycle associated 4	0.681				BCOR
GINS1	20p11.21	GINS complex subunit 1	0.681				BORA
HN1L	16p13.3	hematological and neurological expressed 1-like	0.681				BRI3BP
NONO	Xq13.1	non-POU domain containing, octamer-binding	0.681				C12orf49
WEE1	11p15.4	WEE1 G2 checkpoint kinase	0.68				CABLES1
DCLRE1B	1p11.1	DNA cross-link repair 1B	0.679				CADM1
E2F1	20q11	E2F transcription factor 1	0.679				CALM2
FAM72D	1q21.1	family with sequence similarity 72 member D	0.679				CALM3
NUP205	7q31.32	nucleoporin 205	0.677				CAPN7
PRR11	17q23.2	proline rich 11	0.676				CASC5
GINS3	16q21	GINS complex subunit 3	0.671				CBL
BRCA1	17q21.31	BRCA1, DNA repair associated	0.669				CCNA1
SPAG5	17q11.2	sperm associated antigen 5	0.668				CDK5RAP2
FANCA	16q24.3	Fanconi anemia complementation group A	0.666				CENPP
NEDD1	12q23.1	neural precursor cell expressed, developmentally down-regulated 1	0.666				CENPU
MCM4	8q12-q13	minichromosome maintenance complex component 4	0.663				CEP97
RNASEH2A	19p13.13	ribonuclease H2 subunit A	0.663				CHAMP1
KPNA2	17q24.2	karyopherin subunit alpha 2	0.662				CIT
TMPO	12q22	thymopoietin	0.662				CMSS1
HNRNPAB	5q35.3	heterogeneous nuclear ribonucleoprotein A/B	0.661				CNR1
CDC25A	3p21	cell division cycle 25A	0.659				CORO2B
DCPS	11q24	decapping enzyme, scavenger	0.657				DAPK2
ARHGAP11B	15q13.2	Rho GTPase activating protein 11B	0.655				DDX10
C1orf112	1q24.2	chromosome 1 open reading frame 112	0.655				DERL2
DSN1	20q11.23	DSN1 homolog, MIS12 kinetochore complex component	0.655				DNAAF5
GJC1	17q21.31	gap junction protein gamma 1	0.655				DTX3L
CDCA7L	7p15.3	cell division cycle associated 7 like	0.654				EIF4G2
FBXO43	8q22.3	F-box protein 43	0.653				ELOVL6
DHFR	5q14.1	dihydrofolate reductase	0.652				EML5
WDR62	19q13.12	WD repeat domain 62	0.652				EPS8
POLD1	19q13.3	DAN polymerase delta 1, catalytic subunit	0.651				EXPH5
POC1A	3p21.2	POC1 centriolar protein A	0.647				FAM126A
RECQL4	8q24.3	RecQ like helicase 4	0.647				FGD5-AS1
CDCA3	12p13.31	cell division cycle associated 3	0.642				FGFR1
FAM83D	20q11.23	family with sequence similarity 83 member D	0.642				FGFR3
POLA1	Xp22.1-p21.3	DNA polymerase alpha 1, catalytic subunit	0.641				GAP43
USP1	1p31.3	ubiquitin specific peptidase 1	0.641				GFRA1
PTK7	6p21.1-p12.2	protein tyrosine kinase 7 (inactive)	0.64				GGCT
MXD3	5q35.3	MAX dimerization protein 3	0.637				GMPPB
RBBP8	18q11.2	RB binding protein 8, endonuclease	0.636				GNG11
SSRP1	11q12	structure specific recognition protein 1	0.636				GPD2
DONSON	21q22.1	downstream neighbor of SON	0.635				GPN3
TUBB	6p21.33	tubulin beta class I	0.635				GRHL1
CCDC18	1p22.1	coiled-coil domain containing 18	0.633				GRIA4
RCC2	1p36.13	regulator of chromosome condensation 2	0.633				HAUS2
DEK	6p23	DEK proto-oncogene	0.629				ICMT
WDR34	9q34.11	WD repeat domain 34	0.629				IFI44L
BARD1	2q35	BRCA1 associated RING domain 1	0.627				INCENP
WDHD1	14q22.2	WD repeat and HMG-box DNA binding protein 1	0.626				IPO5
ITPRIPL1	2q11.2	inositol 1,4,5-trisphosphate receptor interacting protein-like 1	0.625				JADE1
POLE	12q24.3	DNA polymerase epsilon, catalytic subunit	0.624				KCNMB4
CBX2	17q25.3	chromobox 2	0.623				KCTD12
NUP160	11p11.12	nucleoporin 160	0.623				KITLG
C18orf54	18q21	chromosome 18 open reading frame 54	0.622				KLHDC8A
FAM111A	11q12.1	family with sequence similarity 111 member A	0.622				KLHL25
KIF24	9p13.3	kinesin family member 24	0.622				KPNB1
CHAF1A	19p13.3	chromatin assembly factor 1 subunit A	0.621				KRBOX4
NCAPD2	12p13.31	non-SMC condensin I complex subunit D2	0.62				LIFR
RFC4	3q27	replication factor C subunit 4	0.619				LRRC16A
CDKN3	14q22	cyclin dependent kinase inhibitor 3	0.618				LRRC8B
RFC5	12q24.3	replication factor C subunit 5	0.618				LRRC8C
NKIRAS2	17q21.31	NFKB inhibitor interacting Ras like 2	0.617				LRRC8D
BAZ1A	14q13.2	bromodomain adjacent to zinc finger domain 1A	0.61				LSM3
FANCG	9p13	Fanconi anemia complementation group G	0.61				LSM5
PHF19	9q34.11	PHD finger protein 19	0.609				MAGI3
ATAD5	17q11.2	ATPase family, AAA domain containing 5	0.607				MEST
FEN1	11q12	flap structure-specific endonuclease 1	0.607				METTL7A
CENPO	2p23.3	centromere protein O	0.606				MRM2
C21orf58	21q22.3	chromosome 21 open reading frame 58	0.605				MZT1
CCNE2	8q22.1	cyclin E2	0.603				NEMP1
SF3B4	1q21.2	splicing factor 3b subunit 4	0.602				NGRN
TCF3	19p13.3	transcription factor 3	0.602				NOVA1
FANCE	6p21.31	Fanconi anemia complementation group E	0.601				NR3C1
TRAIP	3p21.31	TRAF interacting protein	0.601				NRCAM
MORC4	Xq22.3	MORC family CW-type zinc finger 4	0.599				NSUN5
APOBEC3B	22q13.1-q13.2	apolipoprotein B mRNA editing enzyme catalytic subunit 3B	0.598				NTRK3
NCAPD3	11q25	non-SMC condensin II complex subunit D3	0.598				NUDT15
HMGN2	1p36.1	high mobility group nucleosomal binding domain 2	0.597				OAS3
C5orf34	5p12	chromosome 5 open reading frame 34	0.596				PARPBP
CEP152	15q21.1	centrosomal protein 152	0.596				PDHX
DSCC1	8q24.12	DNA replication and sister chromatid cohesion 1	0.596				PKP2
LIMD1	3p21.31	LIM domains containing 1	0.596				PLA2G16
NT5DC2	3p21.1	5'-nucleotidase domain containing 2	0.595				PLS1
PKN3	9q34.13	protein kinase N3	0.595				PLSCR1
SMC2	9q31.1	structural maintenance of chromosomes 2	0.594				PPAT
LIN9	1q42	lin-9 DREAM MuvB core complex component	0.592	2.22e-16	4.44e-12		PPIA
CENPN	16q23.2	centromere protein N	0.591	2.22e-16	4.44e-12		PPL
RAD54B	8q22.1	RAD54 homolog B (S. cerevisiae)	0.591	2.22e-16	4.44e-12		PPP1CA
SENP1	12q13.11	SUMO1/sentrin specific peptidase 1	0.591	2.22e-16	4.44e-12		PRKAR2A
SFT2D3	2q14.3	SFT2 domain containing 3	0.591	2.22e-16	4.44e-12		PRKDC
RFC2	7q11.23	replication factor C subunit 2	0.59	2.22e-16	4.44e-12		PRPF19
GART	21q22.11	phosphoribosylglycinamide formyltransferase, phosphoribosylglycinamide synthetase, phosphoribosylaminoimidazole synthetase	0.589	2.22e-16	4.44e-12		PTPRD
NVL	1q42.11	nuclear VCP-like	0.588	4.44e-16	8.88e-12		PTPRN2
PPM1D	17q23.3	protein phosphatase, Mg2+/Mn2+ dependent 1D	0.587	4.44e-16	8.88e-12		RAP1GAP2
CHST14	15q15.1	carbohydrate sulfotransferase 14	0.586	4.44e-16	8.88e-12		RDX
RMI1	9q22.1	RecQ mediated genome instability 1	0.585	4.44e-16	8.88e-12		REEP1
DVL2	17p13.1	dishevelled segment polarity protein 2	0.584	4.44e-16	8.88e-12		RIC8B
RAVER1	19p13.2	ribonucleoprotein, PTB binding 1	0.584	4.44e-16	8.88e-12		RNF169
DAXX	6p21.3	death domain associated protein	0.582	6.66e-16	1.33e-11		RNF182
SKP2	5p13	S-phase kinase-associated protein 2, E3 ubiquitin protein ligase	0.582	6.66e-16	1.33e-11		RPA3
PDIA4	7q35	protein disulfide isomerase family A member 4	0.581	8.88e-16	1.78e-11		RTTN
SNRPA	19q13.1	small nuclear ribonucleoprotein polypeptide A	0.581	8.88e-16	1.78e-11		RYBP
CHEK2	22q12.1	checkpoint kinase 2	0.578	1.11e-15	2.22e-11		SACM1L
DNMT1	19p13.2	DNA methyltransferase 1	0.578	1.11e-15	2.22e-11		SACS
PIF1	15q22.1	PIF1 5'-to-3' DNA helicase	0.578	1.33e-15	2.66e-11		SAPCD2
C16orf59	16p13.3	chromosome 16 open reading frame 59	0.577	1.33e-15	2.66e-11		SERPINB8
EIF4A3	17q25.3	eukaryotic translation initiation factor 4A3	0.577	1.33e-15	2.66e-11		SETD1B
C19orf48	19q13.33	chromosome 19 open reading frame 48	0.576	1.55e-15	3.11e-11		SF3B2
PRIM1	12q13.3	primase (DNA) subunit 1	0.576	1.55e-15	3.11e-11		SGO1
C4orf46	4q32.1	chromosome 4 open reading frame 46	0.574	2.22e-15	4.44e-11		SLC4A8
GANAB	11q12.3	glucosidase II alpha subunit	0.574	2.22e-15	4.44e-11		SLFN11
GNAI3	1p13	G protein subunit alpha i3	0.573	2.66e-15	5.33e-11		SMCHD1
MKS1	17q21-q24	Meckel syndrome, type 1	0.571	3.11e-15	6.21e-11		SNCAIP
KIAA1524	3q13.13	KIAA1524	0.57	3.77e-15	7.54e-11		SOCS3
NASP	1p34.1	nuclear autoantigenic sperm protein	0.57	3.55e-15	7.1e-11		SOGA1
STK38	6p21	serine/threonine kinase 38	0.57	3.55e-15	7.1e-11		SRGAP1
TRIM24	7q32-q34	tripartite motif containing 24	0.57	3.55e-15	7.1e-11		SRSF1
F2R	5q13	coagulation factor II thrombin receptor	0.569	4e-15	7.99e-11		SRSF2
KIF22	16p11.2	kinesin family member 22	0.569	4.44e-15	8.88e-11		SRSF3
CDC25B	20p13	cell division cycle 25B	0.568	4.88e-15	9.76e-11		SRSF7
SUV39H1	Xp11.23	suppressor of variegation 3-9 homolog 1	0.568	4.88e-15	9.76e-11		SSH2
CENPL	1q25.1	centromere protein L	0.566	6e-15	1.2e-10		STAMBPL1
G3BP1	5q33.1	G3BP stress granule assembly factor 1	0.566	6.22e-15	1.24e-10		STARD3NL
ZWILCH	15q22.31	zwilch kinetochore protein	0.566	6.22e-15	1.24e-10		STIP1
SLC25A13	7q21.3	solute carrier family 25 member 13	0.565	6.66e-15	1.33e-10		STMN3
CKAP2	13q14	cytoskeleton associated protein 2	0.564	8.22e-15	1.64e-10		STT3B
HAUS5	19q13.12	HAUS augmin like complex subunit 5	0.564	7.99e-15	1.6e-10		TACC1
PPM1G	2p23.3	protein phosphatase, Mg2+/Mn2+ dependent 1G	0.564	8.44e-15	1.69e-10		TFAP2C
DIAPH3	13q21.2	diaphanous related formin 3	0.563	8.88e-15	1.78e-10		TMEM106A
DKC1	Xq28	dyskerin pseudouridine synthase 1	0.563	9.77e-15	1.95e-10		TNIK
LMNB2	19p13.3	lamin B2	0.563	9.33e-15	1.86e-10		TRIM47
IQGAP2	5q	IQ motif containing GTPase activating protein 2	0.562	1.04e-14	2.09e-10		TUBA1B
ARL6IP6	2q23	ADP ribosylation factor like GTPase 6 interacting protein 6	0.561	1.24e-14	2.49e-10		TUBB2A
UBTD2	5q35.1	ubiquitin domain containing 2	0.56	1.47e-14	2.93e-10		TUBB4B
MAD2L1	4q27	MAD2 mitotic arrest deficient-like 1 (yeast)	0.559	1.6e-14	3.2e-10		TUBGCP3
QSER1	11p13	glutamine and serine rich 1	0.559	1.51e-14	3.02e-10		UBA2
H2AFX	11q23.3	H2A histone family member X	0.557	2e-14	3.99e-10		UPF1
ZNF3	7q22.1	zinc finger protein 3	0.557	2.11e-14	4.22e-10		VCAM1
MDK	11p11.2	midkine (neurite growth-promoting factor 2)	0.556	2.22e-14	4.44e-10		WLS
NUDT1	7p22	nudix hydrolase 1	0.556	2.22e-14	4.44e-10		WNT7B
HMG20B	19p13.3	high mobility group 20B	0.555	2.58e-14	5.15e-10		YEATS4
URB2	1q42.13	URB2 ribosome biogenesis 2 homolog (S. cerevisiae)	0.555	2.66e-14	5.33e-10		ZFP3
HMGN1	21q22.3	high mobility group nucleosome binding domain 1	0.554	2.98e-14	5.95e-10		ZNF436
GEN1	2p24.2	GEN1, Holliday junction 5' flap endonuclease	0.553	3.57e-14	7.14e-10		ZNF542P
MTA2	11q12-q13.1	metastasis associated 1 family member 2	0.553	3.26e-14	6.52e-10
CKS2	9q22	CDC28 protein kinase regulatory subunit 2	0.552	3.93e-14	7.85e-10
NAA38	17p13.1	N(alpha)-acetyltransferase 38, NatC auxiliary subunit	0.552	3.95e-14	7.9e-10
PAXIP1	7q36	PAX interacting protein 1	0.552	3.86e-14	7.72e-10
STT3A	11q23.3	STT3A, catalytic subunit of the oligosaccharyltransferase complex	0.551	4.11e-14	8.21e-10
UMPS	3q13	uridine monophosphate synthetase	0.551	4.57e-14	9.14e-10
MAPK7	17p11.2	mitogen-activated protein kinase 7	0.55	4.93e-14	9.85e-10
SUZ12	17q21	SUZ12 polycomb repressive complex 2 subunit	0.55	4.8e-14	9.59e-10
ELF2	4q28	E74 like ETS transcription factor 2	0.548	6.02e-14	1.2e-09
HNRNPH1	5q35.3	heterogeneous nuclear ribonucleoprotein H1 (H)	0.548	6.73e-14	1.34e-09
SPATA5	4q28.1	spermatogenesis associated 5	0.548	6.17e-14	1.23e-09
TP73	1p36.3	tumor protein p73	0.548	6.62e-14	1.32e-09
AAAS	12q13	aladin WD repeat nucleoporin	0.547	7.33e-14	1.46e-09
SAAL1	11p15.1	serum amyloid A like 1	0.547	7.19e-14	1.44e-09
LRRC59	17q21.33	leucine rich repeat containing 59	0.546	8.13e-14	1.62e-09
PHACTR4	1p35.2	phosphatase and actin regulator 4	0.546	8.26e-14	1.65e-09
KDELC1	13q33	KDEL motif containing 1	0.545	9.19e-14	1.84e-09
EIF4EBP1	8p12	eukaryotic translation initiation factor 4E binding protein 1	0.544	1.02e-13	2.04e-09
PLEKHG2	19q13.2	pleckstrin homology and RhoGEF domain containing G2	0.544	9.9e-14	1.98e-09
GAS2L3	12q23.1	growth arrest specific 2 like 3	0.543	1.19e-13	2.37e-09
RBMX	Xq26	RNA binding motif protein, X-linked	0.543	1.21e-13	2.42e-09
CSTF2	Xq22.1	cleavage stimulation factor subunit 2	0.542	1.27e-13	2.55e-09
U2AF1	21q22.3	U2 small nuclear RNA auxiliary factor 1	0.542	1.34e-13	2.67e-09
BUD13	11q23.3	BUD13 homolog	0.539	1.94e-13	3.87e-09
ELN	7q11.1-q21.1	elastin	0.539	1.94e-13	3.87e-09
RFC3	13q13.2	replication factor C subunit 3	0.539	2e-13	4e-09
SLC35A4	5q31.3	solute carrier family 35 member A4	0.539	2e-13	4e-09
NOL11	17q24.2	nucleolar protein 11	0.537	2.52e-13	5.04e-09
IGF2BP3	7p15.3	insulin like growth factor 2 mRNA binding protein 3	0.536	2.85e-13	5.69e-09
SASS6	1p21.3	SAS-6 centriolar assembly protein	0.536	2.9e-13	5.79e-09
MEX3A	1q22	mex-3 RNA binding family member A	0.535	3.32e-13	6.63e-09
GMPS	3q25.31	guanine monophosphate synthase	0.534	3.53e-13	7.06e-09
SDCCAG3	9q34.3	serologically defined colon cancer antigen 3	0.533	3.9e-13	7.8e-09
CDC7	1p22	cell division cycle 7	0.531	4.87e-13	9.74e-09
CEP78	9q21.2	centrosomal protein 78	0.531	4.87e-13	9.73e-09
CHAF1B	21q22.2	chromatin assembly factor 1 subunit B	0.531	5.33e-13	1.07e-08
CNOT10	3p23	CCR4-NOT transcription complex subunit 10	0.53	5.96e-13	1.19e-08
LIG1	19q13.33	DNA ligase 1	0.53	5.83e-13	1.17e-08
NES	1q23	nestin	0.53	5.55e-13	1.11e-08
RTKN2	10q21.3	rhotekin 2	0.53	5.48e-13	1.1e-08
XRN2	20p11.2-p11.1	5'-3' exoribonuclease 2	0.53	5.82e-13	1.16e-08
CMTM3	16q22.1-q22.3	CKLF like MARVEL transmembrane domain containing 3	0.528	6.99e-13	1.4e-08
ACTL6A	3q26.33	actin like 6A	0.527	7.92e-13	1.58e-08
ATRIP	3p21.31	ATR interacting protein	0.527	8.26e-13	1.65e-08
KHDRBS1	1p32	KH RNA binding domain containing, signal transduction associated 1	0.527	8.33e-13	1.67e-08
LYAR	4p16.3	Ly1 antibody reactive	0.527	8.22e-13	1.64e-08
NUP188	9q34.13	nucleoporin 188	0.527	7.72e-13	1.54e-08
TIPIN	15q22.31	TIMELESS interacting protein	0.527	8.4e-13	1.68e-08
MSH6	2p16	mutS homolog 6	0.526	9.22e-13	1.84e-08
NUP85	17q25	nucleoporin 85	0.526	9.2e-13	1.84e-08
UIMC1	5q35.2	ubiquitin interaction motif containing 1	0.526	9.69e-13	1.94e-08
YBX1	1p34	Y-box binding protein 1	0.526	8.77e-13	1.75e-08
FANCB	Xp22.2	Fanconi anemia complementation group B	0.525	1.04e-12	2.07e-08
MYBL1	8q22	MYB proto-oncogene like 1	0.525	1.04e-12	2.08e-08
NUP155	5p13.1	nucleoporin 155	0.525	9.93e-13	1.98e-08
TRAFD1	12q24.13	TRAF-type zinc finger domain containing 1	0.525	1.07e-12	2.13e-08
MAPRE1	20q11.1-q11.3	microtubule associated protein RP/EB family member 1	0.524	1.2e-12	2.4e-08
ODF2	9q34	outer dense fiber of sperm tails 2	0.524	1.22e-12	2.43e-08
SHOX2	3q25.32	short stature homeobox 2	0.523	1.25e-12	2.5e-08
RALY	20q11.21-q11.23	RALY heterogeneous nuclear ribonucleoprotein	0.522	1.45e-12	2.91e-08
TRIM28	19q13.4	tripartite motif containing 28	0.522	1.42e-12	2.83e-08
PRRC1	5q23.2	proline rich coiled-coil 1	0.521	1.68e-12	3.35e-08
CHCHD3	7q33	coiled-coil-helix-coiled-coil-helix domain containing 3	0.52	1.79e-12	3.57e-08
HAUS1	18q21.1	HAUS augmin like complex subunit 1	0.52	1.87e-12	3.73e-08
INTS7	1q32.3	integrator complex subunit 7	0.52	1.8e-12	3.59e-08
MEX3D	19p13.3	mex-3 RNA binding family member D	0.519	2.12e-12	4.24e-08
CCDC150	2q33.1	coiled-coil domain containing 150	0.518	2.32e-12	4.65e-08
TRA2B	3q26.2-q27	transformer 2 beta homolog (Drosophila)	0.518	2.26e-12	4.52e-08
ZNF93	19p12	zinc finger protein 93	0.518	2.37e-12	4.74e-08
SRBD1	2p21	S1 RNA binding domain 1	0.517	2.47e-12	4.94e-08
REEP4	8p21.3	receptor accessory protein 4	0.516	2.89e-12	5.78e-08
C2orf48	2p25.1	chromosome 2 open reading frame 48	0.515	3.36e-12	6.72e-08
CDKAL1	6p22.2	CDK5 regulatory subunit associated protein 1 like 1	0.515	3.35e-12	6.7e-08
TGIF1	18p11.31	TGFB induced factor homeobox 1	0.515	3.07e-12	6.14e-08
SEC61A1	3q21.3	Sec61 translocon alpha 1 subunit	0.513	4.23e-12	8.46e-08
NDE1	16p13.11	nudE neurodevelopment protein 1	0.512	4.69e-12	9.37e-08
TMEM97	17q11.2	transmembrane protein 97	0.512	4.5e-12	8.98e-08
BMP1	8p21	bone morphogenetic protein 1	0.511	5.22e-12	1.04e-07
DARS2	1q25.1	aspartyl-tRNA synthetase 2, mitochondrial	0.511	5.25e-12	1.05e-07
HNRNPF	10q11.21	heterogeneous nuclear ribonucleoprotein F	0.511	5.33e-12	1.07e-07
XKR5	8p23.1	XK related 5	0.511	5.17e-12	1.03e-07
ZNF548	19q13.43	zinc finger protein 548	0.511	4.98e-12	9.96e-08
RBM14	11q13.2	RNA binding motif protein 14	0.51	5.5e-12	1.1e-07
SMO	7q32.1	smoothened, frizzled class receptor	0.51	5.35e-12	1.07e-07
ERI1	8p23.1	exoribonuclease 1	0.509	6.17e-12	1.23e-07
NOP14	4p16.3	NOP14 nucleolar protein	0.509	6.19e-12	1.24e-07
C19orf54	19q13.2	chromosome 19 open reading frame 54	0.508	7.18e-12	1.44e-07
POLD2	7p13	DAN polymerase delta 2, accessory subunit	0.508	6.74e-12	1.35e-07
SLC43A3	11q11	solute carrier family 43 member 3	0.508	6.83e-12	1.36e-07
TTF2	1p13.1	transcription termination factor 2	0.508	7.15e-12	1.43e-07
C7orf49	7q33	chromosome 7 open reading frame 49	0.507	7.63e-12	1.52e-07
MTBP	8q24.1-q24.2	MDM2 binding protein	0.507	7.72e-12	1.54e-07
SLC4A2	7q36.1	solute carrier family 4 member 2	0.507	8.24e-12	1.65e-07
LBR	1q42.1	lamin B receptor	0.506	8.62e-12	1.72e-07
RUVBL1	3q21	RuvB like AAA ATPase 1	0.506	8.53e-12	1.71e-07
SP3	2q31	Sp3 transcription factor	0.506	9.21e-12	1.84e-07
HIST1H2BH	6p22.2	histone cluster 1, H2bh	0.505	1e-11	2.01e-07
CNTLN	9p22.2-p22.1	centlein	0.504	1.15e-11	2.3e-07
HNRNPA2B1	7p15	heterogeneous nuclear ribonucleoprotein A2/B1	0.504	1.06e-11	2.11e-07
RAI14	5p13.3-p13.2	retinoic acid induced 14	0.504	1.07e-11	2.14e-07
ZNF207	17q11.2	zinc finger protein 207	0.504	1.05e-11	2.1e-07
KDELR2	7p	KDEL endoplasmic reticulum protein retention receptor 2	0.503	1.23e-11	2.45e-07
RPIA	2p11.2	ribose 5-phosphate isomerase A	0.503	1.16e-11	2.32e-07
DDX11	12p11.21	DEAD/H-box helicase 11	0.502	1.42e-11	2.83e-07
ZNF300	5q33.1	zinc finger protein 300	0.502	1.35e-11	2.69e-07
SMARCC1	3p21.31	SWI/SNF related, matrix associated, actin dependent regulator of chromatin subfamily c member 1	0.501	1.52e-11	3.04e-07
MAML1	5q35	mastermind like transcriptional coactivator 1	0.5	1.66e-11	3.32e-07
ANP32B	9q22.32	acidic nuclear phosphoprotein 32 family member B	0.499	1.82e-11	3.64e-07
GLE1	9q34.13	GLE1, RNA export mediator	0.499	1.95e-11	3.89e-07
KDELC2	11q32	KDEL motif containing 2	0.499	1.84e-11	3.68e-07
ZNF200	16p13.3	zinc finger protein 200	0.499	1.87e-11	3.74e-07
CPXM1	20p13	carboxypeptidase X (M14 family), member 1	0.498	2.13e-11	4.26e-07
CARHSP1	16p13.2	calcium regulated heat stable protein 1	0.497	2.26e-11	4.51e-07
HNRNPD	4q21	heterogeneous nuclear ribonucleoprotein D	0.497	2.26e-11	4.53e-07
MSH5	6p21.3	mutS homolog 5	0.497	2.27e-11	4.54e-07
TP53	17p13.1	tumor protein p53	0.497	2.27e-11	4.54e-07
CCNF	16p13.3	cyclin F	0.496	2.7e-11	5.4e-07
PPP4R1	18p11.22	protein phosphatase 4 regulatory subunit 1	0.496	2.47e-11	4.94e-07
TOP3A	17p11.2	topoisomerase (DNA) III alpha	0.495	3.01e-11	6.02e-07
PRPF38A	1p32.3	pre-mRNA processing factor 38A	0.494	3.19e-11	6.37e-07
CTPS2	Xp22	CTP synthase 2	0.493	3.37e-11	6.73e-07
RP9	7p14.3	retinitis pigmentosa 9 (autosomal dominant)	0.493	3.57e-11	7.14e-07
KIAA0922	4q31.3	KIAA0922	0.492	3.75e-11	7.5e-07
MED20	6p21.1	mediator complex subunit 20	0.492	4.04e-11	8.07e-07
TMEM79	1q22	transmembrane protein 79	0.492	3.95e-11	7.9e-07
ZNF311	6p21.33	zinc finger protein 311	0.492	3.95e-11	7.9e-07
MEX3C	18q21.1	mex-3 RNA binding family member C	0.491	4.17e-11	8.33e-07
MUTYH	1p34.1	mutY DNA glycosylase	0.491	4.27e-11	8.54e-07
PUS7	7q22.3	pseudouridylate synthase 7 (putative)	0.491	4.4e-11	8.79e-07
SETDB1	1q21	SET domain bifurcated 1	0.491	4.19e-11	8.37e-07
SFPQ	1p34.3	splicing factor proline and glutamine rich	0.491	4.25e-11	8.49e-07
DTYMK	2q37	deoxythymidylate kinase	0.49	4.89e-11	9.78e-07
SYDE1	19p13.12	synapse defective Rho GTPase homolog 1	0.49	4.81e-11	9.62e-07
CPSF3	2p25.1	cleavage and polyadenylation specific factor 3	0.488	6.23e-11	1.25e-06
DNA2	10q21.3-q22.1	DNA replication helicase/nuclease 2	0.488	6.1e-11	1.22e-06
FIGNL1	7p12.2	fidgetin like 1	0.488	5.9e-11	1.18e-06
FOXD3	1p31.3	forkhead box D3	0.488	5.86e-11	1.17e-06
REPIN1	7q36.1	replication initiator 1	0.488	6.2e-11	1.24e-06
DHX15	4p15.3	DEAH-box helicase 15	0.487	6.3e-11	1.26e-06
FBXL12	19p13.2	F-box and leucine rich repeat protein 12	0.487	6.5e-11	1.3e-06
LOXL3	2p13	lysyl oxidase like 3	0.487	6.75e-11	1.35e-06
SMAD5	5q31	SMAD family member 5	0.487	6.89e-11	1.38e-06
FRMD8	11q13.1	FERM domain containing 8	0.486	7.58e-11	1.51e-06
TGIF2	20q11.23	TGFB induced factor homeobox 2	0.486	7.07e-11	1.41e-06
CENPW	6q22.32	centromere protein W	0.485	7.81e-11	1.56e-06
PIGW	17q21.1	phosphatidylinositol glycan anchor biosynthesis class W	0.485	8.37e-11	1.67e-06
TP53I13	17q11.2	tumor protein p53 inducible protein 13	0.485	7.87e-11	1.57e-06
SF3A3	1p34.3	splicing factor 3a subunit 3	0.484	9.08e-11	1.81e-06
SRRT	7q21	serrate, RNA effector molecule	0.484	9.13e-11	1.82e-06
TGFB1I1	16p11	transforming growth factor beta 1 induced transcript 1	0.484	9.2e-11	1.84e-06
ZMYM1	1p34.3	zinc finger MYM-type containing 1	0.484	8.66e-11	1.73e-06
DDX31	9q34.2	DEAD-box helicase 31	0.483	1.02e-10	2.04e-06
SERPINH1	11q13.5	serpin family H member 1	0.483	1.01e-10	2.01e-06
ZCCHC8	12q24.31	zinc finger CCHC-type containing 8	0.483	9.82e-11	1.96e-06
C14orf93	14q11.1	chromosome 14 open reading frame 93	0.482	1.08e-10	2.16e-06
GABPB1	15q21.2	GA binding protein transcription factor beta subunit 1	0.481	1.2e-10	2.41e-06
LAS1L	Xq12	LAS1 like, ribosome biogenesis factor	0.481	1.25e-10	2.49e-06
STX2	12q24	syntaxin 2	0.481	1.21e-10	2.42e-06
C7orf26	7p22.1	chromosome 7 open reading frame 26	0.48	1.33e-10	2.67e-06
CD276	15q23-q24	CD276 molecule	0.48	1.28e-10	2.55e-06
USP28	11q23	ubiquitin specific peptidase 28	0.48	1.37e-10	2.73e-06
ZKSCAN5	7q22	zinc finger with KRAB and SCAN domains 5	0.48	1.3e-10	2.59e-06
CHRAC1	8q24.3	chromatin accessibility complex 1	0.479	1.43e-10	2.85e-06
HAT1	2q31.2-q33.1	histone acetyltransferase 1	0.479	1.45e-10	2.9e-06
HDAC1	1p34	histone deacetylase 1	0.479	1.45e-10	2.9e-06
ODC1	2p25	ornithine decarboxylase 1	0.479	1.48e-10	2.96e-06
RPA1	17p13.3	replication protein A1	0.479	1.46e-10	2.92e-06
THG1L	5q33.3	tRNA-histidine guanylyltransferase 1 like	0.479	1.42e-10	2.84e-06
DBR1	3q22.3	debranching RNA lariats 1	0.478	1.7e-10	3.39e-06
EXOSC9	4q27	exosome component 9	0.478	1.7e-10	3.4e-06
SMARCD1	12q13-q14	SWI/SNF related, matrix associated, actin dependent regulator of chromatin, subfamily d, member 1	0.478	1.71e-10	3.43e-06
ZNF480	19q13.41	zinc finger protein 480	0.478	1.66e-10	3.32e-06
CDKN2C	1p32.3	cyclin dependent kinase inhibitor 2C	0.477	1.79e-10	3.58e-06
DIAPH1	5q31	diaphanous related formin 1	0.477	1.79e-10	3.57e-06
HNRNPL	19q13.2	heterogeneous nuclear ribonucleoprotein L	0.477	1.88e-10	3.75e-06
POLR1B	2q13	RNA polymerase I subunit B	0.477	1.73e-10	3.46e-06
PPP1R14B	11q13	protein phosphatase 1 regulatory inhibitor subunit 14B	0.477	1.73e-10	3.47e-06
UBE2T	1q32.1	ubiquitin conjugating enzyme E2 T	0.477	1.82e-10	3.63e-06
ALG6	1p31.3	ALG6, alpha-1,3-glucosyltransferase	0.476	2.09e-10	4.18e-06
LIMA1	12q13.12	LIM domain and actin binding 1	0.476	2.09e-10	4.18e-06
NUP62	19q13.33	nucleoporin 62	0.476	2.02e-10	4.04e-06
NUP210	3p25	nucleoporin 210	0.475	2.19e-10	4.37e-06
SPNS1	16p11.2	sphingolipid transporter 1 (putative)	0.475	2.29e-10	4.57e-06
GPX7	1p32	glutathione peroxidase 7	0.474	2.47e-10	4.95e-06
SPIN4	Xq11.1	spindlin family member 4	0.474	2.32e-10	4.63e-06
TAF4	20q13.33	TATA-box binding protein associated factor 4	0.474	2.55e-10	5.09e-06
BEND3	6q21	BEN domain containing 3	0.473	2.74e-10	5.49e-06
CASP6	4q25	caspase 6	0.473	2.81e-10	5.62e-06
INTS4	11q14.1	integrator complex subunit 4	0.473	2.72e-10	5.43e-06
C19orf57	19p13.12	chromosome 19 open reading frame 57	0.472	2.9e-10	5.79e-06
USP42	7p22.2	ubiquitin specific peptidase 42	0.472	3.01e-10	6.02e-06
DZIP1L	3q22.3	DAZ interacting zinc finger protein 1 like	0.471	3.25e-10	6.5e-06
MMP14	14q11-q12	matrix metallopeptidase 14	0.471	3.27e-10	6.54e-06
RCE1	11q13	Ras converting CAAX endopeptidase 1	0.471	3.23e-10	6.45e-06
ZBTB9	6p21.31	zinc finger and BTB domain containing 9	0.471	3.39e-10	6.78e-06
COQ2	4q21.23	coenzyme Q2, polyprenyltransferase	0.47	3.76e-10	7.51e-06
FAM136A	2p14	family with sequence similarity 136 member A	0.47	3.68e-10	7.36e-06
INTS8	8q22.1	integrator complex subunit 8	0.47	3.73e-10	7.45e-06
TTC31	2p13.1	tetratricopeptide repeat domain 31	0.47	3.58e-10	7.16e-06
COL4A1	13q34	collagen type IV alpha 1 chain	0.469	3.8e-10	7.59e-06
HMGB3	Xq28	high mobility group box 3	0.469	3.95e-10	7.9e-06
DCHS1	11p15.4	dachsous cadherin-related 1	0.468	4.34e-10	8.67e-06
DPP3	11q13.2	dipeptidyl peptidase 3	0.468	4.55e-10	9.09e-06
MED17	11q21	mediator complex subunit 17	0.468	4.42e-10	8.83e-06
PRPF4	9q31-q33	pre-mRNA processing factor 4	0.468	4.31e-10	8.62e-06
SF3A2	19p13.3	splicing factor 3a subunit 2	0.468	4.23e-10	8.45e-06
IGFBP2	2q35	insulin like growth factor binding protein 2	0.467	4.73e-10	9.45e-06
ZIK1	19q13.43	zinc finger protein interacting with K protein 1	0.467	4.98e-10	9.95e-06
KIF20B	10q23.31	kinesin family member 20B	0.466	5.31e-10	1.06e-05
NUP98	11p15	nucleoporin 98	0.466	5.34e-10	1.07e-05
ARAF	Xp11.3-p11.23	A-Raf proto-oncogene, serine/threonine kinase	0.465	5.95e-10	1.19e-05
RBM28	7q32.2	RNA binding motif protein 28	0.465	5.81e-10	1.16e-05
MSI1	12q24	musashi RNA binding protein 1	0.464	6.31e-10	1.26e-05
S100PBP	1p35.1	S100P binding protein	0.464	6.22e-10	1.24e-05
ZNF107	7q11.2	zinc finger protein 107	0.464	6.39e-10	1.28e-05
RDM1	17q11.2	RAD52 motif containing 1	0.463	7.1e-10	1.42e-05
ABCB7	Xq13.3	ATP binding cassette subfamily B member 7	0.462	7.52e-10	1.5e-05
EFNB1	Xq12	ephrin B1	0.462	7.66e-10	1.53e-05
POLR2D	2q21	RNA polymerase II subunit D	0.462	7.95e-10	1.59e-05
SCML2	Xp22	sex comb on midleg-like 2 (Drosophila)	0.462	8.07e-10	1.61e-05
ZNF212	7q36.1	zinc finger protein 212	0.462	7.44e-10	1.49e-05
ZNF473	19q13.33	zinc finger protein 473	0.462	7.7e-10	1.54e-05
APEX2	Xp11.23	apurinic/apyrimidinic endodeoxyribonuclease 2	0.461	8.71e-10	1.74e-05
RBM12	20q11.21	RNA binding motif protein 12	0.461	8.22e-10	1.64e-05
PLOD3	7q22.1	procollagen-lysine,2-oxoglutarate 5-dioxygenase 3	0.46	9.5e-10	1.9e-05
ZNF282	7q36.1	zinc finger protein 282	0.46	9.57e-10	1.91e-05
ADAMTS6	5q13	ADAM metallopeptidase with thrombospondin type 1 motif 6	0.459	1.07e-09	2.14e-05
ARHGAP17	16p12.2-p12.1	Rho GTPase activating protein 17	0.459	9.98e-10	1.99e-05
C1QTNF6	22q13.1	C1q and tumor necrosis factor related protein 6	0.459	1.02e-09	2.04e-05
GNL2	1p34	G protein nucleolar 2	0.459	1.06e-09	2.11e-05
SOX11	2p25	SRY-box 11	0.459	1.04e-09	2.08e-05
BTG3	21q21.1	BTG anti-proliferation factor 3	0.458	1.09e-09	2.18e-05
FPGS	9q34.11	folylpolyglutamate synthase	0.458	1.17e-09	2.35e-05
GMNN	6p21.32	geminin, DNA replication inhibitor	0.458	1.14e-09	2.28e-05
GNB2	7q22.1	G protein subunit beta 2	0.458	1.18e-09	2.36e-05
IFT81	12q24.13	intraflagellar transport 81	0.458	1.17e-09	2.34e-05
IKBIP	12q23.1	IKBKB interacting protein	0.458	1.11e-09	2.22e-05
INTS9	8p21.1	integrator complex subunit 9	0.458	1.18e-09	2.36e-05
NID1	1q43	nidogen 1	0.458	1.12e-09	2.24e-05
TCF12	15q21	transcription factor 12	0.458	1.11e-09	2.21e-05
THOC6	16p13.3	THO complex 6	0.458	1.16e-09	2.31e-05
CCDC137	17q25.3	coiled-coil domain containing 137	0.457	1.23e-09	2.46e-05
CCNE1	19q12	cyclin E1	0.457	1.26e-09	2.53e-05
DNMT3B	20q11.2	DNA methyltransferase 3 beta	0.457	1.28e-09	2.55e-05
FKBP10	17q21.2	FK506 binding protein 10	0.457	1.19e-09	2.37e-05
UNG	12q23-q24.1	uracil DNA glycosylase	0.457	1.24e-09	2.47e-05
ZNF672	1q44	zinc finger protein 672	0.457	1.19e-09	2.39e-05
MPHOSPH9	12q24	M-phase phosphoprotein 9	0.456	1.36e-09	2.72e-05
PTPN12	7q11.23	protein tyrosine phosphatase, non-receptor type 12	0.456	1.42e-09	2.83e-05
ZNF20	19p13.2	zinc finger protein 20	0.456	1.37e-09	2.75e-05
APH1A	1q21.2	aph-1 homolog A, gamma-secretase subunit	0.455	1.51e-09	3.03e-05
CCDC138	2q13	coiled-coil domain containing 138	0.455	1.52e-09	3.05e-05
GATAD2A	19p13.11	GATA zinc finger domain containing 2A	0.454	1.57e-09	3.14e-05
GTF2IRD1	7q11.23	GTF2I repeat domain containing 1	0.454	1.62e-09	3.23e-05
ZSCAN21	7q11.1	zinc finger and SCAN domain containing 21	0.454	1.69e-09	3.38e-05
MYB	6q22-q23	MYB proto-oncogene, transcription factor	0.453	1.77e-09	3.54e-05
NRAS	1p13.2	neuroblastoma RAS viral oncogene homolog	0.453	1.78e-09	3.55e-05
RELA	11q13	RELA proto-oncogene, NF-kB subunit	0.453	1.72e-09	3.44e-05
UTP20	12q23	UTP20, small subunit processome component	0.453	1.72e-09	3.45e-05
XPO5	6p21.1	exportin 5	0.453	1.77e-09	3.55e-05
ZSWIM4	19p13.13	zinc finger SWIM-type containing 4	0.453	1.81e-09	3.63e-05
DLEU2	13q14	deleted in lymphocytic leukemia 2 (non-protein coding)	0.452	1.91e-09	3.81e-05
GEMIN5	5q34	gem nuclear organelle associated protein 5	0.452	1.96e-09	3.92e-05
POFUT1	20q11	protein O-fucosyltransferase 1	0.452	2.03e-09	4.07e-05
VIM	10p13	vimentin	0.452	1.97e-09	3.94e-05
VSIG10	12q24.23	V-set and immunoglobulin domain containing 10	0.452	2.06e-09	4.12e-05
DHX9	1q25	DEAH-box helicase 9	0.451	2.22e-09	4.44e-05
PATL1	11q12.1	PAT1 homolog 1, processing body mRNA decay factor	0.451	2.2e-09	4.4e-05
RAD18	3p25.3	RAD18, E3 ubiquitin protein ligase	0.451	2.18e-09	4.36e-05
RBM10	Xp11.3	RNA binding motif protein 10	0.451	2.12e-09	4.24e-05
TUBG1	17q21.31	tubulin gamma 1	0.451	2.16e-09	4.31e-05
CTNNAL1	9q31.2	catenin alpha like 1	0.45	2.28e-09	4.55e-05
TNC	9q33.1	tenascin C	0.45	2.37e-09	4.73e-05
UTP15	5q13.2	UTP15, small subunit processome component	0.45	2.32e-09	4.64e-05
BCL2L12	19q13.3	BCL2 like 12	0.449	2.6e-09	5.19e-05
IPO9	1q31.3	importin 9	0.449	2.66e-09	5.31e-05
PALB2	16p12.2	partner and localizer of BRCA2	0.449	2.62e-09	5.24e-05
SOX12	20p13	SRY-box 12	0.449	2.65e-09	5.29e-05
TANC1	2q24.2	tetratricopeptide repeat, ankyrin repeat and coiled-coil containing 1	0.449	2.63e-09	5.26e-05
AMMECR1	Xq22.3	Alport syndrome, mental retardation, midface hypoplasia and elliptocytosis chromosomal region gene 1	0.448	2.75e-09	5.5e-05
GUSB	7q11.21	glucuronidase beta	0.448	2.95e-09	5.89e-05
HNRNPK	9q21.32-q21.33	heterogeneous nuclear ribonucleoprotein K	0.448	2.73e-09	5.45e-05
RP2	Xp11.3	retinitis pigmentosa 2 (X-linked recessive)	0.448	2.76e-09	5.51e-05
SMC1A	Xp11.22-p11.21	structural maintenance of chromosomes 1A	0.448	2.81e-09	5.62e-05
TERT	5p15.33	telomerase reverse transcriptase	0.448	2.88e-09	5.75e-05
CNOT6	5q35.3	CCR4-NOT transcription complex subunit 6	0.447	2.99e-09	5.98e-05
NUP54	4q21.1	nucleoporin 54	0.447	3.21e-09	6.42e-05
TRIM5	11p15	tripartite motif containing 5	0.446	3.54e-09	7.08e-05
ELAVL1	19p13.2	ELAV like RNA binding protein 1	0.445	3.75e-09	7.5e-05
NEDD4	15q	neural precursor cell expressed, developmentally down-regulated 4, E3 ubiquitin protein ligase	0.445	3.66e-09	7.31e-05
RPN2	20q12-q13.1	ribophorin II	0.445	3.89e-09	7.77e-05
SNRNP40	1p35.2	small nuclear ribonucleoprotein U5 subunit 40	0.445	3.58e-09	7.15e-05
TGS1	8q11	trimethylguanosine synthase 1	0.445	3.7e-09	7.39e-05
ZNF599	19q13.13	zinc finger protein 599	0.445	3.59e-09	7.17e-05
CKS1B	1q21.2	CDC28 protein kinase regulatory subunit 1B	0.444	4.1e-09	8.19e-05
DUS3L	19p13.3	dihydrouridine synthase 3 like	0.444	4.09e-09	8.18e-05
LUC7L2	7q34	LUC7 like 2, pre-mRNA splicing factor	0.444	4.13e-09	8.26e-05
PRR14	16p11.2	proline rich 14	0.444	3.91e-09	7.81e-05
SMARCE1	17q21.2	SWI/SNF related, matrix associated, actin dependent regulator of chromatin, subfamily e, member 1	0.444	3.94e-09	7.88e-05
WDR4	21q22.3	WD repeat domain 4	0.444	4.08e-09	8.16e-05
BRIX1	5p13.2	BRX1, biogenesis of ribosomes	0.443	4.59e-09	9.17e-05
GEMIN4	17p13.3	gem nuclear organelle associated protein 4	0.442	4.99e-09	9.96e-05
GGH	8q12.3	gamma-glutamyl hydrolase	0.442	4.89e-09	9.78e-05
KRI1	19p13.2	KRI1 homolog	0.442	4.74e-09	9.47e-05
SCARF2	22q11.21	scavenger receptor class F member 2	0.442	4.74e-09	9.47e-05
SCLT1	4q28.2	sodium channel and clathrin linker 1	0.442	4.96e-09	9.92e-05
NOX4	11q14.2-q21	NADPH oxidase 4	0.441	5.18e-09	0.000103
CCNJL	5q33.3	cyclin J like	0.44	6.02e-09	0.00012
GNL3L	Xp11.22	G protein nucleolar 3 like	0.44	6e-09	0.00012
HNRNPM	19p13.2	heterogeneous nuclear ribonucleoprotein M	0.44	5.68e-09	0.000114
TARS	5p13.2	threonyl-tRNA synthetase	0.44	5.63e-09	0.000113
TTC26	7q34	tetratricopeptide repeat domain 26	0.44	5.85e-09	0.000117
BLMH	17q11.2	bleomycin hydrolase	0.439	6.55e-09	0.000131
GTF3C2	2p23.3	general transcription factor IIIC subunit 2	0.439	6.33e-09	0.000126
SPSB4	3q23	splA/ryanodine receptor domain and SOCS box containing 4	0.439	6.42e-09	0.000128
VEZF1	17q22	vascular endothelial zinc finger 1	0.439	6.18e-09	0.000124
PI4K2B	4p15.31	phosphatidylinositol 4-kinase type 2 beta	0.438	6.71e-09	0.000134
ATP6V1C2	2p25.1	ATPase H+ transporting V1 subunit C2	0.437	7.58e-09	0.000151
CDC23	5q31	cell division cycle 23	0.437	7.32e-09	0.000146
CHTF18	16p13.3	chromosome transmission fidelity factor 18	0.437	7.67e-09	0.000153
MED14	Xp11.4	mediator complex subunit 14	0.437	7.38e-09	0.000148
NCOA5	20q13.12	nuclear receptor coactivator 5	0.437	7.32e-09	0.000146
ZNF43	19p13.1-p12	zinc finger protein 43	0.437	7.61e-09	0.000152
ATP6V0A2	12q24.31	ATPase H+ transporting V0 subunit a2	0.436	8.5e-09	0.00017
C2orf68	2p11.2	chromosome 2 open reading frame 68	0.436	8.57e-09	0.000171
NUP37	12q23.2	nucleoporin 37	0.436	8.53e-09	0.000171
PLEKHH3	17q21.2	pleckstrin homology, MyTH4 and FERM domain containing H3	0.436	8.05e-09	0.000161
TNPO1	5q13.1	transportin 1	0.436	8.35e-09	0.000167
MAZ	16p11.2	MYC associated zinc finger protein	0.435	9.13e-09	0.000182
MYO19	17q12	myosin XIX	0.435	9.25e-09	0.000185
SYCE2	19p13.13	synaptonemal complex central element protein 2	0.435	9.15e-09	0.000183
BAZ1B	7q11.23	bromodomain adjacent to zinc finger domain 1B	0.434	9.56e-09	0.000191
CEP135	4q12	centrosomal protein 135	0.434	9.75e-09	0.000195
FAM46A	6q14	family with sequence similarity 46 member A	0.434	9.46e-09	0.000189
NEURL1B	5q35.1	neuralized E3 ubiquitin protein ligase 1B	0.434	9.95e-09	0.000199
TNFRSF19	13q12.11-q12.3	TNF receptor superfamily member 19	0.434	9.67e-09	0.000193
ZSCAN22	19q13.43	zinc finger and SCAN domain containing 22	0.434	1e-08	0.000201
ZW10	11q23	zw10 kinetochore protein	0.434	9.98e-09	0.000199
DDX56	7p13	DEAD-box helicase 56	0.433	1.09e-08	0.000218
H3F3A	1q42.12	H3 histone, family 3A	0.433	1.08e-08	0.000216
IPO4	14q11.2	importin 4	0.433	1.1e-08	0.000221
RNF122	8p12	ring finger protein 122	0.433	1.04e-08	0.000207
TEAD1	11p15.3	TEA domain transcription factor 1	0.433	1.05e-08	0.000209
CDH24	14q11.2	cadherin 24	0.432	1.22e-08	0.000244
GLI2	2q14	GLI family zinc finger 2	0.432	1.14e-08	0.000227
HNRNPUL1	19q13.2	heterogeneous nuclear ribonucleoprotein U like 1	0.432	1.17e-08	0.000233
LRRC45	17q25.3	leucine rich repeat containing 45	0.432	1.2e-08	0.00024
GAR1	4q25	GAR1 ribonucleoprotein	0.431	1.26e-08	0.000252
HOXC4	12q13.13	homeobox C4	0.431	1.31e-08	0.000261
PRKD2	19q13.2	protein kinase D2	0.431	1.32e-08	0.000264
RAB42	1p35.3	RAB42, member RAS oncogene family	0.431	1.22e-08	0.000244
CCDC14	3q21.1	coiled-coil domain containing 14	0.43	1.39e-08	0.000278
CHRNA5	15q24	cholinergic receptor nicotinic alpha 5 subunit	0.43	1.45e-08	0.000289
KCTD5	16p13.3	potassium channel tetramerization domain containing 5	0.43	1.39e-08	0.000277
NUP93	16q13	nucleoporin 93	0.43	1.42e-08	0.000285
VRK1	14q32.2	vaccinia related kinase 1	0.43	1.42e-08	0.000284
CBFB	16q22.1	core-binding factor beta subunit	0.429	1.47e-08	0.000295
COL4A2	13q34	collagen type IV alpha 2	0.429	1.5e-08	0.000299
DHODH	16q22.2	dihydroorotate dehydrogenase (quinone)	0.429	1.52e-08	0.000303
LDLRAD3	11p13	low density lipoprotein receptor class A domain containing 3	0.429	1.5e-08	0.0003
TTC27	2p22.3	tetratricopeptide repeat domain 27	0.429	1.51e-08	0.000301
CHFR	12q24.33	checkpoint with forkhead and ring finger domains, E3 ubiquitin protein ligase	0.428	1.65e-08	0.000331
SOX4	6p22.3	SRY-box 4	0.428	1.72e-08	0.000343
CREB3L4	1q21.2	cAMP responsive element binding protein 3 like 4	0.427	1.81e-08	0.000362
ILF3	19p13.2	interleukin enhancer binding factor 3	0.427	1.74e-08	0.000347
PHC2	1p34.3	polyhomeotic homolog 2	0.427	1.81e-08	0.000363
TRAF4	17q11-q21.3	TNF receptor associated factor 4	0.427	1.74e-08	0.000347
CNPY4	7q22.1	canopy FGF signaling regulator 4	0.426	1.94e-08	0.000389
DHX8	17q21.31	DEAH-box helicase 8	0.426	1.91e-08	0.000381
EIF3B	7p22	eukaryotic translation initiation factor 3 subunit B	0.426	1.92e-08	0.000384
MOV10	1p13.2	Mov10 RISC complex RNA helicase	0.426	1.94e-08	0.000388
PGLS	19p13.2	6-phosphogluconolactonase	0.426	2.01e-08	0.000401
TRIP10	19p13.3	thyroid hormone receptor interactor 10	0.426	1.95e-08	0.00039
ZNF837	19q13.43	zinc finger protein 837	0.426	1.96e-08	0.000392
BTN2A2	6p22.1	butyrophilin subfamily 2 member A2	0.425	2.11e-08	0.000422
DCAF12	9p11.2	DDB1 and CUL4 associated factor 12	0.425	2.13e-08	0.000426
GPR161	1q23.3	G protein-coupled receptor 161	0.425	2.15e-08	0.000429
STX10	19p13.13	syntaxin 10	0.425	2.1e-08	0.00042
TMEM104	17q25.1	transmembrane protein 104	0.425	2.2e-08	0.000439
CSE1L	20q13	chromosome segregation 1 like	0.424	2.25e-08	0.00045
EDARADD	1q42.3	EDAR associated death domain	0.424	2.24e-08	0.000448
EIF1AD	11q13.1	eukaryotic translation initiation factor 1A domain containing	0.424	2.3e-08	0.000459
HNRNPA0	5q31	heterogeneous nuclear ribonucleoprotein A0	0.424	2.23e-08	0.000446
MEPCE	7q22.1	methylphosphate capping enzyme	0.424	2.26e-08	0.000452
SF3B3	16q22	splicing factor 3b subunit 3	0.424	2.26e-08	0.000451
TOPBP1	3q22.1	topoisomerase (DNA) II binding protein 1	0.424	2.39e-08	0.000477
WRN	8p12	Werner syndrome RecQ like helicase	0.424	2.36e-08	0.000471
CMTM1	16q22.1	CKLF like MARVEL transmembrane domain containing 1	0.423	2.47e-08	0.000494
HSD17B10	Xp11.2	hydroxysteroid 17-beta dehydrogenase 10	0.423	2.56e-08	0.000511
MAD2L2	1p36	MAD2 mitotic arrest deficient-like 2 (yeast)	0.423	2.47e-08	0.000494
PCGF2	17q12	polycomb group ring finger 2	0.423	2.42e-08	0.000484
RAF1	3p25	Raf-1 proto-oncogene, serine/threonine kinase	0.423	2.5e-08	0.000499
WRAP53	17p13.1	WD repeat containing antisense to TP53	0.423	2.43e-08	0.000485
ZNF2	2q11.1	zinc finger protein 2	0.423	2.57e-08	0.000514
HEATR1	1q43	HEAT repeat containing 1	0.422	2.65e-08	0.00053
NR2C2AP	19p13.11	nuclear receptor 2C2 associated protein	0.422	2.77e-08	0.000554
SCLY	2q37.3	selenocysteine lyase	0.422	2.75e-08	0.00055
BLM	15q26.1	Bloom syndrome RecQ like helicase	0.421	2.96e-08	0.000591
MAML2	11q	mastermind like transcriptional coactivator 2	0.421	2.92e-08	0.000584
TBRG4	7p13	transforming growth factor beta regulator 4	0.421	2.99e-08	0.000597
XRCC3	14q32.3	X-ray repair cross complementing 3	0.421	3.09e-08	0.000618
AIMP2	7p22.1	aminoacyl tRNA synthetase complex interacting multifunctional protein 2	0.42	3.13e-08	0.000626
CAPRIN1	11p13	cell cycle associated protein 1	0.42	3.24e-08	0.000648
FBXW8	12q24.22	F-box and WD repeat domain containing 8	0.42	3.19e-08	0.000637
PRKD1	14q11	protein kinase D1	0.42	3.16e-08	0.000632
PTCD1	7q22.1	pentatricopeptide repeat domain 1	0.42	3.15e-08	0.00063
THADA	2p21	THADA, armadillo repeat containing	0.42	3.14e-08	0.000628
TULP3	12p13	tubby like protein 3	0.42	3.31e-08	0.000662
U2AF2	19q13.43	U2 small nuclear RNA auxiliary factor 2	0.42	3.29e-08	0.000658
CBLL1	7q22.3	Cbl proto-oncogene like 1	0.419	3.62e-08	0.000724
DDX52	17q12	DEAD-box helicase 52	0.419	3.63e-08	0.000726
FAM109A	12q24.12	family with sequence similarity 109 member A	0.419	3.4e-08	0.000679
NRF1	7q32	nuclear respiratory factor 1	0.419	3.6e-08	0.00072
ALG3	3q27.3	ALG3, alpha-1,3- mannosyltransferase	0.418	3.69e-08	0.000737
H2AFV	7p13	H2A histone family member V	0.418	3.87e-08	0.000773
MANF	3p21.1	mesencephalic astrocyte derived neurotrophic factor	0.418	3.86e-08	0.00077
NOTCH1	9q34.3	notch 1	0.418	3.84e-08	0.000768
GPSM2	1p13.3	G-protein signaling modulator 2	0.417	4.27e-08	0.000854
KBTBD2	7p14.3	kelch repeat and BTB domain containing 2	0.417	4.18e-08	0.000834
LAMC1	1q31	laminin subunit gamma 1	0.417	4.03e-08	0.000806
PHF6	Xq26	PHD finger protein 6	0.417	4.07e-08	0.000814
SHMT2	12q12-q14	serine hydroxymethyltransferase 2	0.417	4.29e-08	0.000858
UBE2I	16p13.3	ubiquitin conjugating enzyme E2 I	0.417	4.22e-08	0.000844
EPHB4	7q22	EPH receptor B4	0.416	4.34e-08	0.000867
ILF2	1q21.3	interleukin enhancer binding factor 2	0.416	4.43e-08	0.000886
MBOAT1	6p22.3	membrane bound O-acyltransferase domain containing 1	0.416	4.63e-08	0.000925
RECQL	12p12.1	RecQ like helicase	0.416	4.36e-08	0.00087
SP1	12q13.1	Sp1 transcription factor	0.416	4.35e-08	0.000869
TSEN34	19q13.4	tRNA splicing endonuclease subunit 34	0.416	4.57e-08	0.000913
ZNF558	19p13.2	zinc finger protein 558	0.416	4.36e-08	0.000872
FAM76B	11q21	family with sequence similarity 76 member B	0.415	4.95e-08	0.000989
GTF2H2C	5q13.2	GTF2H2 family member C	0.415	4.84e-08	0.000968
PYCR1	17q25.3	pyrroline-5-carboxylate reductase 1	0.415	4.85e-08	0.000969
ZNF92	7q11.21	zinc finger protein 92	0.415	4.67e-08	0.000934
DOT1L	19p13.3	DOT1 like histone lysine methyltransferase	0.414	5.48e-08	0.0011
ETAA1	2p14	Ewing tumor associated antigen 1	0.414	5.12e-08	0.00102
PFAS	17p13.1	phosphoribosylformylglycinamidine synthase	0.414	5.27e-08	0.00105
RNF138	18q12.1	ring finger protein 138	0.414	5.47e-08	0.00109
AMMECR1L	2q21	AMMECR1 like	0.413	5.51e-08	0.0011
NANP	20p11.1	N-acetylneuraminic acid phosphatase	0.413	5.52e-08	0.0011
WDR3	1p12	WD repeat domain 3	0.413	5.86e-08	0.00117
XRCC5	2q35	X-ray repair cross complementing 5	0.413	5.68e-08	0.00114
ZNF700	19p13.2	zinc finger protein 700	0.413	5.75e-08	0.00115
C1orf131	1q42.2	chromosome 1 open reading frame 131	0.412	6.12e-08	0.00122
CHD1	5q15-q21	chromodomain helicase DNA binding protein 1	0.412	6.44e-08	0.00129
DCAF15	19p13.12	DDB1 and CUL4 associated factor 15	0.412	6.37e-08	0.00127
GPC2	7q22.1	glypican 2	0.412	6.36e-08	0.00127
MARVELD1	10q24.2	MARVEL domain containing 1	0.412	6.15e-08	0.00123
POT1	7q31.33	protection of telomeres 1	0.412	5.99e-08	0.0012
TEAD2	19q13.3	TEA domain transcription factor 2	0.412	6.05e-08	0.00121
TOE1	1p33	target of EGR1, member 1 (nuclear)	0.412	6.2e-08	0.00124
ALG8	11q14.1	ALG8, alpha-1,3-glucosyltransferase	0.411	6.74e-08	0.00135
FBL	19q13.1	fibrillarin	0.411	6.87e-08	0.00137
NME4	16p13.3	NME/NM23 nucleoside diphosphate kinase 4	0.411	6.52e-08	0.0013
SYNCRIP	6q14-q15	synaptotagmin binding cytoplasmic RNA interacting protein	0.411	6.53e-08	0.00131
ORAI1	12q24.31	ORAI calcium release-activated calcium modulator 1	0.41	7.34e-08	0.00147
ZC3HC1	7q32.2	zinc finger C3HC-type containing 1	0.41	7.39e-08	0.00148
PLXNA3	Xq28	plexin A3	0.409	7.81e-08	0.00156
SUV39H2	10p13	suppressor of variegation 3-9 homolog 2	0.409	7.87e-08	0.00157
TEX261	2p13.3	testis expressed 261	0.409	8.15e-08	0.00163
UBE2S	19q13.43	ubiquitin conjugating enzyme E2 S	0.409	7.78e-08	0.00155
ALG9	11q23	ALG9, alpha-1,2-mannosyltransferase	0.408	8.6e-08	0.00172
DDX20	1p21.1-p13.2	DEAD-box helicase 20	0.408	8.65e-08	0.00173
H2AFZ	4q23	H2A histone family member Z	0.408	8.63e-08	0.00172
POLM	7p13	DNA polymerase mu	0.408	8.76e-08	0.00175
PRPF40A	2q23.3	pre-mRNA processing factor 40 homolog A	0.408	8.43e-08	0.00169
USP39	2p11.2	ubiquitin specific peptidase 39	0.408	8.57e-08	0.00171
YES1	18p11.31-p11.21	YES proto-oncogene 1, Src family tyrosine kinase	0.408	8.84e-08	0.00177
CCHCR1	6p21.3	coiled-coil alpha-helical rod protein 1	0.407	9.26e-08	0.00185
GTF2IRD2B	7q11.23	GTF2I repeat domain containing 2B	0.407	9.37e-08	0.00187
SLC39A1	1q21	solute carrier family 39 member 1	0.407	9.01e-08	0.0018
ZNF788	19p13.2	zinc finger family member 788	0.407	9.1e-08	0.00182
NOM1	7q36.3	nucleolar protein with MIF4G domain 1	0.406	1.03e-07	0.00205
VANGL2	1q23.2	VANGL planar cell polarity protein 2	0.406	1.03e-07	0.00206
BCL2L11	2q13	BCL2 like 11	0.405	1.13e-07	0.00225
FOXN4	12q24.12	forkhead box N4	0.405	1.08e-07	0.00215
HIP1	7q11.23	huntingtin interacting protein 1	0.405	1.05e-07	0.0021
HNRNPR	1p36.12	heterogeneous nuclear ribonucleoprotein R	0.405	1.06e-07	0.00211
RBBP4	1p35.1	RB binding protein 4, chromatin remodeling factor	0.405	1.07e-07	0.00214
CALU	7q32	calumenin	0.404	1.13e-07	0.00227
CBX3	7p15.2	chromobox 3	0.404	1.13e-07	0.00226
HAS2	8q24.12	hyaluronan synthase 2	0.404	1.21e-07	0.00243
IFRD2	3p21.3	interferon related developmental regulator 2	0.404	1.19e-07	0.00238
RNPEP	1q32	arginyl aminopeptidase	0.404	1.22e-07	0.00243
TMX1	14q22.1	thioredoxin related transmembrane protein 1	0.404	1.18e-07	0.00235
LRWD1	7q22.1	leucine rich repeats and WD repeat domain containing 1	0.403	1.29e-07	0.00258
MNS1	15q21.3	meiosis specific nuclear structural 1	0.403	1.31e-07	0.00261
ZNF559	19p13.2	zinc finger protein 559	0.403	1.28e-07	0.00255
BANP	16q24	BTG3 associated nuclear protein	0.402	1.38e-07	0.00275
GTF2IRD2	7q11.23	GTF2I repeat domain containing 2	0.402	1.38e-07	0.00276
RBM15B	3p21.1	RNA binding motif protein 15B	0.402	1.36e-07	0.00271
SH2B2	7q22.1	SH2B adaptor protein 2	0.402	1.35e-07	0.0027
TRIOBP	22q13.1	TRIO and F-actin binding protein	0.402	1.38e-07	0.00276
JAG1	20p12.1-p11.23	jagged 1	0.401	1.48e-07	0.00295
PRMT6	1p13.2	protein arginine methyltransferase 6	0.401	1.49e-07	0.00297
TIGD5	8q24.3	tigger transposable element derived 5	0.401	1.5e-07	0.003
ZNF90	19p12	zinc finger protein 90	0.401	1.46e-07	0.00291
CBX8	17q25.3	chromobox 8	0.4	1.59e-07	0.00319
MFAP2	1p36.1-p35	microfibrillar associated protein 2	0.4	1.58e-07	0.00316
PAICS	4q12	phosphoribosylaminoimidazole carboxylase; phosphoribosylaminoimidazolesuccinocarboxamide synthase	0.4	1.58e-07	0.00315
SMC6	2p24.3	structural maintenance of chromosomes 6	0.4	1.56e-07	0.00313
CALD1	7q33	caldesmon 1	0.399	1.74e-07	0.00347
CPSF4	7q22	cleavage and polyadenylation specific factor 4	0.399	1.78e-07	0.00355
EVC2	4p16.2	EvC ciliary complex subunit 2	0.399	1.67e-07	0.00333
FKBP7	2q31.2	FK506 binding protein 7	0.399	1.77e-07	0.00354
LRRC42	1p33-p32.1	leucine rich repeat containing 42	0.399	1.73e-07	0.00346
MYD88	3p22	myeloid differentiation primary response 88	0.399	1.71e-07	0.00342
PKN2	1p22	protein kinase N2	0.399	1.72e-07	0.00344
POLR3D	8q21	RNA polymerase III subunit D	0.399	1.76e-07	0.00352
PPP4C	16p11.2	protein phosphatase 4 catalytic subunit	0.399	1.79e-07	0.00358
TSR1	17p13.3	TSR1, ribosome maturation factor	0.399	1.74e-07	0.00348
UNK	17q25.3	unkempt family zinc finger	0.399	1.69e-07	0.00339
EHMT1	9q34.3	euchromatic histone lysine methyltransferase 1	0.398	1.94e-07	0.00387
ENPEP	4q25	glutamyl aminopeptidase	0.398	1.9e-07	0.00381
NXT1	20p12-p11.2	nuclear transport factor 2 like export factor 1	0.398	1.81e-07	0.00361
PARP1	1q41-q42	poly(ADP-ribose) polymerase 1	0.398	1.9e-07	0.00379
PGGT1B	5q23.1	protein geranylgeranyltransferase type I subunit beta	0.398	1.93e-07	0.00386
SLC12A4	16q22.1	solute carrier family 12 member 4	0.398	1.87e-07	0.00374
SMAD4	18q21.1	SMAD family member 4	0.398	1.87e-07	0.00373
STK36	2q35	serine/threonine kinase 36	0.398	1.89e-07	0.00378
C1orf106	1q32.1	chromosome 1 open reading frame 106	0.397	2.04e-07	0.00408
DNAJB11	3q27	DnaJ heat shock protein family (Hsp40) member B11	0.397	1.95e-07	0.0039
DPF2	11q13.1	double PHD fingers 2	0.397	2.06e-07	0.00412
HDGF	1q23.1	hepatoma-derived growth factor	0.397	2.02e-07	0.00403
IDH1	2q34	isocitrate dehydrogenase (NADP(+)) 1, cytosolic	0.397	2.01e-07	0.00403
PHF8	Xp11.22	PHD finger protein 8	0.397	2.05e-07	0.00409
SRR	17p13	serine racemase	0.397	2.01e-07	0.00401
TNFRSF12A	16p13.3	TNF receptor superfamily member 12A	0.397	2.04e-07	0.00408
COPG2	7q32	coatomer protein complex subunit gamma 2	0.396	2.22e-07	0.00443
DPH2	1p34	DPH2 homolog	0.396	2.13e-07	0.00425
MYO9B	19p13.11	myosin IXB	0.396	2.2e-07	0.00439
SLC39A7	6p21.3	solute carrier family 39 member 7	0.396	2.15e-07	0.00429
SMC5	9q21.11	structural maintenance of chromosomes 5	0.396	2.11e-07	0.00421
TP53INP1	8q22	tumor protein p53 inducible nuclear protein 1	0.396	2.2e-07	0.00439
ZCCHC11	1p32.3	zinc finger CCHC-type containing 11	0.396	2.26e-07	0.00452
CCDC34	11p14.1	coiled-coil domain containing 34	0.395	2.36e-07	0.00472
CD101	1p13	CD101 molecule	0.395	2.27e-07	0.00454
CLP1	11q12.1	cleavage and polyadenylation factor I subunit 1	0.395	2.42e-07	0.00483
GAB1	4q31.1	GRB2 associated binding protein 1	0.395	2.31e-07	0.00462
H2AFY	5q31.1	H2A histone family member Y	0.395	2.32e-07	0.00464
KATNA1	6q24.3	katanin catalytic subunit A1	0.395	2.31e-07	0.00461
MIDN	19p13.3	midnolin	0.395	2.42e-07	0.00483
NOL10	2p25.1	nucleolar protein 10	0.395	2.31e-07	0.00462
TMUB1	7q36.1	transmembrane and ubiquitin like domain containing 1	0.395	2.36e-07	0.00471
UCK2	1p32	uridine-cytidine kinase 2	0.395	2.43e-07	0.00486
ZNF45	19q13.2	zinc finger protein 45	0.395	2.35e-07	0.0047
BRMS1	11q13.2	breast cancer metastasis suppressor 1	0.394	2.52e-07	0.00504
CALR	19p13.13	calreticulin	0.394	2.51e-07	0.00501
CRISPLD1	8q21.13	cysteine rich secretory protein LCCL domain containing 1	0.394	2.5e-07	0.005
CTNS	17p13	cystinosin, lysosomal cystine transporter	0.394	2.53e-07	0.00505
ING3	7q31	inhibitor of growth family member 3	0.394	2.5e-07	0.005
PDAP1	7q	PDGFA associated protein 1	0.394	2.55e-07	0.0051
PSKH1	16q22.1	protein serine kinase H1	0.394	2.49e-07	0.00498
SLC16A1	1p12	solute carrier family 16 member 1	0.394	2.53e-07	0.00505
SRRM5	19q13.31	serine/arginine repetitive matrix 5	0.394	2.5e-07	0.00501
STAG2	Xq25	stromal antigen 2	0.394	2.5e-07	0.00499
ZNF131	5p12	zinc finger protein 131	0.394	2.49e-07	0.00498
FAM57A	17p13.3	family with sequence similarity 57 member A	0.393	2.84e-07	0.00568
FLNA	Xq28	filamin A	0.393	2.84e-07	0.00568
RAB8A	19p13.11	RAB8A, member RAS oncogene family	0.393	2.65e-07	0.00529
SNRPB	20p13	small nuclear ribonucleoprotein polypeptides B and B1	0.393	2.69e-07	0.00537
WHSC1	4p16.3	Wolf-Hirschhorn syndrome candidate 1	0.393	2.84e-07	0.00568
FANCM	14q21.2	Fanconi anemia complementation group M	0.392	3e-07	0.00599
MASTL	10p12.1	microtubule associated serine/threonine kinase like	0.392	2.91e-07	0.00583
PGM2	4p14	phosphoglucomutase 2	0.392	3.04e-07	0.00608
TCEB3	1p36.1	transcription elongation factor B subunit 3	0.392	2.94e-07	0.00588
DHX40	17q22	DEAH-box helicase 40	0.391	3.16e-07	0.00631
GLIS2	16p13.3	GLIS family zinc finger 2	0.391	3.16e-07	0.00631
TMEM39B	1p35.1	transmembrane protein 39B	0.391	3.08e-07	0.00615
ADNP	20q13.13	activity dependent neuroprotector homeobox	0.39	3.39e-07	0.00677
HIST1H2AG	6p22.1	histone cluster 1, H2ag	0.39	3.52e-07	0.00704
NFATC2IP	16p11.2	nuclear factor of activated T-cells 2 interacting protein	0.39	3.32e-07	0.00664
SNRNP200	2q11.2	small nuclear ribonucleoprotein U5 subunit 200	0.39	3.37e-07	0.00673
DAP	5p15.2	death associated protein	0.389	3.72e-07	0.00744
POU3F2	6q16.2	POU class 3 homeobox 2	0.389	3.63e-07	0.00725
TROVE2	1q31	TROVE domain family member 2	0.389	3.81e-07	0.00761
TUBA1C	12q13.12	tubulin alpha 1c	0.389	3.77e-07	0.00752
ZNF286A	17p11.2	zinc finger protein 286A	0.389	3.59e-07	0.00718
CAD	2p22-p21	carbamoyl-phosphate synthetase 2, aspartate transcarbamylase, and dihydroorotase	0.388	4.06e-07	0.00811
PLP2	Xp11.23	proteolipid protein 2	0.388	3.86e-07	0.00772
SLC2A4RG	20q13.33	SLC2A4 regulator	0.388	3.9e-07	0.0078
ANGPTL2	9q34	angiopoietin like 2	0.387	4.23e-07	0.00846
C11orf84	11q13.1	chromosome 11 open reading frame 84	0.387	4.35e-07	0.00869
FZD5	2q33.3	frizzled class receptor 5	0.387	4.35e-07	0.00869
HYAL2	3p21.3	hyaluronoglucosaminidase 2	0.387	4.32e-07	0.00864
MSN	Xq11.1	moesin	0.387	4.41e-07	0.00882
PITX1	5q31.1	paired like homeodomain 1	0.387	4.46e-07	0.00891
TXLNA	1p35	taxilin alpha	0.387	4.36e-07	0.00871
ZMYND19	9q34.3	zinc finger MYND-type containing 19	0.387	4.29e-07	0.00858
BYSL	6p21.1	bystin like	0.386	4.71e-07	0.00941
POM121C	7q11.23	POM121 transmembrane nucleoporin C	0.386	4.8e-07	0.00959
PRKD3	2p21	protein kinase D3	0.386	4.72e-07	0.00943
SAP30	4q34.1	Sin3A associated protein 30	0.386	4.63e-07	0.00925
TBX2	17q23.2	T-box 2	0.386	4.6e-07	0.00919
TMEM209	7q32.2	transmembrane protein 209	0.386	4.51e-07	0.00902
TRIM26	6p21.3	tripartite motif containing 26	0.386	4.71e-07	0.00941
ZNF530	19q13.43	zinc finger protein 530	0.386	4.78e-07	0.00956
ZNF878	19p13.2	zinc finger protein 878	0.386	4.74e-07	0.00947
DPM2	9q34.13	dolichyl-phosphate mannosyltransferase polypeptide 2, regulatory subunit	0.385	4.89e-07	0.00977
EIF2AK1	7p22	eukaryotic translation initiation factor 2 alpha kinase 1	0.385	4.87e-07	0.00973
LMAN2	5q35	lectin, mannose binding 2	0.385	5.05e-07	0.0101
MMP2	16q12.2	matrix metallopeptidase 2	0.385	4.9e-07	0.00979
PABPC1L	20q12-q13.1	poly(A) binding protein cytoplasmic 1 like	0.385	5e-07	0.00999
SFMBT1	3p21.31	Scm-like with four mbt domains 1	0.385	4.97e-07	0.00993
SIKE1	1p13.1	suppressor of IKBKE 1	0.385	5.04e-07	0.0101
ZNF682	19p12	zinc finger protein 682	0.385	5.01e-07	0.01
ZNF766	19q13.41	zinc finger protein 766	0.385	5e-07	0.00999
APBA3	19p13.3	amyloid beta precursor protein binding family A member 3	0.384	5.39e-07	0.0108
CTNNBL1	20q11.23-q12	catenin beta like 1	0.384	5.18e-07	0.0103
DNAJC9	10q22.3	DnaJ heat shock protein family (Hsp40) member C9	0.384	5.52e-07	0.011
HOXA1	7p15.2	homeobox A1	0.384	5.23e-07	0.0104
POLG2	17q23.3	DNA polymerase gamma 2, accessory subunit	0.384	5.33e-07	0.0107
RSBN1L	7q21.11	round spermatid basic protein 1 like	0.384	5.37e-07	0.0107
UBXN2A	2p24.1	UBX domain protein 2A	0.384	5.19e-07	0.0104
CENPB	20p13	centromere protein B	0.383	5.66e-07	0.0113
IKBKB	8p11.2	inhibitor of kappa light polypeptide gene enhancer in B-cells, kinase beta	0.383	5.95e-07	0.0119
RASSF1	3p21.3	Ras association domain family member 1	0.383	5.74e-07	0.0115
CRY1	12q23-q24.1	cryptochrome circadian clock 1	0.382	6.15e-07	0.0123
MIOS	7p21.3	meiosis regulator for oocyte development	0.382	6e-07	0.012
P4HB	17q25	prolyl 4-hydroxylase subunit beta	0.382	6.19e-07	0.0124
SEPN1	1p36.13	selenoprotein N, 1	0.382	6.36e-07	0.0127
SET	9q34	SET nuclear proto-oncogene	0.382	6.31e-07	0.0126
TFDP1	13q34	transcription factor Dp-1	0.382	6.31e-07	0.0126
AATF	17q12	apoptosis antagonizing transcription factor	0.381	6.49e-07	0.013
ABL1	9q34.1	ABL proto-oncogene 1, non-receptor tyrosine kinase	0.381	6.58e-07	0.0131
COG4	16q22.1	component of oligomeric golgi complex 4	0.381	6.92e-07	0.0138
FIBIN	11p14.2	fin bud initiation factor homolog (zebrafish)	0.381	6.69e-07	0.0134
NOP56	20p13	NOP56 ribonucleoprotein	0.381	6.91e-07	0.0138
POLH	6p21	DNA polymerase eta	0.381	6.72e-07	0.0134
ZNF398	7q35	zinc finger protein 398	0.381	6.77e-07	0.0135
ZNF800	7q31.33	zinc finger protein 800	0.381	6.74e-07	0.0135
KARS	16q23.1	lysyl-tRNA synthetase	0.38	7.06e-07	0.0141
NFATC3	16q22	nuclear factor of activated T-cells 3	0.38	6.93e-07	0.0139
TMEM8A	16p13.3	transmembrane protein 8A	0.38	7.26e-07	0.0145
ZNF408	11p11.2	zinc finger protein 408	0.38	7.11e-07	0.0142
DHX35	20q11.22-q12	DEAH-box helicase 35	0.379	7.8e-07	0.0156
EED	11q14.2-q22.3	embryonic ectoderm development	0.379	7.58e-07	0.0152
MTHFD1	14q24	methylenetetrahydrofolate dehydrogenase, cyclohydrolase and formyltetrahydrofolate synthetase 1	0.379	7.6e-07	0.0152
RBM38	20q13.31	RNA binding motif protein 38	0.379	7.92e-07	0.0158
THOC1	18p11.32	THO complex 1	0.379	7.68e-07	0.0154
GLIPR2	9p13.3	GLI pathogenesis related 2	0.378	8.26e-07	0.0165
GNG5	1p22	G protein subunit gamma 5	0.378	8.36e-07	0.0167
ING1	13q34	inhibitor of growth family member 1	0.378	8.41e-07	0.0168
KIAA1958	9q33.1	KIAA1958	0.378	8.31e-07	0.0166
MACC1	7p15.3	metastasis associated in colon cancer 1	0.378	8.16e-07	0.0163
PFN1	17p13.2	profilin 1	0.378	8.27e-07	0.0165
SH3GL1	19p13.3	SH3 domain containing GRB2 like 1, endophilin A2	0.378	8.47e-07	0.0169
SHMT1	17p11.2	serine hydroxymethyltransferase 1	0.378	8.14e-07	0.0163
WDR77	1p13.2	WD repeat domain 77	0.378	8.28e-07	0.0165
ZNF608	5q23.2	zinc finger protein 608	0.378	8.12e-07	0.0162
SAC3D1	11q13.1	SAC3 domain containing 1	0.377	8.67e-07	0.0173
NTN1	17p13.1	netrin 1	0.376	9.92e-07	0.0198
PDIA5	3q21.1	protein disulfide isomerase family A member 5	0.376	9.52e-07	0.019
PLEKHF2	8q22.1	pleckstrin homology and FYVE domain containing 2	0.376	9.65e-07	0.0193
TARDBP	1p36.22	TAR DNA binding protein	0.376	9.88e-07	0.0197
TCF7L1	2p11.2	transcription factor 7 like 1	0.376	9.28e-07	0.0185
CLN3	16p12	CLN3, battenin	0.375	1.02e-06	0.0205
PDCL	9q12-q13	phosducin like	0.375	9.96e-07	0.0199
POFUT2	21q22.3	protein O-fucosyltransferase 2	0.375	1.05e-06	0.021
PTGFRN	1p13.1	prostaglandin F2 receptor inhibitor	0.375	1.04e-06	0.0209
WDR46	6p21.3	WD repeat domain 46	0.375	1.02e-06	0.0203
WDR5	9q34	WD repeat domain 5	0.375	1.03e-06	0.0205
ADAMTS7	15q25.1	ADAM metallopeptidase with thrombospondin type 1 motif 7	0.374	1.1e-06	0.022
GAS1	9q21.3-q22	growth arrest specific 1	0.374	1.09e-06	0.0217
MDC1	6p21.3	mediator of DNA damage checkpoint 1	0.374	1.11e-06	0.0222
PRPF3	1q21.1	pre-mRNA processing factor 3	0.374	1.11e-06	0.0221
SAMD1	19p13.13	sterile alpha motif domain containing 1	0.374	1.11e-06	0.0222
SS18	18q11.2	SS18, nBAF chromatin remodeling complex subunit	0.374	1.12e-06	0.0223
STAG1	3q22.2-q22.3	stromal antigen 1	0.374	1.08e-06	0.0217
ZNF765	19q13.41	zinc finger protein 765	0.374	1.12e-06	0.0224
MEN1	11q13	menin 1	0.373	1.22e-06	0.0245
SMPD4	2q21.1	sphingomyelin phosphodiesterase 4	0.373	1.18e-06	0.0235
ZBTB12	6p21.31	zinc finger and BTB domain containing 12	0.373	1.22e-06	0.0243
ETV1	7p22	ETS variant 1	0.372	1.25e-06	0.025
FSTL1	3q13.33	follistatin like 1	0.372	1.32e-06	0.0263
NAA40	11q13.1	N(alpha)-acetyltransferase 40, NatD catalytic subunit	0.372	1.32e-06	0.0263
NDOR1	9q34.3	NADPH dependent diflavin oxidoreductase 1	0.372	1.31e-06	0.0262
NOP58	2q33.1	NOP58 ribonucleoprotein	0.372	1.26e-06	0.0253
RBM22	5q33.1	RNA binding motif protein 22	0.372	1.24e-06	0.0248
RIT1	1q21.2	Ras like without CAAX 1	0.372	1.24e-06	0.0247
SLC30A7	1p21.1	solute carrier family 30 member 7	0.372	1.25e-06	0.0251
ZBTB42	14q32.33	zinc finger and BTB domain containing 42	0.372	1.31e-06	0.0261
CD320	19p13.2	CD320 molecule	0.371	1.41e-06	0.0281
DPP9	19p13.3	dipeptidyl peptidase 9	0.371	1.35e-06	0.027
E2F5	8q21.2	E2F transcription factor 5	0.371	1.42e-06	0.0283
LIX1L	1q21.1	limb and CNS expressed 1 like	0.371	1.34e-06	0.0268
TP53I3	2p23.3	tumor protein p53 inducible protein 3	0.371	1.35e-06	0.027
CCNK	14q32.2	cyclin K	0.37	1.47e-06	0.0293
INTS12	4q24	integrator complex subunit 12	0.37	1.42e-06	0.0284
MLH1	3p22.3	mutL homolog 1	0.37	1.49e-06	0.0297
PHTF2	7q11.23-q21.11	putative homeodomain transcription factor 2	0.37	1.49e-06	0.0297
RPS2	16p13.3	ribosomal protein S2	0.37	1.47e-06	0.0295
ZNF280C	Xq25	zinc finger protein 280C	0.37	1.42e-06	0.0285
DCAF13	8q22.3	DDB1 and CUL4 associated factor 13	0.369	1.6e-06	0.0319
EDC3	15q24.1	enhancer of mRNA decapping 3	0.369	1.63e-06	0.0326
ESCO1	18q11.2	establishment of sister chromatid cohesion N-acetyltransferase 1	0.369	1.6e-06	0.032
PASK	2q37.3	PAS domain containing serine/threonine kinase	0.369	1.63e-06	0.0325
PGAP2	11p15.4	post-GPI attachment to proteins 2	0.369	1.62e-06	0.0324
PLEKHA4	19q13.33	pleckstrin homology domain containing A4	0.369	1.61e-06	0.0321
RFXANK	19p12	regulatory factor X associated ankyrin containing protein	0.369	1.57e-06	0.0315
TMEM45A	3q12.2	transmembrane protein 45A	0.369	1.62e-06	0.0323
ASTE1	3q21.3	asteroid homolog 1 (Drosophila)	0.368	1.71e-06	0.0341
BCL10	1p22	B-cell CLL/lymphoma 10	0.368	1.73e-06	0.0347
CYP20A1	2q33	cytochrome P450 family 20 subfamily A member 1	0.368	1.66e-06	0.0332
PAK4	19q13.2	p21 (RAC1) activated kinase 4	0.368	1.75e-06	0.0349
HOXB3	17q21.32	homeobox B3	0.367	1.85e-06	0.0369
MRC2	17q23	mannose receptor C type 2	0.367	1.85e-06	0.0369
PABPC3	13q12-q13	poly(A) binding protein cytoplasmic 3	0.367	1.8e-06	0.036
ZNF100	19p13.1	zinc finger protein 100	0.367	1.85e-06	0.0369
CSPG4	15q24.2	chondroitin sulfate proteoglycan 4	0.366	1.96e-06	0.0391
CSTF1	20q13.31	cleavage stimulation factor subunit 1	0.366	1.96e-06	0.0392
ISG20L2	1q23.1	interferon stimulated exonuclease gene 20 like 2	0.366	1.88e-06	0.0375
ISL2	15q24.3	ISL LIM homeobox 2	0.366	1.94e-06	0.0387
LRP5	11q13.4	LDL receptor related protein 5	0.366	1.96e-06	0.0391
MOSPD3	7q22	motile sperm domain containing 3	0.366	1.95e-06	0.0389
NAIF1	9q34.11	nuclear apoptosis inducing factor 1	0.366	1.91e-06	0.0382
SERBP1	1p31	SERPINE1 mRNA binding protein 1	0.366	1.88e-06	0.0376
HMGXB4	22q13	HMG-box containing 4	0.365	2.04e-06	0.0409
IGSF9	1q22-q23	immunoglobulin superfamily member 9	0.365	2.1e-06	0.0419
ITGB3BP	1p31.3	integrin subunit beta 3 binding protein	0.365	2.14e-06	0.0428
KHSRP	19p13.3	KH-type splicing regulatory protein	0.365	2.1e-06	0.0419
LMAN2L	2q11.1	lectin, mannose binding 2 like	0.365	2.07e-06	0.0414
OMP	11q13.5	olfactory marker protein	0.365	2.07e-06	0.0414
PKN1	19p13.12	protein kinase N1	0.365	2.14e-06	0.0427
PMM2	16p13	phosphomannomutase 2	0.365	2.05e-06	0.041
RPRD1B	20q11.23	regulation of nuclear pre-mRNA domain containing 1B	0.365	2.05e-06	0.041
SOX2	3q26.33	SRY-box 2	0.365	2.11e-06	0.0422
ANXA5	4q27	annexin A5	0.364	2.22e-06	0.0443
ATP13A1	19p13.11	ATPase 13A1	0.364	2.3e-06	0.0459
CLDN15	7q22	claudin 15	0.364	2.23e-06	0.0447
FBXL6	8q24.3	F-box and leucine rich repeat protein 6	0.364	2.3e-06	0.046
HNRNPU	1q44	heterogeneous nuclear ribonucleoprotein U	0.364	2.28e-06	0.0455
NCBP1	9q34.1	nuclear cap binding protein subunit 1	0.364	2.18e-06	0.0435
RIPK1	6p25.2	receptor interacting serine/threonine kinase 1	0.364	2.18e-06	0.0437
TBCCD1	3q27.3	TBCC domain containing 1	0.364	2.22e-06	0.0443
TEX10	9q31.1	testis expressed 10	0.364	2.29e-06	0.0458
TRAF7	16p13.3	TNF receptor associated factor 7	0.364	2.29e-06	0.0457
ZKSCAN4	6p21	zinc finger with KRAB and SCAN domains 4	0.364	2.28e-06	0.0456
AKNAD1	1p13.3	AKNA domain containing 1	0.363	2.36e-06	0.0472
AMIGO3	3p21	adhesion molecule with Ig like domain 3	0.363	2.32e-06	0.0465
BCL7C	16p11	BCL tumor suppressor 7C	0.363	2.41e-06	0.0482
CABLES2	20q13.33	Cdk5 and Abl enzyme substrate 2	0.363	2.4e-06	0.0479
CCDC97	19q13.2	coiled-coil domain containing 97	0.363	2.34e-06	0.0468
PAPOLA	14q32.2	poly(A) polymerase alpha	0.363	2.45e-06	0.049
PARP16	15q22.2	poly(ADP-ribose) polymerase family member 16	0.363	2.39e-06	0.0478
SH3PXD2B	5q35.2	SH3 and PX domains 2B	0.363	2.37e-06	0.0473
SKA2	17q23.2	spindle and kinetochore associated complex subunit 2	0.363	2.31e-06	0.0462
ZNF114	19q13.32	zinc finger protein 114	0.363	2.31e-06	0.0463
ZNF140	12q24.33	zinc finger protein 140	0.363	2.41e-06	0.0481
PARP4	13q11	poly(ADP-ribose) polymerase family member 4	0.362	2.5e-06	0.05

## Sheet: Comparisons
E2F2	E2F8
AAGAB	AAGAB
ACTL6A	ACTL6A
ADGRA3	ADGRA3
AGO2	AGO2
ALDH16A1	ALDH16A1
ALYREF	ALYREF
AMOT	AMOT
ARHGAP26	ARHGAP26
ASF1B	ASF1B
ASRGL1	ASRGL1
ATAD2	ATAD2
ATAD5	ATAD5
AURKA	AURKA
BCOR	BCOR
BIRC5	BIRC5
BLM	BLM
BORA	BORA
BRCA1	BRCA1
BRCA2	BRCA2
BRI3BP	BRI3BP
BUB1	BUB1
BUB1B	BUB1B
C12orf49	C12orf49
C5orf34	C5orf34
CABLES1	CABLES1
CADM1	CADM1
CALM2	CALM2
CALM3	CALM3
CAPN7	CAPN7
CASC5	CASC5
CBL	CBL
CBX3	CBX3
CCNA1	CCNA1
CCNA2	CCNA2
CCNB2	CCNB2
CCNE2	CCNE2
CDC20	CDC20
CDC25B	CDC25B
CDC45	CDC45
CDC6	CDC6
CDC7	CDC7
CDCA2	CDCA2
CDCA5	CDCA5
CDCA8	CDCA8
CDK1	CDK1
CDK2	CDK2
CDK5RAP2	CDK5RAP2
CDT1	CDT1
CENPE	CENPE
CENPI	CENPI
CENPO	CENPO
CENPP	CENPP
CENPU	CENPU
CEP97	CEP97
CHAF1A	CHAF1A
CHAMP1	CHAMP1
CHEK1	CHEK1
CIT	CIT
CLSPN	CLSPN
CMSS1	CMSS1
CNR1	CNR1
CORO2B	CORO2B
CRY1	CRY1
CSE1L	CSE1L
DAPK2	DAPK2
DCLRE1B	DCLRE1B
DDX10	DDX10
DERL2	DERL2
DHX9	DHX9
DNA2	DNA2
DNAAF5	DNAAF5
DNAJC9	DNAJC9
DTX3L	DTX3L
E2F2	E2F2
E2F8	E2F8
ECT2	ECT2
EIF3B	EIF3B
EIF4G2	EIF4G2
ELOVL6	ELOVL6
EML5	EML5
EPS8	EPS8
ESCO2	ESCO2
ESPL1	ESPL1
EXOSC9	EXOSC9
EXPH5	EXPH5
EZH2	EZH2
FAM111A	FAM111A
FAM111B	FAM111B
FAM126A	FAM126A
FAM64A	FAM64A
FANCD2	FANCD2
FANCG	FANCG
FANCI	FANCI
FEN1	FEN1
FGD5-AS1	FGD5-AS1
FGFR1	FGFR1
FGFR3	FGFR3
GAP43	GAP43
GFRA1	GFRA1
GGCT	GGCT
GGH	GGH
GMPPB	GMPPB
GNG11	GNG11
GPD2	GPD2
GPN3	GPN3
GPSM2	GPSM2
GRHL1	GRHL1
GRIA4	GRIA4
GSG2	GSG2
H2AFX	H2AFX
HAUS2	HAUS2
HMGB2	HMGB2
HMGN2	HMGN2
ICMT	ICMT
IFI44L	IFI44L
INCENP	INCENP
IPO5	IPO5
JADE1	JADE1
KCNMB4	KCNMB4
KCTD12	KCTD12
KHSRP	KHSRP
KIAA1524	KIAA1524
KIF15	KIF15
KIF18B	KIF18B
KIF2C	KIF2C
KITLG	KITLG
KLHDC8A	KLHDC8A
KLHL25	KLHL25
KNTC1	KNTC1
KPNA2	KPNA2
KPNB1	KPNB1
KRBOX4	KRBOX4
LIFR	LIFR
LMNB2	LMNB2
LRRC16A	LRRC16A
LRRC8B	LRRC8B
LRRC8C	LRRC8C
LRRC8D	LRRC8D
LSM3	LSM3
LSM5	LSM5
MAD2L1	MAD2L1
MAGI3	MAGI3
MCM2	MCM2
MCM4	MCM4
MCM8	MCM8
MEST	MEST
METTL7A	METTL7A
MIOS	MIOS
MRM2	MRM2
MSH6	MSH6
MZT1	MZT1
NCAPD3	NCAPD3
NCAPG	NCAPG
NCAPG2	NCAPG2
NEDD1	NEDD1
NEIL3	NEIL3
NEMP1	NEMP1
NGRN	NGRN
NOVA1	NOVA1
NR3C1	NR3C1
NRCAM	NRCAM
NSUN5	NSUN5
NTRK3	NTRK3
NUDT1	NUDT1
NUDT15	NUDT15
NUP205	NUP205
NUP210	NUP210
NUP85	NUP85
NUP93	NUP93
NUSAP1	NUSAP1
OAS3	OAS3
ODC1	ODC1
OIP5	OIP5
ORAI1	ORAI1
PAICS	PAICS
PARPBP	PARPBP
PBK	PBK
PDHX	PDHX
PHF19	PHF19
PIF1	PIF1
PKP2	PKP2
PLA2G16	PLA2G16
PLK4	PLK4
PLS1	PLS1
PLSCR1	PLSCR1
POLA1	POLA1
POLA2	POLA2
POLD3	POLD3
PPAT	PPAT
PPIA	PPIA
PPL	PPL
PPM1G	PPM1G
PPP1CA	PPP1CA
PRC1	PRC1
PRIM1	PRIM1
PRKAR2A	PRKAR2A
PRKDC	PRKDC
PRPF19	PRPF19
PRR11	PRR11
PSMC3IP	PSMC3IP
PTBP1	PTBP1
PTPRD	PTPRD
PTPRN2	PTPRN2
RAB8A	RAB8A
RACGAP1	RACGAP1
RAD18	RAD18
RAD54L	RAD54L
RAP1GAP2	RAP1GAP2
RBBP8	RBBP8
RBL1	RBL1
RBMX	RBMX
RCC1	RCC1
RDX	RDX
REEP1	REEP1
RFC3	RFC3
RIC8B	RIC8B
RNF169	RNF169
RNF182	RNF182
RPA1	RPA1
RPA3	RPA3
RRM2	RRM2
RTTN	RTTN
RYBP	RYBP
SACM1L	SACM1L
SACS	SACS
SAPCD2	SAPCD2
SENP1	SENP1
SERPINB8	SERPINB8
SETD1B	SETD1B
SF3B2	SF3B2
SGO1	SGO1
SKA3	SKA3
SKP2	SKP2
SLC4A8	SLC4A8
SLFN11	SLFN11
SMC1A	SMC1A
SMC4	SMC4
SMCHD1	SMCHD1
SNCAIP	SNCAIP
SNRNP40	SNRNP40
SOCS3	SOCS3
SOGA1	SOGA1
SPAG5	SPAG5
SPC24	SPC24
SPIN4	SPIN4
SRGAP1	SRGAP1
SRSF1	SRSF1
SRSF2	SRSF2
SRSF3	SRSF3
SRSF7	SRSF7
SSH2	SSH2
SSRP1	SSRP1
STAG1	STAG1
STAMBPL1	STAMBPL1
STARD3NL	STARD3NL
STIL	STIL
STIP1	STIP1
STMN3	STMN3
STT3B	STT3B
SUV39H1	SUV39H1
SUZ12	SUZ12
TACC1	TACC1
TFAP2C	TFAP2C
TIMELESS	TIMELESS
TMEM106A	TMEM106A
TMEM209	TMEM209
TMPO	TMPO
TNIK	TNIK
TOE1	TOE1
TOP2A	TOP2A
TOPBP1	TOPBP1
TP73	TP73
TRA2B	TRA2B
TRIM47	TRIM47
TROAP	TROAP
TUBA1B	TUBA1B
TUBB2A	TUBB2A
TUBB4B	TUBB4B
TUBGCP3	TUBGCP3
U2AF2	U2AF2
UBA2	UBA2
UBE2C	UBE2C
UHRF1	UHRF1
UNG	UNG
UPF1	UPF1
USP1	USP1
VCAM1	VCAM1
WDHD1	WDHD1
WDR76	WDR76
WLS	WLS
WNT7B	WNT7B
YEATS4	YEATS4
ZFP3	ZFP3
ZNF43	ZNF43
ZNF436	ZNF436
ZNF542P	ZNF542P
ZWILCH	ZWILCH
ZWINT	ZWINT
