# Supplementary material for: Musashi1 Contribution to Glioblastoma Development via Regulation of a Network of DNA Replication, Cell Cycle and Division Genes
Source: Cancers (Basel). 2021 Mar 24;13(7):1494. doi: 10.3390/cancers13071494 (PMC8036803; doi:10.3390/cancers13071494)
Supplement: Supplementary file 1 [file cancers-13-01494-s001.zip › cancers-1120624-supplementary final/Table S7.xlsx]

## Sheet: E2F2 Down
	log2FoldChange	pvalue	padj	gene	gene_type
ENSG00000146216	-4.22396	1.41221e-13	2.50023e-12	TTBK1	protein_coding
ENSG00000177875	-3.82783	5.35107e-16	1.17299e-14	CCDC184	protein_coding
ENSG00000277531	-3.7709	8.87024e-24	3.30863e-22	LLNLF-187D8.1	protein_coding
ENSG00000124107	-3.75246	0.00740304	0.0257596	SLPI	protein_coding
ENSG00000169064	-3.71558	1.37048e-06	1.09858e-05	ZBBX	protein_coding
ENSG00000144285	-3.08117	0.00354322	0.01362	SCN1A	protein_coding
ENSG00000125538	-3.06472	9.79273e-05	0.000552701	IL1B	protein_coding
ENSG00000133101	-3.04979	1.28442e-129	9.13965e-127	CCNA1	protein_coding
ENSG00000186310	-3.03368	0.00262658	0.0104526	NAP1L3	protein_coding
ENSG00000124875	-2.98585	2.28167e-06	1.77217e-05	CXCL6	protein_coding
ENSG00000234409	-2.8939	1.24122e-11	1.82542e-10	CCDC188	protein_coding
ENSG00000184524	-2.77822	1.86038e-152	2.02464e-149	CEND1	protein_coding
ENSG00000146374	-2.762	8.59546e-05	0.000491575	RSPO3	protein_coding
ENSG00000170703	-2.6982	0.00102736	0.00455807	TTLL6	protein_coding
ENSG00000188738	-2.69405	0.000102322	0.000574524	FSIP2	protein_coding
ENSG00000162989	-2.6816	0.00762845	0.0264296	KCNJ3	protein_coding
ENSG00000142973	-2.65471	0.000247195	0.00128177	CYP4B1	protein_coding
ENSG00000147655	-2.63563	0.00119907	0.00521731	RSPO2	protein_coding
ENSG00000155011	-2.59961	1.52551e-05	0.000101195	DKK2	protein_coding
ENSG00000135346	-2.52384	0.00529678	0.0192967	CGA	protein_coding
ENSG00000114656	-2.5188	0.0104457	0.0346338	KIAA1257	protein_coding
ENSG00000102683	-2.44837	1.55599e-06	1.2371e-05	SGCG	protein_coding
ENSG00000155961	-2.42442	2.0377e-44	2.20465e-42	RAB39B	protein_coding
ENSG00000157343	-2.41337	0.00672224	0.023748	ARMC12	protein_coding
ENSG00000153253	-2.40578	2.20451e-14	4.23967e-13	SCN3A	protein_coding
ENSG00000198626	-2.38908	2.28135e-24	8.64904e-23	RYR2	protein_coding
ENSG00000082126	-2.38289	1.53123e-13	2.70061e-12	MPP4	protein_coding
ENSG00000169429	-2.37044	4.91585e-25	1.92687e-23	CXCL8	protein_coding
ENSG00000136842	-2.2905	6.44397e-40	5.494e-38	TMOD1	protein_coding
ENSG00000174871	-2.27984	3.23593e-20	9.62507e-19	CNIH2	protein_coding
ENSG00000197826	-2.27382	0.00384817	0.0146492	C4orf22	protein_coding
ENSG00000198574	-2.26148	0.00331739	0.0128534	SH2D1B	protein_coding
ENSG00000138079	-2.24772	0.00304141	0.0119189	SLC3A1	protein_coding
ENSG00000105696	-2.24419	4.48077e-19	1.25604e-17	TMEM59L	protein_coding
ENSG00000111783	-2.21525	9.46486e-05	0.000536651	RFX4	protein_coding
ENSG00000167244	-2.18103	0.000581552	0.00275455	IGF2	protein_coding
ENSG00000173805	-2.12266	1.22026e-37	9.25244e-36	HAP1	protein_coding
ENSG00000138135	-2.10641	0.000582195	0.00275619	CH25H	protein_coding
ENSG00000050438	-2.10107	2.20374e-218	1.01929e-214	SLC4A8	protein_coding
ENSG00000179841	-2.08149	1.67998e-30	8.98301e-29	AKAP5	protein_coding
ENSG00000162641	-2.07966	1.81149e-11	2.62859e-10	AKNAD1	protein_coding
ENSG00000154319	-2.07767	3.73699e-06	2.78783e-05	FAM167A	protein_coding
ENSG00000127561	-2.07336	2.30201e-31	1.28281e-29	SYNGR3	protein_coding
ENSG00000122375	-2.06705	0.000119991	0.000661096	OPN4	protein_coding
ENSG00000197405	-2.06543	5.2136e-09	5.76091e-08	C5AR1	protein_coding
ENSG00000135697	-2.05481	0.0096771	0.032434	BCO1	protein_coding
ENSG00000166963	-2.05321	7.21252e-164	1.11199e-160	MAP1A	protein_coding
ENSG00000170323	-2.04865	2.34121e-05	0.000149568	FABP4	protein_coding
ENSG00000183831	-2.03173	3.00188e-11	4.25903e-10	ANKRD45	protein_coding
ENSG00000196188	-2.03033	0.000400401	0.00196807	CTSE	protein_coding
ENSG00000121871	-2.02258	0.00359482	0.0138012	SLITRK3	protein_coding
ENSG00000171533	-2.01177	6.10523e-21	1.93744e-19	MAP6	protein_coding
ENSG00000160469	-2.00999	1.45745e-16	3.39239e-15	BRSK1	protein_coding
ENSG00000007968	-1.98575	2.9162e-116	1.58684e-113	E2F2	protein_coding
ENSG00000168309	-1.95376	2.12209e-06	1.65588e-05	FAM107A	protein_coding
ENSG00000135519	-1.94991	2.08277e-05	0.000134732	KCNH3	protein_coding
ENSG00000165071	-1.93323	1.82225e-07	1.66158e-06	TMEM71	protein_coding
ENSG00000100987	-1.88406	0.000594904	0.00280845	VSX1	protein_coding
ENSG00000166128	-1.8655	3.88116e-153	4.48784e-150	RAB8B	protein_coding
ENSG00000118407	-1.858	5.15598e-37	3.83096e-35	FILIP1	protein_coding
ENSG00000152076	-1.8497	4.50409e-08	4.40901e-07	CCDC74B	protein_coding
ENSG00000155918	-1.84844	4.585e-10	5.71227e-09	RAET1L	protein_coding
ENSG00000108830	-1.84018	0.00156013	0.00661714	RND2	protein_coding
ENSG00000183023	-1.82286	2.2948e-109	1.08862e-106	SLC8A1	protein_coding
ENSG00000196361	-1.81271	3.50883e-11	4.95548e-10	ELAVL3	protein_coding
ENSG00000154479	-1.79397	0.000644225	0.00301007	CCDC173	protein_coding
ENSG00000115896	-1.79321	0.00194925	0.00806421	PLCL1	protein_coding
ENSG00000135472	-1.78598	3.73985e-21	1.19295e-19	FAIM2	protein_coding
ENSG00000085552	-1.77922	0.000985496	0.00439024	IGSF9	protein_coding
ENSG00000119125	-1.77514	5.98449e-06	4.26992e-05	GDA	protein_coding
ENSG00000118997	-1.76945	9.23265e-13	1.50496e-11	DNAH7	protein_coding
ENSG00000142235	-1.75751	0.00185531	0.00771871	LMTK3	protein_coding
ENSG00000197142	-1.74894	0.000222507	0.00116617	ACSL5	protein_coding
ENSG00000086730	-1.74061	5.49733e-11	7.60703e-10	LAT2	protein_coding
ENSG00000185742	-1.73788	2.49649e-09	2.84231e-08	C11orf87	protein_coding
ENSG00000145526	-1.72932	1.34406e-06	1.08162e-05	CDH18	protein_coding
ENSG00000053524	-1.7268	3.65026e-06	2.73193e-05	MCF2L2	protein_coding
ENSG00000125675	-1.72199	3.50991e-07	3.06595e-06	GRIA3	protein_coding
ENSG00000179300	-1.71928	1.77471e-09	2.06502e-08	ZCCHC5	protein_coding
ENSG00000182013	-1.71693	2.15023e-65	4.27758e-63	PNMAL1	protein_coding
ENSG00000173838	-1.7133	5.2547e-57	8.16951e-55	2019-03-10	protein_coding
ENSG00000152689	-1.71178	8.54386e-09	9.17944e-08	RASGRP3	protein_coding
ENSG00000153956	-1.71159	1.84077e-138	1.4807e-135	CACNA2D1	protein_coding
ENSG00000130176	-1.71061	1.04952e-06	8.57482e-06	CNN1	protein_coding
ENSG00000135248	-1.70184	0.00806877	0.027731	FAM71F1	protein_coding
ENSG00000254656	-1.67917	0.00893604	0.0302739	RTL1	protein_coding
ENSG00000128242	-1.67872	0.0154767	0.0483756	GAL3ST1	protein_coding
ENSG00000104413	-1.67469	0.000165225	0.000888095	ESRP1	protein_coding
ENSG00000170214	-1.67037	4.77462e-43	4.82706e-41	ADRA1B	protein_coding
ENSG00000146151	-1.66795	0.000486557	0.0023511	HMGCLL1	protein_coding
ENSG00000072832	-1.66665	0.0117088	0.0381584	CRMP1	protein_coding
ENSG00000154133	-1.66634	0.00179722	0.00750232	ROBO4	protein_coding
ENSG00000040731	-1.66523	8.56016e-15	1.71584e-13	CDH10	protein_coding
ENSG00000128052	-1.65856	3.91552e-85	1.18756e-82	KDR	protein_coding
ENSG00000014257	-1.65716	9.67443e-06	6.66121e-05	ACPP	protein_coding
ENSG00000108691	-1.65715	3.12091e-160	4.44154e-157	CCL2	protein_coding
ENSG00000171388	-1.65347	7.00134e-10	8.56125e-09	APLN	protein_coding
ENSG00000176406	-1.65311	0.00292839	0.0115273	RIMS2	protein_coding
ENSG00000165832	-1.65232	7.63754e-126	5.0465e-123	TRUB1	protein_coding
ENSG00000107719	-1.64115	2.03524e-15	4.29839e-14	PALD1	protein_coding
ENSG00000120217	-1.63122	2.25288e-176	5.21007e-173	CD274	protein_coding
ENSG00000157368	-1.61922	0.000603792	0.00284243	IL34	protein_coding
ENSG00000235568	-1.61765	0.000768939	0.00351871	NFAM1	protein_coding
ENSG00000103647	-1.61434	6.70643e-74	1.57058e-71	CORO2B	protein_coding
ENSG00000196639	-1.61225	1.52471e-79	4.33979e-77	HRH1	protein_coding
ENSG00000136531	-1.60877	6.96662e-05	0.000405823	SCN2A	protein_coding
ENSG00000173626	-1.60602	0.00867056	0.0294913	TRAPPC3L	protein_coding
ENSG00000171724	-1.59832	7.74801e-136	5.73384e-133	VAT1L	protein_coding
ENSG00000165821	-1.59435	3.74465e-17	9.15188e-16	SALL2	protein_coding
ENSG00000171860	-1.5934	2.79264e-08	2.80797e-07	C3AR1	protein_coding
ENSG00000152601	-1.59252	8.2379e-195	2.17728e-191	MBNL1	protein_coding
ENSG00000132718	-1.58605	2.72813e-150	2.80406e-147	SYT11	protein_coding
ENSG00000179148	-1.58117	0.00872755	0.0296443	ALOXE3	protein_coding
ENSG00000117152	-1.58068	5.63729e-157	7.44969e-154	RGS4	protein_coding
ENSG00000204052	-1.57224	0.00163471	0.00688769	LRRC73	protein_coding
ENSG00000108797	-1.5702	7.87632e-76	1.91737e-73	CNTNAP1	protein_coding
ENSG00000179520	-1.56319	0.0142516	0.0452091	SLC17A8	protein_coding
ENSG00000159713	-1.55681	3.71652e-10	4.68707e-09	TPPP3	protein_coding
ENSG00000115556	-1.55266	1.40142e-26	6.04374e-25	PLCD4	protein_coding
ENSG00000012504	-1.55004	7.07905e-11	9.69427e-10	NR1H4	protein_coding
ENSG00000182492	-1.54632	5.141e-12	7.77073e-11	BGN	protein_coding
ENSG00000074181	-1.54408	0.000112555	0.000625149	NOTCH3	protein_coding
ENSG00000142621	-1.54221	1.02652e-05	7.03136e-05	FHAD1	protein_coding
ENSG00000243710	-1.54133	0.00449915	0.0167888	CFAP57	protein_coding
ENSG00000165527	-1.52955	9.75673e-175	1.80509e-171	ARF6	protein_coding
ENSG00000074966	-1.52757	1.24326e-41	1.16759e-39	TXK	protein_coding
ENSG00000183778	-1.52442	1.49518e-05	9.93616e-05	B3GALT5	protein_coding
ENSG00000188766	-1.51804	3.13163e-70	6.73702e-68	SPRED3	protein_coding
ENSG00000180613	-1.50843	5.0479e-05	0.000304504	GSX2	protein_coding
ENSG00000142677	-1.50447	3.20988e-12	4.94061e-11	IL22RA1	protein_coding
ENSG00000156103	-1.49504	1.15886e-117	6.49702e-115	MMP16	protein_coding
ENSG00000151789	-1.49157	0.00191637	0.00794593	ZNF385D	protein_coding
ENSG00000166780	-1.48835	7.05518e-06	4.97249e-05	C16orf45	protein_coding
ENSG00000003400	-1.48615	0.0111859	0.0366934	CASP10	protein_coding
ENSG00000067445	-1.47631	9.38163e-07	7.73827e-06	TRO	protein_coding
ENSG00000223496	-1.4748	1.63051e-88	5.48472e-86	EXOSC6	protein_coding
ENSG00000156515	-1.47418	1.72056e-247	1.06107e-243	HK1	protein_coding
ENSG00000006210	-1.47355	8.5721e-19	2.34952e-17	CX3CL1	protein_coding
ENSG00000038295	-1.47116	1.65981e-08	1.71746e-07	TLL1	protein_coding
ENSG00000187867	-1.46839	4.09501e-06	3.03168e-05	PALM3	protein_coding
ENSG00000099812	-1.46539	0.00177147	0.00740322	MISP	protein_coding
ENSG00000109339	-1.46461	2.56624e-05	0.000163154	MAPK10	protein_coding
ENSG00000198003	-1.46303	8.35114e-08	7.96004e-07	CCDC151	protein_coding
ENSG00000069431	-1.45405	0.0124152	0.040121	ABCC9	protein_coding
ENSG00000177098	-1.45342	1.15209e-15	2.45562e-14	SCN4B	protein_coding
ENSG00000174791	-1.45212	2.11875e-46	2.4197e-44	RIN1	protein_coding
ENSG00000159461	-1.44051	2.2972e-87	7.20349e-85	AMFR	protein_coding
ENSG00000104967	-1.43823	3.56056e-13	6.07133e-12	NOVA2	protein_coding
ENSG00000163040	-1.43747	1.96762e-12	3.09551e-11	CCDC74A	protein_coding
ENSG00000183346	-1.42165	0.0046078	0.017132	C10orf107	protein_coding
ENSG00000101134	-1.42001	3.76463e-22	1.28981e-20	DOK5	protein_coding
ENSG00000133048	-1.40207	0.00599969	0.0214867	CHI3L1	protein_coding
ENSG00000136274	-1.40018	1.5865e-16	3.65984e-15	NACAD	protein_coding
ENSG00000198915	-1.39987	1.66461e-05	0.000109487	RASGEF1A	protein_coding
ENSG00000152578	-1.39559	8.29851e-14	1.50079e-12	GRIA4	protein_coding
ENSG00000163704	-1.39414	1.16851e-37	8.97039e-36	PRRT3	protein_coding
ENSG00000131203	-1.39262	0.000361733	0.00180098	IDO1	protein_coding
ENSG00000164220	-1.39049	1.07856e-21	3.56968e-20	F2RL2	protein_coding
ENSG00000128656	-1.38799	2.7698e-95	1.06759e-92	CHN1	protein_coding
ENSG00000171462	-1.37877	2.50094e-05	0.000159222	DLK2	protein_coding
ENSG00000156675	-1.37708	1.20283e-12	1.93342e-11	RAB11FIP1	protein_coding
ENSG00000176971	-1.36785	0.0126875	0.0409082	FIBIN	protein_coding
ENSG00000184185	-1.36204	0.000107761	0.000601597	KCNJ12	protein_coding
ENSG00000065717	-1.35838	0.00563705	0.0203733	TLE2	protein_coding
ENSG00000141293	-1.35541	4.53039e-05	0.000276349	SKAP1	protein_coding
ENSG00000247746	-1.35188	0.0139235	0.0442913	USP51	protein_coding
ENSG00000104177	-1.34911	1.68872e-100	7.10068e-98	MYEF2	protein_coding
ENSG00000133193	-1.34562	2.11345e-78	5.9244e-76	FAM104A	protein_coding
ENSG00000168280	-1.33941	3.45701e-108	1.59895e-105	KIF5C	protein_coding
ENSG00000140450	-1.33821	3.47256e-113	1.8356e-110	ARRDC4	protein_coding
ENSG00000196449	-1.3288	6.52692e-46	7.36308e-44	YRDC	protein_coding
ENSG00000042980	-1.32606	0.00808597	0.0277806	ADAM28	protein_coding
ENSG00000184949	-1.3226	4.87243e-36	3.44064e-34	FAM227A	protein_coding
ENSG00000117600	-1.32195	1.03354e-51	1.34659e-49	PLPPR4	protein_coding
ENSG00000221866	-1.30454	1.53657e-08	1.59888e-07	PLXNA4	protein_coding
ENSG00000117245	-1.29723	0.000935682	0.00418951	KIF17	protein_coding
ENSG00000182809	-1.29335	8.46942e-50	1.05873e-47	CRIP2	protein_coding
ENSG00000144834	-1.29036	6.58625e-10	8.08039e-09	TAGLN3	protein_coding
ENSG00000078401	-1.28838	4.85494e-50	6.15214e-48	EDN1	protein_coding
ENSG00000117477	-1.28809	6.71115e-15	1.37045e-13	CCDC181	protein_coding
ENSG00000180660	-1.28584	5.14718e-17	1.24481e-15	MAB21L1	protein_coding
ENSG00000185008	-1.28562	0.0107945	0.0356177	ROBO2	protein_coding
ENSG00000144821	-1.28557	1.86998e-17	4.68152e-16	MYH15	protein_coding
ENSG00000023445	-1.28407	8.84077e-11	1.19914e-09	BIRC3	protein_coding
ENSG00000140557	-1.27769	1.26425e-17	3.19098e-16	ST8SIA2	protein_coding
ENSG00000185201	-1.27685	2.03299e-08	2.07574e-07	IFITM2	protein_coding
ENSG00000111913	-1.27313	5.23535e-45	5.6976e-43	FAM65B	protein_coding
ENSG00000164161	-1.27258	3.02767e-05	0.000190398	HHIP	protein_coding
ENSG00000116132	-1.2549	2.61134e-88	8.6272e-86	PRRX1	protein_coding
ENSG00000133019	-1.25153	2.7613e-34	1.78625e-32	CHRM3	protein_coding
ENSG00000100078	-1.24931	1.06037e-07	9.95831e-07	PLA2G3	protein_coding
ENSG00000174514	-1.24663	0.0153257	0.0479846	MFSD4A	protein_coding
ENSG00000139220	-1.24573	4.25712e-38	3.33733e-36	PPFIA2	protein_coding
ENSG00000204815	-1.24411	2.07752e-10	2.68859e-09	TTC25	protein_coding
ENSG00000184900	-1.24408	5.03156e-88	1.63314e-85	SUMO3	protein_coding
ENSG00000136244	-1.23996	1.2118e-08	1.27631e-07	IL6	protein_coding
ENSG00000156453	-1.23879	2.3565e-62	4.35976e-60	PCDH1	protein_coding
ENSG00000177453	-1.23802	2.11903e-05	0.000136695	NIM1K	protein_coding
ENSG00000261652	-1.23609	0.000392442	0.0019346	C15orf65	protein_coding
ENSG00000163961	-1.23581	1.08665e-87	3.46621e-85	RNF168	protein_coding
ENSG00000197410	-1.23365	2.0413e-10	2.64469e-09	DCHS2	protein_coding
ENSG00000265972	-1.2311	7.58938e-71	1.65189e-68	TXNIP	protein_coding
ENSG00000115353	-1.22925	3.50476e-14	6.61649e-13	TACR1	protein_coding
ENSG00000123496	-1.22483	1.90892e-111	9.54511e-109	IL13RA2	protein_coding
ENSG00000124253	-1.22056	0.00733728	0.0255596	PCK1	protein_coding
ENSG00000152784	-1.21899	0.000232544	0.00121191	PRDM8	protein_coding
ENSG00000132563	-1.2179	8.65778e-19	2.36949e-17	REEP2	protein_coding
ENSG00000125355	-1.21772	4.647e-27	2.07667e-25	TMEM255A	protein_coding
ENSG00000110436	-1.21053	1.13125e-18	3.07784e-17	SLC1A2	protein_coding
ENSG00000137841	-1.20953	0.0156832	0.0489218	PLCB2	protein_coding
ENSG00000134595	-1.20921	2.28056e-46	2.58851e-44	SOX3	protein_coding
ENSG00000112964	-1.20836	0.00320918	0.0124996	GHR	protein_coding
ENSG00000139714	-1.20834	0.00114136	0.0050015	MORN3	protein_coding
ENSG00000197816	-1.20463	0.00281504	0.0111308	CCDC180	protein_coding
ENSG00000139970	-1.20452	2.54444e-47	2.99839e-45	RTN1	protein_coding
ENSG00000169169	-1.2044	2.49791e-44	2.68685e-42	CPT1C	protein_coding
ENSG00000147642	-1.20375	2.30532e-23	8.44569e-22	SYBU	protein_coding
ENSG00000143067	-1.20273	1.30632e-105	5.62053e-103	ZNF697	protein_coding
ENSG00000178531	-1.19631	4.46856e-16	9.8899e-15	CTXN1	protein_coding
ENSG00000166578	-1.19564	1.56773e-08	1.62856e-07	IQCD	protein_coding
ENSG00000095637	-1.19517	8.18695e-40	6.88486e-38	SORBS1	protein_coding
ENSG00000162687	-1.19308	3.97092e-08	3.91193e-07	KCNT2	protein_coding
ENSG00000105255	-1.18907	1.05952e-26	4.60144e-25	FSD1	protein_coding
ENSG00000159784	-1.18219	4.19574e-10	5.25205e-09	FAM131B	protein_coding
ENSG00000186897	-1.18135	0.00094296	0.00421801	C1QL4	protein_coding
ENSG00000146006	-1.17701	0.000146793	0.000797129	LRRTM2	protein_coding
ENSG00000166292	-1.17554	4.94683e-07	4.23318e-06	TMEM100	protein_coding
ENSG00000139151	-1.17334	1.27662e-05	8.59176e-05	PLCZ1	protein_coding
ENSG00000179542	-1.17125	1.49099e-08	1.55232e-07	SLITRK4	protein_coding
ENSG00000145861	-1.17005	6.63884e-05	0.000389056	C1QTNF2	protein_coding
ENSG00000181045	-1.16958	2.45699e-09	2.80251e-08	SLC26A11	protein_coding
ENSG00000162894	-1.16852	0.0157964	0.0492084	FCMR	protein_coding
ENSG00000131781	-1.1678	0.0130936	0.0419921	FMO5	protein_coding
ENSG00000205403	-1.16463	2.37208e-47	2.8132e-45	CFI	protein_coding
ENSG00000176049	-1.16036	1.4767e-09	1.74016e-08	JAKMIP2	protein_coding
ENSG00000152377	-1.15883	8.15468e-140	7.18428e-137	SPOCK1	protein_coding
ENSG00000099139	-1.15535	4.14252e-39	3.37624e-37	PCSK5	protein_coding
ENSG00000159239	-1.15402	5.44178e-16	1.19146e-14	C2orf81	protein_coding
ENSG00000266412	-1.15217	1.52231e-175	3.12935e-172	NCOA4	protein_coding
ENSG00000128610	-1.15102	0.00579662	0.0208663	FEZF1	protein_coding
ENSG00000183486	-1.1446	1.08536e-06	8.8381e-06	MX2	protein_coding
ENSG00000101003	-1.14378	1.95078e-76	5.01268e-74	GINS1	protein_coding
ENSG00000127325	-1.1427	5.61767e-05	0.000335699	BEST3	protein_coding
ENSG00000172020	-1.14194	6.55029e-18	1.6973e-16	GAP43	protein_coding
ENSG00000075945	-1.14125	1.87005e-82	5.4917e-80	KIFAP3	protein_coding
ENSG00000156869	-1.13975	1.62289e-30	8.70292e-29	FRRS1	protein_coding
ENSG00000055163	-1.13891	3.09868e-67	6.36985e-65	CYFIP2	protein_coding
ENSG00000240694	-1.13731	1.68519e-76	4.39123e-74	PNMA2	protein_coding
ENSG00000139625	-1.13602	1.69982e-43	1.76676e-41	MAP3K12	protein_coding
ENSG00000041353	-1.13031	7.60856e-15	1.54349e-13	RAB27B	protein_coding
ENSG00000198133	-1.12671	0.00304959	0.0119384	TMEM229B	protein_coding
ENSG00000204711	-1.12613	0.00245044	0.00985771	C9orf135	protein_coding
ENSG00000266094	-1.12598	2.20977e-11	3.18404e-10	RASSF5	protein_coding
ENSG00000175877	-1.12444	0.010107	0.0336495	WBSCR28	protein_coding
ENSG00000171497	-1.12019	1.06975e-37	8.28096e-36	PPID	protein_coding
ENSG00000184986	-1.11787	0.005544	0.0200999	TMEM121	protein_coding
ENSG00000117500	-1.11512	1.33587e-50	1.71631e-48	TMED5	protein_coding
ENSG00000179168	-1.11474	0.0157449	0.0490647	GGN	protein_coding
ENSG00000157680	-1.10753	9.94642e-21	3.08756e-19	DGKI	protein_coding
ENSG00000179331	-1.10515	0.00049919	0.00240446	RAB39A	protein_coding
ENSG00000171428	-1.10454	1.37629e-10	1.83053e-09	NAT1	protein_coding
ENSG00000165046	-1.10296	7.52902e-10	9.17618e-09	LETM2	protein_coding
ENSG00000143850	-1.10256	6.30179e-10	7.74681e-09	PLEKHA6	protein_coding
ENSG00000169851	-1.09989	5.92465e-34	3.71566e-32	PCDH7	protein_coding
ENSG00000163531	-1.09849	0.00479614	0.0177113	NFASC	protein_coding
ENSG00000139200	-1.09837	1.04661e-17	2.67449e-16	PIANP	protein_coding
ENSG00000130475	-1.09832	0.00856614	0.0291864	FCHO1	protein_coding
ENSG00000172985	-1.09495	5.06247e-27	2.24606e-25	SH3RF3	protein_coding
ENSG00000143320	-1.09391	1.21793e-19	3.52078e-18	CRABP2	protein_coding
ENSG00000002587	-1.09386	7.06657e-15	1.43827e-13	HS3ST1	protein_coding
ENSG00000149557	-1.09254	1.12727e-40	1.02234e-38	FEZ1	protein_coding
ENSG00000148948	-1.08846	8.31517e-11	1.12951e-09	LRRC4C	protein_coding
ENSG00000160307	-1.08843	0.00183476	0.00764181	S100B	protein_coding
ENSG00000132274	-1.08751	3.5342e-36	2.52456e-34	TRIM22	protein_coding
ENSG00000157404	-1.08587	1.04709e-09	1.25712e-08	KIT	protein_coding
ENSG00000182389	-1.08534	8.18612e-08	7.81887e-07	CACNB4	protein_coding
ENSG00000181523	-1.08517	2.11975e-20	6.39764e-19	SGSH	protein_coding
ENSG00000007944	-1.08364	4.91913e-47	5.68805e-45	MYLIP	protein_coding
ENSG00000114573	-1.08262	1.18437e-94	4.38242e-92	ATP6V1A	protein_coding
ENSG00000140015	-1.08176	1.42013e-23	5.25476e-22	KCNH5	protein_coding
ENSG00000185697	-1.07898	2.55938e-56	3.88124e-54	MYBL1	protein_coding
ENSG00000242732	-1.07815	0.00234049	0.00946892	RGAG4	protein_coding
ENSG00000111404	-1.07718	0.011744	0.038254	RERGL	protein_coding
ENSG00000188277	-1.07596	0.00136381	0.00586516	C15orf62	protein_coding
ENSG00000143502	-1.07413	0.000430371	0.00209921	SUSD4	protein_coding
ENSG00000136869	-1.07306	3.19199e-99	1.31233e-96	TLR4	protein_coding
ENSG00000137872	-1.07154	5.00502e-05	0.000302213	SEMA6D	protein_coding
ENSG00000248713	-1.0702	1.46346e-08	1.5271e-07	RP11-766F14.2	protein_coding
ENSG00000204116	-1.06961	3.40926e-36	2.44476e-34	CHIC1	protein_coding
ENSG00000055813	-1.06591	0.00887583	0.0301085	CCDC85A	protein_coding
ENSG00000153237	-1.06501	0.0038342	0.014602	CCDC148	protein_coding
ENSG00000135114	-1.05988	1.25179e-10	1.67336e-09	OASL	protein_coding
ENSG00000104490	-1.05987	0.00119905	0.00521731	NCALD	protein_coding
ENSG00000144290	-1.0579	0.00824608	0.0282638	SLC4A10	protein_coding
ENSG00000176641	-1.05486	3.47831e-06	2.61276e-05	RNF152	protein_coding
ENSG00000064989	-1.05232	2.06293e-32	1.18898e-30	CALCRL	protein_coding
ENSG00000179869	-1.05086	2.49058e-37	1.86552e-35	ABCA13	protein_coding
ENSG00000100583	-1.0495	4.16417e-13	7.0486e-12	SAMD15	protein_coding
ENSG00000144893	-1.04875	1.76363e-30	9.37614e-29	MED12L	protein_coding
ENSG00000167972	-1.04648	2.6802e-14	5.12256e-13	ABCA3	protein_coding
ENSG00000162510	-1.04597	0.0151359	0.0474866	MATN1	protein_coding
ENSG00000188158	-1.04238	4.23253e-23	1.52346e-21	NHS	protein_coding
ENSG00000124422	-1.04186	1.41702e-91	5.14046e-89	USP22	protein_coding
ENSG00000102879	-1.03714	4.22403e-17	1.02827e-15	CORO1A	protein_coding
ENSG00000177432	-1.03714	1.30536e-24	5.00009e-23	NAP1L5	protein_coding
ENSG00000174059	-1.03306	6.60073e-11	9.05264e-10	CD34	protein_coding
ENSG00000105419	-1.03292	8.26192e-14	1.49563e-12	MEIS3	protein_coding
ENSG00000164114	-1.02391	4.36963e-42	4.23259e-40	MAP9	protein_coding
ENSG00000081051	-1.02117	1.66719e-06	1.32097e-05	AFP	protein_coding
ENSG00000149571	-1.02113	1.2781e-13	2.27148e-12	KIRREL3	protein_coding
ENSG00000162975	-1.02078	0.00564552	0.020388	KCNF1	protein_coding
ENSG00000086619	-1.01865	1.13957e-22	3.99304e-21	ERO1B	protein_coding
ENSG00000152234	-1.01716	1.51349e-72	3.41477e-70	ATP5A1	protein_coding
ENSG00000170006	-1.01635	1.49745e-112	7.69562e-110	TMEM154	protein_coding
ENSG00000180739	-1.00945	0.00140483	0.00602166	S1PR5	protein_coding
ENSG00000034713	-1.00933	3.48579e-53	4.84892e-51	GABARAPL2	protein_coding
ENSG00000147256	-1.00711	0.0119073	0.0387029	ARHGAP36	protein_coding
ENSG00000138801	-1.00394	5.58005e-76	1.37649e-73	PAPSS1	protein_coding
ENSG00000111052	-1.00172	1.73798e-16	4.00428e-15	LIN7A	protein_coding
ENSG00000105514	-1.00105	0.00664933	0.0235174	RAB3D	protein_coding
ENSG00000072201	-1.00097	1.67183e-18	4.5154e-17	LNX1	protein_coding
ENSG00000143375	-1.00039	1.54001e-47	1.83817e-45	CGN	protein_coding
ENSG00000082438	-0.998417	3.35522e-34	2.15538e-32	COBLL1	protein_coding
ENSG00000147255	-0.995555	3.85722e-06	2.86942e-05	IGSF1	protein_coding
ENSG00000158458	-0.994231	2.0061e-18	5.37119e-17	NRG2	protein_coding
ENSG00000036530	-0.989253	2.90844e-05	0.000183523	CYP46A1	protein_coding
ENSG00000163347	-0.988271	1.64418e-25	6.59848e-24	CLDN1	protein_coding
ENSG00000168243	-0.986902	0.00418376	0.0157645	GNG4	protein_coding
ENSG00000100228	-0.984556	2.65373e-25	1.05358e-23	RAB36	protein_coding
ENSG00000185614	-0.98441	0.00521784	0.019048	FAM212A	protein_coding
ENSG00000068489	-0.983481	7.98922e-54	1.13699e-51	PRR11	protein_coding
ENSG00000173376	-0.981423	2.14708e-07	1.93676e-06	NDNF	protein_coding
ENSG00000163734	-0.976315	5.60008e-05	0.00033519	CXCL3	protein_coding
ENSG00000197584	-0.974423	4.42267e-10	5.5249e-09	KCNMB2	protein_coding
ENSG00000138400	-0.973657	0.00152459	0.00647976	MDH1B	protein_coding
ENSG00000112183	-0.970827	1.53326e-24	5.86092e-23	RBM24	protein_coding
ENSG00000197013	-0.968622	0.00100898	0.00448132	ZNF429	protein_coding
ENSG00000187323	-0.968369	6.84256e-06	4.83738e-05	DCC	protein_coding
ENSG00000170899	-0.966457	9.33712e-25	3.59888e-23	GSTA4	protein_coding
ENSG00000168306	-0.963816	3.66487e-09	4.10683e-08	ACOX2	protein_coding
ENSG00000154678	-0.95973	3.82853e-78	1.05719e-75	PDE1C	protein_coding
ENSG00000141582	-0.957662	3.59794e-28	1.738e-26	CBX4	protein_coding
ENSG00000150667	-0.956451	1.53825e-07	1.41729e-06	FSIP1	protein_coding
ENSG00000106686	-0.955121	0.00220673	0.00900456	SPATA6L	protein_coding
ENSG00000185499	-0.954203	0.000896445	0.00404121	MUC1	protein_coding
ENSG00000157064	-0.95418	5.47648e-20	1.61338e-18	NMNAT2	protein_coding
ENSG00000067798	-0.953595	1.89649e-17	4.74148e-16	NAV3	protein_coding
ENSG00000178691	-0.953205	7.87795e-55	1.13867e-52	SUZ12	protein_coding
ENSG00000187240	-0.952915	3.06802e-60	5.35485e-58	DYNC2H1	protein_coding
ENSG00000137843	-0.951769	1.07819e-08	1.14444e-07	PAK6	protein_coding
ENSG00000064763	-0.950274	1.98435e-10	2.57812e-09	FAR2	protein_coding
ENSG00000136352	-0.949921	1.46191e-10	1.93606e-09	NKX2-1	protein_coding
ENSG00000118402	-0.949085	2.17498e-26	9.2504e-25	ELOVL4	protein_coding
ENSG00000187800	-0.948396	5.47938e-16	1.19545e-14	PEAR1	protein_coding
ENSG00000153993	-0.947574	1.87168e-05	0.000122404	SEMA3D	protein_coding
ENSG00000165272	-0.941789	0.00533455	0.0194166	AQP3	protein_coding
ENSG00000163644	-0.939702	3.2149e-26	1.35796e-24	PPM1K	protein_coding
ENSG00000240583	-0.937444	4.36058e-08	4.27984e-07	AQP1	protein_coding
ENSG00000184995	-0.937107	0.0140232	0.0445701	IFNE	protein_coding
ENSG00000197497	-0.936676	0.00313399	0.0122376	ZNF665	protein_coding
ENSG00000187678	-0.934463	4.05389e-31	2.24554e-29	SPRY4	protein_coding
ENSG00000159399	-0.933224	2.83283e-56	4.26099e-54	HK2	protein_coding
ENSG00000065357	-0.932652	1.6921e-15	3.59009e-14	DGKA	protein_coding
ENSG00000108176	-0.930566	3.83318e-09	4.28506e-08	DNAJC12	protein_coding
ENSG00000100626	-0.929799	2.08751e-05	0.000134991	GALNT16	protein_coding
ENSG00000171435	-0.929054	3.04893e-13	5.25216e-12	KSR2	protein_coding
ENSG00000137821	-0.928546	4.6913e-26	1.96366e-24	LRRC49	protein_coding
ENSG00000181773	-0.927821	4.1442e-13	7.02124e-12	GPR3	protein_coding
ENSG00000137968	-0.927057	2.0853e-21	6.74478e-20	SLC44A5	protein_coding
ENSG00000198121	-0.926209	6.27837e-06	4.46411e-05	LPAR1	protein_coding
ENSG00000115919	-0.923728	0.00479268	0.017702	KYNU	protein_coding
ENSG00000105851	-0.922936	3.25062e-08	3.23854e-07	PIK3CG	protein_coding
ENSG00000213085	-0.922702	9.28195e-07	7.66973e-06	CFAP45	protein_coding
ENSG00000122644	-0.922553	1.77538e-45	1.96685e-43	ARL4A	protein_coding
ENSG00000145882	-0.920842	4.97257e-30	2.5842e-28	PCYOX1L	protein_coding
ENSG00000203952	-0.919978	0.010136	0.0337336	CCDC160	protein_coding
ENSG00000156475	-0.91655	3.42978e-58	5.56617e-56	PPP2R2B	protein_coding
ENSG00000177842	-0.916283	5.6724e-17	1.36825e-15	ZNF620	protein_coding
ENSG00000249992	-0.915011	3.61044e-20	1.07218e-18	TMEM158	protein_coding
ENSG00000039139	-0.913633	3.56078e-14	6.7154e-13	DNAH5	protein_coding
ENSG00000164604	-0.912029	5.55463e-09	6.10976e-08	GPR85	protein_coding
ENSG00000169018	-0.904111	5.05588e-60	8.66101e-58	FEM1B	protein_coding
ENSG00000160219	-0.902468	3.77519e-09	4.22534e-08	GAB3	protein_coding
ENSG00000155816	-0.901511	1.95817e-33	1.17624e-31	FMN2	protein_coding
ENSG00000109079	-0.901286	5.6251e-52	7.38085e-50	TNFAIP1	protein_coding
ENSG00000124749	-0.897864	4.44375e-15	9.2583e-14	COL21A1	protein_coding
ENSG00000183248	-0.897399	3.66119e-07	3.19056e-06	PRR36	protein_coding
ENSG00000117598	-0.894313	0.00540945	0.019663	PLPPR5	protein_coding
ENSG00000118276	-0.893422	3.8716e-17	9.43723e-16	B4GALT6	protein_coding
ENSG00000188596	-0.892849	0.000285751	0.00146243	CFAP54	protein_coding
ENSG00000074047	-0.892319	3.20356e-20	9.54413e-19	GLI2	protein_coding
ENSG00000278619	-0.891879	0.0159329	0.0495835	MRM1	protein_coding
ENSG00000127129	-0.890771	0.0114054	0.037301	EDN2	protein_coding
ENSG00000143633	-0.888868	2.64282e-28	1.27997e-26	C1orf131	protein_coding
ENSG00000154146	-0.888065	1.29615e-09	1.53718e-08	NRGN	protein_coding
ENSG00000164743	-0.887104	3.09747e-08	3.08929e-07	C8orf48	protein_coding
ENSG00000163064	-0.887044	0.00039738	0.00195582	EN1	protein_coding
ENSG00000162426	-0.884633	4.29424e-05	0.000262985	SLC45A1	protein_coding
ENSG00000138685	-0.882754	2.55437e-72	5.69378e-70	FGF2	protein_coding
ENSG00000119514	-0.882619	0.00131615	0.00567865	GALNT12	protein_coding
ENSG00000197779	-0.881552	3.46992e-21	1.11067e-19	ZNF81	protein_coding
ENSG00000169372	-0.880633	1.78938e-14	3.4629e-13	CRADD	protein_coding
ENSG00000077264	-0.880183	3.31615e-10	4.20508e-09	PAK3	protein_coding
ENSG00000121753	-0.878045	3.1248e-23	1.13135e-21	ADGRB2	protein_coding
ENSG00000114784	-0.878014	1.33688e-26	5.77887e-25	EIF1B	protein_coding
ENSG00000145390	-0.877993	2.06182e-28	1.00384e-26	USP53	protein_coding
ENSG00000169252	-0.875452	0.000335246	0.00168622	ADRB2	protein_coding
ENSG00000163462	-0.874277	1.17779e-06	9.5321e-06	TRIM46	protein_coding
ENSG00000151883	-0.870463	3.96257e-08	3.90578e-07	PARP8	protein_coding
ENSG00000167371	-0.869449	0.000557967	0.00265781	PRRT2	protein_coding
ENSG00000162645	-0.868635	1.25972e-25	5.09979e-24	GBP2	protein_coding
ENSG00000239887	-0.868359	1.85927e-18	4.99975e-17	C1orf226	protein_coding
ENSG00000130940	-0.86788	4.53153e-11	6.32738e-10	CASZ1	protein_coding
ENSG00000172348	-0.865993	6.13799e-13	1.0203e-11	RCAN2	protein_coding
ENSG00000135333	-0.865093	3.76135e-06	2.80463e-05	EPHA7	protein_coding
ENSG00000128607	-0.864837	1.31692e-73	3.04555e-71	KLHDC10	protein_coding
ENSG00000144452	-0.864495	0.000603279	0.00284092	ABCA12	protein_coding
ENSG00000198648	-0.862685	4.68521e-31	2.57214e-29	STK39	protein_coding
ENSG00000106069	-0.861377	3.56837e-11	5.03573e-10	CHN2	protein_coding
ENSG00000156050	-0.860917	1.81212e-09	2.10591e-08	FAM161B	protein_coding
ENSG00000144583	-0.860597	2.31148e-08	2.34198e-07	2019-03-04	protein_coding
ENSG00000103222	-0.859449	1.3136e-33	7.94211e-32	ABCC1	protein_coding
ENSG00000157445	-0.858706	0.00843859	0.0287996	CACNA2D3	protein_coding
ENSG00000198729	-0.856564	5.12546e-12	7.75357e-11	PPP1R14C	protein_coding
ENSG00000136542	-0.855638	5.77245e-26	2.38918e-24	GALNT5	protein_coding
ENSG00000147036	-0.855405	3.141e-16	7.09544e-15	LANCL3	protein_coding
ENSG00000132932	-0.852785	9.31905e-10	1.12614e-08	ATP8A2	protein_coding
ENSG00000170955	-0.850603	3.09069e-05	0.000194096	PRKCDBP	protein_coding
ENSG00000076356	-0.847811	9.12643e-25	3.52501e-23	PLXNA2	protein_coding
ENSG00000104723	-0.846523	4.9079e-61	8.73088e-59	TUSC3	protein_coding
ENSG00000067840	-0.846329	7.33311e-11	1.00125e-09	PDZD4	protein_coding
ENSG00000198929	-0.845971	5.43203e-08	5.27271e-07	NOS1AP	protein_coding
ENSG00000177076	-0.84512	0.00029232	0.0014911	ACER2	protein_coding
ENSG00000120820	-0.843803	4.28784e-16	9.52038e-15	GLT8D2	protein_coding
ENSG00000169760	-0.843751	3.10808e-40	2.73822e-38	NLGN1	protein_coding
ENSG00000137193	-0.843707	1.14142e-33	6.96947e-32	PIM1	protein_coding
ENSG00000011332	-0.84207	1.04369e-09	1.25385e-08	DPF1	protein_coding
ENSG00000176697	-0.842042	8.73832e-30	4.50328e-28	BDNF	protein_coding
ENSG00000165156	-0.839585	1.44968e-28	7.11422e-27	ZHX1	protein_coding
ENSG00000198963	-0.839149	1.12477e-30	6.10247e-29	RORB	protein_coding
ENSG00000089041	-0.839067	1.82519e-11	2.64638e-10	P2RX7	protein_coding
ENSG00000185885	-0.838663	0.0125594	0.0405446	IFITM1	protein_coding
ENSG00000139737	-0.838595	4.10523e-34	2.60105e-32	SLAIN1	protein_coding
ENSG00000139973	-0.837905	8.23821e-08	7.86456e-07	SYT16	protein_coding
ENSG00000163032	-0.835896	6.7388e-28	3.18047e-26	VSNL1	protein_coding
ENSG00000163623	-0.835445	8.99917e-09	9.64063e-08	NKX6-1	protein_coding
ENSG00000185634	-0.83298	1.46864e-16	3.41347e-15	SHC4	protein_coding
ENSG00000196220	-0.829052	7.20435e-15	1.46309e-13	SRGAP3	protein_coding
ENSG00000136040	-0.828152	0.00190826	0.00791585	PLXNC1	protein_coding
ENSG00000181264	-0.827191	1.64929e-14	3.20521e-13	TMEM136	protein_coding
ENSG00000185862	-0.826443	0.0008062	0.0036707	EVI2B	protein_coding
ENSG00000196378	-0.826328	1.17297e-06	9.4972e-06	ZNF34	protein_coding
ENSG00000135439	-0.824247	0.00647619	0.0229753	AGAP2	protein_coding
ENSG00000096872	-0.823561	3.56597e-14	6.71833e-13	IFT74	protein_coding
ENSG00000160050	-0.82268	6.79693e-08	6.55289e-07	CCDC28B	protein_coding
ENSG00000163001	-0.822408	6.16881e-34	3.85571e-32	CFAP36	protein_coding
ENSG00000205593	-0.821759	3.92507e-05	0.000241898	DENND6B	protein_coding
ENSG00000110395	-0.821159	8.56266e-44	8.95015e-42	CBL	protein_coding
ENSG00000197646	-0.820735	7.4605e-19	2.05092e-17	PDCD1LG2	protein_coding
ENSG00000143344	-0.820314	7.11292e-37	5.20143e-35	RGL1	protein_coding
ENSG00000135324	-0.818495	0.00048361	0.00233977	MRAP2	protein_coding
ENSG00000156299	-0.817481	4.39574e-47	5.14718e-45	TIAM1	protein_coding
ENSG00000203727	-0.815969	7.56238e-18	1.94863e-16	SAMD5	protein_coding
ENSG00000133069	-0.815247	1.77594e-16	4.08665e-15	TMCC2	protein_coding
ENSG00000150764	-0.813904	1.14128e-24	4.38068e-23	DIXDC1	protein_coding
ENSG00000166823	-0.812269	0.00277922	0.0110056	MESP1	protein_coding
ENSG00000081041	-0.811711	0.0110814	0.0364214	CXCL2	protein_coding
ENSG00000123700	-0.810105	1.03656e-21	3.43681e-20	KCNJ2	protein_coding
ENSG00000183520	-0.809743	7.88918e-22	2.63938e-20	UTP11	protein_coding
ENSG00000122420	-0.808502	3.30478e-30	1.72717e-28	PTGFR	protein_coding
ENSG00000169116	-0.808195	1.45773e-16	3.39239e-15	PARM1	protein_coding
ENSG00000048342	-0.806356	6.8199e-12	1.02249e-10	CC2D2A	protein_coding
ENSG00000114948	-0.802073	5.89874e-20	1.73502e-18	ADAM23	protein_coding
ENSG00000169946	-0.80048	0.000246961	0.00128091	ZFPM2	protein_coding
ENSG00000130224	-0.799498	4.43372e-20	1.31245e-18	LRCH2	protein_coding
ENSG00000140481	-0.799131	5.37158e-06	3.87294e-05	CCDC33	protein_coding
ENSG00000186907	-0.799011	0.00928296	0.0312902	RTN4RL2	protein_coding
ENSG00000179029	-0.798819	1.52705e-12	2.42715e-11	TMEM107	protein_coding
ENSG00000000971	-0.798519	3.81142e-06	2.83992e-05	CFH	protein_coding
ENSG00000185477	-0.798203	0.00308473	0.0120654	GPRIN3	protein_coding
ENSG00000121361	-0.79806	0.000487649	0.00235561	KCNJ8	protein_coding
ENSG00000198838	-0.797567	1.19579e-25	4.86227e-24	RYR3	protein_coding
ENSG00000173542	-0.795571	4.64359e-22	1.57925e-20	MOB1B	protein_coding
ENSG00000071073	-0.795499	5.8077e-13	9.68003e-12	MGAT4A	protein_coding
ENSG00000106689	-0.795117	1.54591e-05	0.000102439	LHX2	protein_coding
ENSG00000150275	-0.794683	1.22044e-25	4.95162e-24	PCDH15	protein_coding
ENSG00000000003	-0.794246	1.68807e-21	5.50811e-20	TSPAN6	protein_coding
ENSG00000186665	-0.791437	4.42336e-14	8.27468e-13	C17orf58	protein_coding
ENSG00000162614	-0.791043	5.69154e-18	1.48518e-16	NEXN	protein_coding
ENSG00000165959	-0.789812	6.43924e-18	1.67086e-16	CLMN	protein_coding
ENSG00000170396	-0.789395	3.36705e-13	5.75728e-12	ZNF804A	protein_coding
ENSG00000256061	-0.786994	0.00841846	0.0287482	DYX1C1	protein_coding
ENSG00000143882	-0.785011	0.0135555	0.043277	ATP6V1C2	protein_coding
ENSG00000169306	-0.78365	0.00868849	0.0295326	IL1RAPL1	protein_coding
ENSG00000164128	-0.781557	8.15757e-17	1.9374e-15	NPY1R	protein_coding
ENSG00000038210	-0.780091	3.40666e-21	1.09232e-19	PI4K2B	protein_coding
ENSG00000174343	-0.778663	4.19006e-06	3.09339e-05	CHRNA9	protein_coding
ENSG00000276644	-0.778538	6.40633e-21	2.02258e-19	DACH1	protein_coding
ENSG00000184867	-0.778448	3.82487e-08	3.7781e-07	ARMCX2	protein_coding
ENSG00000087448	-0.777667	3.3131e-48	4.03261e-46	KLHL42	protein_coding
ENSG00000274750	-0.777455	0.011676	0.0380745	HIST1H3E	protein_coding
ENSG00000164099	-0.775504	9.91292e-53	1.33868e-50	PRSS12	protein_coding
ENSG00000128266	-0.773734	4.85352e-06	3.53245e-05	GNAZ	protein_coding
ENSG00000186862	-0.773729	1.73905e-06	1.37555e-05	PDZD7	protein_coding
ENSG00000173451	-0.773045	1.45138e-11	2.12269e-10	THAP2	protein_coding
ENSG00000134852	-0.771888	4.03826e-40	3.52415e-38	CLOCK	protein_coding
ENSG00000061337	-0.771205	7.60857e-26	3.1212e-24	LZTS1	protein_coding
ENSG00000105711	-0.771159	1.64576e-05	0.000108357	SCN1B	protein_coding
ENSG00000163638	-0.770311	1.69256e-06	1.33935e-05	ADAMTS9	protein_coding
ENSG00000161277	-0.770189	1.3559e-05	9.08566e-05	THAP8	protein_coding
ENSG00000156858	-0.768586	2.02607e-26	8.65689e-25	PRR14	protein_coding
ENSG00000198417	-0.768196	0.0151621	0.0475446	MT1F	protein_coding
ENSG00000170454	-0.7676	3.27337e-17	8.05328e-16	KRT75	protein_coding
ENSG00000107201	-0.76747	1.20373e-15	2.5598e-14	DDX58	protein_coding
ENSG00000107864	-0.766272	5.97271e-05	0.000354398	CPEB3	protein_coding
ENSG00000099864	-0.765354	6.78804e-05	0.00039692	PALM	protein_coding
ENSG00000104213	-0.76533	1.77938e-10	2.32324e-09	PDGFRL	protein_coding
ENSG00000154930	-0.765282	2.66522e-13	4.60403e-12	ACSS1	protein_coding
ENSG00000166979	-0.764675	5.78393e-05	0.000344855	EVA1C	protein_coding
ENSG00000172260	-0.7639	1.14594e-17	2.90425e-16	NEGR1	protein_coding
ENSG00000152284	-0.763743	1.18316e-08	1.24869e-07	TCF7L1	protein_coding
ENSG00000143195	-0.761355	1.60477e-24	6.12163e-23	ILDR2	protein_coding
ENSG00000065675	-0.760977	0.000179042	0.000956802	PRKCQ	protein_coding
ENSG00000168952	-0.760545	4.70309e-06	3.44056e-05	STXBP6	protein_coding
ENSG00000187955	-0.760435	3.31757e-40	2.90893e-38	COL14A1	protein_coding
ENSG00000128872	-0.759803	1.67286e-24	6.36824e-23	TMOD2	protein_coding
ENSG00000159111	-0.759351	3.90908e-28	1.87849e-26	MRPL10	protein_coding
ENSG00000196510	-0.758407	1.03193e-41	9.74069e-40	ANAPC7	protein_coding
ENSG00000184226	-0.758337	1.58451e-34	1.03587e-32	PCDH9	protein_coding
ENSG00000060140	-0.75814	0.000331228	0.00166659	STYK1	protein_coding
ENSG00000165698	-0.75809	0.0112722	0.0369372	SPACA9	protein_coding
ENSG00000106483	-0.757569	8.69968e-10	1.05405e-08	SFRP4	protein_coding
ENSG00000119782	-0.757432	0.0106645	0.0352453	FKBP1B	protein_coding
ENSG00000102898	-0.757258	2.35845e-33	1.4121e-31	NUTF2	protein_coding
ENSG00000110876	-0.756383	0.00027474	0.00140959	SELPLG	protein_coding
ENSG00000169231	-0.75635	1.38352e-11	2.02505e-10	THBS3	protein_coding
ENSG00000185046	-0.755362	2.26717e-05	0.000145339	ANKS1B	protein_coding
ENSG00000135709	-0.754414	2.29259e-15	4.8364e-14	KIAA0513	protein_coding
ENSG00000137501	-0.754068	3.67605e-32	2.10559e-30	SYTL2	protein_coding
ENSG00000154096	-0.753362	2.56961e-37	1.91695e-35	THY1	protein_coding
ENSG00000197134	-0.750616	0.00242405	0.00976854	ZNF257	protein_coding
ENSG00000186432	-0.74987	2.46203e-36	1.77238e-34	KPNA4	protein_coding
ENSG00000196440	-0.749159	2.8827e-06	2.18936e-05	ARMCX4	protein_coding
ENSG00000144061	-0.748521	2.39372e-11	3.42773e-10	NPHP1	protein_coding
ENSG00000102096	-0.748058	3.74228e-18	9.90499e-17	PIM2	protein_coding
ENSG00000155970	-0.747009	4.11805e-10	5.16529e-09	MICU3	protein_coding
ENSG00000175264	-0.746038	7.51492e-37	5.47376e-35	CHST1	protein_coding
ENSG00000069869	-0.745994	1.67515e-42	1.64851e-40	NEDD4	protein_coding
ENSG00000108506	-0.745689	2.41519e-30	1.27303e-28	INTS2	protein_coding
ENSG00000204767	-0.745119	7.79349e-28	3.66372e-26	FAM196B	protein_coding
ENSG00000116574	-0.743985	2.82072e-05	0.000178414	RHOU	protein_coding
ENSG00000205221	-0.743865	1.04733e-05	7.15268e-05	VIT	protein_coding
ENSG00000169989	-0.742703	0.00820342	0.0281319	TIGD4	protein_coding
ENSG00000180998	-0.742292	3.16911e-10	4.0269e-09	GPR137C	protein_coding
ENSG00000172572	-0.741369	0.000297629	0.00151484	PDE3A	protein_coding
ENSG00000175040	-0.741117	1.16511e-20	3.59263e-19	CHST2	protein_coding
ENSG00000182667	-0.739979	2.29733e-27	1.04946e-25	NTM	protein_coding
ENSG00000180008	-0.739157	7.61872e-46	8.54267e-44	SOCS4	protein_coding
ENSG00000096093	-0.737009	2.17001e-25	8.63382e-24	EFHC1	protein_coding
ENSG00000183508	-0.736495	5.29097e-14	9.78883e-13	FAM46C	protein_coding
ENSG00000197442	-0.736392	5.61271e-22	1.88801e-20	MAP3K5	protein_coding
ENSG00000197580	-0.736185	0.00454438	0.0169268	BCO2	protein_coding
ENSG00000125148	-0.735985	4.85739e-08	4.7373e-07	MT2A	protein_coding
ENSG00000182256	-0.735947	0.000266861	0.00137373	GABRG3	protein_coding
ENSG00000106688	-0.73505	2.7152e-14	5.16811e-13	SLC1A1	protein_coding
ENSG00000198015	-0.734353	5.46782e-44	5.78058e-42	MRPL42	protein_coding
ENSG00000162733	-0.733982	1.37396e-37	1.03332e-35	DDR2	protein_coding
ENSG00000010404	-0.733641	1.31786e-32	7.76486e-31	IDS	protein_coding
ENSG00000205683	-0.732447	0.0012206	0.00529758	DPF3	protein_coding
ENSG00000139219	-0.732282	0.0151509	0.0475176	COL2A1	protein_coding
ENSG00000118946	-0.732082	8.1505e-37	5.89033e-35	PCDH17	protein_coding
ENSG00000185985	-0.731829	1.06952e-08	1.13654e-07	SLITRK2	protein_coding
ENSG00000154721	-0.731446	0.00019087	0.00101503	JAM2	protein_coding
ENSG00000112697	-0.731331	4.98984e-58	8.02756e-56	TMEM30A	protein_coding
ENSG00000109790	-0.730959	1.26269e-35	8.62033e-34	KLHL5	protein_coding
ENSG00000113361	-0.729721	2.09298e-26	8.92218e-25	CDH6	protein_coding
ENSG00000171488	-0.728012	5.51763e-40	4.77017e-38	LRRC8C	protein_coding
ENSG00000205084	-0.72648	4.86835e-05	0.000295076	TMEM231	protein_coding
ENSG00000163617	-0.725357	2.51095e-06	1.93563e-05	CCDC191	protein_coding
ENSG00000196507	-0.724855	1.34148e-07	1.24655e-06	TCEAL3	protein_coding
ENSG00000117472	-0.724762	0.00560903	0.0202839	TSPAN1	protein_coding
ENSG00000106333	-0.724264	0.0135745	0.0433303	PCOLCE	protein_coding
ENSG00000151575	-0.723651	1.71193e-13	3.00497e-12	TEX9	protein_coding
ENSG00000047597	-0.721762	4.94402e-14	9.17445e-13	XK	protein_coding
ENSG00000277203	-0.721269	0.0122872	0.039763	F8A1	protein_coding
ENSG00000138356	-0.720995	0.0116514	0.0380247	AOX1	protein_coding
ENSG00000163596	-0.720867	1.75959e-09	2.05001e-08	ICA1L	protein_coding
ENSG00000112186	-0.720254	1.73599e-42	1.69934e-40	CAP2	protein_coding
ENSG00000165323	-0.719958	2.55816e-27	1.16573e-25	FAT3	protein_coding
ENSG00000188211	-0.719874	1.84068e-16	4.22512e-15	NCR3LG1	protein_coding
ENSG00000162869	-0.718752	3.17559e-26	1.34443e-24	PPP1R21	protein_coding
ENSG00000149582	-0.718495	6.70457e-15	1.37045e-13	TMEM25	protein_coding
ENSG00000203756	-0.718471	0.0123219	0.0398628	TMEM244	protein_coding
ENSG00000168944	-0.717877	1.81693e-28	8.86939e-27	CEP120	protein_coding
ENSG00000159388	-0.717805	1.74728e-17	4.39218e-16	BTG2	protein_coding
ENSG00000153029	-0.712397	9.03864e-12	1.33994e-10	MR1	protein_coding
ENSG00000169085	-0.712143	1.7244e-09	2.01282e-08	C8orf46	protein_coding
ENSG00000140876	-0.71146	0.000433206	0.00211248	NUDT7	protein_coding
ENSG00000178695	-0.711269	2.62901e-30	1.3818e-28	KCTD12	protein_coding
ENSG00000139915	-0.710954	7.661e-07	6.39604e-06	MDGA2	protein_coding
ENSG00000250510	-0.710734	0.00238497	0.00962574	GPR162	protein_coding
ENSG00000154917	-0.709412	3.30771e-07	2.90303e-06	RAB6B	protein_coding
ENSG00000164674	-0.709046	0.0131259	0.0420726	SYTL3	protein_coding
ENSG00000174606	-0.709043	3.99945e-28	1.91198e-26	ANGEL2	protein_coding
ENSG00000130413	-0.708932	1.18138e-21	3.89603e-20	STK33	protein_coding
ENSG00000116237	-0.708845	4.91569e-49	6.1037e-47	ICMT	protein_coding
ENSG00000173258	-0.707721	3.40541e-05	0.000212204	ZNF483	protein_coding
ENSG00000103599	-0.707501	0.000202023	0.00106881	IQCH	protein_coding
ENSG00000018408	-0.70729	5.69143e-42	5.45581e-40	WWTR1	protein_coding
ENSG00000163629	-0.70608	1.59529e-27	7.34191e-26	PTPN13	protein_coding
ENSG00000162643	-0.705819	0.00699609	0.0245573	WDR63	protein_coding
ENSG00000006468	-0.705651	1.00758e-14	2.00444e-13	ETV1	protein_coding
ENSG00000063180	-0.705229	0.00168767	0.0070803	CA11	protein_coding
ENSG00000131018	-0.705229	3.86533e-35	2.59103e-33	SYNE1	protein_coding
ENSG00000204856	-0.70517	5.88172e-13	9.79457e-12	FAM216A	protein_coding
ENSG00000128510	-0.705133	2.61316e-21	8.42265e-20	CPA4	protein_coding
ENSG00000160051	-0.704196	1.42467e-10	1.89216e-09	IQCC	protein_coding
ENSG00000185015	-0.703929	6.68054e-10	8.19063e-09	CA13	protein_coding
ENSG00000145675	-0.703899	5.27494e-27	2.32915e-25	PIK3R1	protein_coding
ENSG00000100077	-0.703712	3.09082e-20	9.22311e-19	GRK3	protein_coding
ENSG00000106078	-0.703457	9.39423e-15	1.87692e-13	COBL	protein_coding
ENSG00000101265	-0.702651	1.68331e-29	8.50898e-28	RASSF2	protein_coding
ENSG00000130768	-0.702603	0.00474366	0.017542	SMPDL3B	protein_coding
ENSG00000105048	-0.701011	2.06897e-06	1.61715e-05	TNNT1	protein_coding
ENSG00000166949	-0.700487	8.96446e-42	8.5052e-40	SMAD3	protein_coding
ENSG00000175879	-0.700245	2.40369e-11	3.43933e-10	HOXD8	protein_coding
ENSG00000156253	-0.69912	6.19956e-18	1.61319e-16	RWDD2B	protein_coding
ENSG00000136999	-0.698825	3.3312e-06	2.51246e-05	NOV	protein_coding
ENSG00000124496	-0.698499	2.32822e-11	3.34428e-10	TRERF1	protein_coding
ENSG00000139410	-0.697107	2.3682e-07	2.12072e-06	SDSL	protein_coding
ENSG00000198689	-0.696887	3.50714e-27	1.58258e-25	SLC9A6	protein_coding
ENSG00000170085	-0.695376	1.04228e-08	1.10951e-07	SIMC1	protein_coding
ENSG00000064651	-0.69524	1.10693e-37	8.53301e-36	SLC12A2	protein_coding
ENSG00000095587	-0.694964	0.000394193	0.00194169	TLL2	protein_coding
ENSG00000123685	-0.694365	0.0125656	0.0405506	BATF3	protein_coding
ENSG00000185112	-0.693756	1.32642e-05	8.90421e-05	FAM43A	protein_coding
ENSG00000158106	-0.691567	5.44046e-09	5.99845e-08	RHPN1	protein_coding
ENSG00000162981	-0.690054	9.42738e-21	2.93629e-19	FAM84A	protein_coding
ENSG00000116138	-0.690049	1.40999e-26	6.06657e-25	DNAJC16	protein_coding
ENSG00000155016	-0.689683	4.69296e-20	1.38476e-18	CYP2U1	protein_coding
ENSG00000272031	-0.688775	0.000191999	0.00101986	ANKRD34A	protein_coding
ENSG00000075790	-0.688631	8.83376e-24	3.30168e-22	BCAP29	protein_coding
ENSG00000197747	-0.688563	4.16116e-24	1.56475e-22	S100A10	protein_coding
ENSG00000165300	-0.687293	1.08961e-10	1.467e-09	SLITRK5	protein_coding
ENSG00000102755	-0.687226	9.65176e-05	0.000545244	FLT1	protein_coding
ENSG00000107159	-0.687018	1.08589e-12	1.75765e-11	CA9	protein_coding
ENSG00000105290	-0.686841	6.18474e-06	4.40261e-05	APLP1	protein_coding
ENSG00000143452	-0.684592	0.0144826	0.0457708	HORMAD1	protein_coding
ENSG00000115266	-0.684114	0.0132532	0.0424363	APC2	protein_coding
ENSG00000101210	-0.683506	4.17636e-31	2.30647e-29	EEF1A2	protein_coding
ENSG00000003096	-0.683467	1.39595e-18	3.78688e-17	KLHL13	protein_coding
ENSG00000137393	-0.683345	3.08079e-09	3.47335e-08	RNF144B	protein_coding
ENSG00000139372	-0.682421	6.57783e-30	3.39934e-28	TDG	protein_coding
ENSG00000177888	-0.682125	1.39521e-18	3.78688e-17	ZBTB41	protein_coding
ENSG00000119969	-0.682066	7.60222e-34	4.71975e-32	HELLS	protein_coding
ENSG00000155966	-0.681648	6.00696e-25	2.33968e-23	AFF2	protein_coding
ENSG00000164949	-0.680991	4.37254e-30	2.27877e-28	GEM	protein_coding
ENSG00000012963	-0.680018	1.38891e-05	9.29001e-05	UBR7	protein_coding
ENSG00000171766	-0.67789	8.99193e-16	1.92993e-14	GATM	protein_coding
ENSG00000110002	-0.677701	0.00776296	0.0268403	VWA5A	protein_coding
ENSG00000186166	-0.677113	2.45584e-15	5.16899e-14	CCDC84	protein_coding
ENSG00000172733	-0.675394	0.00784727	0.0270661	PURG	protein_coding
ENSG00000144802	-0.675308	1.591e-11	2.3159e-10	NFKBIZ	protein_coding
ENSG00000132535	-0.673916	6.50572e-09	7.08847e-08	DLG4	protein_coding
ENSG00000186469	-0.673735	5.51935e-15	1.13966e-13	GNG2	protein_coding
ENSG00000159733	-0.673294	0.01084	0.0357425	ZFYVE28	protein_coding
ENSG00000148053	-0.672471	2.00282e-10	2.59847e-09	NTRK2	protein_coding
ENSG00000080298	-0.669016	4.56535e-19	1.27781e-17	RFX3	protein_coding
ENSG00000089472	-0.667537	4.95866e-05	0.000299707	HEPH	protein_coding
ENSG00000142634	-0.667025	5.04141e-26	2.1007e-24	EFHD2	protein_coding
ENSG00000280670	-0.666187	2.99976e-05	0.00018877	CCDC163P	protein_coding
ENSG00000084733	-0.664585	6.31732e-57	9.73973e-55	RAB10	protein_coding
ENSG00000116885	-0.664294	1.76677e-08	1.82101e-07	OSCP1	protein_coding
ENSG00000175592	-0.664023	5.87939e-06	4.20628e-05	FOSL1	protein_coding
ENSG00000214050	-0.663509	3.27523e-05	0.000204713	FBXO16	protein_coding
ENSG00000175544	-0.663331	0.00701807	0.0246238	CABP4	protein_coding
ENSG00000186409	-0.661483	8.74369e-05	0.00049959	CCDC30	protein_coding
ENSG00000256229	-0.661354	1.86032e-06	1.46583e-05	ZNF486	protein_coding
ENSG00000078177	-0.66057	1.8823e-18	5.05436e-17	N4BP2	protein_coding
ENSG00000152977	-0.660356	6.82576e-15	1.39232e-13	ZIC1	protein_coding
ENSG00000082458	-0.659873	2.23306e-12	3.4923e-11	DLG3	protein_coding
ENSG00000156427	-0.657568	0.000570455	0.00270893	FGF18	protein_coding
ENSG00000068781	-0.656994	0.00239575	0.00966081	STON1-GTF2A1L	protein_coding
ENSG00000174482	-0.656628	5.6648e-13	9.481e-12	LINGO2	protein_coding
ENSG00000168876	-0.65636	2.71144e-14	5.16811e-13	ANKRD49	protein_coding
ENSG00000155858	-0.653981	7.1807e-19	1.97694e-17	LSM11	protein_coding
ENSG00000112320	-0.653471	2.06819e-09	2.38402e-08	SOBP	protein_coding
ENSG00000163110	-0.653405	1.74747e-33	1.05309e-31	PDLIM5	protein_coding
ENSG00000249242	-0.652241	1.3687e-06	1.09769e-05	TMEM150C	protein_coding
ENSG00000170113	-0.652132	9.54782e-34	5.85575e-32	NIPA1	protein_coding
ENSG00000204576	-0.651981	0.00406997	0.0153758	PRR3	protein_coding
ENSG00000172296	-0.651801	0.000588836	0.00278336	SPTLC3	protein_coding
ENSG00000158555	-0.650698	0.000100976	0.000568003	GDPD5	protein_coding
ENSG00000057294	-0.650636	5.50209e-29	2.7364e-27	PKP2	protein_coding
ENSG00000104833	-0.649767	0.000829974	0.00376911	TUBB4A	protein_coding
ENSG00000196376	-0.649204	9.1231e-08	8.64685e-07	SLC35F1	protein_coding
ENSG00000129682	-0.648447	1.6333e-11	2.37374e-10	FGF13	protein_coding
ENSG00000128891	-0.647562	1.1561e-14	2.28272e-13	C15orf57	protein_coding
ENSG00000074706	-0.647476	0.00027711	0.00142017	IPCEF1	protein_coding
ENSG00000152049	-0.64717	3.70984e-18	9.83321e-17	KCNE4	protein_coding
ENSG00000181192	-0.647116	1.16976e-17	2.96055e-16	DHTKD1	protein_coding
ENSG00000156689	-0.646898	0.0024417	0.00982895	GLYATL2	protein_coding
ENSG00000108852	-0.643669	2.52931e-05	0.000160917	MPP2	protein_coding
ENSG00000174332	-0.642926	0.00128541	0.00556028	GLIS1	protein_coding
ENSG00000198887	-0.64269	5.46063e-22	1.84356e-20	SMC5	protein_coding
ENSG00000197093	-0.641738	0.00192597	0.00798216	GAL3ST4	protein_coding
ENSG00000162433	-0.641282	1.30907e-22	4.56963e-21	AK4	protein_coding
ENSG00000070159	-0.640872	0.00404983	0.0153097	PTPN3	protein_coding
ENSG00000169071	-0.639074	0.0075133	0.026099	ROR2	protein_coding
ENSG00000185100	-0.638523	0.00335345	0.0129741	ADSSL1	protein_coding
ENSG00000175793	-0.637317	1.33066e-08	1.3964e-07	SFN	protein_coding
ENSG00000173918	-0.637294	6.32908e-07	5.34677e-06	C1QTNF1	protein_coding
ENSG00000198855	-0.636181	3.37309e-21	1.08343e-19	FICD	protein_coding
ENSG00000163453	-0.634648	1.37034e-47	1.64628e-45	IGFBP7	protein_coding
ENSG00000010810	-0.634478	1.23656e-26	5.35773e-25	FYN	protein_coding
ENSG00000117069	-0.633725	1.0771e-05	7.34787e-05	ST6GALNAC5	protein_coding
ENSG00000116701	-0.633554	0.00222545	0.00907094	NCF2	protein_coding
ENSG00000197415	-0.631946	0.00533201	0.0194112	VEPH1	protein_coding
ENSG00000166974	-0.631292	2.94475e-26	1.24956e-24	MAPRE2	protein_coding
ENSG00000196118	-0.630605	2.72757e-09	3.09587e-08	CCDC189	protein_coding
ENSG00000089091	-0.630574	6.83032e-07	5.74138e-06	DZANK1	protein_coding
ENSG00000136854	-0.629555	1.10996e-20	3.43401e-19	STXBP1	protein_coding
ENSG00000173083	-0.628083	2.64335e-19	7.50072e-18	HPSE	protein_coding
ENSG00000167552	-0.627421	9.41114e-53	1.28026e-50	TUBA1A	protein_coding
ENSG00000065457	-0.626947	1.12133e-22	3.93658e-21	ADAT1	protein_coding
ENSG00000100625	-0.626848	3.44267e-17	8.43614e-16	SIX4	protein_coding
ENSG00000094841	-0.626784	9.37593e-17	2.22105e-15	UPRT	protein_coding
ENSG00000114446	-0.625929	3.63999e-18	9.66189e-17	IFT57	protein_coding
ENSG00000217236	-0.625552	0.00881816	0.0299239	SP9	protein_coding
ENSG00000048740	-0.624531	1.15984e-15	2.46929e-14	CELF2	protein_coding
ENSG00000198157	-0.624498	5.37569e-05	0.000322385	HMGN5	protein_coding
ENSG00000165244	-0.622268	9.62318e-14	1.7356e-12	ZNF367	protein_coding
ENSG00000067606	-0.622165	3.31932e-05	0.000207099	PRKCZ	protein_coding
ENSG00000132359	-0.621154	7.00114e-16	1.51495e-14	RAP1GAP2	protein_coding
ENSG00000152133	-0.620643	7.20047e-15	1.46309e-13	GPATCH11	protein_coding
ENSG00000144746	-0.620323	2.01059e-29	1.01357e-27	ARL6IP5	protein_coding
ENSG00000003137	-0.620084	1.40772e-05	9.40902e-05	CYP26B1	protein_coding
ENSG00000157224	-0.619198	1.21569e-13	2.16681e-12	CLDN12	protein_coding
ENSG00000183691	-0.61848	1.88816e-05	0.000123307	NOG	protein_coding
ENSG00000137285	-0.61806	2.3501e-15	4.95207e-14	TUBB2B	protein_coding
ENSG00000115738	-0.616829	3.11804e-09	3.5132e-08	ID2	protein_coding
ENSG00000196155	-0.616358	0.00019034	0.0010125	PLEKHG4	protein_coding
ENSG00000137642	-0.61614	2.36322e-20	7.0977e-19	SORL1	protein_coding
ENSG00000118596	-0.615326	2.32999e-07	2.09157e-06	SLC16A7	protein_coding
ENSG00000166401	-0.615221	6.46431e-10	7.94131e-09	SERPINB8	protein_coding
ENSG00000204220	-0.61513	6.06249e-06	4.32224e-05	PFDN6	protein_coding
ENSG00000134602	-0.61491	1.75445e-25	7.02576e-24	STK26	protein_coding
ENSG00000156345	-0.613688	6.84855e-13	1.13332e-11	CDK20	protein_coding
ENSG00000186567	-0.612879	9.98164e-06	6.85488e-05	CEACAM19	protein_coding
ENSG00000138134	-0.612497	8.18881e-13	1.3431e-11	STAMBPL1	protein_coding
ENSG00000144810	-0.611378	1.27314e-29	6.48882e-28	COL8A1	protein_coding
ENSG00000179454	-0.611042	4.10598e-12	6.2471e-11	KLHL28	protein_coding
ENSG00000158859	-0.610783	9.44368e-15	1.88476e-13	ADAMTS4	protein_coding
ENSG00000108641	-0.610214	3.92512e-09	4.38254e-08	B9D1	protein_coding
ENSG00000204387	-0.607879	7.13363e-13	1.17734e-11	C6orf48	protein_coding
ENSG00000105649	-0.607522	0.000504477	0.00242676	RAB3A	protein_coding
ENSG00000137269	-0.607122	5.33561e-15	1.10419e-13	LRRC1	protein_coding
ENSG00000119326	-0.606686	1.13512e-17	2.8887e-16	CTNNAL1	protein_coding
ENSG00000153234	-0.606554	0.00418976	0.0157839	NR4A2	protein_coding
ENSG00000066468	-0.605802	3.64657e-14	6.8632e-13	FGFR2	protein_coding
ENSG00000114200	-0.605699	3.15468e-09	3.55233e-08	BCHE	protein_coding
ENSG00000163069	-0.60422	1.20162e-28	5.91255e-27	SGCB	protein_coding
ENSG00000165548	-0.603848	0.000126352	0.000693661	TMEM63C	protein_coding
ENSG00000119771	-0.603806	1.96351e-09	2.26901e-08	KLHL29	protein_coding
ENSG00000152683	-0.603308	3.4112e-22	1.17088e-20	SLC30A6	protein_coding
ENSG00000166313	-0.603114	7.88601e-10	9.58601e-09	APBB1	protein_coding
ENSG00000175832	-0.602742	3.31964e-08	3.29842e-07	ETV4	protein_coding
ENSG00000197121	-0.60217	3.27889e-15	6.8623e-14	PGAP1	protein_coding
ENSG00000129173	-0.60077	2.89864e-13	5.00259e-12	E2F8	protein_coding
ENSG00000107518	-0.599567	0.00123591	0.00535742	ATRNL1	protein_coding
ENSG00000198542	-0.599337	3.91339e-12	5.97867e-11	ITGBL1	protein_coding
ENSG00000113391	-0.599039	1.14523e-17	2.90425e-16	FAM172A	protein_coding
ENSG00000138587	-0.598811	3.12087e-05	0.000195726	MNS1	protein_coding
ENSG00000162783	-0.598271	1.90519e-20	5.77836e-19	IER5	protein_coding
ENSG00000178031	-0.598245	3.77299e-17	9.20899e-16	ADAMTSL1	protein_coding
ENSG00000102531	-0.59815	1.87779e-32	1.08566e-30	FNDC3A	protein_coding
ENSG00000166946	-0.597404	1.72887e-32	1.00585e-30	CCNDBP1	protein_coding
ENSG00000170464	-0.597276	1.35455e-14	2.6519e-13	DNAJC18	protein_coding
ENSG00000185972	-0.595489	0.0133323	0.0426601	CCIN	protein_coding
ENSG00000249853	-0.595477	0.00395961	0.015027	HS3ST5	protein_coding
ENSG00000166848	-0.594424	9.04328e-20	2.64731e-18	TERF2IP	protein_coding
ENSG00000197343	-0.593909	1.16836e-33	7.11044e-32	ZNF655	protein_coding
ENSG00000102109	-0.593022	0.00675074	0.023835	PCSK1N	protein_coding
ENSG00000171552	-0.592689	5.53234e-27	2.42545e-25	BCL2L1	protein_coding
ENSG00000136237	-0.590555	7.50061e-13	1.2335e-11	RAPGEF5	protein_coding
ENSG00000064042	-0.590402	3.15004e-30	1.65096e-28	LIMCH1	protein_coding
ENSG00000177054	-0.590383	1.85632e-32	1.07661e-30	ZDHHC13	protein_coding
ENSG00000102554	-0.590147	8.25014e-09	8.87934e-08	KLF5	protein_coding
ENSG00000171680	-0.589223	3.86887e-14	7.25943e-13	PLEKHG5	protein_coding
ENSG00000149489	-0.588028	0.00429465	0.01612	ROM1	protein_coding
ENSG00000168026	-0.587892	0.0038326	0.0145989	TTC21A	protein_coding
ENSG00000108960	-0.587691	1.4949e-14	2.91742e-13	MMD	protein_coding
ENSG00000204186	-0.587672	2.95286e-18	7.86055e-17	ZDBF2	protein_coding
ENSG00000127920	-0.586236	1.19327e-13	2.13095e-12	GNG11	protein_coding
ENSG00000107485	-0.586173	2.49385e-05	0.000158825	GATA3	protein_coding
ENSG00000128805	-0.586062	2.536e-10	3.25597e-09	ARHGAP22	protein_coding
ENSG00000146966	-0.585801	3.53705e-29	1.77341e-27	DENND2A	protein_coding
ENSG00000177570	-0.585275	0.000166303	0.000892854	SAMD12	protein_coding
ENSG00000169715	-0.5846	3.64146e-13	6.19786e-12	MT1E	protein_coding
ENSG00000180044	-0.584553	0.00319432	0.0124496	C3orf80	protein_coding
ENSG00000176678	-0.583691	0.00461333	0.0171457	FOXL1	protein_coding
ENSG00000164751	-0.58331	4.86095e-19	1.35645e-17	PEX2	protein_coding
ENSG00000121653	-0.582919	1.44648e-16	3.37468e-15	MAPK8IP1	protein_coding
ENSG00000105520	-0.5806	2.77017e-09	3.14038e-08	PLPPR2	protein_coding
ENSG00000064199	-0.579842	8.01127e-09	8.63733e-08	SPA17	protein_coding
ENSG00000250312	-0.579305	0.000214006	0.00112769	ZNF718	protein_coding
ENSG00000114541	-0.579162	0.00132617	0.00571788	FRMD4B	protein_coding
ENSG00000101888	-0.578218	2.81438e-08	2.82676e-07	NXT2	protein_coding
ENSG00000116199	-0.578073	5.86264e-33	3.49886e-31	FAM20B	protein_coding
ENSG00000134853	-0.577234	7.74033e-15	1.56507e-13	PDGFRA	protein_coding
ENSG00000074370	-0.577079	0.000246264	0.00127795	ATP2A3	protein_coding
ENSG00000104205	-0.576516	0.000318486	0.0016108	SGK3	protein_coding
ENSG00000155980	-0.576448	2.97044e-08	2.9706e-07	KIF5A	protein_coding
ENSG00000135318	-0.576217	4.28981e-09	4.77531e-08	NT5E	protein_coding
ENSG00000118242	-0.57582	5.45533e-11	7.56023e-10	MREG	protein_coding
ENSG00000087510	-0.575229	4.97275e-26	2.07677e-24	TFAP2C	protein_coding
ENSG00000159403	-0.574667	0.000158602	0.000855228	C1R	protein_coding
ENSG00000010072	-0.574504	2.94809e-12	4.5528e-11	SPRTN	protein_coding
ENSG00000174370	-0.574168	0.00281956	0.0111463	C11orf45	protein_coding
ENSG00000175745	-0.572499	9.0653e-21	2.82828e-19	NR2F1	protein_coding
ENSG00000196159	-0.572199	1.00801e-24	3.87716e-23	FAT4	protein_coding
ENSG00000196371	-0.571986	0.00129995	0.00561532	FUT4	protein_coding
ENSG00000091129	-0.571676	3.92869e-23	1.41686e-21	NRCAM	protein_coding
ENSG00000102904	-0.571604	0.0056323	0.0203601	TSNAXIP1	protein_coding
ENSG00000103034	-0.571043	6.39082e-17	1.53355e-15	NDRG4	protein_coding
ENSG00000165806	-0.570875	2.74636e-20	8.20848e-19	CASP7	protein_coding
ENSG00000169302	-0.570474	1.65674e-09	1.93874e-08	STK32A	protein_coding
ENSG00000174951	-0.570034	0.0114837	0.0375437	FUT1	protein_coding
ENSG00000100092	-0.569477	7.68598e-07	6.41111e-06	SH3BP1	protein_coding
ENSG00000135378	-0.56915	2.63987e-06	2.02272e-05	PRRG4	protein_coding
ENSG00000048540	-0.56867	4.42706e-06	3.25278e-05	LMO3	protein_coding
ENSG00000171345	-0.568567	0.000492319	0.00237382	KRT19	protein_coding
ENSG00000103540	-0.568322	1.19413e-20	3.67598e-19	CCP110	protein_coding
ENSG00000184005	-0.56765	9.72043e-07	7.99279e-06	ST6GALNAC3	protein_coding
ENSG00000184178	-0.567396	1.63396e-10	2.14396e-09	SCFD2	protein_coding
ENSG00000139318	-0.56705	1.26927e-14	2.4882e-13	DUSP6	protein_coding
ENSG00000175087	-0.565791	4.12725e-15	8.61831e-14	PDIK1L	protein_coding
ENSG00000168038	-0.565753	3.02907e-05	0.000190421	ULK4	protein_coding
ENSG00000168016	-0.564525	3.34847e-10	4.23848e-09	TRANK1	protein_coding
ENSG00000175764	-0.5642	0.000197608	0.00104695	TTLL11	protein_coding
ENSG00000119900	-0.563442	6.55647e-16	1.42205e-14	OGFRL1	protein_coding
ENSG00000110881	-0.563366	2.35992e-05	0.000150711	ASIC1	protein_coding
ENSG00000173406	-0.562564	1.78362e-08	1.83735e-07	DAB1	protein_coding
ENSG00000185261	-0.562368	0.0035668	0.0136993	KIAA0825	protein_coding
ENSG00000026508	-0.562126	1.89309e-46	2.17541e-44	CD44	protein_coding
ENSG00000140682	-0.56197	5.34004e-08	5.18614e-07	TGFB1I1	protein_coding
ENSG00000168685	-0.561727	3.78112e-29	1.89066e-27	IL7R	protein_coding
ENSG00000119640	-0.561507	1.51098e-12	2.40367e-11	ACYP1	protein_coding
ENSG00000164142	-0.561076	1.33353e-08	1.39862e-07	FAM160A1	protein_coding
ENSG00000146859	-0.560889	0.0102362	0.0340305	TMEM140	protein_coding
ENSG00000134516	-0.560038	3.02315e-07	2.66544e-06	DOCK2	protein_coding
ENSG00000143816	-0.559713	4.64815e-09	5.168e-08	WNT9A	protein_coding
ENSG00000065600	-0.559442	1.0229e-12	1.66298e-11	TMEM206	protein_coding
ENSG00000083099	-0.559355	7.60891e-25	2.9512e-23	LYRM2	protein_coding
ENSG00000084070	-0.559314	1.57387e-17	3.96166e-16	SMAP2	protein_coding
ENSG00000136770	-0.559141	2.72435e-12	4.22845e-11	DNAJC1	protein_coding
ENSG00000109436	-0.55884	2.61521e-27	1.1888e-25	TBC1D9	protein_coding
ENSG00000051341	-0.557885	1.5418e-21	5.04866e-20	POLQ	protein_coding
ENSG00000124145	-0.556293	2.93491e-14	5.5691e-13	SDC4	protein_coding
ENSG00000138741	-0.555966	0.000669829	0.00311567	TRPC3	protein_coding
ENSG00000138018	-0.555713	4.69512e-23	1.68016e-21	EPT1	protein_coding
ENSG00000119661	-0.555549	2.59081e-17	6.40811e-16	DNAL1	protein_coding
ENSG00000074603	-0.5555	1.26317e-31	7.12497e-30	DPP8	protein_coding
ENSG00000184785	-0.555474	0.00103748	0.00459418	SMIM10	protein_coding
ENSG00000171310	-0.555466	5.12097e-14	9.4838e-13	CHST11	protein_coding
ENSG00000103742	-0.555234	1.34307e-09	1.59079e-08	IGDCC4	protein_coding
ENSG00000171522	-0.55476	1.00963e-05	6.92593e-05	PTGER4	protein_coding
ENSG00000214595	-0.554632	2.40605e-06	1.86097e-05	EML6	protein_coding
ENSG00000168393	-0.554091	5.40667e-14	9.99289e-13	DTYMK	protein_coding
ENSG00000156140	-0.554008	0.00011543	0.000639008	ADAMTS3	protein_coding
ENSG00000182901	-0.551814	0.000102419	0.000574894	RGS7	protein_coding
ENSG00000102780	-0.5517	3.21779e-15	6.74206e-14	DGKH	protein_coding
ENSG00000188725	-0.551536	3.3527e-17	8.23749e-16	SMIM15	protein_coding
ENSG00000076258	-0.550861	0.0032032	0.0124789	FMO4	protein_coding
ENSG00000251322	-0.550662	0.0028215	0.0111516	SHANK3	protein_coding
ENSG00000213799	-0.549365	1.65194e-08	1.71122e-07	ZNF845	protein_coding
ENSG00000244486	-0.549062	5.57689e-06	4.01003e-05	SCARF2	protein_coding
ENSG00000110697	-0.546694	3.60476e-16	8.04484e-15	PITPNM1	protein_coding
ENSG00000133739	-0.546578	2.23169e-09	2.55973e-08	LRRCC1	protein_coding
ENSG00000116675	-0.546513	1.65465e-13	2.90995e-12	DNAJC6	protein_coding
ENSG00000102189	-0.54622	1.58138e-10	2.07792e-09	EEA1	protein_coding
ENSG00000151116	-0.545703	6.50158e-21	2.04916e-19	UEVLD	protein_coding
ENSG00000144362	-0.545025	0.00352755	0.0135654	PHOSPHO2	protein_coding
ENSG00000111261	-0.544974	2.26786e-07	2.04174e-06	MANSC1	protein_coding
ENSG00000091039	-0.544188	5.48542e-19	1.51925e-17	OSBPL8	protein_coding
ENSG00000035664	-0.543823	1.06212e-12	1.72068e-11	DAPK2	protein_coding
ENSG00000012048	-0.543803	1.18463e-28	5.84448e-27	BRCA1	protein_coding
ENSG00000125457	-0.543183	4.00727e-08	3.94563e-07	MIF4GD	protein_coding
ENSG00000140104	-0.543024	1.98889e-07	1.80641e-06	C14orf79	protein_coding
ENSG00000147231	-0.543004	0.00011089	0.000616646	CXorf57	protein_coding
ENSG00000111700	-0.54295	4.70172e-06	3.44056e-05	SLCO1B3	protein_coding
ENSG00000118898	-0.542588	6.79306e-05	0.000397088	PPL	protein_coding
ENSG00000130147	-0.54204	2.68609e-39	2.20868e-37	SH3BP4	protein_coding
ENSG00000187957	-0.542002	2.66781e-11	3.79671e-10	DNER	protein_coding
ENSG00000084764	-0.541615	1.72834e-11	2.5099e-10	MAPRE3	protein_coding
ENSG00000185551	-0.541442	4.18752e-15	8.73432e-14	NR2F2	protein_coding
ENSG00000185022	-0.541251	4.72987e-06	3.45742e-05	MAFF	protein_coding
ENSG00000275074	-0.541242	0.000558469	0.00265952	NUDT18	protein_coding
ENSG00000171130	-0.541016	4.53157e-16	9.99268e-15	ATP6V0E2	protein_coding
ENSG00000164219	-0.539889	1.4692e-12	2.34527e-11	PGGT1B	protein_coding
ENSG00000116747	-0.539802	8.7177e-16	1.87542e-14	TROVE2	protein_coding
ENSG00000196247	-0.539551	1.44709e-07	1.33663e-06	ZNF107	protein_coding
ENSG00000156500	-0.53912	0.00539502	0.0196174	FAM122C	protein_coding
ENSG00000032742	-0.538366	7.91715e-11	1.0802e-09	IFT88	protein_coding
ENSG00000153814	-0.538144	2.65075e-11	3.77533e-10	JAZF1	protein_coding
ENSG00000099337	-0.538071	0.0062766	0.0223788	KCNK6	protein_coding
ENSG00000102678	-0.537812	0.00305629	0.011962	FGF9	protein_coding
ENSG00000137691	-0.537682	0.0015126	0.00643619	C11orf70	protein_coding
ENSG00000165997	-0.536525	1.58634e-11	2.31094e-10	ARL5B	protein_coding
ENSG00000118985	-0.536467	3.63248e-25	1.43599e-23	ELL2	protein_coding
ENSG00000021645	-0.536247	1.19183e-12	1.91906e-11	NRXN3	protein_coding
ENSG00000112576	-0.53619	3.58274e-16	8.01504e-15	CCND3	protein_coding
ENSG00000030419	-0.535669	0.00295944	0.0116321	IKZF2	protein_coding
ENSG00000100014	-0.534967	7.64184e-15	1.54854e-13	SPECC1L	protein_coding
ENSG00000145147	-0.53489	5.86364e-23	2.09023e-21	SLIT2	protein_coding
ENSG00000115935	-0.534733	1.10816e-13	1.98664e-12	WIPF1	protein_coding
ENSG00000149403	-0.534312	0.000110459	0.000614988	GRIK4	protein_coding
ENSG00000134690	-0.533758	2.91425e-21	9.37677e-20	CDCA8	protein_coding
ENSG00000132849	-0.533411	4.49183e-23	1.61053e-21	PATJ	protein_coding
ENSG00000185875	-0.533325	5.79383e-05	0.000345334	THNSL1	protein_coding
ENSG00000129255	-0.533247	3.28382e-13	5.62837e-12	MPDU1	protein_coding
ENSG00000023318	-0.533046	4.60509e-20	1.361e-18	ERP44	protein_coding
ENSG00000198743	-0.532529	2.82377e-18	7.52776e-17	SLC5A3	protein_coding
ENSG00000170469	-0.532075	0.00138972	0.00596826	SPATA24	protein_coding
ENSG00000163297	-0.531975	6.35539e-16	1.38168e-14	ANTXR2	protein_coding
ENSG00000171490	-0.531951	2.73448e-14	5.19945e-13	RSL1D1	protein_coding
ENSG00000139044	-0.531851	0.000115018	0.000637112	B4GALNT3	protein_coding
ENSG00000144959	-0.531588	2.81824e-23	1.02638e-21	NCEH1	protein_coding
ENSG00000165449	-0.531447	1.90124e-10	2.4768e-09	SLC16A9	protein_coding
ENSG00000204272	-0.530406	5.44947e-09	6.00123e-08	LINC01420	protein_coding
ENSG00000165480	-0.530329	5.47232e-11	7.5781e-10	SKA3	protein_coding
ENSG00000042317	-0.529908	2.40932e-05	0.000153759	SPATA7	protein_coding
ENSG00000158301	-0.529725	4.60533e-07	3.94825e-06	GPRASP2	protein_coding
ENSG00000167100	-0.528952	0.00639398	0.0227359	SAMD14	protein_coding
ENSG00000213066	-0.52853	1.14779e-14	2.27116e-13	FGFR1OP	protein_coding
ENSG00000182985	-0.528168	1.04605e-20	3.24172e-19	CADM1	protein_coding
ENSG00000114739	-0.527931	3.94226e-07	3.42422e-06	ACVR2B	protein_coding
ENSG00000172159	-0.527303	8.57481e-09	9.20734e-08	FRMD3	protein_coding
ENSG00000020577	-0.526685	8.23529e-17	1.95335e-15	SAMD4A	protein_coding
ENSG00000125746	-0.526184	0.00681943	0.0240271	EML2	protein_coding
ENSG00000166681	-0.525324	1.21984e-12	1.95905e-11	BEX3	protein_coding
ENSG00000111879	-0.525181	4.2724e-06	3.14919e-05	FAM184A	protein_coding
ENSG00000184584	-0.523465	1.9561e-10	2.54321e-09	TMEM173	protein_coding
ENSG00000118523	-0.522709	5.27733e-28	2.50348e-26	CTGF	protein_coding
ENSG00000075340	-0.522704	4.80158e-25	1.88607e-23	ADD2	protein_coding
ENSG00000187189	-0.522464	8.70135e-18	2.23588e-16	TSPYL4	protein_coding
ENSG00000205413	-0.521771	1.4301e-14	2.79685e-13	SAMD9	protein_coding
ENSG00000079102	-0.521683	9.68433e-07	7.97018e-06	RUNX1T1	protein_coding
ENSG00000026103	-0.520434	2.75705e-06	2.10083e-05	FAS	protein_coding
ENSG00000136518	-0.51986	2.20092e-27	1.0104e-25	ACTL6A	protein_coding
ENSG00000176714	-0.519197	0.000420653	0.00205723	CCDC121	protein_coding
ENSG00000196950	-0.519054	4.29166e-16	9.52038e-15	SLC39A10	protein_coding
ENSG00000080371	-0.519009	1.27636e-12	2.04804e-11	RAB21	protein_coding
ENSG00000099364	-0.518692	2.71325e-14	5.16811e-13	FBXL19	protein_coding
ENSG00000076555	-0.518259	5.57611e-10	6.89136e-09	ACACB	protein_coding
ENSG00000165923	-0.518016	0.00173861	0.00727737	AGBL2	protein_coding
ENSG00000174684	-0.517981	6.84932e-09	7.44095e-08	B4GAT1	protein_coding
ENSG00000162595	-0.517817	3.95991e-05	0.000243856	DIRAS3	protein_coding
ENSG00000177469	-0.517114	1.6776e-23	6.17042e-22	PTRF	protein_coding
ENSG00000187068	-0.516369	0.00433653	0.0162673	C3orf70	protein_coding
ENSG00000197933	-0.515678	1.91943e-06	1.50792e-05	ZNF823	protein_coding
ENSG00000169220	-0.515315	2.00765e-10	2.60292e-09	RGS14	protein_coding
ENSG00000102781	-0.51505	4.36301e-17	1.06071e-15	KATNAL1	protein_coding
ENSG00000189057	-0.5146	8.17776e-12	1.21719e-10	FAM111B	protein_coding
ENSG00000174136	-0.512415	1.63903e-25	6.59209e-24	RGMB	protein_coding
ENSG00000117461	-0.511417	2.22692e-16	5.08018e-15	PIK3R3	protein_coding
ENSG00000203965	-0.510262	5.59944e-08	5.42667e-07	EFCAB7	protein_coding
ENSG00000096654	-0.51021	2.33565e-08	2.36389e-07	ZNF184	protein_coding
ENSG00000137494	-0.509745	2.32749e-07	2.09033e-06	ANKRD42	protein_coding
ENSG00000147526	-0.509514	1.25529e-27	5.83521e-26	TACC1	protein_coding
ENSG00000116299	-0.509503	0.000478669	0.00231647	KIAA1324	protein_coding
ENSG00000073910	-0.508926	3.2298e-07	2.83735e-06	FRY	protein_coding
ENSG00000141298	-0.508568	2.9336e-23	1.0663e-21	SSH2	protein_coding
ENSG00000117525	-0.507206	5.58302e-16	1.21662e-14	F3	protein_coding
ENSG00000164985	-0.507028	5.35453e-05	0.000321324	PSIP1	protein_coding
ENSG00000110090	-0.507012	4.84275e-29	2.41498e-27	CPT1A	protein_coding
ENSG00000173166	-0.506736	1.09091e-14	2.16554e-13	RAPH1	protein_coding
ENSG00000154240	-0.505965	5.18623e-05	0.000312339	CEP112	protein_coding
ENSG00000134802	-0.505922	2.65462e-06	2.03199e-05	SLC43A3	protein_coding
ENSG00000232434	-0.505634	0.00129417	0.00559687	C9orf172	protein_coding
ENSG00000176485	-0.504425	2.43024e-06	1.87889e-05	PLA2G16	protein_coding
ENSG00000172403	-0.504107	0.00434226	0.0162788	SYNPO2	protein_coding
ENSG00000175874	-0.504037	4.17452e-08	4.10376e-07	CREG2	protein_coding
ENSG00000168818	-0.503995	1.24362e-09	1.47678e-08	STX18	protein_coding
ENSG00000263528	-0.503858	3.63826e-05	0.000225348	IKBKE	protein_coding
ENSG00000127989	-0.502671	2.14372e-14	4.12705e-13	MTERF1	protein_coding
ENSG00000131981	-0.50254	2.70251e-14	5.15987e-13	LGALS3	protein_coding
ENSG00000177181	-0.502374	3.558e-05	0.000220959	RIMKLA	protein_coding
ENSG00000137962	-0.50195	3.0334e-35	2.04821e-33	ARHGAP29	protein_coding
ENSG00000158528	-0.501699	9.63181e-17	2.27875e-15	PPP1R9A	protein_coding
ENSG00000113916	-0.501602	6.29742e-10	7.74658e-09	BCL6	protein_coding
ENSG00000010278	-0.501473	6.99458e-10	8.55864e-09	CD9	protein_coding
ENSG00000145414	-0.501423	7.69214e-08	7.37752e-07	NAF1	protein_coding
ENSG00000115840	-0.500564	4.49989e-15	9.36473e-14	SLC25A12	protein_coding
ENSG00000088854	-0.500179	2.66442e-10	3.40902e-09	C20orf194	protein_coding
ENSG00000122512	-0.499752	1.19806e-09	1.42725e-08	PMS2	protein_coding
ENSG00000178104	-0.499736	1.74387e-18	4.7031e-17	PDE4DIP	protein_coding
ENSG00000075461	-0.4996	1.58053e-23	5.83661e-22	CACNG4	protein_coding
ENSG00000170049	-0.499382	0.000492444	0.00237382	KCNAB3	protein_coding
ENSG00000135845	-0.499262	3.77604e-12	5.77837e-11	PIGC	protein_coding
ENSG00000101413	-0.499021	1.54146e-16	3.56481e-15	RPRD1B	protein_coding
ENSG00000185947	-0.498031	0.00984444	0.0329233	ZNF267	protein_coding
ENSG00000170903	-0.498009	1.021e-13	1.83572e-12	MSANTD4	protein_coding
ENSG00000204514	-0.497677	0.00369805	0.0141417	ZNF814	protein_coding
ENSG00000133640	-0.497234	0.00579712	0.0208663	LRRIQ1	protein_coding
ENSG00000104689	-0.497045	1.42005e-09	1.67874e-08	TNFRSF10A	protein_coding
ENSG00000120306	-0.49627	1.87635e-08	1.92536e-07	CYSTM1	protein_coding
ENSG00000095203	-0.495217	0.000235882	0.00122758	EPB41L4B	protein_coding
ENSG00000100379	-0.494573	2.57974e-08	2.59672e-07	KCTD17	protein_coding
ENSG00000111727	-0.49428	1.47732e-10	1.95368e-09	HCFC2	protein_coding
ENSG00000159167	-0.49427	1.44908e-20	4.43864e-19	STC1	protein_coding
ENSG00000176273	-0.493973	4.83246e-09	5.36647e-08	SLC35G1	protein_coding
ENSG00000129680	-0.493466	1.07325e-08	1.13985e-07	MAP7D3	protein_coding
ENSG00000000457	-0.492522	1.42465e-09	1.6831e-08	SCYL3	protein_coding
ENSG00000013441	-0.491914	5.7336e-13	9.58241e-12	CLK1	protein_coding
ENSG00000104472	-0.491611	4.59241e-10	5.71764e-09	CHRAC1	protein_coding
ENSG00000179021	-0.491402	4.52434e-11	6.32212e-10	C3orf38	protein_coding
ENSG00000104714	-0.490762	4.5847e-07	3.93239e-06	ERICH1	protein_coding
ENSG00000165521	-0.49074	1.08478e-09	1.29984e-08	EML5	protein_coding
ENSG00000057757	-0.490572	5.36627e-18	1.40426e-16	PITHD1	protein_coding
ENSG00000103942	-0.490329	6.30915e-09	6.89053e-08	HOMER2	protein_coding
ENSG00000106346	-0.489497	1.92941e-19	5.51715e-18	USP42	protein_coding
ENSG00000167595	-0.488725	8.52799e-13	1.39502e-11	PROSER3	protein_coding
ENSG00000005448	-0.488322	3.33473e-09	3.75051e-08	WDR54	protein_coding
ENSG00000149548	-0.488279	0.000276634	0.00141812	CCDC15	protein_coding
ENSG00000107984	-0.487639	0.00266357	0.0105885	DKK1	protein_coding
ENSG00000159231	-0.48729	8.92909e-08	8.4847e-07	CBR3	protein_coding
ENSG00000164543	-0.487197	1.6192e-23	5.96748e-22	STK17A	protein_coding
ENSG00000170802	-0.486761	2.82403e-09	3.19752e-08	FOXN2	protein_coding
ENSG00000075131	-0.486715	8.74894e-10	1.05932e-08	TIPIN	protein_coding
ENSG00000031691	-0.486344	4.225e-10	5.2851e-09	CENPQ	protein_coding
ENSG00000003056	-0.486225	3.91395e-27	1.75757e-25	M6PR	protein_coding
ENSG00000173581	-0.485991	8.83752e-07	7.32212e-06	CCDC106	protein_coding
ENSG00000141040	-0.485313	2.27275e-08	2.30401e-07	ZNF287	protein_coding
ENSG00000116991	-0.48464	2.09711e-12	3.28801e-11	SIPA1L2	protein_coding
ENSG00000102038	-0.4833	3.91934e-13	6.65856e-12	SMARCA1	protein_coding
ENSG00000153391	-0.483177	0.000229719	0.00119854	INO80C	protein_coding
ENSG00000143319	-0.48262	6.07114e-21	1.92993e-19	ISG20L2	protein_coding
ENSG00000147133	-0.481902	9.80724e-20	2.85738e-18	TAF1	protein_coding
ENSG00000120594	-0.481369	9.85807e-09	1.05176e-07	PLXDC2	protein_coding
ENSG00000155755	-0.481208	1.05245e-13	1.89042e-12	TMEM237	protein_coding
ENSG00000049249	-0.48105	0.00193814	0.00802541	TNFRSF9	protein_coding
ENSG00000005243	-0.480989	0.000440388	0.00214467	COPZ2	protein_coding
ENSG00000133103	-0.480608	8.89412e-13	1.45234e-11	COG6	protein_coding
ENSG00000102271	-0.480439	6.73886e-07	5.66965e-06	KLHL4	protein_coding
ENSG00000083535	-0.480157	4.29257e-07	3.70414e-06	PIBF1	protein_coding
ENSG00000123091	-0.479636	1.07229e-15	2.29081e-14	RNF11	protein_coding
ENSG00000134532	-0.479602	8.23554e-07	6.84482e-06	SOX5	protein_coding
ENSG00000078053	-0.479077	6.2898e-12	9.44542e-11	AMPH	protein_coding
ENSG00000077238	-0.479033	0.00325782	0.0126571	IL4R	protein_coding
ENSG00000103150	-0.478545	9.60423e-05	0.000543414	MLYCD	protein_coding
ENSG00000160588	-0.478083	0.00604714	0.0216315	MPZL3	protein_coding
ENSG00000099810	-0.477952	5.51356e-23	1.96923e-21	MTAP	protein_coding
ENSG00000107554	-0.477484	7.68546e-15	1.55567e-13	DNMBP	protein_coding
ENSG00000136367	-0.477336	0.000381671	0.00189108	ZFHX2	protein_coding
ENSG00000164070	-0.476712	7.69415e-13	1.2642e-11	HSPA4L	protein_coding
ENSG00000143183	-0.476136	2.52752e-23	9.24143e-22	TMCO1	protein_coding
ENSG00000109618	-0.475923	2.42707e-07	2.17134e-06	SEPSECS	protein_coding
ENSG00000172939	-0.473678	5.04933e-25	1.975e-23	OXSR1	protein_coding
ENSG00000181991	-0.473582	2.91e-17	7.17838e-16	MRPS11	protein_coding
ENSG00000198910	-0.472808	4.59739e-13	7.75354e-12	L1CAM	protein_coding
ENSG00000178537	-0.471857	3.9588e-05	0.000243856	SLC25A20	protein_coding
ENSG00000139865	-0.471089	0.00678506	0.0239333	TTC6	protein_coding
ENSG00000168734	-0.471015	4.97865e-06	3.61925e-05	PKIG	protein_coding
ENSG00000184194	-0.470568	0.000837457	0.00380216	GPR173	protein_coding
ENSG00000084710	-0.470245	8.18258e-15	1.64729e-13	EFR3B	protein_coding
ENSG00000242715	-0.470043	0.00257169	0.0102607	CCDC169	protein_coding
ENSG00000100483	-0.469876	1.01498e-06	8.31998e-06	VCPKMT	protein_coding
ENSG00000155158	-0.469659	3.59068e-16	8.02308e-15	TTC39B	protein_coding
ENSG00000166479	-0.469362	1.68979e-22	5.86543e-21	TMX3	protein_coding
ENSG00000138821	-0.469251	8.28966e-10	1.00569e-08	SLC39A8	protein_coding
ENSG00000040275	-0.46751	5.54484e-22	1.86858e-20	SPDL1	protein_coding
ENSG00000005189	-0.467247	0.000123586	0.000679687	AC004381.6	protein_coding
ENSG00000243660	-0.467208	0.0147626	0.0464969	ZNF487	protein_coding
ENSG00000172915	-0.467191	2.20308e-11	3.17687e-10	NBEA	protein_coding
ENSG00000120694	-0.466853	1.15352e-22	4.03428e-21	HSPH1	protein_coding
ENSG00000276234	-0.466774	0.000108777	0.000606717	TADA2A	protein_coding
ENSG00000115137	-0.466297	2.89168e-07	2.55854e-06	DNAJC27	protein_coding
ENSG00000156504	-0.465848	3.13002e-19	8.82752e-18	FAM122B	protein_coding
ENSG00000235162	-0.465541	6.94249e-21	2.1807e-19	C12orf75	protein_coding
ENSG00000170734	-0.465266	2.35155e-11	3.37256e-10	POLH	protein_coding
ENSG00000117318	-0.465158	1.51369e-10	2.00035e-09	ID3	protein_coding
ENSG00000146950	-0.464839	2.27393e-06	1.7669e-05	SHROOM2	protein_coding
ENSG00000143322	-0.464815	4.57856e-19	1.27958e-17	ABL2	protein_coding
ENSG00000178177	-0.464648	4.93987e-09	5.46933e-08	LCORL	protein_coding
ENSG00000253293	-0.464103	5.77639e-06	4.1342e-05	HOXA10	protein_coding
ENSG00000169855	-0.464053	6.5753e-18	1.70139e-16	ROBO1	protein_coding
ENSG00000091592	-0.463786	1.68382e-05	0.000110666	NLRP1	protein_coding
ENSG00000118620	-0.463348	1.3636e-06	1.09496e-05	ZNF430	protein_coding
ENSG00000118503	-0.462884	9.76829e-05	0.00055149	TNFAIP3	protein_coding
ENSG00000176401	-0.462268	0.00452869	0.0168786	EID2B	protein_coding
ENSG00000070950	-0.46222	3.22649e-10	4.09418e-09	RAD18	protein_coding
ENSG00000115392	-0.461626	2.07326e-09	2.38838e-08	FANCL	protein_coding
ENSG00000088367	-0.460969	0.000608882	0.00286421	EPB41L1	protein_coding
ENSG00000242265	-0.460878	2.15951e-24	8.20391e-23	PEG10	protein_coding
ENSG00000162408	-0.460515	3.9841e-13	6.76238e-12	NOL9	protein_coding
ENSG00000174501	-0.460373	0.000292107	0.00149083	ANKRD36C	protein_coding
ENSG00000069702	-0.460306	0.000472185	0.00228688	TGFBR3	protein_coding
ENSG00000185567	-0.459575	1.56076e-22	5.42774e-21	AHNAK2	protein_coding
ENSG00000117010	-0.459534	0.000228039	0.00119078	ZNF684	protein_coding
ENSG00000107968	-0.458927	0.00960964	0.0322547	MAP3K8	protein_coding
ENSG00000069020	-0.457464	9.0071e-07	7.45929e-06	MAST4	protein_coding
ENSG00000148218	-0.457317	1.60128e-12	2.53641e-11	ALAD	protein_coding
ENSG00000163607	-0.456669	1.03414e-07	9.73672e-07	GTPBP8	protein_coding
ENSG00000168453	-0.456372	0.00061543	0.00289133	HR	protein_coding
ENSG00000176853	-0.456321	4.14958e-22	1.41645e-20	FAM91A1	protein_coding
ENSG00000164323	-0.456313	2.27079e-12	3.54829e-11	CFAP97	protein_coding
ENSG00000187601	-0.456255	0.000630728	0.0029542	MAGEH1	protein_coding
ENSG00000196214	-0.455991	5.10076e-09	5.64409e-08	ZNF766	protein_coding
ENSG00000184838	-0.455605	0.00671614	0.023731	PRR16	protein_coding
ENSG00000184083	-0.455526	4.50832e-10	5.62051e-09	FAM120C	protein_coding
ENSG00000148339	-0.455113	2.59302e-13	4.48351e-12	SLC25A25	protein_coding
ENSG00000092201	-0.454863	5.26212e-15	1.09142e-13	SUPT16H	protein_coding
ENSG00000151746	-0.454026	4.528e-13	7.65046e-12	BICD1	protein_coding
ENSG00000119335	-0.453549	7.14935e-12	1.06928e-10	SET	protein_coding
ENSG00000236609	-0.452993	0.000473986	0.002295	ZNF853	protein_coding
ENSG00000058729	-0.452873	8.7575e-11	1.18872e-09	RIOK2	protein_coding
ENSG00000139350	-0.452787	1.81105e-13	3.17594e-12	NEDD1	protein_coding
ENSG00000135362	-0.45278	3.35163e-09	3.76722e-08	PRR5L	protein_coding
ENSG00000197622	-0.45241	3.27215e-24	1.23295e-22	CDC42SE1	protein_coding
ENSG00000164542	-0.451404	4.78427e-12	7.25522e-11	KIAA0895	protein_coding
ENSG00000112333	-0.451384	1.27774e-13	2.27148e-12	NR2E1	protein_coding
ENSG00000170579	-0.451379	2.62225e-06	2.01304e-05	DLGAP1	protein_coding
ENSG00000180628	-0.451091	1.51755e-13	2.67902e-12	PCGF5	protein_coding
ENSG00000215788	-0.450925	0.00013166	0.00072109	TNFRSF25	protein_coding
ENSG00000128604	-0.450401	6.9942e-05	0.000407173	IRF5	protein_coding
ENSG00000142089	-0.450381	6.12717e-11	8.44071e-10	IFITM3	protein_coding
ENSG00000178053	-0.449974	9.92459e-08	9.37289e-07	MLF1	protein_coding
ENSG00000057704	-0.449715	1.20608e-05	8.15262e-05	TMCC3	protein_coding
ENSG00000167523	-0.449641	8.40258e-08	8.00495e-07	SPATA33	protein_coding
ENSG00000174013	-0.449612	5.65356e-12	8.51763e-11	FBXO45	protein_coding
ENSG00000133805	-0.449526	0.000164682	0.00088569	AMPD3	protein_coding
ENSG00000113594	-0.449178	1.25374e-13	2.23248e-12	LIFR	protein_coding
ENSG00000104450	-0.449174	7.90242e-09	8.52493e-08	SPAG1	protein_coding
ENSG00000174808	-0.448412	0.00694684	0.0244272	BTC	protein_coding
ENSG00000169446	-0.447592	7.97968e-15	1.60995e-13	MMGT1	protein_coding
ENSG00000198807	-0.447332	0.000102047	0.000573155	PAX9	protein_coding
ENSG00000135597	-0.447308	6.95116e-15	1.41634e-13	REPS1	protein_coding
ENSG00000111684	-0.447041	3.93435e-12	6.00414e-11	LPCAT3	protein_coding
ENSG00000081026	-0.446924	4.50906e-16	9.96603e-15	MAGI3	protein_coding
ENSG00000180592	-0.44675	1.10785e-05	7.53816e-05	SKIDA1	protein_coding
ENSG00000168785	-0.446693	2.60284e-11	3.70995e-10	TSPAN5	protein_coding
ENSG00000140694	-0.446503	1.79914e-08	1.85024e-07	PARN	protein_coding
ENSG00000176903	-0.4463	1.54788e-17	3.90154e-16	PNMA1	protein_coding
ENSG00000108639	-0.445932	3.93009e-10	4.93958e-09	SYNGR2	protein_coding
ENSG00000181704	-0.445697	6.7706e-18	1.74948e-16	YIPF6	protein_coding
ENSG00000070081	-0.44525	1.20362e-08	1.26884e-07	NUCB2	protein_coding
ENSG00000196172	-0.445166	0.00319384	0.0124496	ZNF681	protein_coding
ENSG00000111554	-0.444076	4.49448e-10	5.60703e-09	MDM1	protein_coding
ENSG00000121989	-0.443675	3.01289e-08	3.0098e-07	ACVR2A	protein_coding
ENSG00000082014	-0.44354	0.000222613	0.0011664	SMARCD3	protein_coding
ENSG00000148225	-0.44311	0.00502537	0.0184437	WDR31	protein_coding
ENSG00000153162	-0.442378	0.00151084	0.00643017	BMP6	protein_coding
ENSG00000196550	-0.441732	0.00152695	0.00648681	FAM72A	protein_coding
ENSG00000197044	-0.441668	9.92452e-05	0.000559456	ZNF441	protein_coding
ENSG00000055332	-0.441638	1.07631e-10	1.45032e-09	EIF2AK2	protein_coding
ENSG00000154153	-0.441197	2.2837e-05	0.000146247	FAM134B	protein_coding
ENSG00000148516	-0.440872	1.90883e-09	2.21274e-08	ZEB1	protein_coding
ENSG00000170876	-0.440729	2.11654e-19	6.04293e-18	TMEM43	protein_coding
ENSG00000148943	-0.440389	5.27451e-10	6.54046e-09	LIN7C	protein_coding
ENSG00000177602	-0.440011	9.51389e-12	1.40926e-10	GSG2	protein_coding
ENSG00000136828	-0.439624	1.00178e-05	6.87716e-05	RALGPS1	protein_coding
ENSG00000159899	-0.438792	6.1059e-06	4.34983e-05	NPR2	protein_coding
ENSG00000128596	-0.438519	1.7931e-08	1.84608e-07	CCDC136	protein_coding
ENSG00000131067	-0.436057	1.03023e-05	7.05153e-05	GGT7	protein_coding
ENSG00000171132	-0.435869	1.52912e-05	0.000101399	PRKCE	protein_coding
ENSG00000159905	-0.435223	0.00122067	0.00529758	ZNF221	protein_coding
ENSG00000152818	-0.434461	8.78996e-19	2.40211e-17	UTRN	protein_coding
ENSG00000137100	-0.434189	1.32073e-11	1.9362e-10	DCTN3	protein_coding
ENSG00000170439	-0.433994	0.000618912	0.00290548	METTL7B	protein_coding
ENSG00000256683	-0.433337	0.000555062	0.00264534	ZNF350	protein_coding
ENSG00000135002	-0.433109	4.49997e-08	4.40781e-07	RFK	protein_coding
ENSG00000168497	-0.43274	0.000658103	0.00306767	SDPR	protein_coding
ENSG00000163584	-0.432671	1.10412e-09	1.3213e-08	RPL22L1	protein_coding
ENSG00000130021	-0.432503	1.75001e-08	1.80574e-07	PUDP	protein_coding
ENSG00000105248	-0.432318	1.87893e-06	1.47924e-05	CCDC94	protein_coding
ENSG00000166147	-0.432217	3.06663e-15	6.43263e-14	FBN1	protein_coding
ENSG00000162545	-0.431874	0.00184558	0.00768341	CAMK2N1	protein_coding
ENSG00000174744	-0.431575	3.01363e-14	5.70678e-13	BRMS1	protein_coding
ENSG00000144655	-0.431408	7.84845e-07	6.53778e-06	CSRNP1	protein_coding
ENSG00000180287	-0.431241	0.00793626	0.0273526	PLD5	protein_coding
ENSG00000137942	-0.431217	2.16603e-10	2.79649e-09	FNBP1L	protein_coding
ENSG00000145545	-0.430646	5.62008e-10	6.94106e-09	SRD5A1	protein_coding
ENSG00000133639	-0.430579	6.51171e-13	1.07951e-11	BTG1	protein_coding
ENSG00000159164	-0.430138	8.1236e-11	1.10511e-09	SV2A	protein_coding
ENSG00000253910	-0.430066	7.45713e-06	5.2438e-05	PCDHGB2	protein_coding
ENSG00000180964	-0.429487	0.000133985	0.000732306	TCEAL8	protein_coding
ENSG00000148175	-0.429231	1.92867e-09	2.23154e-08	STOM	protein_coding
ENSG00000198380	-0.429107	1.59207e-13	2.80255e-12	GFPT1	protein_coding
ENSG00000131725	-0.428287	3.97862e-10	4.99718e-09	WDR44	protein_coding
ENSG00000149179	-0.428263	5.51862e-08	5.35395e-07	C11orf49	protein_coding
ENSG00000198018	-0.428233	3.53175e-16	7.92012e-15	ENTPD7	protein_coding
ENSG00000120756	-0.426787	2.99596e-12	4.61903e-11	PLS1	protein_coding
ENSG00000161813	-0.426737	5.81309e-11	8.01998e-10	LARP4	protein_coding
ENSG00000198805	-0.426667	4.92133e-14	9.14152e-13	PNP	protein_coding
ENSG00000134982	-0.426296	5.62736e-15	1.15937e-13	APC	protein_coding
ENSG00000143156	-0.426132	6.57696e-11	9.02673e-10	NME7	protein_coding
ENSG00000072506	-0.425244	4.44113e-14	8.29953e-13	HSD17B10	protein_coding
ENSG00000132109	-0.424852	4.04367e-06	2.99848e-05	TRIM21	protein_coding
ENSG00000174151	-0.424505	4.7019e-06	3.44056e-05	CYB561D1	protein_coding
ENSG00000178209	-0.423637	4.25756e-13	7.2001e-12	PLEC	protein_coding
ENSG00000077782	-0.423455	2.30981e-12	3.60623e-11	FGFR1	protein_coding
ENSG00000196976	-0.423394	0.0024864	0.00997453	LAGE3	protein_coding
ENSG00000179094	-0.423228	0.000108188	0.000603799	PER1	protein_coding
ENSG00000138175	-0.423089	9.78305e-08	9.24866e-07	ARL3	protein_coding
ENSG00000113638	-0.422974	8.74859e-06	6.06209e-05	TTC33	protein_coding
ENSG00000113649	-0.42291	1.54402e-09	1.81486e-08	TCERG1	protein_coding
ENSG00000109680	-0.422696	0.00134929	0.00580811	TBC1D19	protein_coding
ENSG00000152127	-0.422541	1.03486e-17	2.64812e-16	MGAT5	protein_coding
ENSG00000088727	-0.42229	0.0142838	0.0452895	KIF9	protein_coding
ENSG00000010270	-0.422181	3.11741e-19	8.80536e-18	STARD3NL	protein_coding
ENSG00000203778	-0.421919	9.52759e-05	0.000539547	FAM229B	protein_coding
ENSG00000100211	-0.421728	2.3713e-09	2.71146e-08	CBY1	protein_coding
ENSG00000110274	-0.421098	6.82301e-14	1.2449e-12	CEP164	protein_coding
ENSG00000154274	-0.421074	0.0133043	0.042578	C4orf19	protein_coding
ENSG00000162636	-0.420948	5.01074e-10	6.22172e-09	FAM102B	protein_coding
ENSG00000185129	-0.420714	4.62496e-11	6.45297e-10	PURA	protein_coding
ENSG00000180818	-0.420655	2.65007e-09	3.01085e-08	HOXC10	protein_coding
ENSG00000138078	-0.419411	5.45502e-16	1.19154e-14	PREPL	protein_coding
ENSG00000168610	-0.419272	5.76654e-22	1.93624e-20	STAT3	protein_coding
ENSG00000134046	-0.419185	4.60795e-05	0.00028071	MBD2	protein_coding
ENSG00000187372	-0.419149	0.0123223	0.0398628	PCDHB13	protein_coding
ENSG00000174720	-0.419085	7.92673e-08	7.58285e-07	LARP7	protein_coding
ENSG00000211450	-0.418663	5.89202e-06	4.2137e-05	C11orf31	protein_coding
ENSG00000151150	-0.418185	1.83632e-10	2.3959e-09	ANK3	protein_coding
ENSG00000136504	-0.418045	3.93656e-12	6.00414e-11	KAT7	protein_coding
ENSG00000050393	-0.417894	9.15228e-13	1.49318e-11	MCUR1	protein_coding
ENSG00000125885	-0.417604	5.95577e-13	9.90897e-12	MCM8	protein_coding
ENSG00000103995	-0.417232	2.18903e-12	3.42633e-11	CEP152	protein_coding
ENSG00000101189	-0.416749	6.18909e-11	8.507e-10	MRGBP	protein_coding
ENSG00000089123	-0.416476	4.69696e-06	3.44056e-05	TASP1	protein_coding
ENSG00000068366	-0.41558	1.56045e-12	2.47386e-11	ACSL4	protein_coding
ENSG00000160584	-0.41479	4.12421e-12	6.26968e-11	SIK3	protein_coding
ENSG00000228623	-0.41475	0.0114481	0.0374339	ZNF883	protein_coding
ENSG00000081189	-0.414504	4.70031e-08	4.59379e-07	MEF2C	protein_coding
ENSG00000078674	-0.414402	1.42711e-10	1.89404e-09	PCM1	protein_coding
ENSG00000196352	-0.413836	2.63761e-07	2.35173e-06	CD55	protein_coding
ENSG00000139182	-0.413772	4.11478e-06	3.0451e-05	CLSTN3	protein_coding
ENSG00000175970	-0.413652	6.67295e-15	1.36567e-13	UNC119B	protein_coding
ENSG00000073050	-0.413446	4.54149e-07	3.89894e-06	XRCC1	protein_coding
ENSG00000150907	-0.413303	5.59434e-06	4.01945e-05	FOXO1	protein_coding
ENSG00000175348	-0.412767	9.7666e-12	1.44323e-10	TMEM9B	protein_coding
ENSG00000163328	-0.412621	0.00376988	0.0143896	GPR155	protein_coding
ENSG00000166171	-0.412463	3.85402e-06	2.86819e-05	DPCD	protein_coding
ENSG00000244509	-0.412354	2.09388e-12	3.28575e-11	APOBEC3C	protein_coding
ENSG00000174165	-0.41225	0.000903674	0.00406411	ZDHHC24	protein_coding
ENSG00000121851	-0.4122	0.000140514	0.000765953	POLR3GL	protein_coding
ENSG00000168502	-0.41173	1.84922e-20	5.61782e-19	MTCL1	protein_coding
ENSG00000102265	-0.411721	1.66581e-13	2.9268e-12	TIMP1	protein_coding
ENSG00000166352	-0.411673	0.00329544	0.0127764	C11orf74	protein_coding
ENSG00000025772	-0.411524	1.04064e-15	2.22834e-14	TOMM34	protein_coding
ENSG00000122970	-0.410512	4.13548e-05	0.000253851	IFT81	protein_coding
ENSG00000067369	-0.410294	2.04584e-21	6.62874e-20	TP53BP1	protein_coding
ENSG00000156587	-0.410252	0.000747384	0.0034294	UBE2L6	protein_coding
ENSG00000018510	-0.409782	2.8454e-17	7.0284e-16	AGPS	protein_coding
ENSG00000142556	-0.409297	1.16952e-06	9.47338e-06	ZNF614	protein_coding
ENSG00000164187	-0.409269	2.16625e-11	3.12863e-10	LMBRD2	protein_coding
ENSG00000137941	-0.40897	6.19247e-14	1.1332e-12	TTLL7	protein_coding
ENSG00000196110	-0.408702	0.000181375	0.000968433	ZNF699	protein_coding
ENSG00000128849	-0.408689	1.35585e-06	1.08969e-05	CGNL1	protein_coding
ENSG00000110092	-0.408444	3.87848e-10	4.88799e-09	CCND1	protein_coding
ENSG00000138944	-0.40828	0.0010972	0.00482285	KIAA1644	protein_coding
ENSG00000096746	-0.40769	2.32069e-11	3.33606e-10	HNRNPH3	protein_coding
ENSG00000164329	-0.407649	1.26888e-14	2.4882e-13	PAPD4	protein_coding
ENSG00000187257	-0.40733	7.47386e-08	7.17188e-07	RSBN1L	protein_coding
ENSG00000133740	-0.406875	8.07696e-07	6.72208e-06	E2F5	protein_coding
ENSG00000124785	-0.406649	8.83015e-10	1.06845e-08	NRN1	protein_coding
ENSG00000038274	-0.405617	1.5504e-19	4.46094e-18	MAT2B	protein_coding
ENSG00000140443	-0.405517	6.27972e-23	2.23425e-21	IGF1R	protein_coding
ENSG00000101166	-0.405416	3.96809e-09	4.42784e-08	PRELID3B	protein_coding
ENSG00000203326	-0.405228	1.30865e-06	1.05496e-05	ZNF525	protein_coding
ENSG00000205352	-0.404939	4.00955e-08	3.94578e-07	PRR13	protein_coding
ENSG00000135643	-0.404801	2.73988e-06	2.09033e-05	KCNMB4	protein_coding
ENSG00000143878	-0.404732	1.45471e-13	2.57221e-12	RHOB	protein_coding
ENSG00000155561	-0.404318	4.45152e-19	1.24974e-17	NUP205	protein_coding
ENSG00000143324	-0.404206	2.27967e-14	4.37513e-13	XPR1	protein_coding
ENSG00000170385	-0.404152	5.76663e-10	7.11731e-09	SLC30A1	protein_coding
ENSG00000071794	-0.403496	9.84682e-13	1.60366e-11	HLTF	protein_coding
ENSG00000149809	-0.403495	0.00138771	0.00596239	TM7SF2	protein_coding
ENSG00000162623	-0.403278	8.179e-10	9.93563e-09	TYW3	protein_coding
ENSG00000249471	-0.403251	0.000346213	0.00173307	ZNF324B	protein_coding
ENSG00000175183	-0.403183	1.12607e-09	1.3467e-08	CSRP2	protein_coding
ENSG00000037042	-0.403167	1.96237e-07	1.78407e-06	TUBG2	protein_coding
ENSG00000196233	-0.401382	1.41755e-08	1.4817e-07	LCOR	protein_coding
ENSG00000150625	-0.401165	1.35788e-11	1.98908e-10	GPM6A	protein_coding
ENSG00000169031	-0.401162	0.00947739	0.0318686	COL4A3	protein_coding
ENSG00000080345	-0.400421	1.94465e-11	2.81518e-10	RIF1	protein_coding
ENSG00000157181	-0.400282	1.94913e-09	2.25381e-08	C1orf27	protein_coding
ENSG00000162836	-0.400255	5.44849e-11	7.55641e-10	ACP6	protein_coding
ENSG00000173545	-0.400007	1.52282e-10	2.01097e-09	ZNF622	protein_coding
ENSG00000184557	-0.399776	5.59003e-09	6.14504e-08	SOCS3	protein_coding
ENSG00000085231	-0.398964	0.0116852	0.0380947	AK6	protein_coding
ENSG00000187244	-0.398615	1.53304e-06	1.22148e-05	BCAM	protein_coding
ENSG00000072571	-0.398474	2.85283e-07	2.529e-06	HMMR	protein_coding
ENSG00000131019	-0.398296	0.000428746	0.00209239	ULBP3	protein_coding
ENSG00000172379	-0.398078	3.81684e-13	6.49039e-12	ARNT2	protein_coding
ENSG00000105849	-0.398053	5.7913e-14	1.06506e-12	TWISTNB	protein_coding
ENSG00000076641	-0.397548	5.70692e-05	0.000340593	PAG1	protein_coding
ENSG00000175662	-0.397396	1.4584e-10	1.9328e-09	TOM1L2	protein_coding
ENSG00000132334	-0.39716	1.89008e-11	2.73833e-10	PTPRE	protein_coding
ENSG00000171848	-0.39655	4.01044e-12	6.10676e-11	RRM2	protein_coding
ENSG00000152464	-0.395955	0.000411972	0.00202012	RPP38	protein_coding
ENSG00000115520	-0.395248	1.34094e-07	1.24655e-06	COQ10B	protein_coding
ENSG00000049883	-0.39499	2.41824e-09	2.76001e-08	PTCD2	protein_coding
ENSG00000134668	-0.394359	4.28135e-05	0.000262369	SPOCD1	protein_coding
ENSG00000261609	-0.393998	1.76612e-06	1.39577e-05	GAN	protein_coding
ENSG00000119139	-0.393997	2.40071e-06	1.85761e-05	TJP2	protein_coding
ENSG00000124164	-0.392857	6.9977e-11	9.58996e-10	VAPB	protein_coding
ENSG00000151690	-0.392132	1.72306e-10	2.25607e-09	MFSD6	protein_coding
ENSG00000104320	-0.391981	1.60631e-11	2.33634e-10	NBN	protein_coding
ENSG00000181450	-0.39183	0.000116101	0.00064215	ZNF678	protein_coding
ENSG00000102981	-0.39181	0.0116025	0.037872	PARD6A	protein_coding
ENSG00000165169	-0.391687	1.31006e-10	1.74747e-09	DYNLT3	protein_coding
ENSG00000178033	-0.391439	3.65739e-06	2.73616e-05	FAM26E	protein_coding
ENSG00000135046	-0.391155	1.16725e-30	6.31441e-29	ANXA1	protein_coding
ENSG00000119917	-0.39096	5.51511e-05	0.000330317	IFIT3	protein_coding
ENSG00000132122	-0.390454	0.00015975	0.000860667	SPATA6	protein_coding
ENSG00000134287	-0.390421	2.52573e-11	3.60838e-10	ARF3	protein_coding
ENSG00000196935	-0.390131	1.19217e-07	1.11339e-06	SRGAP1	protein_coding
ENSG00000197372	-0.389932	0.000118754	0.000654669	ZNF675	protein_coding
ENSG00000127947	-0.38967	9.83399e-10	1.18527e-08	PTPN12	protein_coding
ENSG00000147224	-0.389297	3.02221e-11	4.28459e-10	PRPS1	protein_coding
ENSG00000169612	-0.389294	0.000125305	0.000688524	FAM103A1	protein_coding
ENSG00000020426	-0.389231	2.44899e-06	1.89181e-05	MNAT1	protein_coding
ENSG00000169188	-0.388809	7.7751e-09	8.39738e-08	APEX2	protein_coding
ENSG00000189060	-0.38877	3.34936e-10	4.23848e-09	H1F0	protein_coding
ENSG00000117114	-0.388273	8.06019e-09	8.68501e-08	ADGRL2	protein_coding
ENSG00000122435	-0.388246	1.0662e-08	1.13367e-07	TRMT13	protein_coding
ENSG00000102984	-0.388227	0.0122234	0.0396052	ZNF821	protein_coding
ENSG00000108406	-0.388103	4.57462e-14	8.51459e-13	DHX40	protein_coding
ENSG00000162174	-0.387898	0.000385531	0.00190765	ASRGL1	protein_coding
ENSG00000196659	-0.387794	0.00280292	0.0110876	TTC30B	protein_coding
ENSG00000133131	-0.387671	2.3657e-05	0.000151028	MORC4	protein_coding
ENSG00000023171	-0.387494	0.000219815	0.00115468	GRAMD1B	protein_coding
ENSG00000100097	-0.386553	1.1584e-06	9.40392e-06	LGALS1	protein_coding
ENSG00000164100	-0.386337	0.012231	0.0396228	NDST3	protein_coding
ENSG00000154723	-0.386315	1.15567e-10	1.5516e-09	ATP5J	protein_coding
ENSG00000134444	-0.385591	1.55621e-10	2.05005e-09	KIAA1468	protein_coding
ENSG00000175643	-0.385178	0.000549597	0.00262132	RMI2	protein_coding
ENSG00000047579	-0.385021	6.66361e-05	0.000390385	DTNBP1	protein_coding
ENSG00000079819	-0.385002	1.32292e-09	1.56793e-08	EPB41L2	protein_coding
ENSG00000101333	-0.384018	0.00251699	0.0100754	PLCB4	protein_coding
ENSG00000147251	-0.383627	0.000404702	0.0019871	DOCK11	protein_coding
ENSG00000184205	-0.383414	0.000392395	0.0019346	TSPYL2	protein_coding
ENSG00000173221	-0.383385	4.23745e-07	3.66171e-06	GLRX	protein_coding
ENSG00000145741	-0.382989	1.0328e-12	1.67613e-11	BTF3	protein_coding
ENSG00000171121	-0.382643	0.00836371	0.0285967	KCNMB3	protein_coding
ENSG00000124074	-0.382493	0.00118528	0.00516051	ENKD1	protein_coding
ENSG00000167065	-0.382322	0.00501705	0.0184168	DUSP18	protein_coding
ENSG00000131015	-0.382167	0.000383866	0.00190094	ULBP2	protein_coding
ENSG00000119865	-0.381358	5.71522e-11	7.90264e-10	CNRIP1	protein_coding
ENSG00000253304	-0.381237	0.00468345	0.0173607	TMEM200B	protein_coding
ENSG00000110031	-0.380482	0.0155635	0.0485977	LPXN	protein_coding
ENSG00000198464	-0.380436	7.83912e-06	5.48116e-05	ZNF480	protein_coding
ENSG00000143995	-0.380305	2.77764e-06	2.11565e-05	MEIS1	protein_coding
ENSG00000185379	-0.380148	5.64816e-07	4.78903e-06	RAD51D	protein_coding
ENSG00000159079	-0.379887	0.000167109	0.000896922	C21orf59	protein_coding
ENSG00000189266	-0.379286	1.75206e-07	1.60311e-06	PNRC2	protein_coding
ENSG00000197757	-0.378733	0.00106113	0.00468372	HOXC6	protein_coding
ENSG00000100036	-0.378678	0.00010651	0.000595691	SLC35E4	protein_coding
ENSG00000100297	-0.378498	8.30395e-13	1.36077e-11	MCM5	protein_coding
ENSG00000119636	-0.378359	0.00867157	0.0294913	BBOF1	protein_coding
ENSG00000277462	-0.378274	0.00466446	0.0173044	ZNF670	protein_coding
ENSG00000137266	-0.377861	1.55374e-12	2.46533e-11	SLC22A23	protein_coding
ENSG00000163376	-0.377282	0.00983889	0.0329107	KBTBD8	protein_coding
ENSG00000011426	-0.377031	8.12141e-15	1.63676e-13	ANLN	protein_coding
ENSG00000111752	-0.376638	0.00632986	0.0225469	PHC1	protein_coding
ENSG00000099942	-0.376067	2.01132e-13	3.51051e-12	CRKL	protein_coding
ENSG00000155100	-0.375903	6.58034e-07	5.54385e-06	OTUD6B	protein_coding
ENSG00000135541	-0.37562	2.64557e-07	2.35769e-06	AHI1	protein_coding
ENSG00000159082	-0.375573	2.17191e-08	2.20661e-07	SYNJ1	protein_coding
ENSG00000243317	-0.375215	2.83166e-12	4.38397e-11	C7orf73	protein_coding
ENSG00000152240	-0.375087	1.01989e-06	8.3491e-06	HAUS1	protein_coding
ENSG00000153904	-0.374908	2.1595e-09	2.48464e-08	DDAH1	protein_coding
ENSG00000093167	-0.374296	2.8467e-09	3.22121e-08	LRRFIP2	protein_coding
ENSG00000164045	-0.374133	8.85135e-09	9.49326e-08	CDC25A	protein_coding
ENSG00000196396	-0.374035	8.38596e-15	1.68457e-13	PTPN1	protein_coding
ENSG00000178913	-0.374026	6.78249e-16	1.46935e-14	TAF7	protein_coding
ENSG00000158042	-0.374006	9.33369e-10	1.12717e-08	MRPL17	protein_coding
ENSG00000138385	-0.373923	9.10759e-07	7.53239e-06	SSB	protein_coding
ENSG00000115641	-0.373489	1.43797e-07	1.32886e-06	FHL2	protein_coding
ENSG00000135596	-0.373395	3.63992e-08	3.60504e-07	MICAL1	protein_coding
ENSG00000198873	-0.373196	1.14405e-05	7.7645e-05	GRK5	protein_coding
ENSG00000145819	-0.372393	9.87276e-11	1.33397e-09	ARHGAP26	protein_coding
ENSG00000205189	-0.372287	6.36664e-07	5.37605e-06	ZBTB10	protein_coding
ENSG00000068878	-0.37222	1.11655e-14	2.21171e-13	PSME4	protein_coding
ENSG00000143515	-0.372092	1.5738e-07	1.44932e-06	ATP8B2	protein_coding
ENSG00000114790	-0.37204	0.0135877	0.0433572	ARHGEF26	protein_coding
ENSG00000204070	-0.371965	8.44329e-07	7.0049e-06	SYS1	protein_coding
ENSG00000054598	-0.371938	2.79039e-06	2.12361e-05	FOXC1	protein_coding
ENSG00000064012	-0.371882	1.91089e-09	2.21374e-08	CASP8	protein_coding
ENSG00000144824	-0.371807	1.16276e-08	1.22997e-07	PHLDB2	protein_coding
ENSG00000102078	-0.371685	3.88065e-05	0.000239479	SLC25A14	protein_coding
ENSG00000270170	-0.371674	1.54082e-05	0.000102138	NCBP2-AS2	protein_coding
ENSG00000138496	-0.371424	4.96788e-08	4.83995e-07	PARP9	protein_coding
ENSG00000072134	-0.371396	3.1517e-11	4.46133e-10	EPN2	protein_coding
ENSG00000116141	-0.370985	1.94713e-05	0.0001268	MARK1	protein_coding
ENSG00000140598	-0.369935	1.59223e-07	1.46411e-06	EFL1	protein_coding
ENSG00000151532	-0.369365	2.03898e-09	2.35238e-08	VTI1A	protein_coding
ENSG00000173933	-0.369308	0.00257994	0.0102914	RBM4	protein_coding
ENSG00000059804	-0.369153	2.47729e-08	2.50177e-07	SLC2A3	protein_coding
ENSG00000165097	-0.369033	3.76221e-08	3.7182e-07	KDM1B	protein_coding
ENSG00000181026	-0.368996	3.01901e-07	2.66355e-06	AEN	protein_coding
ENSG00000119669	-0.368458	6.58226e-10	8.08039e-09	IRF2BPL	protein_coding
ENSG00000158352	-0.368328	2.57694e-10	3.30624e-09	SHROOM4	protein_coding
ENSG00000180787	-0.367996	0.000659598	0.00307386	ZFP3	protein_coding
ENSG00000169299	-0.367688	9.13796e-11	1.23854e-09	PGM2	protein_coding
ENSG00000135736	-0.367534	0.0129106	0.041519	CCDC102A	protein_coding
ENSG00000129355	-0.367471	0.000977195	0.00435662	CDKN2D	protein_coding
ENSG00000168411	-0.367092	7.61389e-14	1.38238e-12	RFWD3	protein_coding
ENSG00000107890	-0.366834	0.000189781	0.00100982	ANKRD26	protein_coding
ENSG00000179588	-0.366554	0.0123924	0.0400545	ZFPM1	protein_coding
ENSG00000112773	-0.365959	1.46047e-09	1.72212e-08	FAM46A	protein_coding
ENSG00000146376	-0.365854	2.12046e-08	2.16028e-07	ARHGAP18	protein_coding
ENSG00000143919	-0.365719	0.0130884	0.0419921	CAMKMT	protein_coding
ENSG00000138311	-0.365383	3.5676e-08	3.53531e-07	ZNF365	protein_coding
ENSG00000174306	-0.365368	5.6149e-07	4.76519e-06	ZHX3	protein_coding
ENSG00000196417	-0.364893	1.13452e-05	7.70474e-05	ZNF765	protein_coding
ENSG00000165487	-0.364865	2.32541e-06	1.80312e-05	MICU2	protein_coding
ENSG00000133466	-0.364752	2.71121e-06	2.07102e-05	C1QTNF6	protein_coding
ENSG00000175414	-0.364712	0.00158315	0.00669788	ARL10	protein_coding
ENSG00000138495	-0.364345	0.00450924	0.0168162	COX17	protein_coding
ENSG00000102048	-0.364244	0.0011678	0.00509804	ASB9	protein_coding
ENSG00000079691	-0.363887	1.17292e-07	1.09653e-06	LRRC16A	protein_coding
ENSG00000122882	-0.363531	1.20307e-09	1.4323e-08	ECD	protein_coding
ENSG00000147853	-0.363421	9.68699e-15	1.92916e-13	AK3	protein_coding
ENSG00000103591	-0.363367	1.0352e-16	2.43977e-15	AAGAB	protein_coding
ENSG00000167578	-0.362886	0.00893558	0.0302739	RAB4B	protein_coding
ENSG00000040341	-0.362856	3.81502e-06	2.84145e-05	STAU2	protein_coding
ENSG00000073712	-0.362693	1.51923e-09	1.78686e-08	FERMT2	protein_coding
ENSG00000160886	-0.362651	0.0134049	0.0428576	LY6K	protein_coding
ENSG00000135913	-0.362621	1.13818e-10	1.52923e-09	USP37	protein_coding
ENSG00000115758	-0.362613	3.40657e-14	6.44427e-13	ODC1	protein_coding
ENSG00000166813	-0.362294	1.6364e-06	1.29824e-05	KIF7	protein_coding
ENSG00000206530	-0.362066	0.00248202	0.00996308	CFAP44	protein_coding
ENSG00000103260	-0.362059	1.03824e-07	9.76534e-07	METRN	protein_coding
ENSG00000021300	-0.361989	0.00234835	0.00949656	PLEKHB1	protein_coding
ENSG00000068615	-0.361945	5.06541e-05	0.000305361	REEP1	protein_coding
ENSG00000204859	-0.361508	1.78768e-07	1.63328e-06	ZBTB48	protein_coding
ENSG00000005238	-0.361477	2.12458e-08	2.16328e-07	FAM214B	protein_coding
ENSG00000143753	-0.361468	2.77656e-12	4.30228e-11	DEGS1	protein_coding
ENSG00000101000	-0.36102	9.08386e-08	8.61848e-07	PROCR	protein_coding
ENSG00000157869	-0.360745	2.36409e-06	1.83184e-05	RAB28	protein_coding
ENSG00000181433	-0.360513	0.00487809	0.0179744	SAGE1	protein_coding
ENSG00000133302	-0.360419	1.9138e-09	2.21572e-08	SLF1	protein_coding
ENSG00000138190	-0.360298	9.27743e-10	1.12184e-08	EXOC6	protein_coding
ENSG00000184307	-0.36027	0.000422908	0.00206548	ZDHHC23	protein_coding
ENSG00000187024	-0.360201	0.0147873	0.0465556	PTRH1	protein_coding
ENSG00000083812	-0.360191	0.000221405	0.00116139	ZNF324	protein_coding
ENSG00000183741	-0.35976	2.15468e-10	2.78378e-09	CBX6	protein_coding
ENSG00000129353	-0.359599	8.95118e-06	6.1955e-05	SLC44A2	protein_coding
ENSG00000171649	-0.359273	8.94637e-08	8.49676e-07	ZIK1	protein_coding
ENSG00000124788	-0.3589	4.95717e-10	6.15934e-09	ATXN1	protein_coding
ENSG00000156802	-0.358897	2.58826e-11	3.69201e-10	ATAD2	protein_coding
ENSG00000094804	-0.358755	1.45565e-13	2.57221e-12	CDC6	protein_coding
ENSG00000106034	-0.358613	0.013094	0.0419921	CPED1	protein_coding
ENSG00000188064	-0.358503	0.00226247	0.00920563	WNT7B	protein_coding
ENSG00000167562	-0.358403	9.89396e-05	0.000557903	ZNF701	protein_coding
ENSG00000140280	-0.357844	0.00402557	0.0152367	LYSMD2	protein_coding
ENSG00000243279	-0.357548	0.000863647	0.00390764	PRAF2	protein_coding
ENSG00000100523	-0.357104	9.16668e-11	1.24153e-09	DDHD1	protein_coding
ENSG00000111850	-0.356796	0.00759201	0.026328	SMIM8	protein_coding
ENSG00000005100	-0.356764	6.53273e-14	1.19311e-12	DHX33	protein_coding
ENSG00000198168	-0.356742	3.00524e-07	2.65267e-06	SVIP	protein_coding
ENSG00000119630	-0.35657	0.000170218	0.000912548	PGF	protein_coding
ENSG00000158290	-0.35645	3.88663e-18	1.02724e-16	CUL4B	protein_coding
ENSG00000135521	-0.356286	7.97622e-06	5.5644e-05	LTV1	protein_coding
ENSG00000139832	-0.35621	0.0044313	0.0165724	RAB20	protein_coding
ENSG00000176396	-0.356125	0.000137909	0.000753088	EID2	protein_coding
ENSG00000186638	-0.355805	1.25349e-08	1.31841e-07	KIF24	protein_coding
ENSG00000159792	-0.355768	4.76912e-06	3.47717e-05	PSKH1	protein_coding
ENSG00000188811	-0.355752	1.86278e-07	1.69686e-06	NHLRC3	protein_coding
ENSG00000108861	-0.355741	5.51659e-14	1.01757e-12	DUSP3	protein_coding
ENSG00000184486	-0.355731	4.94755e-08	4.82269e-07	POU3F2	protein_coding
ENSG00000056050	-0.355558	0.00222776	0.00907835	HPF1	protein_coding
ENSG00000155903	-0.35524	5.02653e-07	4.29145e-06	RASA2	protein_coding
ENSG00000134058	-0.355022	0.000368289	0.00183115	CDK7	protein_coding
ENSG00000116711	-0.354991	0.000241898	0.00125571	PLA2G4A	protein_coding
ENSG00000092964	-0.35492	9.62502e-14	1.7356e-12	DPYSL2	protein_coding
ENSG00000149100	-0.35473	5.55877e-14	1.02433e-12	EIF3M	protein_coding
ENSG00000086589	-0.354583	8.64881e-12	1.28627e-10	RBM22	protein_coding
ENSG00000102390	-0.354556	1.99629e-07	1.81224e-06	PBDC1	protein_coding
ENSG00000046653	-0.354538	4.39942e-05	0.00026907	GPM6B	protein_coding
ENSG00000174599	-0.354485	0.0129958	0.0417423	TRAM1L1	protein_coding
ENSG00000197555	-0.354102	2.41094e-12	3.75461e-11	SIPA1L1	protein_coding
ENSG00000162222	-0.354037	1.03435e-06	8.4637e-06	TTC9C	protein_coding
ENSG00000165891	-0.353781	6.46354e-09	7.04667e-08	E2F7	protein_coding
ENSG00000150938	-0.353774	5.87137e-10	7.23692e-09	CRIM1	protein_coding
ENSG00000122691	-0.353734	0.0107605	0.0355184	TWIST1	protein_coding
ENSG00000182504	-0.353262	5.08194e-06	3.68565e-05	CEP97	protein_coding
ENSG00000121904	-0.353152	5.06723e-07	4.32421e-06	CSMD2	protein_coding
ENSG00000135679	-0.352912	6.09394e-09	6.67124e-08	MDM2	protein_coding
ENSG00000079335	-0.352748	0.00235902	0.00953345	CDC14A	protein_coding
ENSG00000163349	-0.352421	3.66966e-14	6.89963e-13	HIPK1	protein_coding
ENSG00000009780	-0.351752	0.000105293	0.000589776	FAM76A	protein_coding
ENSG00000148143	-0.350947	7.2837e-11	9.95978e-10	ZNF462	protein_coding
ENSG00000180537	-0.350892	1.60564e-05	0.000106093	RNF182	protein_coding
ENSG00000169213	-0.350866	2.08026e-05	0.000134711	RAB3B	protein_coding
ENSG00000151491	-0.350863	9.87802e-11	1.33397e-09	EPS8	protein_coding
ENSG00000135315	-0.350529	5.23031e-05	0.000314607	CEP162	protein_coding
ENSG00000164609	-0.350387	9.98805e-09	1.06445e-07	SLU7	protein_coding
ENSG00000163932	-0.349956	1.63291e-05	0.000107741	PRKCD	protein_coding
ENSG00000160410	-0.349694	3.06855e-06	2.32193e-05	SHKBP1	protein_coding
ENSG00000132326	-0.349557	6.87279e-05	0.000401242	PER2	protein_coding
ENSG00000100749	-0.349486	3.04926e-05	0.000191625	VRK1	protein_coding
ENSG00000177542	-0.349428	4.32577e-07	3.72584e-06	SLC25A22	protein_coding
ENSG00000154822	-0.349127	5.30437e-05	0.000318521	PLCL2	protein_coding
ENSG00000115363	-0.348865	5.54323e-10	6.85989e-09	EVA1A	protein_coding
ENSG00000102226	-0.348848	1.45695e-09	1.71907e-08	USP11	protein_coding
ENSG00000131171	-0.348825	2.70981e-07	2.40914e-06	SH3BGRL	protein_coding
ENSG00000166435	-0.34852	0.000722639	0.00333073	XRRA1	protein_coding
ENSG00000132357	-0.34834	0.00133403	0.00574777	CARD6	protein_coding
ENSG00000275464	-0.348224	0.0105753	0.0350062	CH507-9B2.5	protein_coding
ENSG00000197885	-0.347604	6.41413e-05	0.000377923	NKIRAS1	protein_coding
ENSG00000171320	-0.347473	3.39223e-07	2.96876e-06	ESCO2	protein_coding
ENSG00000156384	-0.346862	0.000932193	0.00417591	SFR1	protein_coding
ENSG00000076513	-0.346814	4.18074e-10	5.23682e-09	ANKRD13A	protein_coding
ENSG00000077152	-0.346671	1.76537e-09	2.05545e-08	UBE2T	protein_coding
ENSG00000197579	-0.346237	5.25518e-06	3.79345e-05	TOPORS	protein_coding
ENSG00000163535	-0.345734	3.61016e-06	2.7063e-05	SGO2	protein_coding
ENSG00000118058	-0.345528	1.4864e-12	2.36661e-11	KMT2A	protein_coding
ENSG00000138641	-0.345512	2.07121e-08	2.1136e-07	HERC3	protein_coding
ENSG00000140937	-0.345455	1.55684e-10	2.05005e-09	CDH11	protein_coding
ENSG00000135424	-0.345108	0.000493906	0.00238024	ITGA7	protein_coding
ENSG00000196597	-0.345108	0.00490092	0.0180514	ZNF782	protein_coding
ENSG00000096092	-0.344823	2.11365e-06	1.64999e-05	TMEM14A	protein_coding
ENSG00000101310	-0.343873	2.98032e-10	3.80269e-09	SEC23B	protein_coding
ENSG00000153827	-0.343452	1.5802e-19	4.53964e-18	TRIP12	protein_coding
ENSG00000173846	-0.343294	2.04035e-05	0.000132404	PLK3	protein_coding
ENSG00000157036	-0.343235	1.24389e-05	8.38066e-05	EXOG	protein_coding
ENSG00000103021	-0.342726	0.00276213	0.010945	CCDC113	protein_coding
ENSG00000145780	-0.342715	2.91913e-10	3.72718e-09	FEM1C	protein_coding
ENSG00000180773	-0.342625	5.42436e-06	3.90795e-05	SLC36A4	protein_coding
ENSG00000135148	-0.342539	1.2221e-09	1.45309e-08	TRAFD1	protein_coding
ENSG00000094916	-0.342532	2.18558e-12	3.42383e-11	CBX5	protein_coding
ENSG00000155761	-0.342403	8.76859e-05	0.000500703	SPAG17	protein_coding
ENSG00000125352	-0.342346	0.00041676	0.00204089	RNF113A	protein_coding
ENSG00000159459	-0.342267	2.41518e-16	5.48934e-15	UBR1	protein_coding
ENSG00000116062	-0.342152	9.76298e-12	1.44323e-10	MSH6	protein_coding
ENSG00000196757	-0.342065	6.27628e-05	0.000370509	ZNF700	protein_coding
ENSG00000121900	-0.341941	0.0077813	0.0268736	TMEM54	protein_coding
ENSG00000106785	-0.341726	7.48465e-06	5.25916e-05	TRIM14	protein_coding
ENSG00000184743	-0.341407	4.33156e-10	5.41475e-09	ATL3	protein_coding
ENSG00000151743	-0.341338	0.00439721	0.0164517	AMN1	protein_coding
ENSG00000090971	-0.341328	0.000124469	0.000684341	NAT14	protein_coding
ENSG00000101138	-0.341263	5.2794e-09	5.82782e-08	CSTF1	protein_coding
ENSG00000087074	-0.341111	2.11014e-08	2.15094e-07	PPP1R15A	protein_coding
ENSG00000204852	-0.341017	8.55792e-08	8.14037e-07	TCTN1	protein_coding
ENSG00000077514	-0.340972	4.23373e-06	3.12313e-05	POLD3	protein_coding
ENSG00000204264	-0.340836	0.0105837	0.035022	PSMB8	protein_coding
ENSG00000154589	-0.340655	0.00307866	0.0120445	LY96	protein_coding
ENSG00000120549	-0.340541	3.87345e-08	3.82405e-07	KIAA1217	protein_coding
ENSG00000116830	-0.340271	2.14259e-13	3.72207e-12	TTF2	protein_coding
ENSG00000163625	-0.340183	7.86283e-14	1.42618e-12	WDFY3	protein_coding
ENSG00000136811	-0.340103	2.64227e-09	3.00459e-08	ODF2	protein_coding
ENSG00000163840	-0.339969	1.99486e-08	2.04132e-07	DTX3L	protein_coding
ENSG00000165271	-0.339966	4.98945e-07	4.26176e-06	NOL6	protein_coding
ENSG00000150893	-0.339911	9.91174e-07	8.13924e-06	FREM2	protein_coding
ENSG00000143158	-0.33987	8.62238e-07	7.15027e-06	MPC2	protein_coding
ENSG00000116667	-0.339746	4.14218e-07	3.58607e-06	C1orf21	protein_coding
ENSG00000136193	-0.339673	3.23241e-16	7.28415e-15	SCRN1	protein_coding
ENSG00000185621	-0.339436	2.60493e-10	3.33752e-09	LMLN	protein_coding
ENSG00000133138	-0.338715	0.000311881	0.00158085	TBC1D8B	protein_coding
ENSG00000121621	-0.338547	1.01829e-06	8.33966e-06	KIF18A	protein_coding
ENSG00000164252	-0.338096	7.47427e-07	6.24578e-06	AGGF1	protein_coding
ENSG00000071205	-0.338053	3.26211e-05	0.000203962	ARHGAP10	protein_coding
ENSG00000147400	-0.337748	1.98489e-05	0.000129123	CETN2	protein_coding
ENSG00000256223	-0.337557	0.000600062	0.00282991	ZNF10	protein_coding
ENSG00000183580	-0.337313	5.90713e-05	0.000350844	FBXL7	protein_coding
ENSG00000204590	-0.337066	0.000398111	0.00195838	GNL1	protein_coding
ENSG00000174721	-0.336987	0.00429753	0.0161275	FGFBP3	protein_coding
ENSG00000184349	-0.336937	0.00122031	0.00529758	EFNA5	protein_coding
ENSG00000111490	-0.336873	0.00227201	0.0092343	TBC1D30	protein_coding
ENSG00000134072	-0.33687	0.0121535	0.039413	CAMK1	protein_coding
ENSG00000104497	-0.336805	0.00265325	0.0105542	SNX16	protein_coding
ENSG00000204604	-0.336563	3.40849e-06	2.56343e-05	ZNF468	protein_coding
ENSG00000166436	-0.336457	4.34968e-06	3.20101e-05	TRIM66	protein_coding
ENSG00000163738	-0.335939	9.16365e-05	0.00052085	MTHFD2L	protein_coding
ENSG00000147119	-0.335842	0.000152333	0.000824068	CHST7	protein_coding
ENSG00000187535	-0.335562	8.05759e-06	5.61059e-05	IFT140	protein_coding
ENSG00000042088	-0.335221	1.06024e-10	1.4297e-09	TDP1	protein_coding
ENSG00000130254	-0.335125	4.10288e-05	0.000252016	SAFB2	protein_coding
ENSG00000134480	-0.334941	1.19049e-09	1.41916e-08	CCNH	protein_coding
ENSG00000125454	-0.334769	0.000568913	0.00270308	SLC25A19	protein_coding
ENSG00000143942	-0.334548	0.00024046	0.0012493	CHAC2	protein_coding
ENSG00000104518	-0.334514	0.00078137	0.00356765	GSDMD	protein_coding
ENSG00000115525	-0.334432	0.0116688	0.0380677	ST3GAL5	protein_coding
ENSG00000160124	-0.334227	0.00903366	0.030571	CCDC58	protein_coding
ENSG00000122417	-0.333996	9.30124e-07	7.68224e-06	ODF2L	protein_coding
ENSG00000126709	-0.333801	0.00025647	0.00132466	IFI6	protein_coding
ENSG00000124942	-0.333672	2.69761e-12	4.19047e-11	AHNAK	protein_coding
ENSG00000159579	-0.333385	1.93826e-12	3.05449e-11	RSPRY1	protein_coding
ENSG00000154767	-0.333312	1.94843e-06	1.5294e-05	XPC	protein_coding
ENSG00000182903	-0.333183	0.000194527	0.0010321	ZNF721	protein_coding
ENSG00000114383	-0.33304	1.6868e-07	1.54645e-06	TUSC2	protein_coding
ENSG00000091640	-0.33289	4.52577e-06	3.32267e-05	SPAG7	protein_coding
ENSG00000117758	-0.332862	4.76978e-08	4.65677e-07	STX12	protein_coding
ENSG00000123384	-0.332817	0.000714027	0.0032935	LRP1	protein_coding
ENSG00000144827	-0.332662	1.77884e-06	1.40462e-05	ABHD10	protein_coding
ENSG00000092020	-0.332413	2.86045e-05	0.000180804	PPP2R3C	protein_coding
ENSG00000198901	-0.332341	1.96764e-12	3.09551e-11	PRC1	protein_coding
ENSG00000179104	-0.332288	2.7183e-06	2.07558e-05	TMTC2	protein_coding
ENSG00000085185	-0.332236	8.70023e-05	0.00049726	BCORL1	protein_coding
ENSG00000167900	-0.332091	3.24149e-06	2.44779e-05	TK1	protein_coding
ENSG00000166275	-0.331991	0.000630191	0.00295354	BORCS7	protein_coding
ENSG00000198824	-0.331628	4.47909e-07	3.84715e-06	CHAMP1	protein_coding
ENSG00000185222	-0.331576	0.000143655	0.000781463	TCEAL9	protein_coding
ENSG00000114023	-0.331549	4.12216e-06	3.04934e-05	FAM162A	protein_coding
ENSG00000159200	-0.330772	1.28926e-09	1.53e-08	RCAN1	protein_coding
ENSG00000103018	-0.330425	2.31355e-10	2.98279e-09	CYB5B	protein_coding
ENSG00000100888	-0.330409	4.46892e-16	9.8899e-15	CHD8	protein_coding
ENSG00000129595	-0.3302	0.0010303	0.00456891	EPB41L4A	protein_coding
ENSG00000090989	-0.330052	4.88089e-09	5.41051e-08	EXOC1	protein_coding
ENSG00000151461	-0.32993	7.28303e-05	0.000422525	UPF2	protein_coding
ENSG00000196632	-0.329798	0.00456424	0.0169974	WNK3	protein_coding
ENSG00000008283	-0.329473	2.12968e-05	0.000137287	CYB561	protein_coding
ENSG00000162631	-0.329234	0.000489571	0.00236304	NTNG1	protein_coding
ENSG00000196586	-0.329222	3.45317e-08	3.42375e-07	MYO6	protein_coding
ENSG00000182621	-0.329141	4.75779e-06	3.47308e-05	PLCB1	protein_coding
ENSG00000164442	-0.328467	1.12339e-05	7.63834e-05	CITED2	protein_coding
ENSG00000106351	-0.328318	0.000458163	0.00222421	AGFG2	protein_coding
ENSG00000116497	-0.328046	4.69561e-09	5.21762e-08	S100PBP	protein_coding
ENSG00000136866	-0.328035	0.00525346	0.0191591	ZFP37	protein_coding
ENSG00000165029	-0.328016	2.4105e-05	0.000153781	ABCA1	protein_coding
ENSG00000137040	-0.327689	5.95189e-10	7.33128e-09	RANBP6	protein_coding
ENSG00000117133	-0.327645	9.39491e-06	6.48564e-05	RPF1	protein_coding
ENSG00000164066	-0.327466	0.000445967	0.00216956	INTU	protein_coding
ENSG00000196812	-0.327018	0.00147731	0.00630386	ZSCAN16	protein_coding
ENSG00000135749	-0.326869	4.33024e-07	3.72796e-06	PCNX2	protein_coding
ENSG00000109220	-0.325396	0.00169921	0.00712373	CHIC2	protein_coding
ENSG00000074266	-0.325337	8.40655e-06	5.836e-05	EED	protein_coding
ENSG00000111860	-0.325142	5.04804e-06	3.66392e-05	CEP85L	protein_coding
ENSG00000164209	-0.324813	1.47198e-10	1.94801e-09	SLC25A46	protein_coding
ENSG00000188312	-0.324322	0.000191595	0.00101801	CENPP	protein_coding
ENSG00000120370	-0.324298	1.60711e-06	1.27612e-05	GORAB	protein_coding
ENSG00000170949	-0.323593	6.42817e-06	4.5601e-05	ZNF160	protein_coding
ENSG00000115977	-0.323534	7.72765e-09	8.35589e-08	AAK1	protein_coding
ENSG00000073331	-0.32329	0.000151831	0.000821831	ALPK1	protein_coding
ENSG00000197557	-0.323149	0.000116486	0.000643507	TTC30A	protein_coding
ENSG00000139354	-0.32311	3.38573e-08	3.36049e-07	GAS2L3	protein_coding
ENSG00000124120	-0.323109	6.0596e-09	6.63758e-08	TTPAL	protein_coding
ENSG00000123146	-0.322505	9.54597e-08	9.03839e-07	ADGRE5	protein_coding
ENSG00000184635	-0.322457	0.00571643	0.0206079	ZNF93	protein_coding
ENSG00000080608	-0.322069	2.21863e-06	1.72611e-05	PUM3	protein_coding
ENSG00000174371	-0.321857	1.90768e-05	0.000124406	EXO1	protein_coding
ENSG00000158882	-0.321699	6.59639e-05	0.000387059	TOMM40L	protein_coding
ENSG00000143228	-0.321463	0.000110529	0.000615191	NUF2	protein_coding
ENSG00000089818	-0.321251	1.35655e-08	1.42116e-07	NECAP1	protein_coding
ENSG00000108106	-0.321076	0.000117114	0.000646593	UBE2S	protein_coding
ENSG00000157168	-0.320904	8.99376e-06	6.22265e-05	NRG1	protein_coding
ENSG00000117614	-0.320664	2.89912e-05	0.000182997	SYF2	protein_coding
ENSG00000130962	-0.320637	2.524e-05	0.000160635	PRRG1	protein_coding
ENSG00000140464	-0.320567	9.86326e-09	1.05176e-07	PML	protein_coding
ENSG00000185432	-0.320495	0.000153025	0.000827328	METTL7A	protein_coding
ENSG00000109466	-0.32034	7.7787e-06	5.44097e-05	KLHL2	protein_coding
ENSG00000130303	-0.320051	2.77118e-07	2.46134e-06	BST2	protein_coding
ENSG00000165704	-0.320041	2.09684e-08	2.13857e-07	HPRT1	protein_coding
ENSG00000143409	-0.320002	0.000435134	0.00212132	FAM63A	protein_coding
ENSG00000164610	-0.31994	0.00255625	0.0102101	RP9	protein_coding
ENSG00000143614	-0.31947	0.0155817	0.0486298	GATAD2B	protein_coding
ENSG00000198945	-0.319308	1.52501e-06	1.21561e-05	L3MBTL3	protein_coding
ENSG00000165416	-0.319268	1.46651e-08	1.52942e-07	SUGT1	protein_coding
ENSG00000181619	-0.319229	0.00424858	0.0159827	GPR135	protein_coding
ENSG00000186448	-0.318112	3.43678e-06	2.58261e-05	ZNF197	protein_coding
ENSG00000139154	-0.317914	1.59322e-06	1.26616e-05	AEBP2	protein_coding
ENSG00000187720	-0.317559	8.51508e-05	0.000487732	THSD4	protein_coding
ENSG00000198692	-0.317189	0.000347766	0.00173987	EIF1AY	protein_coding
ENSG00000162144	-0.317186	0.00246281	0.00989884	CYB561A3	protein_coding
ENSG00000214413	-0.317038	5.23486e-06	3.78173e-05	BBIP1	protein_coding
ENSG00000176148	-0.316898	2.12713e-05	0.00013717	TCP11L1	protein_coding
ENSG00000176532	-0.316701	0.00350712	0.0135037	PRR15	protein_coding
ENSG00000204519	-0.316235	8.32722e-06	5.78527e-05	ZNF551	protein_coding
ENSG00000143479	-0.315809	0.000564983	0.00268777	DYRK3	protein_coding
ENSG00000168528	-0.315724	0.00447509	0.0167125	SERINC2	protein_coding
ENSG00000134318	-0.315242	2.75115e-06	2.09783e-05	ROCK2	protein_coding
ENSG00000163874	-0.314708	0.000112795	0.000626299	ZC3H12A	protein_coding
ENSG00000103415	-0.314656	0.00668603	0.0236381	HMOX2	protein_coding
ENSG00000099940	-0.314366	9.23711e-05	0.000524864	SNAP29	protein_coding
ENSG00000151276	-0.314304	4.02749e-05	0.00024755	MAGI1	protein_coding
ENSG00000087586	-0.313881	6.22233e-10	7.6593e-09	AURKA	protein_coding
ENSG00000127124	-0.313654	1.79368e-07	1.63795e-06	HIVEP3	protein_coding
ENSG00000186871	-0.313377	2.2815e-05	0.000146157	ERCC6L	protein_coding
ENSG00000165474	-0.313299	6.21473e-06	4.42056e-05	GJB2	protein_coding
ENSG00000041802	-0.313068	7.89787e-12	1.17648e-10	LSG1	protein_coding
ENSG00000115963	-0.312938	5.07251e-10	6.29419e-09	RND3	protein_coding
ENSG00000198346	-0.312921	0.0140673	0.0446797	ZNF813	protein_coding
ENSG00000132906	-0.312846	0.00081244	0.00369583	CASP9	protein_coding
ENSG00000159479	-0.312549	1.65475e-08	1.71319e-07	MED8	protein_coding
ENSG00000159873	-0.312517	6.89266e-07	5.7859e-06	CCDC117	protein_coding
ENSG00000175595	-0.312444	1.00925e-06	8.2803e-06	ERCC4	protein_coding
ENSG00000106066	-0.312315	1.73853e-09	2.02803e-08	CPVL	protein_coding
ENSG00000196418	-0.312157	0.00419153	0.0157842	ZNF124	protein_coding
ENSG00000175602	-0.31211	0.000125515	0.000689476	CCDC85B	protein_coding
ENSG00000142459	-0.311801	0.005054	0.0185267	EVI5L	protein_coding
ENSG00000163820	-0.311651	2.94731e-08	2.95066e-07	FYCO1	protein_coding
ENSG00000101974	-0.311538	1.67633e-07	1.53762e-06	ATP11C	protein_coding
ENSG00000003402	-0.311512	7.46083e-06	5.24441e-05	CFLAR	protein_coding
ENSG00000115457	-0.311235	8.84325e-12	1.31413e-10	IGFBP2	protein_coding
ENSG00000189190	-0.311092	0.000839815	0.00381099	ZNF600	protein_coding
ENSG00000198964	-0.311049	1.74094e-05	0.000114379	SGMS1	protein_coding
ENSG00000101350	-0.311047	5.63592e-13	9.44476e-12	KIF3B	protein_coding
ENSG00000189369	-0.310845	0.000693729	0.00321108	GSPT2	protein_coding
ENSG00000092978	-0.310496	2.16973e-05	0.000139576	GPATCH2	protein_coding
ENSG00000158411	-0.310461	3.92107e-05	0.000241732	MITD1	protein_coding
ENSG00000135968	-0.310068	0.00072373	0.00333493	GCC2	protein_coding
ENSG00000198863	-0.309811	4.16245e-07	3.60194e-06	RUNDC1	protein_coding
ENSG00000138182	-0.309798	0.000256078	0.00132301	KIF20B	protein_coding
ENSG00000164251	-0.309735	9.25322e-05	0.000525457	F2RL1	protein_coding
ENSG00000163156	-0.309688	1.86954e-05	0.000122307	SCNM1	protein_coding
ENSG00000181004	-0.309643	0.00890616	0.0302059	BBS12	protein_coding
ENSG00000147010	-0.309301	3.6186e-07	3.15494e-06	SH3KBP1	protein_coding
ENSG00000145723	-0.309257	0.00428573	0.016093	GIN1	protein_coding
ENSG00000092820	-0.30911	2.20034e-11	3.17539e-10	EZR	protein_coding
ENSG00000106804	-0.308398	0.00265839	0.0105724	C5	protein_coding
ENSG00000258947	-0.308276	0.00473234	0.0175106	TUBB3	protein_coding
ENSG00000177606	-0.308139	2.80154e-11	3.98396e-10	JUN	protein_coding
ENSG00000136238	-0.30774	1.14252e-12	1.84287e-11	RAC1	protein_coding
ENSG00000067992	-0.30746	0.000216355	0.00113845	PDK3	protein_coding
ENSG00000171160	-0.307228	0.00795112	0.0273936	MORN4	protein_coding
ENSG00000100124	-0.307182	4.48038e-05	0.00027375	ANKRD54	protein_coding
ENSG00000110108	-0.307018	3.65829e-05	0.000226437	TMEM109	protein_coding
ENSG00000156313	-0.306993	3.72121e-05	0.000230255	RPGR	protein_coding
ENSG00000156603	-0.306857	0.00279406	0.0110549	MED19	protein_coding
ENSG00000125945	-0.306719	5.133e-07	4.37226e-06	ZNF436	protein_coding
ENSG00000138709	-0.306218	2.85428e-05	0.000180475	LARP1B	protein_coding
ENSG00000136205	-0.30577	2.43162e-12	3.78363e-11	TNS3	protein_coding
ENSG00000136143	-0.305722	6.89337e-08	6.6355e-07	SUCLA2	protein_coding
ENSG00000072778	-0.305658	5.91179e-12	8.88498e-11	ACADVL	protein_coding
ENSG00000112584	-0.305602	0.0110798	0.0364214	FAM120B	protein_coding
ENSG00000140650	-0.305433	8.18404e-05	0.000470372	PMM2	protein_coding
ENSG00000152503	-0.304821	0.00110337	0.00484533	TRIM36	protein_coding
ENSG00000096060	-0.304762	0.000257997	0.00133144	FKBP5	protein_coding
ENSG00000175550	-0.304623	0.000713054	0.00328983	DRAP1	protein_coding
ENSG00000142227	-0.304554	7.4066e-08	7.11103e-07	EMP3	protein_coding
ENSG00000129521	-0.304389	7.60543e-06	5.33794e-05	EGLN3	protein_coding
ENSG00000128713	-0.303591	0.00410033	0.0154785	HOXD11	protein_coding
ENSG00000168301	-0.303342	0.00195463	0.00808104	KCTD6	protein_coding
ENSG00000100554	-0.303328	9.55135e-08	9.03885e-07	ATP6V1D	protein_coding
ENSG00000149798	-0.303241	0.00701631	0.0246223	CDC42EP2	protein_coding
ENSG00000116337	-0.302989	5.10966e-07	4.35439e-06	AMPD2	protein_coding
ENSG00000134769	-0.302758	1.91213e-05	0.000124652	DTNA	protein_coding
ENSG00000113742	-0.302662	7.07254e-05	0.000411346	CPEB4	protein_coding
ENSG00000173064	-0.302601	2.21918e-11	3.19509e-10	HECTD4	protein_coding
ENSG00000153823	-0.302429	0.000511294	0.00245764	PID1	protein_coding
ENSG00000110172	-0.302379	0.000888691	0.00400821	CHORDC1	protein_coding
ENSG00000150990	-0.30196	1.4177e-06	1.13495e-05	DHX37	protein_coding
ENSG00000070882	-0.301867	2.51819e-10	3.23535e-09	OSBPL3	protein_coding
ENSG00000169554	-0.301834	8.05196e-07	6.70429e-06	ZEB2	protein_coding
ENSG00000148908	-0.301759	0.0134787	0.0430765	RGS10	protein_coding
ENSG00000069399	-0.301709	0.00213736	0.0087408	BCL3	protein_coding
ENSG00000196981	-0.301615	0.00206804	0.00849486	WDR5B	protein_coding
ENSG00000197467	-0.301564	0.00868425	0.0295236	COL13A1	protein_coding
ENSG00000013288	-0.301462	1.02634e-07	9.66818e-07	MAN2B2	protein_coding
ENSG00000006712	-0.30146	7.67339e-05	0.000443642	PAF1	protein_coding
ENSG00000089195	-0.301303	6.75536e-06	4.77938e-05	TRMT6	protein_coding
ENSG00000101844	-0.301049	7.47892e-05	0.00043321	ATG4A	protein_coding
ENSG00000196584	-0.300885	1.76697e-05	0.000116048	XRCC2	protein_coding
ENSG00000175054	-0.300122	2.92702e-09	3.30806e-08	ATR	protein_coding
ENSG00000151500	-0.300118	6.59096e-05	0.000386864	THYN1	protein_coding
ENSG00000102359	-0.299122	6.9183e-05	0.000403517	SRPX2	protein_coding
ENSG00000186318	-0.298795	8.91234e-09	9.55314e-08	BACE1	protein_coding
ENSG00000176171	-0.298672	1.36874e-07	1.26996e-06	BNIP3	protein_coding
ENSG00000107862	-0.298537	1.78112e-12	2.81645e-11	GBF1	protein_coding
ENSG00000185480	-0.298355	2.14058e-05	0.000137845	PARPBP	protein_coding
ENSG00000124201	-0.298282	1.75834e-09	2.04984e-08	ZNFX1	protein_coding
ENSG00000133169	-0.298008	0.000238726	0.00124128	BEX1	protein_coding
ENSG00000005469	-0.297806	4.9973e-05	0.000301845	CROT	protein_coding
ENSG00000198042	-0.297708	2.1946e-05	0.000141078	MAK16	protein_coding
ENSG00000163659	-0.297697	3.03634e-06	2.29944e-05	TIPARP	protein_coding
ENSG00000235106	-0.297551	0.00011581	0.000640731	LINC00094	protein_coding
ENSG00000079277	-0.297447	6.27543e-09	6.86181e-08	MKNK1	protein_coding
ENSG00000173757	-0.296963	9.70803e-07	7.98614e-06	STAT5B	protein_coding
ENSG00000164221	-0.296859	0.00212448	0.00869771	CCDC112	protein_coding
ENSG00000135045	-0.296814	3.30454e-05	0.000206336	C9orf40	protein_coding
ENSG00000125285	-0.296676	0.000225993	0.00118077	SOX21	protein_coding
ENSG00000167306	-0.296621	0.000829489	0.00376783	MYO5B	protein_coding
ENSG00000116095	-0.29656	3.2908e-05	0.000205547	PLEKHA3	protein_coding
ENSG00000027001	-0.296466	1.17983e-05	7.99272e-05	MIPEP	protein_coding
ENSG00000119685	-0.296285	0.000109597	0.000610738	TTLL5	protein_coding
ENSG00000145331	-0.296159	0.000592334	0.00279703	TRMT10A	protein_coding
ENSG00000188315	-0.295926	0.00334292	0.0129388	C3orf62	protein_coding
ENSG00000141428	-0.295847	0.00891135	0.0302179	C18orf21	protein_coding
ENSG00000166833	-0.295655	3.55461e-07	3.10207e-06	NAV2	protein_coding
ENSG00000183647	-0.295571	0.000351669	0.00175722	ZNF530	protein_coding
ENSG00000112246	-0.295554	0.000767228	0.00351175	SIM1	protein_coding
ENSG00000142871	-0.294868	5.16139e-09	5.70776e-08	CYR61	protein_coding
ENSG00000198517	-0.294866	2.36443e-06	1.83184e-05	MAFK	protein_coding
ENSG00000113312	-0.294479	2.2323e-06	1.73529e-05	TTC1	protein_coding
ENSG00000203879	-0.294303	1.63766e-09	1.91762e-08	GDI1	protein_coding
ENSG00000154027	-0.294262	0.00476518	0.017611	AK5	protein_coding
ENSG00000131941	-0.294115	7.85387e-06	5.4894e-05	RHPN2	protein_coding
ENSG00000166025	-0.293877	2.7685e-07	2.46014e-06	AMOTL1	protein_coding
ENSG00000142627	-0.293655	3.76377e-05	0.000232778	EPHA2	protein_coding
ENSG00000160785	-0.29361	8.13251e-11	1.10551e-09	SLC25A44	protein_coding
ENSG00000137414	-0.293467	0.000486456	0.0023511	FAM8A1	protein_coding
ENSG00000029534	-0.293224	6.0269e-05	0.000357154	ANK1	protein_coding
ENSG00000165512	-0.293083	5.64707e-07	4.78903e-06	ZNF22	protein_coding
ENSG00000183624	-0.293073	8.04509e-06	5.60611e-05	HMCES	protein_coding
ENSG00000196776	-0.292888	2.48394e-08	2.50692e-07	CD47	protein_coding
ENSG00000177990	-0.292879	0.000514976	0.00247213	DPY19L2	protein_coding
ENSG00000138686	-0.292705	1.43885e-05	9.59634e-05	BBS7	protein_coding
ENSG00000107560	-0.292634	0.000601061	0.0028339	RAB11FIP2	protein_coding
ENSG00000132952	-0.292454	8.48818e-05	0.000486342	USPL1	protein_coding
ENSG00000111674	-0.292004	5.54489e-07	4.70877e-06	ENO2	protein_coding
ENSG00000164105	-0.291974	0.000977478	0.00435662	SAP30	protein_coding
ENSG00000102743	-0.291935	0.000608269	0.00286205	SLC25A15	protein_coding
ENSG00000102230	-0.291487	3.37103e-05	0.000210133	PCYT1B	protein_coding
ENSG00000163781	-0.291394	3.897e-08	3.84319e-07	TOPBP1	protein_coding
ENSG00000090470	-0.29095	1.46595e-05	9.76297e-05	PDCD7	protein_coding
ENSG00000104331	-0.290771	2.23423e-10	2.88253e-09	IMPAD1	protein_coding
ENSG00000092853	-0.290457	0.000272858	0.0014011	CLSPN	protein_coding
ENSG00000183530	-0.290308	2.13359e-08	2.17126e-07	PRR14L	protein_coding
ENSG00000021574	-0.289823	8.83934e-05	0.000504276	SPAST	protein_coding
ENSG00000088280	-0.289603	0.000133378	0.000729202	ASAP3	protein_coding
ENSG00000198874	-0.289547	0.000147564	0.000800532	TYW1	protein_coding
ENSG00000145439	-0.289464	0.000147667	0.0008007	CBR4	protein_coding
ENSG00000143367	-0.289449	1.03809e-07	9.76534e-07	TUFT1	protein_coding
ENSG00000167840	-0.289345	7.40195e-05	0.000429021	ZNF232	protein_coding
ENSG00000121417	-0.288958	0.000213805	0.00112696	ZNF211	protein_coding
ENSG00000163635	-0.288681	1.17443e-05	7.96043e-05	ATXN7	protein_coding
ENSG00000085433	-0.288622	5.22985e-06	3.77959e-05	WDR47	protein_coding
ENSG00000164011	-0.288259	0.00182286	0.00760081	ZNF691	protein_coding
ENSG00000160336	-0.288243	0.000252694	0.00130662	ZNF761	protein_coding
ENSG00000129028	-0.288099	0.0025073	0.0100471	THAP10	protein_coding
ENSG00000163125	-0.288051	8.26059e-07	6.85948e-06	RPRD2	protein_coding
ENSG00000125482	-0.287738	1.9902e-05	0.000129377	TTF1	protein_coding
ENSG00000155096	-0.287573	7.19963e-13	1.18717e-11	AZIN1	protein_coding
ENSG00000130544	-0.287507	0.00202054	0.0083219	ZNF557	protein_coding
ENSG00000140006	-0.287343	0.000268759	0.00138158	WDR89	protein_coding
ENSG00000125037	-0.287207	1.54955e-08	1.61148e-07	EMC3	protein_coding
ENSG00000172795	-0.287187	1.83393e-05	0.000120147	DCP2	protein_coding
ENSG00000112379	-0.287152	1.90135e-06	1.49498e-05	ARFGEF3	protein_coding
ENSG00000116679	-0.286358	5.21567e-09	5.76091e-08	IVNS1ABP	protein_coding
ENSG00000164574	-0.286214	1.08296e-06	8.82251e-06	GALNT10	protein_coding
ENSG00000113558	-0.286144	4.25349e-08	4.17917e-07	SKP1	protein_coding
ENSG00000150347	-0.286116	1.02603e-07	9.66818e-07	ARID5B	protein_coding
ENSG00000118432	-0.285962	0.000589746	0.00278695	CNR1	protein_coding
ENSG00000182405	-0.285836	0.00106572	0.00470122	PGBD4	protein_coding
ENSG00000183878	-0.285796	0.00011618	0.000642395	UTY	protein_coding
ENSG00000082258	-0.285532	8.14188e-06	5.66502e-05	CCNT2	protein_coding
ENSG00000066629	-0.285102	4.50049e-08	4.40781e-07	EML1	protein_coding
ENSG00000182150	-0.285036	1.31473e-05	8.83537e-05	ERCC6L2	protein_coding
ENSG00000173801	-0.28456	8.92408e-05	0.00050864	JUP	protein_coding
ENSG00000253276	-0.284522	0.00397221	0.0150687	CCDC71L	protein_coding
ENSG00000150630	-0.28427	0.00492184	0.018114	VEGFC	protein_coding
ENSG00000110852	-0.284256	9.24397e-05	0.000525093	CLEC2B	protein_coding
ENSG00000143164	-0.28389	4.49992e-05	0.000274763	DCAF6	protein_coding
ENSG00000141682	-0.283833	7.32701e-07	6.12549e-06	PMAIP1	protein_coding
ENSG00000058272	-0.283544	1.8839e-06	1.48252e-05	PPP1R12A	protein_coding
ENSG00000089057	-0.283531	1.21379e-05	8.19873e-05	SLC23A2	protein_coding
ENSG00000083817	-0.283475	0.00735535	0.0256177	ZNF416	protein_coding
ENSG00000151065	-0.28323	0.00555465	0.0201345	DCP1B	protein_coding
ENSG00000129625	-0.283226	1.52422e-11	2.22394e-10	REEP5	protein_coding
ENSG00000136982	-0.283206	2.07034e-05	0.000134115	DSCC1	protein_coding
ENSG00000143811	-0.283196	3.5777e-05	0.000222043	PYCR2	protein_coding
ENSG00000178105	-0.283116	0.000322861	0.00162981	DDX10	protein_coding
ENSG00000127419	-0.283096	0.00495316	0.0182039	TMEM175	protein_coding
ENSG00000118515	-0.282749	2.38029e-06	1.84258e-05	SGK1	protein_coding
ENSG00000124541	-0.282602	1.70527e-08	1.76252e-07	RRP36	protein_coding
ENSG00000179335	-0.282179	1.58822e-07	1.46115e-06	CLK3	protein_coding
ENSG00000101367	-0.282124	2.83811e-11	4.03287e-10	MAPRE1	protein_coding
ENSG00000131747	-0.281952	2.03946e-09	2.35238e-08	TOP2A	protein_coding
ENSG00000177383	-0.281946	5.33812e-08	5.18614e-07	MAGEF1	protein_coding
ENSG00000134996	-0.281774	0.00075415	0.00345788	OSTF1	protein_coding
ENSG00000105137	-0.281704	0.000109292	0.000609406	SYDE1	protein_coding
ENSG00000068305	-0.281689	2.9211e-06	2.21762e-05	MEF2A	protein_coding
ENSG00000103351	-0.281618	0.000924278	0.00414547	CLUAP1	protein_coding
ENSG00000187123	-0.281085	8.67143e-06	6.01312e-05	LYPD6	protein_coding
ENSG00000114480	-0.280837	1.00585e-09	1.20996e-08	GBE1	protein_coding
ENSG00000115232	-0.280532	3.06511e-06	2.32028e-05	ITGA4	protein_coding
ENSG00000198796	-0.280513	2.63592e-06	2.02185e-05	ALPK2	protein_coding
ENSG00000167384	-0.280324	0.00035357	0.00176556	ZNF180	protein_coding
ENSG00000196792	-0.280282	1.39917e-06	1.12109e-05	STRN3	protein_coding
ENSG00000034053	-0.280135	0.015251	0.0477911	APBA2	protein_coding
ENSG00000184939	-0.28009	8.12955e-06	5.65857e-05	ZFP90	protein_coding
ENSG00000169139	-0.279979	0.000145381	0.000789925	UBE2V2	protein_coding
ENSG00000137770	-0.279866	1.23446e-06	9.97757e-06	CTDSPL2	protein_coding
ENSG00000112249	-0.279789	1.39004e-07	1.28778e-06	ASCC3	protein_coding
ENSG00000125726	-0.27967	1.16329e-06	9.43122e-06	CD70	protein_coding
ENSG00000171469	-0.279287	1.3249e-07	1.233e-06	ZNF561	protein_coding
ENSG00000113240	-0.27926	0.000868118	0.00392499	CLK4	protein_coding
ENSG00000109255	-0.279081	0.0139654	0.0443941	NMU	protein_coding
ENSG00000138642	-0.278958	0.00419144	0.0157842	HERC6	protein_coding
ENSG00000188153	-0.278934	2.96994e-05	0.000187149	COL4A5	protein_coding
ENSG00000146410	-0.278893	0.000456208	0.00221647	MTFR2	protein_coding
ENSG00000135414	-0.278803	6.47569e-06	4.59206e-05	GDF11	protein_coding
ENSG00000174233	-0.278168	0.000737825	0.00339312	ADCY6	protein_coding
ENSG00000258289	-0.277818	2.97117e-05	0.000187162	CHURC1	protein_coding
ENSG00000188997	-0.277723	0.00794222	0.0273681	KCTD21	protein_coding
ENSG00000141756	-0.277504	9.83108e-07	8.07659e-06	FKBP10	protein_coding
ENSG00000112414	-0.277483	0.000176119	0.00094227	ADGRG6	protein_coding
ENSG00000101109	-0.277162	2.2311e-09	2.55973e-08	STK4	protein_coding
ENSG00000134153	-0.277119	1.15031e-09	1.37391e-08	EMC7	protein_coding
ENSG00000169762	-0.277068	2.09595e-05	0.000135443	TAPT1	protein_coding
ENSG00000178694	-0.276928	0.00132889	0.0057271	NSUN3	protein_coding
ENSG00000135931	-0.276852	7.97801e-05	0.00045996	ARMC9	protein_coding
ENSG00000173559	-0.27667	2.13284e-05	0.000137442	NABP1	protein_coding
ENSG00000183340	-0.276352	0.00390491	0.0148438	JRKL	protein_coding
ENSG00000148082	-0.276263	0.00617042	0.0220315	SHC3	protein_coding
ENSG00000174628	-0.276235	0.0124434	0.0401983	IQCK	protein_coding
ENSG00000155252	-0.275789	0.000145286	0.000789638	PI4K2A	protein_coding
ENSG00000118096	-0.275455	0.00269259	0.0106923	IFT46	protein_coding
ENSG00000165359	-0.275244	0.00117113	0.00510897	INTS6L	protein_coding
ENSG00000171823	-0.274699	0.00360592	0.0138352	FBXL14	protein_coding
ENSG00000164054	-0.274574	1.80511e-08	1.85535e-07	SHISA5	protein_coding
ENSG00000168806	-0.274123	2.58643e-05	0.000164325	LCMT2	protein_coding
ENSG00000108587	-0.274043	1.0713e-06	8.73907e-06	GOSR1	protein_coding
ENSG00000118762	-0.274035	5.95326e-08	5.75752e-07	PKD2	protein_coding
ENSG00000189159	-0.273964	1.44525e-10	1.91674e-09	HN1	protein_coding
ENSG00000163214	-0.273795	4.31258e-07	3.71794e-06	DHX57	protein_coding
ENSG00000120802	-0.273795	1.8934e-06	1.48936e-05	TMPO	protein_coding
ENSG00000113575	-0.273582	9.75004e-12	1.44308e-10	PPP2CA	protein_coding
ENSG00000178401	-0.273556	0.000150069	0.00081301	DNAJC22	protein_coding
ENSG00000225921	-0.27321	8.87453e-05	0.000506127	NOL7	protein_coding
ENSG00000123374	-0.272922	1.92659e-07	1.75326e-06	CDK2	protein_coding
ENSG00000163933	-0.272832	1.58877e-05	0.000105053	RFT1	protein_coding
ENSG00000172500	-0.27277	4.55934e-05	0.000277932	FIBP	protein_coding
ENSG00000171793	-0.272653	5.75035e-07	4.87344e-06	CTPS1	protein_coding
ENSG00000167766	-0.272637	1.51756e-05	0.00010074	ZNF83	protein_coding
ENSG00000083857	-0.27261	3.48701e-11	4.92843e-10	FAT1	protein_coding
ENSG00000121274	-0.272586	4.83758e-05	0.000293346	PAPD5	protein_coding
ENSG00000123444	-0.272557	2.29291e-05	0.000146786	KBTBD4	protein_coding
ENSG00000164611	-0.272498	4.64563e-06	3.40526e-05	PTTG1	protein_coding
ENSG00000197930	-0.272453	0.000732124	0.00337025	ERO1A	protein_coding
ENSG00000182957	-0.272424	2.8893e-05	0.000182503	SPATA13	protein_coding
ENSG00000123415	-0.272105	0.000248118	0.00128512	SMUG1	protein_coding
ENSG00000172890	-0.272038	5.26614e-05	0.000316533	NADSYN1	protein_coding
ENSG00000170264	-0.272023	0.00157151	0.00665778	FAM161A	protein_coding
ENSG00000172375	-0.272005	0.00154215	0.00654838	C2CD2L	protein_coding
ENSG00000131876	-0.271993	3.38898e-07	2.96732e-06	SNRPA1	protein_coding
ENSG00000126524	-0.271225	0.000286913	0.00146797	SBDS	protein_coding
ENSG00000054654	-0.271217	3.09554e-05	0.000194335	SYNE2	protein_coding
ENSG00000164953	-0.271017	0.000224278	0.0011738	TMEM67	protein_coding
ENSG00000170485	-0.270989	0.00486617	0.0179376	NPAS2	protein_coding
ENSG00000147439	-0.270791	0.000223164	0.00116896	BIN3	protein_coding
ENSG00000118961	-0.270441	2.89812e-05	0.000182997	LDAH	protein_coding
ENSG00000132436	-0.270322	1.50564e-05	0.000100021	FIGNL1	protein_coding
ENSG00000169607	-0.27031	0.000320913	0.00162042	CKAP2L	protein_coding
ENSG00000121680	-0.270161	0.00294307	0.0115703	PEX16	protein_coding
ENSG00000128708	-0.270153	7.68427e-07	6.41111e-06	HAT1	protein_coding
ENSG00000173418	-0.269927	3.47364e-05	0.000216165	NAA20	protein_coding
ENSG00000134504	-0.269673	0.00302841	0.011878	KCTD1	protein_coding
ENSG00000061918	-0.26966	0.00711127	0.0248989	GUCY1B3	protein_coding
ENSG00000185298	-0.269639	2.09414e-06	1.63613e-05	CCDC137	protein_coding
ENSG00000168439	-0.269353	2.21409e-05	0.000142281	STIP1	protein_coding
ENSG00000101191	-0.269129	2.99417e-09	3.38188e-08	DIDO1	protein_coding
ENSG00000163637	-0.269065	0.000122391	0.000673317	PRICKLE2	protein_coding
ENSG00000170962	-0.268966	6.90809e-06	4.87439e-05	PDGFD	protein_coding
ENSG00000173145	-0.268773	7.14882e-07	5.98192e-06	NOC3L	protein_coding
ENSG00000173744	-0.268389	1.09141e-07	1.02239e-06	AGFG1	protein_coding
ENSG00000176623	-0.268296	1.04586e-06	8.55035e-06	RMDN1	protein_coding
ENSG00000122591	-0.268255	1.31318e-07	1.22332e-06	FAM126A	protein_coding
ENSG00000137764	-0.268189	0.000599066	0.00282665	MAP2K5	protein_coding
ENSG00000069424	-0.267478	6.80188e-05	0.000397478	KCNAB2	protein_coding
ENSG00000067221	-0.2674	0.00563895	0.0203762	STOML1	protein_coding
ENSG00000167380	-0.267221	2.04358e-05	0.000132521	ZNF226	protein_coding
ENSG00000148773	-0.267184	3.30839e-05	0.000206506	MKI67	protein_coding
ENSG00000164096	-0.267169	0.000360623	0.00179641	C4orf3	protein_coding
ENSG00000131263	-0.267109	2.13925e-08	2.17582e-07	RLIM	protein_coding
ENSG00000164117	-0.267102	0.0110386	0.0363324	FBXO8	protein_coding
ENSG00000135750	-0.267067	0.000310087	0.00157262	KCNK1	protein_coding
ENSG00000021355	-0.266922	0.00338199	0.0130681	SERPINB1	protein_coding
ENSG00000166165	-0.266695	3.23127e-05	0.000202239	CKB	protein_coding
ENSG00000146938	-0.266617	6.4191e-06	4.55542e-05	NLGN4X	protein_coding
ENSG00000175376	-0.266551	0.000360222	0.00179512	EIF1AD	protein_coding
ENSG00000122779	-0.266532	3.39694e-06	2.55579e-05	TRIM24	protein_coding
ENSG00000132275	-0.265943	0.00121807	0.00529001	RRP8	protein_coding
ENSG00000124659	-0.265787	0.000543404	0.00259513	TBCC	protein_coding
ENSG00000171843	-0.265736	0.000315484	0.00159824	MLLT3	protein_coding
ENSG00000140386	-0.265518	0.000456494	0.00221727	SCAPER	protein_coding
ENSG00000198538	-0.265089	0.00569218	0.0205293	ZNF28	protein_coding
ENSG00000140259	-0.265046	3.85159e-06	2.86753e-05	MFAP1	protein_coding
ENSG00000146676	-0.264957	3.08063e-05	0.00019353	PURB	protein_coding
ENSG00000182752	-0.264912	0.000378183	0.00187581	PAPPA	protein_coding
ENSG00000117143	-0.26394	2.99223e-07	2.64244e-06	UAP1	protein_coding
ENSG00000148606	-0.263822	1.31437e-07	1.22381e-06	POLR3A	protein_coding
ENSG00000196715	-0.26378	8.17822e-07	6.80023e-06	VKORC1L1	protein_coding
ENSG00000138160	-0.263759	0.000215376	0.00113426	KIF11	protein_coding
ENSG00000120137	-0.26375	1.67853e-06	1.32939e-05	PANK3	protein_coding
ENSG00000008405	-0.263749	8.20244e-05	0.000471284	CRY1	protein_coding
ENSG00000175467	-0.263623	9.27283e-05	0.000526409	SART1	protein_coding
ENSG00000132467	-0.263621	0.00013311	0.000727951	UTP3	protein_coding
ENSG00000113460	-0.263612	0.00035171	0.00175722	BRIX1	protein_coding
ENSG00000033178	-0.263232	2.30175e-07	2.07014e-06	UBA6	protein_coding
ENSG00000094975	-0.263088	1.32652e-06	1.06797e-05	SUCO	protein_coding
ENSG00000170633	-0.262879	3.44249e-07	3.00991e-06	RNF34	protein_coding
ENSG00000109775	-0.262655	0.00124807	0.00540635	UFSP2	protein_coding
ENSG00000115685	-0.262545	4.7901e-05	0.000290753	PPP1R7	protein_coding
ENSG00000149313	-0.262456	9.49717e-07	7.82619e-06	AASDHPPT	protein_coding
ENSG00000087494	-0.262387	0.0016503	0.00694386	PTHLH	protein_coding
ENSG00000146757	-0.261899	0.00491128	0.0180859	ZNF92	protein_coding
ENSG00000172775	-0.261711	2.1555e-05	0.000138758	FAM192A	protein_coding
ENSG00000173230	-0.261609	5.94551e-06	4.24867e-05	GOLGB1	protein_coding
ENSG00000072062	-0.261246	3.02006e-06	2.28805e-05	PRKACA	protein_coding
ENSG00000145623	-0.261064	1.08617e-07	1.018e-06	OSMR	protein_coding
ENSG00000152495	-0.260929	8.82888e-05	0.000503834	CAMK4	protein_coding
ENSG00000247315	-0.260749	4.82891e-06	3.51592e-05	ZCCHC3	protein_coding
ENSG00000131153	-0.26043	4.9342e-05	0.000298423	GINS2	protein_coding
ENSG00000149554	-0.2598	1.00451e-05	6.89332e-05	CHEK1	protein_coding
[truncated: 415 more rows]

## Sheet: E2F8 down
	log2FoldChange	pvalue	padj	gene_name	gene_type
ENSG00000135144	-4.78681	0.00342494	0.0109749	DTX1	protein_coding
ENSG00000130038	-4.52547	0.00605279	0.0183063	CRACR2A	protein_coding
ENSG00000017427	-4.46283	0.00132236	0.00466526	IGF1	protein_coding
ENSG00000177875	-3.99485	3.89e-15	5.52e-14	CCDC184	protein_coding
ENSG00000166035	-3.90721	0.00848582	0.0247183	LIPC	protein_coding
ENSG00000277531	-3.85745	1.4e-22	3.41e-21	LLNLF-187D8.1	protein_coding
ENSG00000183347	-3.82096	0.0144717	0.039221	GBP6	protein_coding
ENSG00000170703	-3.78241	0.000275145	0.00112068	TTLL6	protein_coding
ENSG00000142235	-3.74305	3.09e-06	1.74e-05	LMTK3	protein_coding
ENSG00000174145	-3.72127	0.0121176	0.0336785	NWD2	protein_coding
ENSG00000119125	-3.69342	5.59e-12	6.15e-11	GDA	protein_coding
ENSG00000168542	-3.63045	0.0174511	0.0461454	COL3A1	protein_coding
ENSG00000183715	-3.54869	0.00636174	0.019121	OPCML	protein_coding
ENSG00000198739	-3.49406	0.000503569	0.00193864	LRRTM3	protein_coding
ENSG00000196542	-3.49121	0.0129803	0.0357288	SPTSSB	protein_coding
ENSG00000139304	-3.45732	0.00712268	0.0211916	PTPRQ	protein_coding
ENSG00000156920	-3.42642	0.0118305	0.0329844	ADGRG4	protein_coding
ENSG00000169064	-3.34251	5.88e-06	3.18e-05	ZBBX	protein_coding
ENSG00000144285	-3.33918	0.00329591	0.0106016	SCN1A	protein_coding
ENSG00000188738	-3.32701	1.99e-05	9.91e-05	FSIP2	protein_coding
ENSG00000146216	-3.28988	1.77e-11	1.85e-10	TTBK1	protein_coding
ENSG00000144644	-3.20017	0.00405612	0.0128015	GADL1	protein_coding
ENSG00000116983	-3.12831	0.00378108	0.0119987	HPCAL4	protein_coding
ENSG00000113263	-3.10454	0.0178317	0.0469987	ITK	protein_coding
ENSG00000108830	-3.04411	2.42e-05	0.000118483	RND2	protein_coding
ENSG00000183346	-3.00292	3.04e-06	1.72e-05	C10orf107	protein_coding
ENSG00000132938	-2.99647	0.0175624	0.046373	MTUS2	protein_coding
ENSG00000064270	-2.96045	0.00149357	0.00520954	ATP2C2	protein_coding
ENSG00000125538	-2.90541	0.000222502	0.000922924	IL1B	protein_coding
ENSG00000135346	-2.88032	0.00307942	0.00996847	CGA	protein_coding
ENSG00000198785	-2.86134	0.00661079	0.0197992	GRIN3A	protein_coding
ENSG00000129173	-2.8307	9.72e-164	5.33e-161	E2F8	protein_coding
ENSG00000111783	-2.82486	9.96e-06	5.2e-05	RFX4	protein_coding
ENSG00000155011	-2.8231	1.05e-05	5.45e-05	DKK2	protein_coding
ENSG00000078295	-2.80493	0.0176335	0.0465316	ADCY2	protein_coding
ENSG00000171533	-2.8009	1.01e-29	3.5e-28	MAP6	protein_coding
ENSG00000133101	-2.79593	2.42e-112	6.56e-110	CCNA1	protein_coding
ENSG00000182050	-2.774	0.0114302	0.0320354	MGAT4C	protein_coding
ENSG00000142973	-2.76545	0.000156792	0.000669232	CYP4B1	protein_coding
ENSG00000183831	-2.71477	1.82e-15	2.65e-14	ANKRD45	protein_coding
ENSG00000125675	-2.70309	1.39e-11	1.47e-10	GRIA3	protein_coding
ENSG00000156675	-2.6945	7.88e-30	2.76e-28	RAB11FIP1	protein_coding
ENSG00000153253	-2.69216	1.46e-15	2.14e-14	SCN3A	protein_coding
ENSG00000170323	-2.68128	4.87e-07	3.06e-06	FABP4	protein_coding
ENSG00000184524	-2.66805	4.54e-139	1.77e-136	CEND1	protein_coding
ENSG00000130176	-2.64636	8.07e-11	7.89e-10	CNN1	protein_coding
ENSG00000157368	-2.60098	2.36e-06	1.35e-05	IL34	protein_coding
ENSG00000100678	-2.5993	0.010349	0.0294153	SLC8A3	protein_coding
ENSG00000136842	-2.55032	3.42e-44	2.07e-42	TMOD1	protein_coding
ENSG00000215612	-2.53793	0.00417575	0.0131443	HMX1	protein_coding
ENSG00000234409	-2.53269	9.81e-10	8.54e-09	CCDC188	protein_coding
ENSG00000198915	-2.51889	7.28e-11	7.15e-10	RASGEF1A	protein_coding
ENSG00000235568	-2.51046	5.3e-06	2.88e-05	NFAM1	protein_coding
ENSG00000153404	-2.50232	0.00301435	0.00977967	PLEKHG4B	protein_coding
ENSG00000176406	-2.49754	8.6e-05	0.000383987	RIMS2	protein_coding
ENSG00000095596	-2.49564	0.00424664	0.0133303	CYP26A1	protein_coding
ENSG00000197826	-2.4803	0.00275104	0.00902344	C4orf22	protein_coding
ENSG00000139144	-2.46367	0.0160407	0.0429247	PIK3C2G	protein_coding
ENSG00000122375	-2.45695	2.5e-05	0.000122179	OPN4	protein_coding
ENSG00000243710	-2.43468	0.000100884	0.000445011	CFAP57	protein_coding
ENSG00000138079	-2.41737	0.00229846	0.00767791	SLC3A1	protein_coding
ENSG00000153814	-2.41152	6.69e-135	2.42e-132	JAZF1	protein_coding
ENSG00000072832	-2.41149	0.000586688	0.00222946	CRMP1	protein_coding
ENSG00000099365	-2.39771	0.0102841	0.0292761	STX1B	protein_coding
ENSG00000204869	-2.39245	1.34e-05	6.87e-05	IGFL4	protein_coding
ENSG00000014257	-2.3816	1.15e-08	8.86e-08	ACPP	protein_coding
ENSG00000196361	-2.37228	4.53e-15	6.41e-14	ELAVL3	protein_coding
ENSG00000180613	-2.36804	2.17e-08	1.62e-07	GSX2	protein_coding
ENSG00000145526	-2.36254	2.43e-09	2.02e-08	CDH18	protein_coding
ENSG00000133048	-2.3347	2.7e-05	0.000131066	CHI3L1	protein_coding
ENSG00000182916	-2.32338	0.0091471	0.0264134	TCEAL7	protein_coding
ENSG00000171105	-2.30921	0.0131413	0.0360985	INSR	protein_coding
ENSG00000168309	-2.30689	8.1e-08	5.64e-07	FAM107A	protein_coding
ENSG00000004468	-2.30528	0.0103332	0.0293951	CD38	protein_coding
ENSG00000159713	-2.30071	7.04e-17	1.16e-15	TPPP3	protein_coding
ENSG00000219545	-2.29903	7.91e-163	4.23e-160	UMAD1	protein_coding
ENSG00000198003	-2.29675	1.15e-13	1.46e-12	CCDC151	protein_coding
ENSG00000171860	-2.28554	1.09e-12	1.27e-11	C3AR1	protein_coding
ENSG00000039068	-2.26363	2.88e-05	0.000139169	CDH1	protein_coding
ENSG00000146374	-2.25137	0.000790582	0.00292169	RSPO3	protein_coding
ENSG00000124253	-2.23562	1.07e-05	5.55e-05	PCK1	protein_coding
ENSG00000168952	-2.20833	1.71e-29	5.87e-28	STXBP6	protein_coding
ENSG00000050438	-2.20685	3.73e-232	4.45e-229	SLC4A8	protein_coding
ENSG00000148123	-2.20682	0.00394421	0.0124813	PLPPR1	protein_coding
ENSG00000254656	-2.20561	0.00143557	0.0050271	RTL1	protein_coding
ENSG00000160469	-2.20444	5.43e-18	9.66e-17	BRSK1	protein_coding
ENSG00000104967	-2.19578	4.39e-23	1.09e-21	NOVA2	protein_coding
ENSG00000159784	-2.18845	5.05e-24	1.34e-22	FAM131B	protein_coding
ENSG00000128242	-2.17953	0.00382456	0.0121291	GAL3ST1	protein_coding
ENSG00000066583	-2.17007	4.84e-139	1.85e-136	ISOC1	protein_coding
ENSG00000134533	-2.15704	0.00741855	0.0219689	RERG	protein_coding
ENSG00000120937	-2.15471	0.00058848	0.00223585	NPPB	protein_coding
ENSG00000105696	-2.15357	1.89e-17	3.24e-16	TMEM59L	protein_coding
ENSG00000186710	-2.14362	0.0158245	0.0424413	CFAP73	protein_coding
ENSG00000143603	-2.14072	3.62e-08	2.63e-07	KCNN3	protein_coding
ENSG00000152076	-2.13869	2.52e-09	2.09e-08	CCDC74B	protein_coding
ENSG00000151789	-2.13194	5.8e-05	0.000266242	ZNF385D	protein_coding
ENSG00000167880	-2.11995	0.000467658	0.00181381	EVPL	protein_coding
ENSG00000172572	-2.1184	4.12e-20	8.55e-19	PDE3A	protein_coding
ENSG00000135472	-2.11821	3.6e-26	1.06e-24	FAIM2	protein_coding
ENSG00000165548	-2.10367	7.86e-29	2.61e-27	TMEM63C	protein_coding
ENSG00000118596	-2.07978	3.57e-51	2.66e-49	SLC16A7	protein_coding
ENSG00000102466	-2.06808	0.00214249	0.00721868	FGF14	protein_coding
ENSG00000127561	-2.06772	3.65e-30	1.29e-28	SYNGR3	protein_coding
ENSG00000173947	-2.06729	0.0108975	0.0306824	PIFO	protein_coding
ENSG00000183833	-2.05361	0.0102742	0.0292519	MAATS1	protein_coding
ENSG00000139219	-2.04946	1.7e-09	1.44e-08	COL2A1	protein_coding
ENSG00000196188	-2.04753	0.000484471	0.00187293	CTSE	protein_coding
ENSG00000154479	-2.03788	0.000221147	0.000918055	CCDC173	protein_coding
ENSG00000157343	-2.01956	0.0189798	0.0495421	ARMC12	protein_coding
ENSG00000197580	-2.01612	3.95e-11	3.99e-10	BCO2	protein_coding
ENSG00000128610	-2.0143	2.09e-05	0.00010359	FEZF1	protein_coding
ENSG00000173406	-2.01187	3.12e-70	3.88e-68	DAB1	protein_coding
ENSG00000139220	-1.99291	2.96e-80	4.77e-78	PPFIA2	protein_coding
ENSG00000266094	-1.99245	8.14e-27	2.48e-25	RASSF5	protein_coding
ENSG00000102854	-1.98848	0.000234581	0.000968279	MSLN	protein_coding
ENSG00000121236	-1.97581	1.42e-65	1.54e-63	TRIM6	protein_coding
ENSG00000141574	-1.97577	0.0154127	0.0414793	SECTM1	protein_coding
ENSG00000151617	-1.96901	9.03e-08	6.25e-07	EDNRA	protein_coding
ENSG00000157680	-1.96294	1.07e-50	7.9e-49	DGKI	protein_coding
ENSG00000104490	-1.95197	5.54e-08	3.94e-07	NCALD	protein_coding
ENSG00000147655	-1.93062	0.0104716	0.0296932	RSPO2	protein_coding
ENSG00000173805	-1.91889	2.19e-31	8.15e-30	HAP1	protein_coding
ENSG00000183486	-1.91247	1.16e-13	1.47e-12	MX2	protein_coding
ENSG00000047457	-1.91173	1.85e-05	9.27e-05	CP	protein_coding
ENSG00000108691	-1.9112	4.91e-209	4.99e-206	CCL2	protein_coding
ENSG00000164181	-1.90912	2.3e-82	3.93e-80	ELOVL7	protein_coding
ENSG00000184995	-1.89929	1.05e-05	5.46e-05	IFNE	protein_coding
ENSG00000101298	-1.89481	1.46e-05	7.44e-05	SNPH	protein_coding
ENSG00000038295	-1.89037	1.01e-11	1.09e-10	TLL1	protein_coding
ENSG00000162545	-1.88686	3.98e-31	1.46e-29	CAMK2N1	protein_coding
ENSG00000247746	-1.88393	0.0013298	0.00468899	USP51	protein_coding
ENSG00000077092	-1.88022	2.38e-139	9.49e-137	RARB	protein_coding
ENSG00000155530	-1.87843	0.00031564	0.00126931	LRGUK	protein_coding
ENSG00000152208	-1.87683	0.000374331	0.00148156	GRID2	protein_coding
ENSG00000128052	-1.87676	1.3e-100	3e-98	KDR	protein_coding
ENSG00000113924	-1.873	0.0115507	0.0323093	HGD	protein_coding
ENSG00000138135	-1.87208	0.00203522	0.00689732	CH25H	protein_coding
ENSG00000153993	-1.87195	1.11e-14	1.53e-13	SEMA3D	protein_coding
ENSG00000152578	-1.86458	1.07e-20	2.31e-19	GRIA4	protein_coding
ENSG00000204052	-1.86201	0.00040731	0.00159838	LRRC73	protein_coding
ENSG00000165821	-1.86188	5.92e-21	1.3e-19	SALL2	protein_coding
ENSG00000213965	-1.8614	5.74e-85	1.01e-82	NUDT19	protein_coding
ENSG00000180537	-1.85384	5.88e-93	1.14e-90	RNF182	protein_coding
ENSG00000185774	-1.84844	3.27e-06	1.83e-05	KCNIP4	protein_coding
ENSG00000085552	-1.8476	0.000884338	0.00323519	IGSF9	protein_coding
ENSG00000143502	-1.83949	5.9e-08	4.19e-07	SUSD4	protein_coding
ENSG00000101977	-1.8385	4.67e-06	2.56e-05	MCF2	protein_coding
ENSG00000155897	-1.83566	1.96e-08	1.47e-07	ADCY8	protein_coding
ENSG00000132718	-1.83335	2.11e-197	1.86e-194	SYT11	protein_coding
ENSG00000137843	-1.82851	4.97e-23	1.24e-21	PAK6	protein_coding
ENSG00000168918	-1.82761	0.0156218	0.0419919	INPP5D	protein_coding
ENSG00000082684	-1.82442	9.64e-07	5.83e-06	SEMA5B	protein_coding
ENSG00000146151	-1.81948	0.000253818	0.00104154	HMGCLL1	protein_coding
ENSG00000109339	-1.81847	7.98e-07	4.88e-06	MAPK10	protein_coding
ENSG00000137968	-1.81015	3.39e-68	4.02e-66	SLC44A5	protein_coding
ENSG00000100987	-1.80651	0.00111317	0.00398542	VSX1	protein_coding
ENSG00000118997	-1.80606	1.21e-12	1.41e-11	DNAH7	protein_coding
ENSG00000197181	-1.79186	0.00221253	0.00742632	PIWIL2	protein_coding
ENSG00000173262	-1.78988	0.00185875	0.00635442	SLC2A14	protein_coding
ENSG00000142677	-1.78884	3.73e-15	5.31e-14	IL22RA1	protein_coding
ENSG00000141293	-1.78092	4.46e-07	2.82e-06	SKAP1	protein_coding
ENSG00000148204	-1.77884	0.00814424	0.0238397	CRB2	protein_coding
ENSG00000133878	-1.7774	0.0061885	0.0186667	DUSP26	protein_coding
ENSG00000179168	-1.77293	0.000392388	0.00154609	GGN	protein_coding
ENSG00000136531	-1.75669	2.78e-05	0.000135144	SCN2A	protein_coding
ENSG00000077264	-1.75134	7.4e-30	2.6e-28	PAK3	protein_coding
ENSG00000173175	-1.73753	0.0187823	0.0491087	ADCY5	protein_coding
ENSG00000163531	-1.73273	2.03e-05	0.000100862	NFASC	protein_coding
ENSG00000184949	-1.72779	2.7e-54	2.16e-52	FAM227A	protein_coding
ENSG00000162692	-1.72358	0.00149424	0.00521006	VCAM1	protein_coding
ENSG00000178965	-1.72045	5.57e-05	0.000256675	ERICH3	protein_coding
ENSG00000012504	-1.71794	2.53e-12	2.84e-11	NR1H4	protein_coding
ENSG00000067445	-1.71046	4.25e-08	3.06e-07	TRO	protein_coding
ENSG00000145284	-1.70929	7.15e-178	4.68e-175	SCD5	protein_coding
ENSG00000130224	-1.70146	5.37e-74	7.12e-72	LRCH2	protein_coding
ENSG00000197497	-1.69821	9.47e-07	5.74e-06	ZNF665	protein_coding
ENSG00000065717	-1.69556	0.000929616	0.00338922	TLE2	protein_coding
ENSG00000135519	-1.69541	0.000183799	0.00077377	KCNH3	protein_coding
ENSG00000146038	-1.69372	0.00897774	0.0259875	DCDC2	protein_coding
ENSG00000010030	-1.68865	0.00930703	0.0268142	ETV7	protein_coding
ENSG00000141294	-1.68715	0.00278645	0.00912337	LRRC46	protein_coding
ENSG00000197380	-1.68713	0.0144236	0.0391181	DACT3	protein_coding
ENSG00000167244	-1.68222	0.00657894	0.0197213	IGF2	protein_coding
ENSG00000115738	-1.67003	2.7e-49	1.92e-47	ID2	protein_coding
ENSG00000185972	-1.66974	9.2e-10	8.03e-09	CCIN	protein_coding
ENSG00000136274	-1.66822	3.58e-21	8.01e-20	NACAD	protein_coding
ENSG00000171368	-1.66788	0.0179535	0.0472521	TPPP	protein_coding
ENSG00000100626	-1.66764	4.12e-12	4.58e-11	GALNT16	protein_coding
ENSG00000086991	-1.66562	0.00199713	0.00678182	NOX4	protein_coding
ENSG00000243566	-1.66559	0.00646316	0.0194	UPK3B	protein_coding
ENSG00000133107	-1.66179	0.00104606	0.00376842	TRPC4	protein_coding
ENSG00000164743	-1.66143	2.33e-21	5.28e-20	C8orf48	protein_coding
ENSG00000154240	-1.65845	1.34e-34	5.63e-33	CEP112	protein_coding
ENSG00000196660	-1.65658	0.00103607	0.00373907	SLC30A10	protein_coding
ENSG00000121753	-1.64136	1.88e-69	2.29e-67	ADGRB2	protein_coding
ENSG00000166840	-1.6402	0.00994077	0.0283902	GLYATL1	protein_coding
ENSG00000184986	-1.63028	0.000156273	0.000667299	TMEM121	protein_coding
ENSG00000138741	-1.62855	1.62e-18	3.01e-17	TRPC3	protein_coding
ENSG00000135406	-1.62306	0.0138606	0.0378135	PRPH	protein_coding
ENSG00000155961	-1.61949	1.31e-23	3.35e-22	RAB39B	protein_coding
ENSG00000183778	-1.61744	8.07e-06	4.26e-05	B3GALT5	protein_coding
ENSG00000136244	-1.61633	2.55e-12	2.87e-11	IL6	protein_coding
ENSG00000123562	-1.60495	2.61e-251	3.53e-248	MORF4L2	protein_coding
ENSG00000162676	-1.60386	0.00314058	0.0101486	GFI1	protein_coding
ENSG00000080224	-1.59984	0.00193124	0.00658118	EPHA6	protein_coding
ENSG00000134595	-1.59896	1.19e-76	1.66e-74	SOX3	protein_coding
ENSG00000139200	-1.59849	2.14e-31	8e-30	PIANP	protein_coding
ENSG00000131203	-1.59442	8.62e-05	0.000384862	IDO1	protein_coding
ENSG00000168491	-1.59425	0.00576088	0.0174938	CCDC110	protein_coding
ENSG00000167964	-1.59346	1.21e-16	1.93e-15	RAB26	protein_coding
ENSG00000162669	-1.59136	2.71e-06	1.54e-05	HFM1	protein_coding
ENSG00000003137	-1.59003	1.14e-23	2.93e-22	CYP26B1	protein_coding
ENSG00000175040	-1.57464	3.22e-80	5.15e-78	CHST2	protein_coding
ENSG00000105991	-1.57351	3.19e-17	5.39e-16	HOXA1	protein_coding
ENSG00000185046	-1.57287	4.22e-16	6.5e-15	ANKS1B	protein_coding
ENSG00000173852	-1.56828	4.48e-113	1.23e-110	DPY19L1	protein_coding
ENSG00000080493	-1.56258	0.00297507	0.00966766	SLC4A4	protein_coding
ENSG00000164530	-1.56125	0.0140852	0.0383324	PI16	protein_coding
ENSG00000169989	-1.55562	3.2e-07	2.06e-06	TIGD4	protein_coding
ENSG00000197614	-1.5555	0.0024754	0.00821761	MFAP5	protein_coding
ENSG00000108602	-1.55291	0.0108431	0.0305631	ALDH3A1	protein_coding
ENSG00000100583	-1.54854	4.1e-24	1.09e-22	SAMD15	protein_coding
ENSG00000148948	-1.54706	2.95e-18	5.32e-17	LRRC4C	protein_coding
ENSG00000178695	-1.54699	1.73e-122	5.32e-120	KCTD12	protein_coding
ENSG00000171462	-1.54577	5.2e-06	2.83e-05	DLK2	protein_coding
ENSG00000074201	-1.54128	8.81e-82	1.48e-79	CLNS1A	protein_coding
ENSG00000063180	-1.53145	8.6e-11	8.39e-10	CA11	protein_coding
ENSG00000086730	-1.53028	6.74e-09	5.31e-08	LAT2	protein_coding
ENSG00000176597	-1.52959	2.15e-106	5.44e-104	B3GNT5	protein_coding
ENSG00000183979	-1.52945	0.00114077	0.00407347	NPB	protein_coding
ENSG00000117472	-1.52	9.32e-08	6.44e-07	TSPAN1	protein_coding
ENSG00000172380	-1.51961	2.16e-175	1.33e-172	GNG12	protein_coding
ENSG00000140481	-1.51928	2.19e-15	3.17e-14	CCDC33	protein_coding
ENSG00000089041	-1.51789	8.41e-30	2.93e-28	P2RX7	protein_coding
ENSG00000128655	-1.51761	0.000155883	0.000665916	PDE11A	protein_coding
ENSG00000176658	-1.51504	0.0112316	0.0315267	MYO1D	protein_coding
ENSG00000175877	-1.51321	0.0010936	0.00392228	WBSCR28	protein_coding
ENSG00000117477	-1.51088	8e-19	1.52e-17	CCDC181	protein_coding
ENSG00000198133	-1.51087	0.000153788	0.000657518	TMEM229B	protein_coding
ENSG00000184838	-1.51029	1.12e-15	1.67e-14	PRR16	protein_coding
ENSG00000130475	-1.50639	0.00066682	0.00250397	FCHO1	protein_coding
ENSG00000158555	-1.50446	1.19e-16	1.9e-15	GDPD5	protein_coding
ENSG00000185565	-1.50218	5.86e-06	3.17e-05	LSAMP	protein_coding
ENSG00000106546	-1.49995	0.0170381	0.0452004	AHR	protein_coding
ENSG00000185742	-1.49733	2.24e-07	1.47e-06	C11orf87	protein_coding
ENSG00000101096	-1.49665	1.14e-16	1.84e-15	NFATC2	protein_coding
ENSG00000167325	-1.4947	1.55e-191	1.17e-188	RRM1	protein_coding
ENSG00000187867	-1.4941	4.18e-06	2.31e-05	PALM3	protein_coding
ENSG00000113638	-1.49244	9.41e-47	6.05e-45	TTC33	protein_coding
ENSG00000182791	-1.49066	0.00933945	0.0268847	CCDC87	protein_coding
ENSG00000138685	-1.49064	8.13e-194	6.34e-191	FGF2	protein_coding
ENSG00000197457	-1.49062	5.68e-08	4.04e-07	STMN3	protein_coding
ENSG00000185527	-1.48871	0.00967526	0.0277138	PDE6G	protein_coding
ENSG00000204711	-1.48831	0.000138535	0.000597588	C9orf135	protein_coding
ENSG00000205436	-1.47974	0.00147949	0.00516395	EXOC3L4	protein_coding
ENSG00000182809	-1.47033	9.22e-62	9.18e-60	CRIP2	protein_coding
ENSG00000176076	-1.46981	0.0177526	0.0468084	KCNE5	protein_coding
ENSG00000179841	-1.46898	1.75e-17	3.02e-16	AKAP5	protein_coding
ENSG00000171222	-1.46847	3.3e-54	2.63e-52	SCAND1	protein_coding
ENSG00000123243	-1.46795	0.00166582	0.00574811	ITIH5	protein_coding
ENSG00000127325	-1.46532	7.33e-07	4.5e-06	BEST3	protein_coding
ENSG00000143036	-1.46157	0.000360258	0.0014306	SLC44A3	protein_coding
ENSG00000116678	-1.4597	4.79e-78	7.1e-76	LEPR	protein_coding
ENSG00000133169	-1.45725	1.5e-65	1.62e-63	BEX1	protein_coding
ENSG00000061918	-1.45696	5.8e-39	2.9e-37	GUCY1B3	protein_coding
ENSG00000183230	-1.4568	0.0117638	0.0328163	CTNNA3	protein_coding
ENSG00000144583	-1.45453	2.22e-18	4.07e-17	2019-03-04	protein_coding
ENSG00000168306	-1.4518	7.83e-17	1.28e-15	ACOX2	protein_coding
ENSG00000188060	-1.45112	5.9e-10	5.27e-09	RAB42	protein_coding
ENSG00000147255	-1.44833	3.02e-10	2.78e-09	IGSF1	protein_coding
ENSG00000273983	-1.44824	0.00523352	0.0160508	HIST1H3G	protein_coding
ENSG00000168280	-1.44716	2.15e-121	6.43e-119	KIF5C	protein_coding
ENSG00000213030	-1.44544	0.000930992	0.00339363	CGB8	protein_coding
ENSG00000136267	-1.44385	0.0163225	0.0435754	DGKB	protein_coding
ENSG00000179071	-1.43747	0.0082069	0.0240058	CCDC89	protein_coding
ENSG00000169067	-1.43449	0.00300786	0.00976016	ACTBL2	protein_coding
ENSG00000105290	-1.43172	3.51e-18	6.31e-17	APLP1	protein_coding
ENSG00000169139	-1.42301	2.78e-78	4.18e-76	UBE2V2	protein_coding
ENSG00000162636	-1.42201	1.22e-85	2.16e-83	FAM102B	protein_coding
ENSG00000078177	-1.42114	4.86e-71	6.2e-69	N4BP2	protein_coding
ENSG00000197584	-1.42064	1.21e-17	2.11e-16	KCNMB2	protein_coding
ENSG00000121361	-1.4203	6.87e-09	5.41e-08	KCNJ8	protein_coding
ENSG00000134668	-1.41976	8.52e-43	4.93e-41	SPOCD1	protein_coding
ENSG00000128872	-1.41782	2.41e-71	3.09e-69	TMOD2	protein_coding
ENSG00000165443	-1.41532	1.53e-05	7.75e-05	PHYHIPL	protein_coding
ENSG00000053524	-1.41523	0.000112673	0.000492624	MCF2L2	protein_coding
ENSG00000106366	-1.41515	2.9e-176	1.84e-173	SERPINE1	protein_coding
ENSG00000117245	-1.41344	0.000473656	0.00183462	KIF17	protein_coding
ENSG00000147606	-1.41343	2.91e-05	0.000140575	SLC26A7	protein_coding
ENSG00000114948	-1.41005	9.76e-53	7.47e-51	ADAM23	protein_coding
ENSG00000135114	-1.40867	3.35e-16	5.19e-15	OASL	protein_coding
ENSG00000112697	-1.40839	6.82e-206	6.59e-203	TMEM30A	protein_coding
ENSG00000152689	-1.40829	1.55e-06	9.13e-06	RASGRP3	protein_coding
ENSG00000131095	-1.40506	0.00288052	0.00939802	GFAP	protein_coding
ENSG00000214814	-1.4044	9.67e-08	6.67e-07	FER1L6	protein_coding
ENSG00000144827	-1.40417	3.01e-78	4.49e-76	ABHD10	protein_coding
ENSG00000106069	-1.40051	8.25e-24	2.15e-22	CHN2	protein_coding
ENSG00000185532	-1.39628	0.000175554	0.000742138	PRKG1	protein_coding
ENSG00000184867	-1.39185	8.17e-20	1.66e-18	ARMCX2	protein_coding
ENSG00000196353	-1.39178	1.34e-09	1.15e-08	CPNE4	protein_coding
ENSG00000196277	-1.39169	0.0102954	0.0293042	GRM7	protein_coding
ENSG00000166963	-1.39106	5.55e-79	8.73e-77	MAP1A	protein_coding
ENSG00000189157	-1.38921	0.00723512	0.0214978	FAM47E	protein_coding
ENSG00000174791	-1.38869	7.65e-42	4.29e-40	RIN1	protein_coding
ENSG00000144730	-1.38438	2.01e-94	4.09e-92	IL17RD	protein_coding
ENSG00000188596	-1.38368	1.48e-07	9.96e-07	CFAP54	protein_coding
ENSG00000041353	-1.38342	2.35e-20	4.96e-19	RAB27B	protein_coding
ENSG00000164114	-1.38314	1.84e-72	2.39e-70	MAP9	protein_coding
ENSG00000197405	-1.38278	3.68e-05	0.000174356	C5AR1	protein_coding
ENSG00000147650	-1.38162	4.18e-106	1.02e-103	LRP12	protein_coding
ENSG00000177694	-1.38101	3.47e-07	2.22e-06	NAALADL2	protein_coding
ENSG00000111834	-1.38035	0.00334909	0.0107574	RSPH4A	protein_coding
ENSG00000169862	-1.37996	4.56e-34	1.86e-32	CTNND2	protein_coding
ENSG00000162998	-1.37758	9.97e-16	1.49e-14	FRZB	protein_coding
ENSG00000180660	-1.37535	9.66e-19	1.82e-17	MAB21L1	protein_coding
ENSG00000106483	-1.3752	1.77e-25	4.99e-24	SFRP4	protein_coding
ENSG00000164089	-1.37411	0.000178166	0.000751771	ETNPPL	protein_coding
ENSG00000172020	-1.37338	5.65e-24	1.49e-22	GAP43	protein_coding
ENSG00000094975	-1.36815	1.27e-135	4.7e-133	SUCO	protein_coding
ENSG00000111404	-1.36795	0.00205866	0.00696746	RERGL	protein_coding
ENSG00000131507	-1.36344	1.44e-130	4.89e-128	NDFIP1	protein_coding
ENSG00000008735	-1.36151	9.16e-10	8e-09	MAPK8IP2	protein_coding
ENSG00000167972	-1.36043	1.86e-21	4.24e-20	ABCA3	protein_coding
ENSG00000113319	-1.35845	0.000618006	0.00233753	RASGRF2	protein_coding
ENSG00000172348	-1.35407	1.04e-26	3.13e-25	RCAN2	protein_coding
ENSG00000162595	-1.35399	1.19e-24	3.23e-23	DIRAS3	protein_coding
ENSG00000169129	-1.35341	1.14e-07	7.83e-07	AFAP1L2	protein_coding
ENSG00000173557	-1.35266	0.0007465	0.00277088	C2orf70	protein_coding
ENSG00000198626	-1.35097	1.85e-10	1.74e-09	RYR2	protein_coding
ENSG00000242732	-1.35097	0.00026463	0.00108097	RGAG4	protein_coding
ENSG00000163032	-1.35011	3e-64	3.17e-62	VSNL1	protein_coding
ENSG00000065675	-1.34821	6.2e-10	5.51e-09	PRKCQ	protein_coding
ENSG00000180739	-1.34392	4.74e-05	0.000221019	S1PR5	protein_coding
ENSG00000163638	-1.34282	4.09e-15	5.8e-14	ADAMTS9	protein_coding
ENSG00000137691	-1.34231	2.88e-13	3.52e-12	C11orf70	protein_coding
ENSG00000176788	-1.34118	2.78e-41	1.53e-39	BASP1	protein_coding
ENSG00000140015	-1.33873	8.44e-33	3.3e-31	KCNH5	protein_coding
ENSG00000171951	-1.33652	1.49e-29	5.12e-28	SCG2	protein_coding
ENSG00000117600	-1.33608	3.08e-52	2.33e-50	PLPPR4	protein_coding
ENSG00000112183	-1.33455	2.25e-42	1.28e-40	RBM24	protein_coding
ENSG00000171724	-1.33342	1.2e-95	2.56e-93	VAT1L	protein_coding
ENSG00000181773	-1.33137	3.04e-23	7.65e-22	GPR3	protein_coding
ENSG00000165071	-1.33012	0.000155129	0.000663112	TMEM71	protein_coding
ENSG00000145244	-1.32951	0.00805351	0.0236115	CORIN	protein_coding
ENSG00000040731	-1.32933	2.83e-10	2.62e-09	CDH10	protein_coding
ENSG00000125355	-1.32863	8.9e-31	3.21e-29	TMEM255A	protein_coding
ENSG00000171435	-1.32862	2.06e-23	5.25e-22	KSR2	protein_coding
ENSG00000185305	-1.32761	1.5e-32	5.83e-31	ARL15	protein_coding
ENSG00000137727	-1.32611	0.00505086	0.0155659	ARHGAP20	protein_coding
ENSG00000185008	-1.32371	0.0100801	0.0287559	ROBO2	protein_coding
ENSG00000153956	-1.32098	8.23e-86	1.47e-83	CACNA2D1	protein_coding
ENSG00000152784	-1.3195	0.000103099	0.000454093	PRDM8	protein_coding
ENSG00000273274	-1.31807	3.48e-06	1.94e-05	ZBTB8B	protein_coding
ENSG00000115556	-1.31743	8.29e-20	1.68e-18	PLCD4	protein_coding
ENSG00000215475	-1.31662	0.000176055	0.000743792	SIAH3	protein_coding
ENSG00000164161	-1.31234	2.51e-05	0.000122631	HHIP	protein_coding
ENSG00000131650	-1.31177	0.000247265	0.00101691	KREMEN2	protein_coding
ENSG00000104953	-1.31074	0.000815136	0.00300422	TLE6	protein_coding
ENSG00000253485	-1.3076	4.68e-09	3.75e-08	PCDHGA5	protein_coding
ENSG00000099139	-1.3076	2.04e-47	1.35e-45	PCSK5	protein_coding
ENSG00000196220	-1.30464	2.09e-31	7.81e-30	SRGAP3	protein_coding
ENSG00000188158	-1.30189	7.16e-33	2.81e-31	NHS	protein_coding
ENSG00000185352	-1.29986	0.0102359	0.0291634	HS6ST3	protein_coding
ENSG00000157064	-1.2967	3.89e-33	1.53e-31	NMNAT2	protein_coding
ENSG00000138814	-1.29665	5.29e-77	7.56e-75	PPP3CA	protein_coding
ENSG00000049249	-1.29341	3.9e-14	5.15e-13	TNFRSF9	protein_coding
ENSG00000102802	-1.2916	0.00555184	0.0169223	MEDAG	protein_coding
ENSG00000112964	-1.29145	0.00212549	0.00716617	GHR	protein_coding
ENSG00000033178	-1.29076	1.18e-131	4.13e-129	UBA6	protein_coding
ENSG00000164841	-1.28847	0.00216005	0.00727182	TMEM74	protein_coding
ENSG00000118276	-1.28613	2.24e-31	8.31e-30	B4GALT6	protein_coding
ENSG00000139714	-1.28474	0.000733895	0.00272909	MORN3	protein_coding
ENSG00000261652	-1.28388	0.000312175	0.00125662	C15orf65	protein_coding
ENSG00000188517	-1.27771	2.03e-11	2.11e-10	COL25A1	protein_coding
ENSG00000099812	-1.27708	0.00629435	0.0189409	MISP	protein_coding
ENSG00000103528	-1.27601	0.0174588	0.0461596	SYT17	protein_coding
ENSG00000240065	-1.26783	0.000653474	0.00245931	PSMB9	protein_coding
ENSG00000107518	-1.26117	1.7e-10	1.61e-09	ATRNL1	protein_coding
ENSG00000174669	-1.25475	4.34e-09	3.5e-08	SLC29A2	protein_coding
ENSG00000277586	-1.25222	2.37e-141	1.02e-138	NEFL	protein_coding
ENSG00000163040	-1.25196	8.15e-10	7.15e-09	CCDC74A	protein_coding
ENSG00000104177	-1.24783	4.91e-86	8.82e-84	MYEF2	protein_coding
ENSG00000198346	-1.24717	1.49e-19	2.97e-18	ZNF813	protein_coding
ENSG00000140557	-1.24527	2.05e-16	3.22e-15	ST8SIA2	protein_coding
ENSG00000165272	-1.24525	0.000393694	0.00155064	AQP3	protein_coding
ENSG00000074966	-1.24159	1.05e-28	3.48e-27	TXK	protein_coding
ENSG00000075945	-1.24007	2.92e-94	5.88e-92	KIFAP3	protein_coding
ENSG00000125046	-1.23975	0.00604174	0.0182756	SSUH2	protein_coding
ENSG00000182256	-1.23848	7.85e-09	6.15e-08	GABRG3	protein_coding
ENSG00000036530	-1.2383	5.01e-07	3.14e-06	CYP46A1	protein_coding
ENSG00000188039	-1.23673	0.000111353	0.000487696	NWD1	protein_coding
ENSG00000108797	-1.23627	1.86e-48	1.28e-46	CNTNAP1	protein_coding
ENSG00000064989	-1.23336	3.75e-42	2.12e-40	CALCRL	protein_coding
ENSG00000064199	-1.23184	6.25e-31	2.27e-29	SPA17	protein_coding
ENSG00000124749	-1.22816	4.35e-25	1.2e-23	COL21A1	protein_coding
ENSG00000081913	-1.22812	1.24e-37	5.93e-36	PHLPP1	protein_coding
ENSG00000171476	-1.22706	0.00627767	0.0188991	HOPX	protein_coding
ENSG00000158258	-1.22693	0.000773614	0.0028637	CLSTN2	protein_coding
ENSG00000266412	-1.22548	7.73e-196	6.28e-193	NCOA4	protein_coding
ENSG00000120162	-1.2234	0.00183857	0.00629287	MOB3B	protein_coding
ENSG00000113328	-1.22049	5.62e-95	1.15e-92	CCNG1	protein_coding
ENSG00000185477	-1.22041	1.67e-05	8.42e-05	GPRIN3	protein_coding
ENSG00000205838	-1.2204	0.00680756	0.0203375	TTC23L	protein_coding
ENSG00000173227	-1.21996	0.000433993	0.00169554	SYT12	protein_coding
ENSG00000162643	-1.21051	1.42e-05	7.22e-05	WDR63	protein_coding
ENSG00000164494	-1.21005	7.32e-34	2.97e-32	PDSS2	protein_coding
ENSG00000168675	-1.20959	1.51e-10	1.44e-09	LDLRAD4	protein_coding
ENSG00000174871	-1.20875	5.84e-08	4.15e-07	CNIH2	protein_coding
ENSG00000055813	-1.20633	0.00416048	0.0131003	CCDC85A	protein_coding
ENSG00000123405	-1.20582	0.00854581	0.0248752	NFE2	protein_coding
ENSG00000107438	-1.20439	0.000266399	0.00108765	PDLIM1	protein_coding
ENSG00000188816	-1.20333	0.00621916	0.0187508	HMX2	protein_coding
ENSG00000164128	-1.20316	2.85e-36	1.3e-34	NPY1R	protein_coding
ENSG00000079841	-1.20209	0.000664548	0.00249636	RIMS1	protein_coding
ENSG00000182901	-1.19925	1.83e-15	2.66e-14	RGS7	protein_coding
ENSG00000120820	-1.19817	1.55e-28	5.09e-27	GLT8D2	protein_coding
ENSG00000144891	-1.19736	0.00666961	0.0199577	AGTR1	protein_coding
ENSG00000138678	-1.19592	4.23e-106	1.02e-103	GPAT3	protein_coding
ENSG00000079335	-1.19333	5.67e-21	1.24e-19	CDC14A	protein_coding
ENSG00000084710	-1.19226	8.91e-78	1.29e-75	EFR3B	protein_coding
ENSG00000250510	-1.19152	1.65e-06	9.66e-06	GPR162	protein_coding
ENSG00000175832	-1.18252	1.26e-25	3.57e-24	ETV4	protein_coding
ENSG00000107798	-1.18032	5.79e-93	1.13e-90	LIPA	protein_coding
ENSG00000090530	-1.18005	3.2e-56	2.77e-54	P3H2	protein_coding
ENSG00000125971	-1.17701	4.21e-41	2.3e-39	DYNLRB1	protein_coding
ENSG00000134326	-1.1748	2.85e-06	1.61e-05	CMPK2	protein_coding
ENSG00000033122	-1.17348	1.88e-06	1.1e-05	LRRC7	protein_coding
ENSG00000140600	-1.17314	4.74e-05	0.000220922	SH3GL3	protein_coding
ENSG00000072657	-1.16893	4.53e-12	5.01e-11	TRHDE	protein_coding
ENSG00000184185	-1.16888	0.000858239	0.00315107	KCNJ12	protein_coding
ENSG00000166780	-1.16596	0.000350286	0.00139564	C16orf45	protein_coding
ENSG00000243414	-1.16463	0.00112198	0.00401412	TICAM2	protein_coding
ENSG00000136542	-1.16419	3.51e-44	2.11e-42	GALNT5	protein_coding
ENSG00000188659	-1.16399	0.0014199	0.00497737	SAXO2	protein_coding
ENSG00000197410	-1.16189	2.96e-09	2.44e-08	DCHS2	protein_coding
ENSG00000168454	-1.16073	0.0143974	0.039073	TXNDC2	protein_coding
ENSG00000239305	-1.15926	6.27e-58	5.68e-56	RNF103	protein_coding
ENSG00000154114	-1.15839	2.19e-62	2.22e-60	TBCEL	protein_coding
ENSG00000172346	-1.15752	0.0151889	0.0409473	CSDC2	protein_coding
ENSG00000128284	-1.15685	0.000143241	0.000615928	APOL3	protein_coding
ENSG00000159214	-1.15358	2.51e-16	3.93e-15	CCDC24	protein_coding
ENSG00000158234	-1.1533	1.29e-22	3.13e-21	FAIM	protein_coding
ENSG00000168899	-1.15274	0.000205528	0.00085901	VAMP5	protein_coding
ENSG00000205403	-1.15266	6.78e-46	4.29e-44	CFI	protein_coding
ENSG00000144712	-1.15197	0.00330622	0.0106314	CAND2	protein_coding
ENSG00000162745	-1.15146	1.26e-25	3.57e-24	OLFML2B	protein_coding
ENSG00000135378	-1.14812	2.44e-19	4.82e-18	PRRG4	protein_coding
ENSG00000187800	-1.14811	1.53e-21	3.5e-20	PEAR1	protein_coding
ENSG00000186952	-1.14554	0.00947947	0.027226	TMEM232	protein_coding
ENSG00000269586	-1.14546	6.23e-05	0.0002846	CT45A10	protein_coding
ENSG00000183023	-1.1428	7.17e-48	4.85e-46	SLC8A1	protein_coding
ENSG00000074047	-1.13819	3.08e-30	1.1e-28	GLI2	protein_coding
ENSG00000158270	-1.13718	0.0171505	0.045451	COLEC12	protein_coding
ENSG00000155008	-1.13555	1.48e-110	3.9e-108	APOOL	protein_coding
ENSG00000171450	-1.13518	0.00608635	0.0183913	CDK5R2	protein_coding
ENSG00000143850	-1.13491	4.17e-10	3.79e-09	PLEKHA6	protein_coding
ENSG00000150471	-1.13286	2.6e-43	1.53e-41	ADGRL3	protein_coding
ENSG00000276644	-1.12989	1.03e-39	5.36e-38	DACH1	protein_coding
ENSG00000165899	-1.12876	3.35e-05	0.000159944	OTOGL	protein_coding
ENSG00000135272	-1.12242	1.49e-33	5.98e-32	MDFIC	protein_coding
ENSG00000177098	-1.12189	4e-10	3.64e-09	SCN4B	protein_coding
ENSG00000158104	-1.12168	9.75e-06	5.1e-05	HPD	protein_coding
ENSG00000120253	-1.12142	1.06e-78	1.6e-76	NUP43	protein_coding
ENSG00000155629	-1.1207	1.7e-08	1.28e-07	PIK3AP1	protein_coding
ENSG00000159239	-1.12037	7.35e-15	1.02e-13	C2orf81	protein_coding
ENSG00000103647	-1.1192	9.17e-38	4.38e-36	CORO2B	protein_coding
ENSG00000104140	-1.11831	8.22e-06	4.34e-05	RHOV	protein_coding
ENSG00000115944	-1.11784	4.34e-93	8.55e-91	COX7A2L	protein_coding
ENSG00000111886	-1.11778	0.000882998	0.00323194	GABRR2	protein_coding
ENSG00000106333	-1.11707	0.000241341	0.000994159	PCOLCE	protein_coding
ENSG00000131725	-1.11683	2.57e-55	2.15e-53	WDR44	protein_coding
ENSG00000143401	-1.11482	4.09e-61	4.01e-59	ANP32E	protein_coding
ENSG00000185250	-1.11275	0.00831631	0.0242838	PPIL6	protein_coding
ENSG00000125170	-1.11084	3.02e-09	2.49e-08	DOK4	protein_coding
ENSG00000162975	-1.10965	0.00320125	0.0103266	KCNF1	protein_coding
ENSG00000126947	-1.10702	1.28e-09	1.1e-08	ARMCX1	protein_coding
ENSG00000182890	-1.10452	5.47e-06	2.97e-05	GLUD2	protein_coding
ENSG00000149403	-1.1043	6.33e-14	8.22e-13	GRIK4	protein_coding
ENSG00000197415	-1.10299	4.07e-06	2.25e-05	VEPH1	protein_coding
ENSG00000162426	-1.10134	9.6e-07	5.81e-06	SLC45A1	protein_coding
ENSG00000167371	-1.0994	2.29e-05	0.000112506	PRRT2	protein_coding
ENSG00000113441	-1.0993	2.13e-95	4.5e-93	LNPEP	protein_coding
ENSG00000133019	-1.09857	9.06e-27	2.74e-25	CHRM3	protein_coding
ENSG00000155816	-1.0979	4.13e-46	2.62e-44	FMN2	protein_coding
ENSG00000188428	-1.09741	4.03e-20	8.38e-19	BLOC1S5	protein_coding
ENSG00000077063	-1.0974	0.00958943	0.0274912	CTTNBP2	protein_coding
ENSG00000175264	-1.09601	6.51e-74	8.58e-72	CHST1	protein_coding
ENSG00000175544	-1.09298	2.65e-05	0.000129146	CABP4	protein_coding
ENSG00000179546	-1.09295	8.67e-09	6.77e-08	HTR1D	protein_coding
ENSG00000116574	-1.09264	3.43e-09	2.81e-08	RHOU	protein_coding
ENSG00000155918	-1.09198	8.97e-05	0.000399339	RAET1L	protein_coding
ENSG00000141639	-1.09171	0.000732469	0.00272528	MAPK4	protein_coding
ENSG00000139970	-1.09142	6.79e-39	3.38e-37	RTN1	protein_coding
ENSG00000163596	-1.08929	2.28e-18	4.19e-17	ICA1L	protein_coding
ENSG00000152284	-1.08921	5.6e-15	7.87e-14	TCF7L1	protein_coding
ENSG00000144821	-1.08857	5.16e-13	6.21e-12	MYH15	protein_coding
ENSG00000188766	-1.08775	1.75e-38	8.58e-37	SPRED3	protein_coding
ENSG00000146376	-1.08605	2.17e-60	2.1e-58	ARHGAP18	protein_coding
ENSG00000102452	-1.08602	9.01e-12	9.7e-11	NALCN	protein_coding
ENSG00000198934	-1.08556	0.000391979	0.00154478	MAGEE1	protein_coding
ENSG00000214960	-1.08479	5.96e-08	4.22e-07	ISPD	protein_coding
ENSG00000144792	-1.08432	0.00286347	0.00934993	ZNF660	protein_coding
ENSG00000139910	-1.08357	0.00662088	0.0198236	NOVA1	protein_coding
ENSG00000147256	-1.08333	0.0081856	0.0239469	ARHGAP36	protein_coding
ENSG00000251322	-1.08305	3.19e-08	2.33e-07	SHANK3	protein_coding
ENSG00000179299	-1.08274	0.0122675	0.0340485	NSUN7	protein_coding
ENSG00000137872	-1.08217	5.69e-05	0.000261619	SEMA6D	protein_coding
ENSG00000096717	-1.08202	1.31e-54	1.06e-52	SIRT1	protein_coding
ENSG00000176927	-1.08073	0.0046021	0.0143111	EFCAB5	protein_coding
ENSG00000103742	-1.07989	4.42e-29	1.49e-27	IGDCC4	protein_coding
ENSG00000169856	-1.07921	0.0162092	0.0433241	ONECUT1	protein_coding
ENSG00000167646	-1.07863	0.00140283	0.00492348	DNAAF3	protein_coding
ENSG00000163704	-1.0779	9.2e-24	2.39e-22	PRRT3	protein_coding
ENSG00000088881	-1.07432	1.32e-06	7.86e-06	EBF4	protein_coding
ENSG00000100427	-1.07313	0.000453015	0.0017624	MLC1	protein_coding
ENSG00000143320	-1.07134	1.89e-18	3.49e-17	CRABP2	protein_coding
ENSG00000240583	-1.07009	1.12e-09	9.66e-09	AQP1	protein_coding
ENSG00000169439	-1.07008	8.36e-71	1.06e-68	SDC2	protein_coding
ENSG00000175643	-1.06977	3.49e-19	6.84e-18	RMI2	protein_coding
ENSG00000186197	-1.06769	1.57e-05	7.91e-05	EDARADD	protein_coding
ENSG00000111711	-1.06757	8.99e-81	1.47e-78	GOLT1B	protein_coding
ENSG00000204219	-1.06677	0.00781629	0.0230058	TCEA3	protein_coding
ENSG00000186496	-1.06599	0.000149278	0.000639987	ZNF396	protein_coding
ENSG00000124496	-1.06595	1.8e-22	4.33e-21	TRERF1	protein_coding
ENSG00000012963	-1.06593	4.65e-11	4.66e-10	UBR7	protein_coding
ENSG00000164265	-1.06559	0.0066985	0.0200385	SCGB3A2	protein_coding
ENSG00000186409	-1.06385	1.6e-09	1.36e-08	CCDC30	protein_coding
ENSG00000162783	-1.06164	9.93e-57	8.81e-55	IER5	protein_coding
ENSG00000132334	-1.06158	8.18e-67	9.49e-65	PTPRE	protein_coding
ENSG00000104055	-1.06134	1.28e-06	7.63e-06	TGM5	protein_coding
ENSG00000106034	-1.06119	4.47e-12	4.95e-11	CPED1	protein_coding
ENSG00000072274	-1.06093	4.66e-95	9.66e-93	TFRC	protein_coding
ENSG00000110697	-1.06015	1.01e-53	7.96e-52	PITPNM1	protein_coding
ENSG00000111052	-1.05961	1.28e-17	2.23e-16	LIN7A	protein_coding
ENSG00000158473	-1.05641	0.00839232	0.0244917	CD1D	protein_coding
ENSG00000184305	-1.056	0.0131909	0.0362153	CCSER1	protein_coding
ENSG00000135373	-1.05469	0.00102386	0.00370093	EHF	protein_coding
ENSG00000175414	-1.05418	5.89e-18	1.05e-16	ARL10	protein_coding
ENSG00000162641	-1.05389	0.000197242	0.000826253	AKNAD1	protein_coding
ENSG00000149792	-1.05239	1.57e-53	1.22e-51	MRPL49	protein_coding
ENSG00000137673	-1.05008	0.00699688	0.0208479	MMP7	protein_coding
ENSG00000078269	-1.04946	1e-130	3.45e-128	SYNJ2	protein_coding
ENSG00000168528	-1.0472	2.85e-19	5.6e-18	SERINC2	protein_coding
ENSG00000135604	-1.04581	0.0097703	0.0279506	STX11	protein_coding
ENSG00000156466	-1.04357	1.38e-16	2.2e-15	GDF6	protein_coding
ENSG00000182220	-1.04166	8.26e-78	1.21e-75	ATP6AP2	protein_coding
ENSG00000087299	-1.04076	3.56e-36	1.61e-34	L2HGDH	protein_coding
ENSG00000134538	-1.03952	0.0033602	0.0107905	SLCO1B1	protein_coding
ENSG00000185614	-1.0394	0.00394786	0.0124909	FAM212A	protein_coding
ENSG00000039139	-1.03938	4.78e-17	7.93e-16	DNAH5	protein_coding
ENSG00000169604	-1.03575	6.31e-59	5.8e-57	ANTXR1	protein_coding
ENSG00000166313	-1.03429	4.85e-24	1.29e-22	APBB1	protein_coding
ENSG00000181264	-1.03373	5.49e-21	1.21e-19	TMEM136	protein_coding
ENSG00000249242	-1.03334	2.03e-13	2.51e-12	TMEM150C	protein_coding
ENSG00000139344	-1.03298	0.000679767	0.00254881	AMDHD1	protein_coding
ENSG00000132563	-1.03267	5.46e-14	7.13e-13	REEP2	protein_coding
ENSG00000107719	-1.03091	1.74e-07	1.16e-06	PALD1	protein_coding
ENSG00000155016	-1.03043	4.01e-40	2.12e-38	CYP2U1	protein_coding
ENSG00000176641	-1.03026	7.71e-06	4.09e-05	RNF152	protein_coding
ENSG00000166578	-1.02967	1.11e-06	6.67e-06	IQCD	protein_coding
ENSG00000008277	-1.02823	0.000383499	0.00151548	ADAM22	protein_coding
ENSG00000078053	-1.02758	1.46e-44	8.99e-43	AMPH	protein_coding
ENSG00000165168	-1.02711	0.00280288	0.00916829	CYBB	protein_coding
ENSG00000106560	-1.02687	0.00562553	0.0171109	GIMAP2	protein_coding
ENSG00000128266	-1.02667	4.8e-09	3.84e-08	GNAZ	protein_coding
ENSG00000006747	-1.02618	0.00958716	0.0274886	SCIN	protein_coding
ENSG00000198838	-1.02533	4.52e-40	2.37e-38	RYR3	protein_coding
ENSG00000163017	-1.02437	0.00204487	0.00692539	ACTG2	protein_coding
ENSG00000104388	-1.02236	1.11e-56	9.83e-55	RAB2A	protein_coding
ENSG00000254893	-1.02161	0.00515563	0.0158575	AC113404.1	protein_coding
ENSG00000204815	-1.01982	1.64e-07	1.1e-06	TTC25	protein_coding
ENSG00000175928	-1.0193	0.0141002	0.0383485	LRRN1	protein_coding
ENSG00000143631	-1.01915	7.42e-11	7.29e-10	FLG	protein_coding
ENSG00000111145	-1.01821	1.71e-72	2.23e-70	ELK3	protein_coding
ENSG00000155980	-1.0181	6.08e-21	1.33e-19	KIF5A	protein_coding
ENSG00000087258	-1.01661	1.98e-06	1.15e-05	GNAO1	protein_coding
ENSG00000149571	-1.01634	3.1e-13	3.77e-12	KIRREL3	protein_coding
ENSG00000197903	-1.01347	0.00255764	0.00845881	HIST1H2BK	protein_coding
ENSG00000074181	-1.01204	0.0092955	0.0267901	NOTCH3	protein_coding
ENSG00000151136	-1.01106	2.31e-11	2.4e-10	BTBD11	protein_coding
ENSG00000136040	-1.00951	0.000219657	0.000912614	PLXNC1	protein_coding
ENSG00000113583	-1.0084	7.84e-79	1.22e-76	C5orf15	protein_coding
ENSG00000165512	-1.00837	5.34e-61	5.21e-59	ZNF22	protein_coding
ENSG00000104213	-1.00557	3.56e-16	5.5e-15	PDGFRL	protein_coding
ENSG00000078401	-1.00374	2.62e-31	9.65e-30	EDN1	protein_coding
ENSG00000154721	-1.00363	8.47e-07	5.18e-06	JAM2	protein_coding
ENSG00000175426	-1.00351	0.000201985	0.000845074	PCSK1	protein_coding
ENSG00000176771	-1.00284	0.014088	0.0383324	NCKAP5	protein_coding
ENSG00000198929	-1.00151	3.91e-10	3.56e-09	NOS1AP	protein_coding
ENSG00000198964	-1.00119	8.64e-40	4.51e-38	SGMS1	protein_coding
ENSG00000144061	-1.0011	5.33e-18	9.48e-17	NPHP1	protein_coding
ENSG00000145861	-1.00108	0.000639552	0.00241363	C1QTNF2	protein_coding
ENSG00000000971	-0.999323	1.89e-08	1.41e-07	CFH	protein_coding
ENSG00000256061	-0.998931	0.00119091	0.00423463	DYX1C1	protein_coding
ENSG00000155755	-0.998109	1.07e-49	7.75e-48	TMEM237	protein_coding
ENSG00000150667	-0.997102	7.93e-08	5.53e-07	FSIP1	protein_coding
ENSG00000135333	-0.996844	2.2e-07	1.45e-06	EPHA7	protein_coding
ENSG00000182218	-0.993839	0.0084252	0.0245629	HHIPL1	protein_coding
ENSG00000102531	-0.993355	1.02e-84	1.78e-82	FNDC3A	protein_coding
ENSG00000197816	-0.992464	0.0134408	0.0368068	CCDC180	protein_coding
ENSG00000185634	-0.989175	5.38e-22	1.26e-20	SHC4	protein_coding
ENSG00000076641	-0.988801	1.59e-22	3.83e-21	PAG1	protein_coding
ENSG00000154096	-0.987138	3.43e-62	3.43e-60	THY1	protein_coding
ENSG00000118407	-0.985475	8.98e-13	1.06e-11	FILIP1	protein_coding
ENSG00000169851	-0.984322	2.49e-27	7.79e-26	PCDH7	protein_coding
ENSG00000010310	-0.983393	0.00103636	0.00373922	GIPR	protein_coding
ENSG00000169933	-0.982896	7.35e-10	6.49e-09	FRMPD4	protein_coding
ENSG00000152661	-0.981783	7.01e-76	9.55e-74	GJA1	protein_coding
ENSG00000153767	-0.979633	6.71e-32	2.56e-30	GTF2E1	protein_coding
ENSG00000103021	-0.979308	3.03e-16	4.7e-15	CCDC113	protein_coding
ENSG00000176678	-0.979268	5.81e-06	3.15e-05	FOXL1	protein_coding
ENSG00000133863	-0.978761	2.99e-07	1.94e-06	TEX15	protein_coding
ENSG00000099219	-0.977735	1.66e-49	1.2e-47	ERMP1	protein_coding
ENSG00000164949	-0.976526	2.85e-57	2.55e-55	GEM	protein_coding
ENSG00000169071	-0.976041	9.82e-05	0.000433721	ROR2	protein_coding
ENSG00000120658	-0.975238	5.04e-10	4.53e-09	ENOX1	protein_coding
ENSG00000221866	-0.974884	1.84e-05	9.21e-05	PLXNA4	protein_coding
ENSG00000102755	-0.974135	1.11e-07	7.62e-07	FLT1	protein_coding
ENSG00000135298	-0.973971	0.00788249	0.0231637	ADGRB3	protein_coding
ENSG00000154146	-0.973383	5.88e-11	5.84e-10	NRGN	protein_coding
ENSG00000178573	-0.973377	1.03e-26	3.09e-25	MAF	protein_coding
ENSG00000170214	-0.973085	3.71e-17	6.24e-16	ADRA1B	protein_coding
ENSG00000106025	-0.970765	2.78e-07	1.81e-06	TSPAN12	protein_coding
ENSG00000091137	-0.970696	0.00264091	0.00870441	SLC26A4	protein_coding
ENSG00000166974	-0.968939	3.53e-56	3.03e-54	MAPRE2	protein_coding
ENSG00000170955	-0.968181	3.73e-06	2.08e-05	PRKCDBP	protein_coding
ENSG00000171150	-0.967266	3.42e-35	1.48e-33	SOCS5	protein_coding
ENSG00000186472	-0.966769	1.78e-21	4.07e-20	PCLO	protein_coding
ENSG00000156671	-0.966166	9.44e-45	5.86e-43	SAMD8	protein_coding
ENSG00000180998	-0.965778	1.5e-15	2.2e-14	GPR137C	protein_coding
ENSG00000144290	-0.964919	0.0166702	0.0443868	SLC4A10	protein_coding
ENSG00000055118	-0.964088	0.0144043	0.0390865	KCNH2	protein_coding
ENSG00000117152	-0.962984	3.72e-61	3.66e-59	RGS4	protein_coding
ENSG00000171488	-0.960281	5.7e-66	6.29e-64	LRRC8C	protein_coding
ENSG00000143195	-0.959936	9.03e-37	4.17e-35	ILDR2	protein_coding
ENSG00000204682	-0.958892	2.4e-16	3.76e-15	CASC10	protein_coding
ENSG00000239887	-0.958835	2.28e-21	5.17e-20	C1orf226	protein_coding
ENSG00000138944	-0.958298	3.84e-13	4.65e-12	KIAA1644	protein_coding
ENSG00000144227	-0.957501	0.00013378	0.000578185	NXPH2	protein_coding
ENSG00000187068	-0.957493	4.98e-07	3.13e-06	C3orf70	protein_coding
ENSG00000167528	-0.957046	1.04e-08	8.04e-08	ZNF641	protein_coding
ENSG00000149256	-0.955063	1.24e-35	5.5e-34	TENM4	protein_coding
ENSG00000144843	-0.953611	3.26e-06	1.83e-05	ADPRH	protein_coding
ENSG00000178537	-0.953422	3.16e-15	4.52e-14	SLC25A20	protein_coding
ENSG00000152763	-0.952358	0.000129474	0.000560173	WDR78	protein_coding
ENSG00000146054	-0.950237	3.08e-08	2.26e-07	TRIM7	protein_coding
ENSG00000187391	-0.949681	1.3e-11	1.38e-10	MAGI2	protein_coding
ENSG00000186897	-0.948238	0.00751792	0.0222372	C1QL4	protein_coding
ENSG00000166575	-0.947937	3e-35	1.31e-33	TMEM135	protein_coding
ENSG00000135932	-0.947664	1.17e-56	1.03e-54	CAB39	protein_coding
ENSG00000072201	-0.947339	1.95e-16	3.06e-15	LNX1	protein_coding
ENSG00000152580	-0.947115	0.000504298	0.00194108	IGSF10	protein_coding
ENSG00000110002	-0.946975	0.00033665	0.00134581	VWA5A	protein_coding
ENSG00000115353	-0.946912	3.72e-09	3.03e-08	TACR1	protein_coding
ENSG00000143353	-0.946209	1.55e-16	2.45e-15	LYPLAL1	protein_coding
ENSG00000022267	-0.945472	5.26e-38	2.55e-36	FHL1	protein_coding
ENSG00000162980	-0.9437	6.46e-29	2.16e-27	ARL5A	protein_coding
ENSG00000136352	-0.943063	3.38e-10	3.1e-09	NKX2-1	protein_coding
ENSG00000168772	-0.943051	1.76e-06	1.03e-05	CXXC4	protein_coding
ENSG00000081320	-0.941483	2.23e-23	5.68e-22	STK17B	protein_coding
ENSG00000177432	-0.940623	2.6e-20	5.47e-19	NAP1L5	protein_coding
ENSG00000198542	-0.940105	1.5e-26	4.45e-25	ITGBL1	protein_coding
ENSG00000186862	-0.940036	1.42e-08	1.08e-07	PDZD7	protein_coding
ENSG00000066248	-0.939385	0.000301148	0.00121634	NGEF	protein_coding
ENSG00000180011	-0.939329	4.95e-27	1.53e-25	ZADH2	protein_coding
ENSG00000082126	-0.938984	0.000845799	0.0031082	MPP4	protein_coding
ENSG00000161048	-0.937782	0.00556083	0.0169395	NAPEPLD	protein_coding
ENSG00000095587	-0.937128	3.74e-06	2.08e-05	TLL2	protein_coding
ENSG00000005108	-0.93615	3.85e-09	3.13e-08	THSD7A	protein_coding
ENSG00000064763	-0.934355	6.19e-10	5.51e-09	FAR2	protein_coding
ENSG00000198513	-0.934013	5.27e-17	8.73e-16	ATL1	protein_coding
ENSG00000197747	-0.933843	1.04e-42	6.02e-41	S100A10	protein_coding
ENSG00000152782	-0.933102	5.55e-21	1.22e-19	PANK1	protein_coding
ENSG00000185499	-0.932824	0.00131489	0.00464133	MUC1	protein_coding
ENSG00000148082	-0.931618	7.04e-19	1.34e-17	SHC3	protein_coding
ENSG00000138400	-0.930794	0.00272137	0.00893768	MDH1B	protein_coding
ENSG00000101210	-0.930788	1.16e-54	9.4e-53	EEF1A2	protein_coding
ENSG00000181061	-0.930606	1.02e-33	4.09e-32	HIGD1A	protein_coding
ENSG00000169306	-0.92975	0.00236376	0.00787275	IL1RAPL1	protein_coding
ENSG00000135525	-0.929414	2.79e-16	4.34e-15	MAP7	protein_coding
ENSG00000249992	-0.92906	1.73e-20	3.67e-19	TMEM158	protein_coding
ENSG00000115266	-0.928585	0.00113122	0.00404434	APC2	protein_coding
ENSG00000086300	-0.92842	1.34e-48	9.32e-47	SNX10	protein_coding
ENSG00000196155	-0.928236	5.18e-08	3.69e-07	PLEKHG4	protein_coding
ENSG00000168824	-0.925836	0.014631	0.0396012	NSG1	protein_coding
ENSG00000205659	-0.925827	4.54e-23	1.13e-21	LIN52	protein_coding
ENSG00000187688	-0.924814	6.44e-05	0.000293548	TRPV2	protein_coding
ENSG00000058335	-0.924331	0.00230711	0.00770048	RASGRF1	protein_coding
ENSG00000116132	-0.92316	2.87e-49	2.04e-47	PRRX1	protein_coding
ENSG00000155265	-0.92007	0.000400522	0.00157509	GOLGA7B	protein_coding
ENSG00000162368	-0.919115	9.59e-79	1.47e-76	CMPK1	protein_coding
ENSG00000156475	-0.918794	2.05e-57	1.84e-55	PPP2R2B	protein_coding
ENSG00000153558	-0.918749	2.45e-17	4.19e-16	FBXL2	protein_coding
ENSG00000100522	-0.918403	7.67e-53	5.89e-51	GNPNAT1	protein_coding
ENSG00000169760	-0.917355	1.86e-46	1.19e-44	NLGN1	protein_coding
ENSG00000184785	-0.916263	1.48e-07	9.96e-07	SMIM10	protein_coding
ENSG00000188993	-0.915265	0.000293795	0.001189	LRRC66	protein_coding
ENSG00000172296	-0.914759	3.06e-06	1.73e-05	SPTLC3	protein_coding
ENSG00000179029	-0.914368	1.49e-15	2.18e-14	TMEM107	protein_coding
ENSG00000113361	-0.914352	7.46e-40	3.9e-38	CDH6	protein_coding
ENSG00000163803	-0.913347	1.27e-05	6.53e-05	PLB1	protein_coding
ENSG00000114446	-0.912754	2.31e-35	1.01e-33	IFT57	protein_coding
ENSG00000166407	-0.911946	5.41e-05	0.000250261	LMO1	protein_coding
ENSG00000196440	-0.910697	3.47e-08	2.52e-07	ARMCX4	protein_coding
ENSG00000168243	-0.910631	0.00871009	0.0253171	GNG4	protein_coding
ENSG00000174332	-0.909691	1.2e-05	6.18e-05	GLIS1	protein_coding
ENSG00000165046	-0.907258	3.83e-07	2.45e-06	LETM2	protein_coding
ENSG00000178075	-0.906925	3.01e-05	0.000145138	GRAMD1C	protein_coding
ENSG00000134853	-0.905548	9.92e-34	4e-32	PDGFRA	protein_coding
ENSG00000154162	-0.90481	3.53e-06	1.97e-05	CDH12	protein_coding
ENSG00000154917	-0.904593	2.55e-10	2.37e-09	RAB6B	protein_coding
ENSG00000196072	-0.904123	7.09e-38	3.41e-36	BLOC1S2	protein_coding
ENSG00000164100	-0.904035	2.37e-08	1.76e-07	NDST3	protein_coding
ENSG00000140682	-0.902254	4.38e-17	7.3e-16	TGFB1I1	protein_coding
ENSG00000101846	-0.901445	7.82e-16	1.18e-14	STS	protein_coding
ENSG00000010278	-0.901272	6.59e-28	2.13e-26	CD9	protein_coding
ENSG00000214050	-0.900349	4.53e-08	3.25e-07	FBXO16	protein_coding
ENSG00000103599	-0.899132	4.63e-06	2.54e-05	IQCH	protein_coding
ENSG00000048740	-0.898745	2.67e-29	9.05e-28	CELF2	protein_coding
ENSG00000136928	-0.898471	0.00135394	0.00476672	GABBR2	protein_coding
ENSG00000089199	-0.896721	0.0147379	0.0398694	CHGB	protein_coding
ENSG00000176049	-0.895712	2.5e-06	1.43e-05	JAKMIP2	protein_coding
ENSG00000128656	-0.891475	8.26e-42	4.61e-40	CHN1	protein_coding
ENSG00000118096	-0.89124	8.18e-20	1.66e-18	IFT46	protein_coding
ENSG00000151575	-0.891107	6.81e-19	1.3e-17	TEX9	protein_coding
ENSG00000152402	-0.890925	1.47e-22	3.55e-21	GUCY1A2	protein_coding
ENSG00000165389	-0.890217	8.59e-38	4.11e-36	SPTSSA	protein_coding
ENSG00000186469	-0.889647	3.65e-24	9.79e-23	GNG2	protein_coding
ENSG00000165806	-0.88892	3.76e-45	2.36e-43	CASP7	protein_coding
ENSG00000136052	-0.888865	8.35e-29	2.77e-27	SLC41A2	protein_coding
ENSG00000143919	-0.886745	1.25e-08	9.59e-08	CAMKMT	protein_coding
ENSG00000144959	-0.884709	3.76e-60	3.57e-58	NCEH1	protein_coding
ENSG00000140839	-0.883986	0.00531315	0.0162606	CLEC18B	protein_coding
ENSG00000196378	-0.88348	3.47e-07	2.22e-06	ZNF34	protein_coding
ENSG00000165113	-0.882505	7.99e-09	6.25e-08	GKAP1	protein_coding
ENSG00000180914	-0.881522	5.44e-06	2.96e-05	OXTR	protein_coding
ENSG00000109255	-0.880845	1.98e-13	2.45e-12	NMU	protein_coding
ENSG00000176401	-0.880762	2.08e-07	1.38e-06	EID2B	protein_coding
ENSG00000168917	-0.879947	7.31e-20	1.49e-18	SLC35G2	protein_coding
ENSG00000136999	-0.879531	1.17e-08	8.97e-08	NOV	protein_coding
ENSG00000165300	-0.878643	1.2e-15	1.78e-14	SLITRK5	protein_coding
ENSG00000204116	-0.878604	4.96e-25	1.37e-23	CHIC1	protein_coding
ENSG00000080298	-0.876648	1.95e-30	6.95e-29	RFX3	protein_coding
ENSG00000164484	-0.876393	2.31e-12	2.61e-11	TMEM200A	protein_coding
ENSG00000099994	-0.876241	0.00893087	0.0258663	SUSD2	protein_coding
ENSG00000067208	-0.876237	5.63e-32	2.16e-30	EVI5	protein_coding
ENSG00000162645	-0.875129	1.24e-25	3.54e-24	GBP2	protein_coding
ENSG00000182389	-0.874397	1.43e-05	7.28e-05	CACNB4	protein_coding
ENSG00000004799	-0.873997	0.00210823	0.00711625	PDK4	protein_coding
ENSG00000170439	-0.872088	5.75e-11	5.71e-10	METTL7B	protein_coding
ENSG00000114670	-0.872073	1.2e-09	1.03e-08	NEK11	protein_coding
ENSG00000198538	-0.867259	1.29e-18	2.42e-17	ZNF28	protein_coding
ENSG00000151572	-0.866022	2.75e-05	0.000133632	ANO4	protein_coding
ENSG00000184678	-0.8652	0.00727515	0.0215946	HIST2H2BE	protein_coding
ENSG00000182013	-0.86441	5.51e-20	1.12e-18	PNMAL1	protein_coding
ENSG00000198963	-0.863251	1.32e-31	4.96e-30	RORB	protein_coding
ENSG00000129682	-0.863219	2.4e-18	4.38e-17	FGF13	protein_coding
ENSG00000186451	-0.862932	0.00695483	0.0207317	SPATA12	protein_coding
ENSG00000137942	-0.862814	3.63e-36	1.64e-34	FNBP1L	protein_coding
ENSG00000243660	-0.862742	1.65e-05	8.31e-05	ZNF487	protein_coding
ENSG00000175874	-0.862733	5.18e-20	1.06e-18	CREG2	protein_coding
ENSG00000221886	-0.862479	3.39e-15	4.84e-14	ZBED8	protein_coding
ENSG00000169372	-0.862068	1.05e-13	1.33e-12	CRADD	protein_coding
ENSG00000169169	-0.861084	5.06e-24	1.34e-22	CPT1C	protein_coding
ENSG00000135439	-0.860272	0.00531523	0.0162646	AGAP2	protein_coding
ENSG00000147145	-0.860129	0.000327521	0.00131112	LPAR4	protein_coding
ENSG00000105255	-0.859958	4.53e-15	6.41e-14	FSD1	protein_coding
ENSG00000128849	-0.854471	5.97e-23	1.48e-21	CGNL1	protein_coding
ENSG00000250312	-0.854281	1.42e-07	9.62e-07	ZNF718	protein_coding
ENSG00000213085	-0.853603	6.87e-06	3.67e-05	CFAP45	protein_coding
ENSG00000172197	-0.853139	4.95e-10	4.45e-09	MBOAT1	protein_coding
ENSG00000170454	-0.852898	2.87e-20	6.01e-19	KRT75	protein_coding
ENSG00000057704	-0.852803	2.29e-15	3.32e-14	TMCC3	protein_coding
ENSG00000137821	-0.852389	5.11e-22	1.2e-20	LRRC49	protein_coding
ENSG00000205593	-0.852298	2.85e-05	0.000137927	DENND6B	protein_coding
ENSG00000174370	-0.851141	2.1e-05	0.000103923	C11orf45	protein_coding
ENSG00000123496	-0.850353	2.22e-55	1.87e-53	IL13RA2	protein_coding
ENSG00000077152	-0.849616	8.16e-47	5.26e-45	UBE2T	protein_coding
ENSG00000124635	-0.848311	0.0174639	0.0461672	HIST1H2BJ	protein_coding
ENSG00000170469	-0.847557	9.34e-07	5.67e-06	SPATA24	protein_coding
ENSG00000107796	-0.846233	0.00360735	0.0114923	ACTA2	protein_coding
ENSG00000250486	-0.845325	0.00901464	0.0260791	FAM218A	protein_coding
ENSG00000120756	-0.845317	7.53e-42	4.23e-40	PLS1	protein_coding
ENSG00000115935	-0.844841	3.86e-30	1.37e-28	WIPF1	protein_coding
ENSG00000144893	-0.844278	2.16e-20	4.57e-19	MED12L	protein_coding
ENSG00000188051	-0.844259	4.63e-05	0.000216196	TMEM221	protein_coding
ENSG00000177380	-0.842845	6.34e-06	3.41e-05	PPFIA3	protein_coding
ENSG00000173838	-0.842414	8.47e-16	1.27e-14	2019-03-10	protein_coding
ENSG00000128606	-0.84146	2.75e-22	6.52e-21	LRRC17	protein_coding
ENSG00000132274	-0.840512	1.74e-22	4.2e-21	TRIM22	protein_coding
ENSG00000198768	-0.840484	6.52e-05	0.000296646	APCDD1L	protein_coding
ENSG00000174442	-0.839018	4.85e-69	5.82e-67	ZWILCH	protein_coding
ENSG00000147119	-0.837962	9.59e-20	1.93e-18	CHST7	protein_coding
ENSG00000115392	-0.836902	4.4e-26	1.28e-24	FANCL	protein_coding
ENSG00000167100	-0.835152	3.18e-05	0.000152571	SAMD14	protein_coding
ENSG00000158458	-0.834193	2.05e-13	2.53e-12	NRG2	protein_coding
ENSG00000138356	-0.833696	0.00447019	0.0139522	AOX1	protein_coding
ENSG00000129596	-0.833386	0.000210296	0.000876955	CDO1	protein_coding
ENSG00000148832	-0.833193	9.79e-05	0.000432567	PAOX	protein_coding
ENSG00000163617	-0.832672	1.24e-07	8.44e-07	CCDC191	protein_coding
ENSG00000177842	-0.832191	4.2e-14	5.53e-13	ZNF620	protein_coding
ENSG00000137809	-0.831918	0.00981587	0.0280651	ITGA11	protein_coding
ENSG00000122042	-0.830531	1.32e-34	5.55e-33	UBL3	protein_coding
ENSG00000184194	-0.830496	1.22e-08	9.38e-08	GPR173	protein_coding
ENSG00000184937	-0.830182	6.61e-07	4.08e-06	WT1	protein_coding
ENSG00000113578	-0.830101	0.000768883	0.00284719	FGF1	protein_coding
ENSG00000120306	-0.828779	9.53e-20	1.92e-18	CYSTM1	protein_coding
ENSG00000021645	-0.827698	1.09e-26	3.26e-25	NRXN3	protein_coding
ENSG00000165029	-0.827563	5.07e-26	1.48e-24	ABCA1	protein_coding
ENSG00000159593	-0.826256	5.95e-49	4.16e-47	NAE1	protein_coding
ENSG00000077238	-0.826091	1.24e-06	7.36e-06	IL4R	protein_coding
ENSG00000274750	-0.825119	0.00846723	0.0246784	HIST1H3E	protein_coding
ENSG00000102038	-0.824439	5.16e-34	2.1e-32	SMARCA1	protein_coding
ENSG00000058272	-0.824352	7.79e-42	4.35e-40	PPP1R12A	protein_coding
ENSG00000184083	-0.824196	1.12e-27	3.58e-26	FAM120C	protein_coding
ENSG00000185808	-0.823779	1.15e-16	1.85e-15	PIGP	protein_coding
ENSG00000157224	-0.823045	1.7e-22	4.1e-21	CLDN12	protein_coding
ENSG00000182578	-0.822334	3.17e-05	0.00015207	CSF1R	protein_coding
ENSG00000119326	-0.820799	1.14e-30	4.1e-29	CTNNAL1	protein_coding
ENSG00000174837	-0.820523	0.0174165	0.0460657	ADGRE1	protein_coding
ENSG00000096093	-0.820451	1.32e-30	4.75e-29	EFHC1	protein_coding
ENSG00000185787	-0.820264	6.64e-33	2.61e-31	MORF4L1	protein_coding
ENSG00000148053	-0.819575	3.46e-14	4.59e-13	NTRK2	protein_coding
ENSG00000162631	-0.819545	3.75e-17	6.29e-16	NTNG1	protein_coding
ENSG00000162490	-0.819155	3.24e-08	2.36e-07	DRAXIN	protein_coding
ENSG00000138795	-0.819085	6.17e-23	1.52e-21	LEF1	protein_coding
ENSG00000166848	-0.81692	4.76e-35	2.04e-33	TERF2IP	protein_coding
ENSG00000143156	-0.816343	4.16e-34	1.71e-32	NME7	protein_coding
ENSG00000106689	-0.816168	1.25e-05	6.42e-05	LHX2	protein_coding
ENSG00000187189	-0.815717	4.09e-39	2.06e-37	TSPYL4	protein_coding
ENSG00000205060	-0.815275	1.17e-44	7.21e-43	SLC35B4	protein_coding
ENSG00000228672	-0.814447	4.33e-08	3.12e-07	PROB1	protein_coding
ENSG00000172738	-0.813383	0.00630548	0.0189688	TMEM217	protein_coding
ENSG00000118922	-0.812298	7.39e-24	1.94e-22	KLF12	protein_coding
ENSG00000163491	-0.811854	2.24e-08	1.67e-07	NEK10	protein_coding
ENSG00000100077	-0.810728	1.26e-25	3.57e-24	GRK3	protein_coding
ENSG00000164116	-0.810231	0.00492129	0.0151989	GUCY1A3	protein_coding
ENSG00000130940	-0.80999	1.09e-09	9.48e-09	CASZ1	protein_coding
ENSG00000105419	-0.808998	4.18e-09	3.37e-08	MEIS3	protein_coding
ENSG00000143469	-0.807777	1.82e-11	1.9e-10	SYT14	protein_coding
ENSG00000156384	-0.80625	2.05e-13	2.53e-12	SFR1	protein_coding
ENSG00000164746	-0.80449	0.0017032	0.00586813	C7orf57	protein_coding
ENSG00000154930	-0.80444	2.93e-14	3.91e-13	ACSS1	protein_coding
ENSG00000153029	-0.804192	3.28e-14	4.36e-13	MR1	protein_coding
ENSG00000108479	-0.802902	2.2e-12	2.49e-11	GALK1	protein_coding
ENSG00000176485	-0.80142	3.31e-13	4.03e-12	PLA2G16	protein_coding
ENSG00000124145	-0.799555	2.22e-27	7.01e-26	SDC4	protein_coding
ENSG00000117266	-0.799002	4.02e-06	2.23e-05	CDK18	protein_coding
ENSG00000214595	-0.798399	5.14e-11	5.13e-10	EML6	protein_coding
ENSG00000180287	-0.798268	2.62e-06	1.49e-05	PLD5	protein_coding
ENSG00000184226	-0.798232	2.78e-37	1.31e-35	PCDH9	protein_coding
ENSG00000182463	-0.796477	1.7e-11	1.79e-10	TSHZ2	protein_coding
ENSG00000197385	-0.79489	3.29e-05	0.000157311	ZNF860	protein_coding
ENSG00000113389	-0.793425	0.000444324	0.00173158	NPR3	protein_coding
ENSG00000163001	-0.792727	2.85e-31	1.05e-29	CFAP36	protein_coding
ENSG00000052126	-0.792322	0.013619	0.0372245	PLEKHA5	protein_coding
ENSG00000139438	-0.79117	6.27e-08	4.42e-07	FAM222A	protein_coding
ENSG00000110675	-0.790543	2.93e-08	2.16e-07	ELMOD1	protein_coding
ENSG00000213799	-0.789964	1.74e-15	2.54e-14	ZNF845	protein_coding
ENSG00000101134	-0.789164	2.22e-08	1.66e-07	DOK5	protein_coding
ENSG00000227051	-0.789155	1.38e-13	1.73e-12	C14orf132	protein_coding
ENSG00000186462	-0.787003	2.08e-06	1.2e-05	NAP1L2	protein_coding
ENSG00000185432	-0.785578	1.3e-19	2.6e-18	METTL7A	protein_coding
ENSG00000166167	-0.784497	2.91e-39	1.47e-37	BTRC	protein_coding
ENSG00000143815	-0.784328	4.21e-44	2.52e-42	LBR	protein_coding
ENSG00000168490	-0.783794	0.000446696	0.00173948	PHYHIP	protein_coding
ENSG00000121104	-0.78327	0.00294411	0.00958087	FAM117A	protein_coding
ENSG00000175764	-0.78311	5.91e-07	3.67e-06	TTLL11	protein_coding
ENSG00000108984	-0.782563	3.18e-06	1.79e-05	MAP2K6	protein_coding
ENSG00000138496	-0.782391	2.09e-29	7.14e-28	PARP9	protein_coding
ENSG00000179387	-0.781835	9.29e-30	3.23e-28	ELMOD2	protein_coding
ENSG00000163590	-0.781662	5.41e-15	7.6e-14	PPM1L	protein_coding
ENSG00000132821	-0.780888	0.0185542	0.0486238	VSTM2L	protein_coding
ENSG00000138771	-0.780699	5.78e-49	4.06e-47	SHROOM3	protein_coding
ENSG00000109927	-0.775976	0.00340434	0.0109176	TECTA	protein_coding
ENSG00000176907	-0.775162	3.83e-11	3.88e-10	C8orf4	protein_coding
ENSG00000089123	-0.774939	1.62e-16	2.57e-15	TASP1	protein_coding
ENSG00000139151	-0.774494	0.00317451	0.0102469	PLCZ1	protein_coding
ENSG00000148225	-0.772281	2.46e-06	1.4e-05	WDR31	protein_coding
ENSG00000143882	-0.771773	0.0167324	0.0445348	ATP6V1C2	protein_coding
ENSG00000166405	-0.77046	0.00810382	0.0237385	RIC3	protein_coding
ENSG00000091317	-0.769979	1.73e-37	8.22e-36	CMTM6	protein_coding
ENSG00000203756	-0.767994	0.00823866	0.0240848	TMEM244	protein_coding
ENSG00000138660	-0.767947	9.52e-27	2.87e-25	AP1AR	protein_coding
ENSG00000172733	-0.766972	0.00311515	0.0100741	PURG	protein_coding
ENSG00000131089	-0.766818	0.00821621	0.0240261	ARHGEF9	protein_coding
ENSG00000175066	-0.766621	3.99e-32	1.54e-30	GK5	protein_coding
ENSG00000171174	-0.766144	0.00108443	0.00389262	RBKS	protein_coding
ENSG00000073712	-0.766022	2.57e-36	1.18e-34	FERMT2	protein_coding
ENSG00000165801	-0.765973	3.76e-40	1.99e-38	ARHGEF40	protein_coding
ENSG00000007968	-0.763551	1.13e-21	2.61e-20	E2F2	protein_coding
ENSG00000137269	-0.762535	9.08e-22	2.11e-20	LRRC1	protein_coding
ENSG00000183092	-0.762026	3.28e-05	0.000157051	BEGAIN	protein_coding
ENSG00000114279	-0.760735	1.67e-16	2.64e-15	FGF12	protein_coding
ENSG00000204220	-0.760111	3.41e-08	2.49e-07	PFDN6	protein_coding
ENSG00000184307	-0.760067	5.75e-13	6.88e-12	ZDHHC23	protein_coding
ENSG00000174165	-0.759579	2.05e-09	1.72e-08	ZDHHC24	protein_coding
ENSG00000151322	-0.759074	1.98e-09	1.67e-08	NPAS3	protein_coding
ENSG00000109536	-0.75845	0.000290205	0.00117588	FRG1	protein_coding
ENSG00000151338	-0.757709	2.42e-10	2.25e-09	MIPOL1	protein_coding
ENSG00000166831	-0.757319	0.000159007	0.000677976	RBPMS2	protein_coding
ENSG00000110090	-0.756956	5.83e-61	5.66e-59	CPT1A	protein_coding
ENSG00000128596	-0.755104	3.56e-21	7.99e-20	CCDC136	protein_coding
ENSG00000144655	-0.754805	4.57e-17	7.61e-16	CSRNP1	protein_coding
ENSG00000151778	-0.752592	0.0029079	0.0094782	SERP2	protein_coding
ENSG00000140416	-0.752223	2.19e-32	8.53e-31	TPM1	protein_coding
ENSG00000179862	-0.751909	6.44e-05	0.000293452	CITED4	protein_coding
ENSG00000075131	-0.75182	1.79e-20	3.8e-19	TIPIN	protein_coding
ENSG00000197279	-0.751014	3.99e-06	2.21e-05	ZNF165	protein_coding
ENSG00000123612	-0.750986	0.00768477	0.0226811	ACVR1C	protein_coding
ENSG00000168026	-0.750602	0.000311047	0.00125283	TTC21A	protein_coding
ENSG00000148572	-0.750087	2.13e-18	3.92e-17	NRBF2	protein_coding
ENSG00000137714	-0.750028	1.4e-13	1.76e-12	FDX1	protein_coding
ENSG00000129355	-0.75001	9.4e-11	9.11e-10	CDKN2D	protein_coding
ENSG00000163064	-0.749219	0.00282678	0.00923756	EN1	protein_coding
ENSG00000099256	-0.7482	9.95e-05	0.000439081	PRTFDC1	protein_coding
ENSG00000106351	-0.747547	1.35e-14	1.84e-13	AGFG2	protein_coding
ENSG00000119782	-0.747423	0.0128821	0.0354873	FKBP1B	protein_coding
ENSG00000158301	-0.746	4.47e-12	4.94e-11	GPRASP2	protein_coding
ENSG00000165323	-0.745371	7.12e-29	2.38e-27	FAT3	protein_coding
ENSG00000137642	-0.745309	1.36e-28	4.49e-27	SORL1	protein_coding
ENSG00000086619	-0.745079	4.65e-13	5.61e-12	ERO1B	protein_coding
ENSG00000179331	-0.7446	0.0167991	0.0446779	RAB39A	protein_coding
ENSG00000112186	-0.744398	1.49e-44	9.11e-43	CAP2	protein_coding
ENSG00000102935	-0.743997	6.09e-09	4.81e-08	ZNF423	protein_coding
ENSG00000204604	-0.743901	2.24e-23	5.7e-22	ZNF468	protein_coding
ENSG00000071246	-0.743885	3.93e-07	2.51e-06	VASH1	protein_coding
ENSG00000162642	-0.74373	7.73e-26	2.22e-24	C1orf52	protein_coding
ENSG00000144810	-0.742966	1.05e-42	6.02e-41	COL8A1	protein_coding
ENSG00000187323	-0.742881	0.000526181	0.00201766	DCC	protein_coding
ENSG00000102362	-0.742695	0.0042511	0.0133422	SYTL4	protein_coding
ENSG00000175175	-0.740483	1.49e-05	7.58e-05	PPM1E	protein_coding
ENSG00000114520	-0.740183	5.28e-31	1.92e-29	SNX4	protein_coding
ENSG00000107614	-0.740135	4.19e-09	3.38e-08	TRDMT1	protein_coding
ENSG00000169213	-0.739059	2.61e-18	4.76e-17	RAB3B	protein_coding
ENSG00000134215	-0.738967	2.39e-08	1.77e-07	VAV3	protein_coding
ENSG00000081059	-0.737363	6.96e-11	6.85e-10	TCF7	protein_coding
ENSG00000032742	-0.737191	2.84e-18	5.13e-17	IFT88	protein_coding
ENSG00000135318	-0.737122	7.99e-14	1.03e-12	NT5E	protein_coding
ENSG00000187240	-0.736841	6.67e-37	3.09e-35	DYNC2H1	protein_coding
ENSG00000198597	-0.736365	6.63e-15	9.26e-14	ZNF536	protein_coding
ENSG00000157470	-0.736314	1.77e-07	1.18e-06	FAM81A	protein_coding
ENSG00000134516	-0.734854	5.58e-11	5.55e-10	DOCK2	protein_coding
ENSG00000160050	-0.734679	1.67e-06	9.77e-06	CCDC28B	protein_coding
ENSG00000179542	-0.733936	0.000287758	0.00116783	SLITRK4	protein_coding
ENSG00000135048	-0.733871	2.43e-38	1.18e-36	TMEM2	protein_coding
ENSG00000132849	-0.733738	9.99e-41	5.42e-39	PATJ	protein_coding
ENSG00000138823	-0.731801	0.0140657	0.0382897	MTTP	protein_coding
ENSG00000076003	-0.730954	3.75e-47	2.45e-45	MCM6	protein_coding
ENSG00000186684	-0.730722	0.00546695	0.0166936	CYP27C1	protein_coding
ENSG00000100078	-0.7305	0.0014138	0.0049577	PLA2G3	protein_coding
ENSG00000096092	-0.729536	2.75e-22	6.52e-21	TMEM14A	protein_coding
ENSG00000113300	-0.729363	8.3e-44	4.94e-42	CNOT6	protein_coding
ENSG00000124198	-0.727888	1.85e-48	1.28e-46	ARFGEF2	protein_coding
ENSG00000175879	-0.727721	6.92e-12	7.54e-11	HOXD8	protein_coding
ENSG00000118946	-0.727558	4.59e-36	2.06e-34	PCDH17	protein_coding
ENSG00000085276	-0.727532	1.29e-21	2.97e-20	MECOM	protein_coding
ENSG00000263513	-0.72704	0.0131981	0.0362302	FAM72C	protein_coding
ENSG00000154553	-0.726024	0.000463686	0.00180081	PDLIM3	protein_coding
ENSG00000023445	-0.725666	0.000141983	0.000610908	BIRC3	protein_coding
ENSG00000104154	-0.724125	4.7e-20	9.64e-19	SLC30A4	protein_coding
ENSG00000149582	-0.724061	8.55e-15	1.18e-13	TMEM25	protein_coding
ENSG00000135679	-0.724025	6.7e-32	2.56e-30	MDM2	protein_coding
ENSG00000130962	-0.723612	3.19e-20	6.67e-19	PRRG1	protein_coding
ENSG00000104219	-0.72296	3.4e-35	1.47e-33	ZDHHC2	protein_coding
ENSG00000139737	-0.722691	1.26e-25	3.57e-24	SLAIN1	protein_coding
ENSG00000178177	-0.722454	6.08e-19	1.17e-17	LCORL	protein_coding
ENSG00000102781	-0.721817	3.67e-31	1.35e-29	KATNAL1	protein_coding
ENSG00000127920	-0.72131	3.61e-19	7.07e-18	GNG11	protein_coding
ENSG00000213626	-0.720445	1.03e-07	7.06e-07	LBH	protein_coding
ENSG00000169231	-0.720164	1.68e-10	1.59e-09	THBS3	protein_coding
ENSG00000174099	-0.719609	2.96e-25	8.27e-24	MSRB3	protein_coding
ENSG00000116667	-0.719118	4.23e-25	1.17e-23	C1orf21	protein_coding
ENSG00000118600	-0.718518	5.11e-26	1.48e-24	TMEM5	protein_coding
ENSG00000171262	-0.717983	5.21e-28	1.69e-26	FAM98B	protein_coding
ENSG00000163449	-0.717801	1.45e-05	7.37e-05	TMEM169	protein_coding
ENSG00000172771	-0.717752	0.0110408	0.0310385	EFCAB12	protein_coding
ENSG00000105173	-0.716768	7.33e-12	7.94e-11	CCNE1	protein_coding
ENSG00000059804	-0.716089	1.49e-26	4.44e-25	SLC2A3	protein_coding
ENSG00000214357	-0.715721	2.45e-09	2.04e-08	NEURL1B	protein_coding
ENSG00000149557	-0.715144	6.93e-19	1.32e-17	FEZ1	protein_coding
ENSG00000145428	-0.714289	0.0103833	0.0294864	RNF175	protein_coding
ENSG00000156017	-0.713785	8.82e-24	2.29e-22	CARNMT1	protein_coding
ENSG00000116117	-0.712836	3.15e-07	2.03e-06	PARD3B	protein_coding
ENSG00000196116	-0.711902	8.57e-16	1.29e-14	TDRD7	protein_coding
ENSG00000125746	-0.711054	0.000376438	0.00148932	EML2	protein_coding
ENSG00000136630	-0.71051	0.0120284	0.0334535	HLX	protein_coding
ENSG00000109680	-0.710296	1.95e-07	1.29e-06	TBC1D19	protein_coding
ENSG00000164674	-0.710039	0.0144777	0.0392282	SYTL3	protein_coding
ENSG00000174501	-0.708249	5.53e-08	3.93e-07	ANKRD36C	protein_coding
ENSG00000186106	-0.708195	1.42e-10	1.35e-09	ANKRD46	protein_coding
ENSG00000108641	-0.707452	1.65e-11	1.74e-10	B9D1	protein_coding
ENSG00000083067	-0.707039	0.00298493	0.00969351	TRPM3	protein_coding
ENSG00000198431	-0.705803	1.13e-42	6.44e-41	TXNRD1	protein_coding
ENSG00000123268	-0.705748	2.17e-18	3.99e-17	ATF1	protein_coding
ENSG00000138642	-0.705737	3.97e-12	4.41e-11	HERC6	protein_coding
ENSG00000172985	-0.705485	1.73e-12	1.98e-11	SH3RF3	protein_coding
ENSG00000058063	-0.704545	2.4e-40	1.28e-38	ATP11B	protein_coding
ENSG00000165730	-0.703491	0.012522	0.034608	STOX1	protein_coding
ENSG00000164031	-0.703065	7.84e-30	2.75e-28	DNAJB14	protein_coding
ENSG00000149260	-0.702656	1.9e-10	1.79e-09	CAPN5	protein_coding
ENSG00000112394	-0.702089	5.57e-05	0.000256764	SLC16A10	protein_coding
ENSG00000196872	-0.701532	0.00821208	0.0240175	KIAA1211L	protein_coding
ENSG00000198121	-0.700291	0.00059988	0.00227491	LPAR1	protein_coding
ENSG00000005243	-0.699928	7.28e-07	4.47e-06	COPZ2	protein_coding
ENSG00000185201	-0.698591	0.00140404	0.00492607	IFITM2	protein_coding
ENSG00000228623	-0.698547	3.93e-05	0.000185802	ZNF883	protein_coding
ENSG00000165996	-0.698525	5.13e-10	4.6e-09	HACD1	protein_coding
ENSG00000131187	-0.697916	0.000325262	0.00130387	F12	protein_coding
ENSG00000183508	-0.696875	1.82e-12	2.09e-11	FAM46C	protein_coding
ENSG00000171992	-0.69642	3.33e-23	8.37e-22	SYNPO	protein_coding
ENSG00000160255	-0.696286	0.0124683	0.0344831	ITGB2	protein_coding
ENSG00000120594	-0.695917	5.16e-16	7.89e-15	PLXDC2	protein_coding
ENSG00000150773	-0.694969	0.00443598	0.013856	PIH1D2	protein_coding
ENSG00000169855	-0.694944	1.93e-37	9.17e-36	ROBO1	protein_coding
ENSG00000189180	-0.694837	6.87e-12	7.49e-11	ZNF33A	protein_coding
ENSG00000170049	-0.69472	2.51e-06	1.44e-05	KCNAB3	protein_coding
ENSG00000197134	-0.693951	0.00542572	0.0165752	ZNF257	protein_coding
ENSG00000152818	-0.693719	5.98e-45	3.75e-43	UTRN	protein_coding
ENSG00000145794	-0.693634	0.00801286	0.0235059	MEGF10	protein_coding
ENSG00000171388	-0.69291	0.00520662	0.0159802	APLN	protein_coding
ENSG00000005471	-0.692654	2.53e-07	1.65e-06	ABCB4	protein_coding
ENSG00000167081	-0.691791	1.91e-27	6.03e-26	PBX3	protein_coding
ENSG00000174032	-0.691301	2.48e-27	7.76e-26	SLC25A30	protein_coding
ENSG00000187837	-0.690507	0.000172498	0.000730285	HIST1H1C	protein_coding
ENSG00000174628	-0.690465	2.42e-09	2.01e-08	IQCK	protein_coding
ENSG00000157851	-0.689911	3.86e-21	8.63e-20	DPYSL5	protein_coding
ENSG00000121900	-0.689799	2.31e-07	1.52e-06	TMEM54	protein_coding
ENSG00000135424	-0.6894	6.14e-12	6.72e-11	ITGA7	protein_coding
ENSG00000108387	-0.689359	0.00102688	0.00370917	2019-09-04	protein_coding
ENSG00000136237	-0.68886	2.26e-16	3.55e-15	RAPGEF5	protein_coding
ENSG00000162409	-0.688582	1.87e-25	5.27e-24	PRKAA2	protein_coding
ENSG00000081051	-0.688575	0.00102617	0.00370727	AFP	protein_coding
ENSG00000118961	-0.688362	1.15e-24	3.15e-23	LDAH	protein_coding
ENSG00000075461	-0.688015	2.56e-42	1.46e-40	CACNG4	protein_coding
ENSG00000174059	-0.68683	1.12e-05	5.79e-05	CD34	protein_coding
ENSG00000185985	-0.686653	1.07e-07	7.34e-07	SLITRK2	protein_coding
ENSG00000152291	-0.686237	1.33e-61	1.31e-59	TGOLN2	protein_coding
ENSG00000141753	-0.683906	4.49e-06	2.47e-05	IGFBP4	protein_coding
ENSG00000105866	-0.683154	5.77e-19	1.11e-17	SP4	protein_coding
ENSG00000175697	-0.682165	0.00189552	0.00647468	GPR156	protein_coding
ENSG00000138175	-0.68141	2.62e-17	4.46e-16	ARL3	protein_coding
ENSG00000099337	-0.681194	0.000744087	0.00276344	KCNK6	protein_coding
ENSG00000134343	-0.681151	0.00070434	0.00262978	ANO3	protein_coding
ENSG00000128604	-0.680257	4.89e-09	3.9e-08	IRF5	protein_coding
ENSG00000006468	-0.680232	9.98e-14	1.27e-12	ETV1	protein_coding
ENSG00000170464	-0.679991	5.86e-18	1.04e-16	DNAJC18	protein_coding
ENSG00000165434	-0.679972	1.54e-17	2.68e-16	PGM2L1	protein_coding
ENSG00000144711	-0.679063	4.72e-16	7.25e-15	IQSEC1	protein_coding
ENSG00000160049	-0.67865	1.62e-35	7.15e-34	DFFA	protein_coding
ENSG00000105829	-0.678088	1.6e-15	2.34e-14	BET1	protein_coding
ENSG00000121653	-0.677891	2.24e-21	5.09e-20	MAPK8IP1	protein_coding
ENSG00000143375	-0.677846	3.35e-23	8.4e-22	CGN	protein_coding
ENSG00000164023	-0.676856	4.86e-19	9.48e-18	SGMS2	protein_coding
ENSG00000130340	-0.675887	5.48e-28	1.77e-26	SNX9	protein_coding
ENSG00000144935	-0.675816	2.42e-14	3.24e-13	TRPC1	protein_coding
ENSG00000253304	-0.674388	1.4e-06	8.3e-06	TMEM200B	protein_coding
ENSG00000149179	-0.674379	2.75e-17	4.68e-16	C11orf49	protein_coding
ENSG00000163521	-0.673483	2.17e-10	2.03e-09	GLB1L	protein_coding
ENSG00000057757	-0.672974	6.8e-32	2.58e-30	PITHD1	protein_coding
ENSG00000105518	-0.672771	3.57e-13	4.34e-12	TMEM205	protein_coding
ENSG00000114200	-0.672129	1.1e-10	1.05e-09	BCHE	protein_coding
ENSG00000112139	-0.670903	1.71e-33	6.81e-32	MDGA1	protein_coding
ENSG00000166292	-0.668267	0.00314566	0.0101602	TMEM100	protein_coding
ENSG00000118402	-0.668265	4.87e-14	6.38e-13	ELOVL4	protein_coding
ENSG00000185100	-0.668083	0.00253603	0.00839827	ADSSL1	protein_coding
ENSG00000162407	-0.667575	1.32e-16	2.1e-15	PLPP3	protein_coding
ENSG00000112796	-0.66754	1.41e-06	8.34e-06	ENPP5	protein_coding
ENSG00000104343	-0.666969	1.32e-19	2.63e-18	UBE2W	protein_coding
ENSG00000198843	-0.666666	3.75e-32	1.45e-30	SELT	protein_coding
ENSG00000119314	-0.666655	5.01e-21	1.11e-19	PTBP3	protein_coding
ENSG00000101844	-0.666544	1.94e-17	3.33e-16	ATG4A	protein_coding
ENSG00000188677	-0.665998	0.012613	0.0348312	PARVB	protein_coding
ENSG00000253731	-0.665297	0.000383262	0.00151484	PCDHGA6	protein_coding
ENSG00000100228	-0.665161	1.42e-12	1.65e-11	RAB36	protein_coding
ENSG00000173267	-0.664848	0.00108341	0.00388987	SNCG	protein_coding
ENSG00000011332	-0.664229	1.44e-06	8.48e-06	DPF1	protein_coding
ENSG00000152128	-0.663935	0.00127858	0.00452103	TMEM163	protein_coding
ENSG00000174306	-0.663926	7.98e-19	1.51e-17	ZHX3	protein_coding
ENSG00000122870	-0.663319	1.26e-23	3.24e-22	BICC1	protein_coding
ENSG00000242715	-0.663195	3.34e-05	0.000159699	CCDC169	protein_coding
ENSG00000084636	-0.663095	4.25e-07	2.7e-06	COL16A1	protein_coding
ENSG00000100097	-0.663091	8.05e-17	1.32e-15	LGALS1	protein_coding
ENSG00000120784	-0.663017	9.05e-13	1.07e-11	ZFP30	protein_coding
ENSG00000177076	-0.662733	0.0044428	0.0138752	ACER2	protein_coding
ENSG00000103196	-0.662478	8.37e-09	6.55e-08	CRISPLD2	protein_coding
ENSG00000147133	-0.662271	4.15e-35	1.78e-33	TAF1	protein_coding
ENSG00000165923	-0.661936	9.66e-05	0.000427475	AGBL2	protein_coding
ENSG00000204856	-0.66145	2.01e-11	2.1e-10	FAM216A	protein_coding
ENSG00000253251	-0.660564	7.59e-06	4.03e-05	CTC-534A2.2	protein_coding
ENSG00000143248	-0.659946	0.00010015	0.000442064	RGS5	protein_coding
ENSG00000144597	-0.658364	1.43e-24	3.87e-23	EAF1	protein_coding
ENSG00000197937	-0.658339	2.62e-21	5.93e-20	ZNF347	protein_coding
ENSG00000184178	-0.658169	3.02e-13	3.69e-12	SCFD2	protein_coding
ENSG00000038210	-0.658104	1.88e-15	2.74e-14	PI4K2B	protein_coding
ENSG00000108511	-0.657983	2.6e-13	3.19e-12	HOXB6	protein_coding
ENSG00000116473	-0.657723	7.47e-25	2.05e-23	RAP1A	protein_coding
ENSG00000065613	-0.656309	1.88e-16	2.97e-15	SLK	protein_coding
ENSG00000182742	-0.655929	4.06e-05	0.000191135	HOXB4	protein_coding
ENSG00000108176	-0.655728	2.79e-05	0.000135388	DNAJC12	protein_coding
ENSG00000163328	-0.65519	7.46e-06	3.97e-05	GPR155	protein_coding
ENSG00000163755	-0.654839	1.06e-29	3.66e-28	HPS3	protein_coding
ENSG00000196507	-0.654437	2.09e-06	1.21e-05	TCEAL3	protein_coding
ENSG00000150510	-0.65435	0.000277513	0.00112941	FAM124A	protein_coding
ENSG00000054277	-0.653652	3.12e-16	4.85e-15	OPN3	protein_coding
ENSG00000198729	-0.653366	1.3e-07	8.83e-07	PPP1R14C	protein_coding
ENSG00000110013	-0.653128	4.84e-08	3.46e-07	SIAE	protein_coding
ENSG00000132423	-0.652916	1.82e-10	1.71e-09	COQ3	protein_coding
ENSG00000189060	-0.652774	1.71e-25	4.83e-24	H1F0	protein_coding
ENSG00000067064	-0.652557	2.77e-30	9.89e-29	IDI1	protein_coding
ENSG00000172795	-0.652367	5.75e-22	1.34e-20	DCP2	protein_coding
ENSG00000132394	-0.651205	4.14e-12	4.6e-11	EEFSEC	protein_coding
ENSG00000139044	-0.650603	3.08e-06	1.74e-05	B4GALNT3	protein_coding
ENSG00000171223	-0.650371	6.69e-09	5.27e-08	JUNB	protein_coding
ENSG00000164751	-0.6503	1.06e-22	2.58e-21	PEX2	protein_coding
ENSG00000117069	-0.650185	8.58e-06	4.52e-05	ST6GALNAC5	protein_coding
ENSG00000183722	-0.650152	1.65e-19	3.28e-18	LHFP	protein_coding
ENSG00000177383	-0.649997	8.3e-35	3.52e-33	MAGEF1	protein_coding
ENSG00000135324	-0.649987	0.00556015	0.0169395	MRAP2	protein_coding
ENSG00000121486	-0.649645	1.92e-19	3.82e-18	TRMT1L	protein_coding
ENSG00000198648	-0.649346	2.37e-18	4.35e-17	STK39	protein_coding
ENSG00000249853	-0.648719	0.00199119	0.00676278	HS3ST5	protein_coding
ENSG00000119514	-0.648572	0.0174827	0.0462047	GALNT12	protein_coding
ENSG00000115866	-0.647367	3.73e-36	1.68e-34	DARS	protein_coding
ENSG00000234465	-0.645931	0.0127265	0.0351159	PINLYP	protein_coding
ENSG00000126945	-0.644716	3.73e-35	1.6e-33	HNRNPH2	protein_coding
ENSG00000221994	-0.644546	0.00791621	0.0232426	ZNF630	protein_coding
ENSG00000139410	-0.644398	2.16e-06	1.25e-05	SDSL	protein_coding
ENSG00000114790	-0.644345	3.56e-05	0.000169192	ARHGEF26	protein_coding
ENSG00000106772	-0.643834	1.22e-06	7.27e-06	PRUNE2	protein_coding
ENSG00000104833	-0.643515	0.00107001	0.00384856	TUBB4A	protein_coding
ENSG00000085491	-0.643189	1.16e-21	2.68e-20	SLC25A24	protein_coding
ENSG00000183615	-0.64289	0.0187519	0.0490357	FAM167B	protein_coding
ENSG00000180257	-0.642824	4.44e-08	3.19e-07	ZNF816	protein_coding
ENSG00000198157	-0.642642	4.06e-05	0.000191322	HMGN5	protein_coding
ENSG00000107960	-0.642356	1.69e-11	1.78e-10	OBFC1	protein_coding
ENSG00000183248	-0.642355	0.000246094	0.0010125	PRR36	protein_coding
ENSG00000185630	-0.641615	2.92e-23	7.36e-22	PBX1	protein_coding
ENSG00000148842	-0.641419	2.96e-15	4.26e-14	CNNM2	protein_coding
ENSG00000167315	-0.64114	6.67e-06	3.57e-05	ACAA2	protein_coding
ENSG00000235162	-0.64097	3.47e-37	1.63e-35	C12orf75	protein_coding
ENSG00000122970	-0.640315	2.56e-10	2.37e-09	IFT81	protein_coding
ENSG00000096872	-0.640247	3.81e-09	3.1e-08	IFT74	protein_coding
ENSG00000111879	-0.640094	3.67e-08	2.66e-07	FAM184A	protein_coding
ENSG00000205189	-0.640008	9.02e-17	1.46e-15	ZBTB10	protein_coding
ENSG00000179300	-0.638309	0.0149979	0.0405001	ZCCHC5	protein_coding
ENSG00000148672	-0.638125	5.34e-36	2.39e-34	GLUD1	protein_coding
ENSG00000008405	-0.634372	3.01e-20	6.31e-19	CRY1	protein_coding
ENSG00000123684	-0.633778	8.4e-20	1.7e-18	LPGAT1	protein_coding
ENSG00000203326	-0.633611	1.33e-13	1.68e-12	ZNF525	protein_coding
ENSG00000169991	-0.6326	5.88e-37	2.74e-35	IFFO2	protein_coding
ENSG00000104205	-0.632351	0.000103168	0.000454296	SGK3	protein_coding
ENSG00000102879	-0.631545	1.69e-07	1.13e-06	CORO1A	protein_coding
ENSG00000105613	-0.631031	0.00355139	0.0113354	MAST1	protein_coding
ENSG00000103494	-0.630393	3.02e-17	5.12e-16	RPGRIP1L	protein_coding
ENSG00000071794	-0.629511	3.63e-28	1.19e-26	HLTF	protein_coding
ENSG00000163462	-0.629078	0.00043031	0.0016818	TRIM46	protein_coding
ENSG00000138030	-0.629037	1.11e-05	5.74e-05	KHK	protein_coding
ENSG00000163932	-0.628972	5.01e-14	6.56e-13	PRKCD	protein_coding
ENSG00000125257	-0.628489	4.13e-24	1.1e-22	ABCC4	protein_coding
ENSG00000153037	-0.628334	9.09e-15	1.25e-13	SRP19	protein_coding
ENSG00000178074	-0.628314	1.23e-15	1.82e-14	C2orf69	protein_coding
ENSG00000176714	-0.628211	2.97e-05	0.000143324	CCDC121	protein_coding
ENSG00000250305	-0.628094	0.00630545	0.0189688	KIAA1456	protein_coding
ENSG00000065357	-0.628084	6.06e-08	4.29e-07	DGKA	protein_coding
ENSG00000169252	-0.626566	0.00970953	0.0277963	ADRB2	protein_coding
ENSG00000130956	-0.62559	1.99e-14	2.68e-13	HABP4	protein_coding
ENSG00000067840	-0.625314	1.33e-06	7.89e-06	PDZD4	protein_coding
ENSG00000173210	-0.625224	3.46e-17	5.82e-16	ABLIM3	protein_coding
ENSG00000162073	-0.625143	1.05e-18	1.97e-17	PAQR4	protein_coding
ENSG00000149089	-0.624663	1.45e-05	7.35e-05	APIP	protein_coding
ENSG00000104450	-0.624627	3.53e-15	5.02e-14	SPAG1	protein_coding
ENSG00000080200	-0.621485	1.22e-23	3.14e-22	CRYBG3	protein_coding
ENSG00000159873	-0.621335	2.65e-22	6.31e-21	CCDC117	protein_coding
ENSG00000150907	-0.621254	2.99e-11	3.07e-10	FOXO1	protein_coding
ENSG00000144036	-0.620939	6.07e-21	1.33e-19	EXOC6B	protein_coding
ENSG00000175595	-0.620481	2.82e-21	6.37e-20	ERCC4	protein_coding
ENSG00000119636	-0.619704	3.03e-05	0.000145944	BBOF1	protein_coding
ENSG00000080819	-0.618217	2.35e-17	4.02e-16	CPOX	protein_coding
ENSG00000079332	-0.617402	2.79e-43	1.64e-41	SAR1A	protein_coding
ENSG00000070214	-0.617297	1.41e-29	4.86e-28	SLC44A1	protein_coding
ENSG00000206538	-0.616614	2.06e-05	0.000102028	VGLL3	protein_coding
ENSG00000179240	-0.615982	0.000804941	0.00296827	RP11-111M22.2	protein_coding
ENSG00000102265	-0.615102	1.53e-27	4.87e-26	TIMP1	protein_coding
ENSG00000111913	-0.614797	4.96e-12	5.47e-11	FAM65B	protein_coding
ENSG00000155970	-0.614507	2.91e-07	1.89e-06	MICU3	protein_coding
ENSG00000169085	-0.614013	2.36e-07	1.55e-06	C8orf46	protein_coding
ENSG00000135951	-0.613575	0.000107831	0.000473599	TSGA10	protein_coding
ENSG00000198924	-0.613142	2.83e-24	7.61e-23	DCLRE1A	protein_coding
ENSG00000118690	-0.612524	0.000968067	0.00351615	ARMC2	protein_coding
ENSG00000171428	-0.612408	0.000273991	0.00111642	NAT1	protein_coding
ENSG00000135108	-0.612289	2.65e-26	7.8e-25	FBXO21	protein_coding
ENSG00000111816	-0.612262	0.000598072	0.00226907	FRK	protein_coding
ENSG00000205084	-0.611877	0.000655051	0.00246387	TMEM231	protein_coding
ENSG00000166402	-0.61186	1.35e-11	1.43e-10	TUB	protein_coding
ENSG00000009844	-0.611716	8.32e-24	2.17e-22	VTA1	protein_coding
ENSG00000144362	-0.611664	0.0013353	0.0047052	PHOSPHO2	protein_coding
ENSG00000107611	-0.610767	0.000175087	0.000740474	CUBN	protein_coding
ENSG00000178053	-0.610662	1.62e-12	1.87e-11	MLF1	protein_coding
ENSG00000019186	-0.610174	0.0128952	0.0355188	CYP24A1	protein_coding
ENSG00000135414	-0.61009	1.07e-21	2.48e-20	GDF11	protein_coding
ENSG00000021355	-0.609938	8.92e-11	8.68e-10	SERPINB1	protein_coding
ENSG00000134532	-0.609778	6.41e-10	5.69e-09	SOX5	protein_coding
ENSG00000102870	-0.608248	8.96e-23	2.19e-21	ZNF629	protein_coding
ENSG00000197557	-0.608142	2.03e-12	2.31e-11	TTC30A	protein_coding
ENSG00000143674	-0.607946	5.97e-13	7.11e-12	RP5-862P8.2	protein_coding
ENSG00000152242	-0.60771	9.67e-17	1.56e-15	C18orf25	protein_coding
ENSG00000158615	-0.607126	2.77e-34	1.15e-32	PPP1R15B	protein_coding
ENSG00000196141	-0.607044	1.97e-25	5.54e-24	SPATS2L	protein_coding
ENSG00000203797	-0.607003	0.0111034	0.0312058	DDO	protein_coding
ENSG00000166200	-0.606931	3.37e-21	7.57e-20	COPS2	protein_coding
ENSG00000163681	-0.606402	4.09e-21	9.12e-20	SLMAP	protein_coding
ENSG00000135968	-0.606224	5.36e-11	5.33e-10	GCC2	protein_coding
ENSG00000097033	-0.606178	1.98e-23	5.05e-22	SH3GLB1	protein_coding
ENSG00000136854	-0.60608	5.04e-19	9.82e-18	STXBP1	protein_coding
ENSG00000187601	-0.604211	9.8e-06	5.12e-05	MAGEH1	protein_coding
ENSG00000188312	-0.603844	1.13e-11	1.2e-10	CENPP	protein_coding
ENSG00000110436	-0.603638	4.68e-06	2.57e-05	SLC1A2	protein_coding
ENSG00000162174	-0.603287	8.04e-08	5.6e-07	ASRGL1	protein_coding
ENSG00000265763	-0.602712	0.000436934	0.0017053	ZNF488	protein_coding
ENSG00000187164	-0.602146	4.76e-21	1.06e-19	SHTN1	protein_coding
ENSG00000112576	-0.601759	9.69e-20	1.95e-18	CCND3	protein_coding
ENSG00000058085	-0.600122	0.0087415	0.0254048	LAMC2	protein_coding
ENSG00000102109	-0.600069	0.00692932	0.0206709	PCSK1N	protein_coding
ENSG00000070081	-0.599921	2.15e-14	2.89e-13	NUCB2	protein_coding
ENSG00000062370	-0.599057	4.17e-09	3.37e-08	ZNF112	protein_coding
ENSG00000171928	-0.598884	1.86e-15	2.71e-14	TVP23B	protein_coding
ENSG00000138760	-0.5986	5.02e-29	1.69e-27	SCARB2	protein_coding
ENSG00000162627	-0.59852	3.47e-21	7.8e-20	SNX7	protein_coding
ENSG00000110880	-0.598477	4.03e-48	2.73e-46	CORO1C	protein_coding
ENSG00000171365	-0.598391	2.75e-11	2.84e-10	CLCN5	protein_coding
ENSG00000088543	-0.597557	7.73e-05	0.000348432	C3orf18	protein_coding
ENSG00000135127	-0.596835	0.00467208	0.0145043	BICDL1	protein_coding
ENSG00000163428	-0.596402	9.52e-21	2.06e-19	LRRC58	protein_coding
ENSG00000033867	-0.595933	1.18e-40	6.39e-39	SLC4A7	protein_coding
ENSG00000158106	-0.595827	5.54e-07	3.45e-06	RHPN1	protein_coding
ENSG00000170802	-0.595494	7.88e-13	9.33e-12	FOXN2	protein_coding
ENSG00000104870	-0.59508	0.000341913	0.00136523	FCGRT	protein_coding
ENSG00000136982	-0.593843	4.78e-18	8.54e-17	DSCC1	protein_coding
ENSG00000171522	-0.593628	3.13e-06	1.76e-05	PTGER4	protein_coding
ENSG00000167384	-0.593541	1.65e-13	2.06e-12	ZNF180	protein_coding
ENSG00000101928	-0.592872	4.22e-11	4.26e-10	MOSPD1	protein_coding
ENSG00000138032	-0.592826	1.37e-21	3.14e-20	PPM1B	protein_coding
ENSG00000187123	-0.592667	5.37e-20	1.1e-18	LYPD6	protein_coding
ENSG00000178691	-0.59265	1.85e-22	4.45e-21	SUZ12	protein_coding
ENSG00000055163	-0.591157	3.58e-20	7.46e-19	CYFIP2	protein_coding
ENSG00000163558	-0.590686	7.55e-23	1.86e-21	PRKCI	protein_coding
ENSG00000103150	-0.590656	2.41e-06	1.38e-05	MLYCD	protein_coding
ENSG00000123091	-0.590411	1.07e-22	2.61e-21	RNF11	protein_coding
ENSG00000155966	-0.590332	5.84e-19	1.13e-17	AFF2	protein_coding
ENSG00000020426	-0.589622	2.21e-12	2.5e-11	MNAT1	protein_coding
ENSG00000130529	-0.589371	0.00158164	0.00547813	TRPM4	protein_coding
ENSG00000119703	-0.589239	0.00515101	0.0158481	ZC2HC1C	protein_coding
ENSG00000111850	-0.587792	1.95e-05	9.72e-05	SMIM8	protein_coding
ENSG00000171608	-0.587439	1.09e-21	2.52e-20	PIK3CD	protein_coding
ENSG00000196659	-0.586545	1.11e-05	5.74e-05	TTC30B	protein_coding
ENSG00000168743	-0.586147	0.00436335	0.0136544	NPNT	protein_coding
ENSG00000076555	-0.586005	5.14e-12	5.66e-11	ACACB	protein_coding
ENSG00000143443	-0.585683	2.13e-05	0.000104983	C1orf56	protein_coding
ENSG00000248713	-0.585471	0.00147107	0.00513635	RP11-766F14.2	protein_coding
ENSG00000170348	-0.585413	2.76e-35	1.2e-33	TMED10	protein_coding
ENSG00000275074	-0.585153	0.000230334	0.000953074	NUDT18	protein_coding
ENSG00000131153	-0.585058	3.71e-19	7.25e-18	GINS2	protein_coding
ENSG00000157510	-0.584358	0.000353208	0.00140646	AFAP1L1	protein_coding
ENSG00000173706	-0.584059	1.95e-26	5.76e-25	HEG1	protein_coding
ENSG00000166813	-0.583329	5.63e-14	7.33e-13	KIF7	protein_coding
ENSG00000196376	-0.583248	1.84e-06	1.07e-05	SLC35F1	protein_coding
ENSG00000100167	-0.583171	0.00313495	0.0101337	2019-09-03	protein_coding
ENSG00000140006	-0.582885	5.88e-13	7.02e-12	WDR89	protein_coding
ENSG00000203965	-0.582649	9.57e-10	8.34e-09	EFCAB7	protein_coding
ENSG00000182985	-0.582259	1.07e-24	2.92e-23	CADM1	protein_coding
ENSG00000144824	-0.581917	8.08e-19	1.53e-17	PHLDB2	protein_coding
ENSG00000163623	-0.581254	5.6e-05	0.000257688	NKX6-1	protein_coding
ENSG00000144451	-0.580983	4.82e-07	3.04e-06	SPAG16	protein_coding
ENSG00000165675	-0.579735	1.35e-10	1.3e-09	ENOX2	protein_coding
ENSG00000164221	-0.579592	4.13e-09	3.34e-08	CCDC112	protein_coding
ENSG00000103942	-0.578376	1.6e-11	1.68e-10	HOMER2	protein_coding
ENSG00000149489	-0.577985	0.00555539	0.016928	ROM1	protein_coding
ENSG00000144834	-0.577398	0.00359962	0.0114695	TAGLN3	protein_coding
ENSG00000173376	-0.577273	0.0018292	0.00626558	NDNF	protein_coding
ENSG00000082014	-0.577162	2.38e-06	1.36e-05	SMARCD3	protein_coding
ENSG00000137561	-0.576967	0.0107066	0.0302412	TTPA	protein_coding
ENSG00000152078	-0.57677	1.08e-11	1.15e-10	TMEM56	protein_coding
ENSG00000099864	-0.576668	0.00263258	0.00868119	PALM	protein_coding
ENSG00000176396	-0.576642	1.53e-09	1.31e-08	EID2	protein_coding
ENSG00000171848	-0.576197	9.11e-24	2.36e-22	RRM2	protein_coding
ENSG00000111319	-0.575779	1.45e-09	1.24e-08	SCNN1A	protein_coding
ENSG00000180573	-0.574915	0.0018946	0.00647263	HIST1H2AC	protein_coding
ENSG00000123240	-0.574591	1.49e-12	1.73e-11	OPTN	protein_coding
ENSG00000174132	-0.57356	1.99e-08	1.49e-07	FAM174A	protein_coding
ENSG00000188760	-0.572651	0.00458284	0.0142599	TMEM198	protein_coding
ENSG00000196730	-0.572074	2.78e-08	2.04e-07	DAPK1	protein_coding
ENSG00000185015	-0.571903	5.67e-07	3.53e-06	CA13	protein_coding
ENSG00000113140	-0.57075	1.78e-31	6.67e-30	SPARC	protein_coding
ENSG00000023171	-0.570474	1.15e-07	7.85e-07	GRAMD1B	protein_coding
ENSG00000146457	-0.570212	9.8e-24	2.53e-22	WTAP	protein_coding
ENSG00000153574	-0.569654	1.83e-15	2.67e-14	RPIA	protein_coding
ENSG00000154856	-0.569028	0.000122709	0.000533289	APCDD1	protein_coding
ENSG00000102678	-0.568827	0.00200274	0.00679633	FGF9	protein_coding
ENSG00000137414	-0.568345	2.77e-11	2.85e-10	FAM8A1	protein_coding
ENSG00000078725	-0.568155	0.015779	0.042357	BRINP1	protein_coding
ENSG00000174502	-0.567867	0.0124183	0.0343637	SLC26A9	protein_coding
ENSG00000078369	-0.567441	9.02e-50	6.56e-48	GNB1	protein_coding
ENSG00000196417	-0.567422	2.32e-11	2.4e-10	ZNF765	protein_coding
ENSG00000107897	-0.566816	7.9e-17	1.29e-15	ACBD5	protein_coding
ENSG00000101333	-0.566791	1.43e-05	7.25e-05	PLCB4	protein_coding
ENSG00000169031	-0.566658	0.000364313	0.00144501	COL4A3	protein_coding
ENSG00000105849	-0.566302	5.11e-26	1.48e-24	TWISTNB	protein_coding
ENSG00000131981	-0.565825	1.86e-17	3.2e-16	LGALS3	protein_coding
ENSG00000165061	-0.565388	0.000253454	0.00104026	ZMAT4	protein_coding
ENSG00000180332	-0.565035	1.15e-10	1.11e-09	KCTD4	protein_coding
ENSG00000044459	-0.564992	3.32e-10	3.04e-09	CNTLN	protein_coding
ENSG00000136783	-0.564949	1.03e-09	8.95e-09	NIPSNAP3A	protein_coding
ENSG00000167470	-0.564378	1.04e-33	4.18e-32	MIDN	protein_coding
ENSG00000175893	-0.564156	1.58e-20	3.35e-19	ZDHHC21	protein_coding
ENSG00000116885	-0.56371	1.98e-06	1.15e-05	OSCP1	protein_coding
ENSG00000169756	-0.563663	1.18e-17	2.06e-16	LIMS1	protein_coding
ENSG00000133131	-0.563654	1.89e-09	1.6e-08	MORC4	protein_coding
ENSG00000109756	-0.56343	6.57e-27	2.02e-25	RAPGEF2	protein_coding
ENSG00000214530	-0.563396	0.000185033	0.000778643	STARD10	protein_coding
ENSG00000236609	-0.562973	1.91e-05	9.54e-05	ZNF853	protein_coding
ENSG00000196550	-0.562973	7.81e-05	0.000351577	FAM72A	protein_coding
ENSG00000115594	-0.562958	6.74e-06	3.61e-05	IL1R1	protein_coding
ENSG00000170962	-0.562895	2.54e-20	5.36e-19	PDGFD	protein_coding
ENSG00000169018	-0.561401	2.03e-24	5.49e-23	FEM1B	protein_coding
ENSG00000144642	-0.561119	4.35e-08	3.13e-07	RBMS3	protein_coding
ENSG00000152495	-0.560666	2.11e-16	3.32e-15	CAMK4	protein_coding
ENSG00000136828	-0.560528	3.53e-08	2.57e-07	RALGPS1	protein_coding
ENSG00000100749	-0.560361	3.78e-11	3.84e-10	VRK1	protein_coding
ENSG00000167552	-0.559748	2.8e-42	1.59e-40	TUBA1A	protein_coding
ENSG00000083937	-0.559623	9.13e-17	1.48e-15	CHMP2B	protein_coding
ENSG00000163110	-0.55949	7.05e-25	1.93e-23	PDLIM5	protein_coding
ENSG00000174720	-0.559382	1.08e-12	1.26e-11	LARP7	protein_coding
ENSG00000189241	-0.558974	9.33e-26	2.67e-24	TSPYL1	protein_coding
ENSG00000178531	-0.558972	9.36e-05	0.000415313	CTXN1	protein_coding
ENSG00000163694	-0.558735	1.69e-06	9.86e-06	RBM47	protein_coding
ENSG00000156687	-0.557967	6.37e-19	1.22e-17	UNC5D	protein_coding
ENSG00000198420	-0.557838	3.26e-10	2.99e-09	TCAF1	protein_coding
ENSG00000168038	-0.557468	5.01e-05	0.000232295	ULK4	protein_coding
ENSG00000198522	-0.556985	3.18e-29	1.08e-27	GPN1	protein_coding
ENSG00000189057	-0.556687	1.82e-13	2.27e-12	FAM111B	protein_coding
ENSG00000121390	-0.556632	5.06e-19	9.83e-18	PSPC1	protein_coding
ENSG00000053747	-0.556119	0.00255306	0.00844641	LAMA3	protein_coding
ENSG00000140876	-0.555654	0.00602032	0.0182162	NUDT7	protein_coding
ENSG00000151490	-0.555181	0.000646985	0.00243806	PTPRO	protein_coding
ENSG00000106066	-0.555099	6.42e-26	1.85e-24	CPVL	protein_coding
ENSG00000134996	-0.554505	9.84e-11	9.52e-10	OSTF1	protein_coding
ENSG00000091157	-0.554505	2.96e-11	3.04e-10	WDR7	protein_coding
ENSG00000133640	-0.553471	0.0024559	0.00816087	LRRIQ1	protein_coding
ENSG00000125898	-0.553169	0.000168601	0.000716025	FAM110A	protein_coding
ENSG00000185924	-0.553155	0.0158863	0.0425788	RTN4RL1	protein_coding
ENSG00000134369	-0.553153	1.2e-16	1.91e-15	NAV1	protein_coding
ENSG00000164976	-0.552949	1.6e-09	1.36e-08	KIAA1161	protein_coding
ENSG00000174607	-0.552293	9.82e-14	1.25e-12	UGT8	protein_coding
ENSG00000171345	-0.552041	0.00083312	0.00306661	KRT19	protein_coding
ENSG00000104626	-0.552036	6.76e-18	1.2e-16	ERI1	protein_coding
ENSG00000124615	-0.551986	5.21e-07	3.26e-06	MOCS1	protein_coding
ENSG00000099282	-0.551341	2.44e-10	2.27e-09	TSPAN15	protein_coding
ENSG00000188015	-0.551145	0.0176585	0.0465723	S100A3	protein_coding
ENSG00000176890	-0.551075	6.32e-27	1.94e-25	TYMS	protein_coding
ENSG00000005020	-0.550882	2.37e-23	6e-22	SKAP2	protein_coding
ENSG00000183150	-0.550215	0.0150502	0.0406222	GPR19	protein_coding
ENSG00000156299	-0.550155	1.95e-22	4.68e-21	TIAM1	protein_coding
ENSG00000079691	-0.549869	4.49e-15	6.36e-14	LRRC16A	protein_coding
ENSG00000118557	-0.549642	0.0158293	0.0424485	PMFBP1	protein_coding
ENSG00000100592	-0.549524	1.23e-17	2.15e-16	DAAM1	protein_coding
ENSG00000150275	-0.54826	3.77e-13	4.57e-12	PCDH15	protein_coding
ENSG00000068366	-0.548082	1.57e-20	3.35e-19	ACSL4	protein_coding
ENSG00000189266	-0.548009	6.33e-14	8.22e-13	PNRC2	protein_coding
ENSG00000115267	-0.547638	1.97e-12	2.25e-11	IFIH1	protein_coding
ENSG00000138613	-0.546183	8.66e-07	5.29e-06	APH1B	protein_coding
ENSG00000122420	-0.545821	8.68e-15	1.2e-13	PTGFR	protein_coding
ENSG00000083535	-0.544773	1.57e-08	1.18e-07	PIBF1	protein_coding
ENSG00000108852	-0.54462	0.000388815	0.0015341	MPP2	protein_coding
ENSG00000139865	-0.544209	0.00215852	0.00726814	TTC6	protein_coding
ENSG00000155761	-0.543764	7.91e-10	6.95e-09	SPAG17	protein_coding
ENSG00000174684	-0.542427	1.55e-09	1.33e-08	B4GAT1	protein_coding
ENSG00000187372	-0.541603	0.00156931	0.00544005	PCDHB13	protein_coding
ENSG00000163874	-0.541309	7.04e-11	6.93e-10	ZC3H12A	protein_coding
ENSG00000188501	-0.540819	4.61e-06	2.53e-05	LCTL	protein_coding
ENSG00000102048	-0.540741	2.66e-06	1.51e-05	ASB9	protein_coding
ENSG00000148450	-0.540667	0.000314852	0.0012664	MSRB2	protein_coding
ENSG00000107864	-0.540411	0.00444944	0.0138938	CPEB3	protein_coding
ENSG00000089091	-0.540301	2.32e-05	0.000114008	DZANK1	protein_coding
ENSG00000075785	-0.540158	2.21e-18	4.06e-17	RAB7A	protein_coding
ENSG00000165521	-0.540139	3.5e-11	3.56e-10	EML5	protein_coding
ENSG00000164627	-0.539356	0.00300567	0.00975461	KIF6	protein_coding
ENSG00000137100	-0.539328	8.23e-17	1.34e-15	DCTN3	protein_coding
ENSG00000103540	-0.539267	1.28e-18	2.39e-17	CCP110	protein_coding
ENSG00000119669	-0.538838	6.67e-19	1.28e-17	IRF2BPL	protein_coding
ENSG00000177679	-0.538827	0.0115406	0.0322959	SRRM3	protein_coding
ENSG00000167861	-0.538675	0.0014221	0.00498252	HID1	protein_coding
ENSG00000124164	-0.538659	6.79e-19	1.3e-17	VAPB	protein_coding
ENSG00000137959	-0.5385	1.31e-16	2.09e-15	IFI44L	protein_coding
ENSG00000169599	-0.538268	2.28e-11	2.37e-10	NFU1	protein_coding
ENSG00000160219	-0.537916	0.000359963	0.00143027	GAB3	protein_coding
ENSG00000094916	-0.537517	4.96e-28	1.61e-26	CBX5	protein_coding
ENSG00000141425	-0.537459	4.64e-20	9.52e-19	RPRD1A	protein_coding
ENSG00000138686	-0.537161	7.07e-15	9.86e-14	BBS7	protein_coding
ENSG00000169570	-0.537005	6.19e-11	6.13e-10	DTWD2	protein_coding
ENSG00000131015	-0.53689	1.06e-06	6.39e-06	ULBP2	protein_coding
ENSG00000188610	-0.536613	4.26e-05	0.000199694	FAM72B	protein_coding
ENSG00000198042	-0.535963	3.91e-14	5.15e-13	MAK16	protein_coding
ENSG00000151746	-0.53553	2.07e-17	3.55e-16	BICD1	protein_coding
ENSG00000164211	-0.535524	6.39e-19	1.23e-17	STARD4	protein_coding
ENSG00000158966	-0.534999	4.92e-14	6.44e-13	CACHD1	protein_coding
ENSG00000101974	-0.534544	5.37e-19	1.04e-17	ATP11C	protein_coding
ENSG00000046653	-0.53384	1.04e-09	9.04e-09	GPM6B	protein_coding
ENSG00000163297	-0.532282	9.13e-16	1.37e-14	ANTXR2	protein_coding
ENSG00000105248	-0.532023	6.83e-09	5.38e-08	CCDC94	protein_coding
ENSG00000160051	-0.531736	1.26e-06	7.49e-06	IQCC	protein_coding
ENSG00000105520	-0.53167	6.1e-08	4.31e-07	PLPPR2	protein_coding
ENSG00000131236	-0.531261	3.52e-40	1.87e-38	CAP1	protein_coding
ENSG00000074706	-0.531202	0.00295638	0.00961618	IPCEF1	protein_coding
ENSG00000164542	-0.531198	1.03e-15	1.53e-14	KIAA0895	protein_coding
ENSG00000170881	-0.531056	1.86e-16	2.94e-15	RNF139	protein_coding
ENSG00000091129	-0.530781	4.53e-20	9.32e-19	NRCAM	protein_coding
ENSG00000132932	-0.530677	0.000117049	0.000510332	ATP8A2	protein_coding
ENSG00000073969	-0.530405	1.3e-05	6.64e-05	NSF	protein_coding
ENSG00000181218	-0.529739	0.0153995	0.0414491	HIST3H2A	protein_coding
ENSG00000104147	-0.529721	7.39e-14	9.54e-13	OIP5	protein_coding
ENSG00000136866	-0.528339	1.15e-05	5.91e-05	ZFP37	protein_coding
ENSG00000082146	-0.528117	1.25e-08	9.6e-08	STRADB	protein_coding
ENSG00000167632	-0.527989	3.62e-10	3.31e-09	TRAPPC9	protein_coding
ENSG00000081026	-0.527962	1.71e-21	3.91e-20	MAGI3	protein_coding
ENSG00000104714	-0.527881	7.52e-08	5.27e-07	ERICH1	protein_coding
ENSG00000142227	-0.527846	6.84e-20	1.39e-18	EMP3	protein_coding
ENSG00000151151	-0.527822	5.99e-06	3.24e-05	IPMK	protein_coding
ENSG00000181513	-0.527462	0.00334313	0.0107399	ACBD4	protein_coding
ENSG00000137713	-0.527147	1.08e-20	2.32e-19	PPP2R1B	protein_coding
ENSG00000174799	-0.526587	5.6e-12	6.15e-11	CEP135	protein_coding
ENSG00000197566	-0.526324	0.000175936	0.000743513	ZNF624	protein_coding
ENSG00000115226	-0.525841	2.35e-06	1.35e-05	FNDC4	protein_coding
ENSG00000138758	-0.525589	6.15e-24	1.62e-22	2019-09-11	protein_coding
ENSG00000152217	-0.525315	4.79e-08	3.43e-07	SETBP1	protein_coding
ENSG00000157764	-0.525078	1.96e-13	2.42e-12	BRAF	protein_coding
ENSG00000162415	-0.524293	3.06e-05	0.000147173	ZSWIM5	protein_coding
ENSG00000145242	-0.523818	2.15e-12	2.45e-11	EPHA5	protein_coding
ENSG00000131127	-0.523728	0.000387314	0.00152907	ZNF141	protein_coding
ENSG00000151150	-0.523621	3.11e-15	4.46e-14	ANK3	protein_coding
ENSG00000128581	-0.523274	9.22e-12	9.91e-11	IFT22	protein_coding
ENSG00000138698	-0.522998	2.9e-17	4.93e-16	RAP1GDS1	protein_coding
ENSG00000100297	-0.522726	8.06e-23	1.97e-21	MCM5	protein_coding
ENSG00000068615	-0.52227	8.73e-09	6.81e-08	REEP1	protein_coding
ENSG00000171100	-0.52226	7.52e-08	5.27e-07	MTM1	protein_coding
ENSG00000135299	-0.521811	1.12e-05	5.79e-05	ANKRD6	protein_coding
ENSG00000169302	-0.521562	4.55e-08	3.27e-07	STK32A	protein_coding
ENSG00000171643	-0.521491	0.00104088	0.00375288	S100Z	protein_coding
ENSG00000156587	-0.520972	2.74e-05	0.000133044	UBE2L6	protein_coding
ENSG00000119661	-0.520792	3.2e-15	4.58e-14	DNAL1	protein_coding
ENSG00000187678	-0.52039	7.17e-11	7.05e-10	SPRY4	protein_coding
ENSG00000049245	-0.52027	3.66e-26	1.07e-24	VAMP3	protein_coding
ENSG00000112339	-0.520203	4.63e-17	7.7e-16	HBS1L	protein_coding
ENSG00000165752	-0.520138	3.44e-07	2.2e-06	STK32C	protein_coding
ENSG00000183891	-0.519818	0.000710456	0.00265018	TTC32	protein_coding
ENSG00000110852	-0.519668	2.18e-12	2.47e-11	CLEC2B	protein_coding
ENSG00000198162	-0.519591	2.49e-19	4.91e-18	MAN1A2	protein_coding
ENSG00000138071	-0.519132	1.56e-27	4.93e-26	ACTR2	protein_coding
ENSG00000070731	-0.518345	0.00931981	0.0268396	ST6GALNAC2	protein_coding
ENSG00000144560	-0.517099	1.73e-26	5.13e-25	VGLL4	protein_coding
ENSG00000197442	-0.517084	1.14e-11	1.21e-10	MAP3K5	protein_coding
ENSG00000163947	-0.516814	7.01e-14	9.06e-13	ARHGEF3	protein_coding
ENSG00000187109	-0.516706	8.62e-16	1.29e-14	NAP1L1	protein_coding
ENSG00000175087	-0.515487	1.11e-12	1.3e-11	PDIK1L	protein_coding
ENSG00000130270	-0.515446	4.95e-07	3.11e-06	ATP8B3	protein_coding
ENSG00000073050	-0.515051	4.54e-10	4.1e-09	XRCC1	protein_coding
ENSG00000100625	-0.514527	5.12e-12	5.64e-11	SIX4	protein_coding
ENSG00000187210	-0.514471	3.4e-16	5.26e-15	GCNT1	protein_coding
ENSG00000251493	-0.514365	0.0141712	0.0385209	FOXD1	protein_coding
ENSG00000042317	-0.514132	4.94e-05	0.000229198	SPATA7	protein_coding
ENSG00000213463	-0.513653	1.35e-15	1.99e-14	SYNJ2BP	protein_coding
ENSG00000108861	-0.513474	9.35e-27	2.82e-25	DUSP3	protein_coding
ENSG00000180964	-0.511994	6.26e-06	3.37e-05	TCEAL8	protein_coding
ENSG00000167306	-0.51192	1.58e-08	1.2e-07	MYO5B	protein_coding
ENSG00000183049	-0.511747	0.000139104	0.000599661	CAMK1D	protein_coding
ENSG00000198873	-0.511499	3.96e-09	3.21e-08	GRK5	protein_coding
ENSG00000138398	-0.511469	2.19e-10	2.04e-09	PPIG	protein_coding
ENSG00000206530	-0.511452	3.06e-05	0.000147237	CFAP44	protein_coding
ENSG00000120694	-0.511372	8.58e-27	2.61e-25	HSPH1	protein_coding
ENSG00000088538	-0.511012	0.00483092	0.0149471	DOCK3	protein_coding
ENSG00000164418	-0.510926	4.61e-10	4.16e-09	GRIK2	protein_coding
ENSG00000157216	-0.510797	7.62e-09	5.98e-08	SSBP3	protein_coding
ENSG00000188641	-0.510507	8.54e-20	1.72e-18	DPYD	protein_coding
ENSG00000171016	-0.510187	1.24e-09	1.07e-08	PYGO1	protein_coding
ENSG00000169330	-0.509906	4.32e-09	3.48e-08	KIAA1024	protein_coding
ENSG00000174482	-0.509476	2.31e-08	1.72e-07	LINGO2	protein_coding
ENSG00000067221	-0.50937	2.48e-07	1.62e-06	STOML1	protein_coding
ENSG00000073464	-0.509308	2.96e-10	2.73e-09	CLCN4	protein_coding
ENSG00000119471	-0.509276	2.65e-16	4.13e-15	HSDL2	protein_coding
ENSG00000137494	-0.509273	3.24e-07	2.08e-06	ANKRD42	protein_coding
ENSG00000187624	-0.509199	0.000191684	0.00080421	C17orf97	protein_coding
ENSG00000153904	-0.508204	6.2e-16	9.43e-15	DDAH1	protein_coding
ENSG00000172819	-0.507713	3.16e-06	1.78e-05	RARG	protein_coding
ENSG00000117505	-0.507287	1.52e-18	2.83e-17	DR1	protein_coding
ENSG00000120149	-0.507212	0.000861579	0.00316162	MSX2	protein_coding
ENSG00000156140	-0.506687	0.000467819	0.00181408	ADAMTS3	protein_coding
ENSG00000166002	-0.506468	0.00218489	0.00734082	SMCO4	protein_coding
ENSG00000131848	-0.506092	4.34e-05	0.000203177	ZSCAN5A	protein_coding
ENSG00000165630	-0.505701	0.00610056	0.0184288	PRPF18	protein_coding
ENSG00000037042	-0.50552	1.46e-10	1.39e-09	TUBG2	protein_coding
ENSG00000154655	-0.505123	2.94e-05	0.00014182	L3MBTL4	protein_coding
ENSG00000134072	-0.504963	0.000233908	0.000966072	CAMK1	protein_coding
ENSG00000132970	-0.50486	2.21e-11	2.3e-10	WASF3	protein_coding
ENSG00000142920	-0.504741	0.00027542	0.00112157	AZIN2	protein_coding
ENSG00000162981	-0.504691	7.88e-12	8.53e-11	FAM84A	protein_coding
ENSG00000034053	-0.504353	2.08e-05	0.000103231	APBA2	protein_coding
ENSG00000133627	-0.503777	5.82e-05	0.000267271	ACTR3B	protein_coding
ENSG00000115129	-0.50287	3.7e-09	3.01e-08	TP53I3	protein_coding
ENSG00000174343	-0.502386	0.00278115	0.00911045	CHRNA9	protein_coding
ENSG00000170579	-0.502298	2.28e-07	1.5e-06	DLGAP1	protein_coding
ENSG00000118418	-0.501936	1.68e-10	1.59e-09	HMGN3	protein_coding
ENSG00000137501	-0.50189	3.07e-15	4.41e-14	SYTL2	protein_coding
ENSG00000165244	-0.501523	2.01e-09	1.7e-08	ZNF367	protein_coding
ENSG00000137285	-0.500929	1.54e-10	1.46e-09	TUBB2B	protein_coding
ENSG00000166949	-0.500833	3.38e-22	7.98e-21	SMAD3	protein_coding
ENSG00000182518	-0.50055	0.00036345	0.00144243	FAM104B	protein_coding
ENSG00000198642	-0.500535	1.38e-14	1.89e-13	KLHL9	protein_coding
ENSG00000166833	-0.500423	1.34e-17	2.33e-16	NAV2	protein_coding
ENSG00000160991	-0.498966	8.83e-18	1.55e-16	ORAI2	protein_coding
ENSG00000119640	-0.498835	4.28e-10	3.87e-09	ACYP1	protein_coding
ENSG00000237765	-0.498514	2.73e-11	2.82e-10	FAM200B	protein_coding
ENSG00000085231	-0.498197	0.00188895	0.00645448	AK6	protein_coding
ENSG00000163629	-0.497839	1.62e-14	2.2e-13	PTPN13	protein_coding
ENSG00000141040	-0.497654	1.54e-08	1.17e-07	ZNF287	protein_coding
ENSG00000156050	-0.497539	0.000412437	0.00161568	FAM161B	protein_coding
ENSG00000213281	-0.497539	7.3e-20	1.49e-18	NRAS	protein_coding
ENSG00000103274	-0.497024	7.67e-12	8.31e-11	NUBP1	protein_coding
ENSG00000205133	-0.496284	8.72e-08	6.05e-07	TRIQK	protein_coding
ENSG00000154639	-0.495458	1.06e-14	1.46e-13	CXADR	protein_coding
ENSG00000129116	-0.495326	1.11e-23	2.88e-22	PALLD	protein_coding
ENSG00000111110	-0.49526	0.000214269	0.000891689	PPM1H	protein_coding
ENSG00000144118	-0.495033	5.9e-15	8.26e-14	RALB	protein_coding
ENSG00000122507	-0.494825	1.08e-05	5.61e-05	BBS9	protein_coding
ENSG00000008952	-0.494712	2.03e-19	4.02e-18	SEC62	protein_coding
ENSG00000166979	-0.494148	0.00881981	0.025603	EVA1C	protein_coding
ENSG00000196233	-0.494132	3.42e-12	3.81e-11	LCOR	protein_coding
ENSG00000133739	-0.494051	7.18e-08	5.04e-07	LRRCC1	protein_coding
ENSG00000178502	-0.493842	1.12e-05	5.77e-05	KLHL11	protein_coding
ENSG00000137478	-0.492069	1.13e-08	8.71e-08	FCHSD2	protein_coding
ENSG00000095752	-0.491957	5.99e-15	8.38e-14	IL11	protein_coding
ENSG00000139625	-0.491725	7.25e-10	6.4e-09	MAP3K12	protein_coding
ENSG00000164855	-0.49152	1.69e-07	1.13e-06	TMEM184A	protein_coding
ENSG00000176903	-0.491465	1.57e-20	3.35e-19	PNMA1	protein_coding
ENSG00000168411	-0.491413	2.66e-23	6.72e-22	RFWD3	protein_coding
ENSG00000115840	-0.491339	2.24e-14	3.01e-13	SLC25A12	protein_coding
ENSG00000100784	-0.490631	5.86e-07	3.65e-06	RPS6KA5	protein_coding
ENSG00000106078	-0.490503	5.92e-08	4.2e-07	COBL	protein_coding
ENSG00000145882	-0.4905	7.3e-10	6.44e-09	PCYOX1L	protein_coding
ENSG00000165487	-0.490469	2.85e-10	2.63e-09	MICU2	protein_coding
ENSG00000204406	-0.490162	1.49e-10	1.42e-09	MBD5	protein_coding
ENSG00000107020	-0.490021	1.09e-11	1.16e-10	PLGRKT	protein_coding
ENSG00000242028	-0.48985	1.97e-05	9.8e-05	HYPK	protein_coding
ENSG00000130590	-0.489567	0.00241202	0.00802687	SAMD10	protein_coding
ENSG00000106868	-0.489439	7.49e-05	0.000338114	SUSD1	protein_coding
ENSG00000002587	-0.489147	0.000317462	0.00127588	HS3ST1	protein_coding
ENSG00000109472	-0.48898	1.44e-07	9.7e-07	CPE	protein_coding
ENSG00000025039	-0.488786	3.65e-10	3.33e-09	RRAGD	protein_coding
ENSG00000249471	-0.488749	2.06e-05	0.000102255	ZNF324B	protein_coding
ENSG00000135541	-0.488698	3.9e-11	3.95e-10	AHI1	protein_coding
ENSG00000187024	-0.487991	0.00122493	0.00434722	PTRH1	protein_coding
ENSG00000150764	-0.487897	5.95e-10	5.31e-09	DIXDC1	protein_coding
ENSG00000180592	-0.487869	2.34e-06	1.34e-05	SKIDA1	protein_coding
ENSG00000167193	-0.486632	2.96e-06	1.68e-05	CRK	protein_coding
ENSG00000107201	-0.486566	3.32e-07	2.13e-06	DDX58	protein_coding
ENSG00000154654	-0.485928	0.00011246	0.000491976	NCAM2	protein_coding
ENSG00000146938	-0.48575	4.88e-16	7.49e-15	NLGN4X	protein_coding
ENSG00000133106	-0.485682	0.000659933	0.00247994	EPSTI1	protein_coding
ENSG00000084764	-0.485251	2.15e-09	1.8e-08	MAPRE3	protein_coding
ENSG00000134574	-0.485003	1.99e-12	2.26e-11	DDB2	protein_coding
ENSG00000150540	-0.484759	4.85e-13	5.85e-12	HNMT	protein_coding
ENSG00000102189	-0.484597	1.45e-08	1.1e-07	EEA1	protein_coding
ENSG00000141252	-0.483593	1.68e-20	3.56e-19	VPS53	protein_coding
ENSG00000139973	-0.483257	0.0017068	0.00587752	SYT16	protein_coding
ENSG00000141298	-0.483214	5.56e-21	1.22e-19	SSH2	protein_coding
ENSG00000137831	-0.48285	2.87e-12	3.22e-11	UACA	protein_coding
ENSG00000147231	-0.482244	0.000662623	0.00248959	CXorf57	protein_coding
ENSG00000168404	-0.481626	8.84e-09	6.89e-08	MLKL	protein_coding
ENSG00000150938	-0.48152	3.85e-17	6.44e-16	CRIM1	protein_coding
ENSG00000166326	-0.480721	6.57e-26	1.89e-24	TRIM44	protein_coding
ENSG00000177570	-0.480277	0.00210404	0.00710681	SAMD12	protein_coding
ENSG00000181381	-0.480256	1.03e-13	1.3e-12	DDX60L	protein_coding
ENSG00000152377	-0.479978	1.06e-25	3.01e-24	SPOCK1	protein_coding
ENSG00000269190	-0.479939	1.04e-05	5.39e-05	FBXO17	protein_coding
ENSG00000112249	-0.479517	3.23e-19	6.33e-18	ASCC3	protein_coding
ENSG00000168394	-0.479132	0.00012329	0.000535469	TAP1	protein_coding
ENSG00000110881	-0.478942	0.000346006	0.00138049	ASIC1	protein_coding
ENSG00000111832	-0.478036	6.98e-07	4.3e-06	RWDD1	protein_coding
ENSG00000170500	-0.477977	8.64e-15	1.2e-13	LONRF2	protein_coding
ENSG00000198743	-0.477946	5.68e-15	7.97e-14	SLC5A3	protein_coding
ENSG00000082153	-0.477923	1.38e-20	2.96e-19	BZW1	protein_coding
ENSG00000123700	-0.477312	1.27e-08	9.7e-08	KCNJ2	protein_coding
ENSG00000136153	-0.477191	1.08e-10	1.04e-09	LMO7	protein_coding
ENSG00000100478	-0.477119	1.92e-05	9.59e-05	AP4S1	protein_coding
ENSG00000117399	-0.477044	2.4e-13	2.95e-12	CDC20	protein_coding
ENSG00000134318	-0.476562	1.71e-12	1.97e-11	ROCK2	protein_coding
ENSG00000146426	-0.47645	2.49e-07	1.63e-06	TIAM2	protein_coding
ENSG00000121289	-0.476273	1.47e-15	2.16e-14	CEP89	protein_coding
ENSG00000188211	-0.476231	4.82e-08	3.45e-07	NCR3LG1	protein_coding
ENSG00000126216	-0.475972	5.12e-09	4.08e-08	TUBGCP3	protein_coding
ENSG00000164296	-0.475161	0.00069534	0.0026	TIGD6	protein_coding
ENSG00000157214	-0.474792	0.00210365	0.0071068	STEAP2	protein_coding
ENSG00000129353	-0.474414	6.28e-09	4.96e-08	SLC44A2	protein_coding
ENSG00000117318	-0.474323	7.4e-11	7.27e-10	ID3	protein_coding
ENSG00000163888	-0.473196	0.0131292	0.0360701	CAMK2N2	protein_coding
ENSG00000169564	-0.473113	3.78e-29	1.28e-27	PCBP1	protein_coding
ENSG00000162614	-0.473093	2.24e-07	1.47e-06	NEXN	protein_coding
ENSG00000151491	-0.472677	4.26e-18	7.63e-17	EPS8	protein_coding
ENSG00000010404	-0.471686	1.96e-14	2.65e-13	IDS	protein_coding
ENSG00000155085	-0.470533	0.00776386	0.022868	AK9	protein_coding
ENSG00000156467	-0.470444	0.00453077	0.0141096	UQCRB	protein_coding
ENSG00000147400	-0.470307	4.35e-09	3.5e-08	CETN2	protein_coding
ENSG00000183814	-0.470271	5.12e-09	4.08e-08	LIN9	protein_coding
ENSG00000188313	-0.470191	3.72e-14	4.92e-13	PLSCR1	protein_coding
ENSG00000111684	-0.470176	4.4e-13	5.32e-12	LPCAT3	protein_coding
ENSG00000108666	-0.469929	5.26e-12	5.78e-11	C17orf75	protein_coding
ENSG00000009780	-0.469784	3.69e-07	2.36e-06	FAM76A	protein_coding
ENSG00000182197	-0.469763	3.99e-11	4.04e-10	EXT1	protein_coding
ENSG00000172260	-0.469577	1.21e-07	8.23e-07	NEGR1	protein_coding
ENSG00000172379	-0.469573	1.98e-17	3.4e-16	ARNT2	protein_coding
ENSG00000100379	-0.46942	1.54e-07	1.03e-06	KCTD17	protein_coding
ENSG00000104093	-0.469071	1.3e-19	2.6e-18	DMXL2	protein_coding
ENSG00000132549	-0.468992	1.28e-17	2.23e-16	VPS13B	protein_coding
ENSG00000242247	-0.468522	1.03e-13	1.3e-12	ARFGAP3	protein_coding
ENSG00000129680	-0.467996	6.6e-08	4.65e-07	MAP7D3	protein_coding
ENSG00000187676	-0.467469	7.48e-16	1.13e-14	B3GLCT	protein_coding
ENSG00000109133	-0.466842	4.87e-15	6.87e-14	TMEM33	protein_coding
ENSG00000118503	-0.466756	0.000100394	0.000443045	TNFAIP3	protein_coding
ENSG00000214189	-0.466697	2.1e-06	1.22e-05	ZNF788	protein_coding
ENSG00000166681	-0.466349	3.23e-10	2.96e-09	BEX3	protein_coding
ENSG00000164066	-0.466261	8.76e-07	5.34e-06	INTU	protein_coding
ENSG00000144218	-0.465929	5.05e-06	2.75e-05	AFF3	protein_coding
ENSG00000166579	-0.465755	2.7e-14	3.62e-13	NDEL1	protein_coding
ENSG00000115232	-0.465644	1.27e-14	1.74e-13	ITGA4	protein_coding
ENSG00000137310	-0.465623	0.0159943	0.0428286	TCF19	protein_coding
ENSG00000035687	-0.465399	7.71e-14	9.91e-13	ADSS	protein_coding
ENSG00000137449	-0.465225	2.95e-05	0.000142392	CPEB2	protein_coding
ENSG00000121350	-0.464994	3.04e-05	0.000146395	PYROXD1	protein_coding
ENSG00000102401	-0.464917	7.47e-14	9.64e-13	ARMCX3	protein_coding
ENSG00000172716	-0.464857	8.1e-19	1.53e-17	SLFN11	protein_coding
ENSG00000168785	-0.464676	4.74e-12	5.24e-11	TSPAN5	protein_coding
ENSG00000135976	-0.464615	0.000169807	0.000720093	ANKRD36	protein_coding
ENSG00000205352	-0.464524	4.84e-10	4.36e-09	PRR13	protein_coding
ENSG00000196569	-0.464328	0.0156004	0.0419399	LAMA2	protein_coding
ENSG00000071073	-0.463843	2.14e-05	0.00010557	MGAT4A	protein_coding
ENSG00000144677	-0.463738	2.48e-09	2.06e-08	CTDSPL	protein_coding
ENSG00000164118	-0.463532	9.64e-07	5.83e-06	CEP44	protein_coding
ENSG00000133216	-0.46298	1.39e-24	3.78e-23	EPHB2	protein_coding
ENSG00000036257	-0.46294	2.61e-16	4.07e-15	CUL3	protein_coding
ENSG00000166262	-0.462803	0.0174787	0.0462003	FAM227B	protein_coding
ENSG00000166946	-0.462777	4.25e-20	8.79e-19	CCNDBP1	protein_coding
ENSG00000174744	-0.462725	6.98e-16	1.06e-14	BRMS1	protein_coding
ENSG00000235106	-0.462442	3.36e-09	2.76e-08	LINC00094	protein_coding
ENSG00000078114	-0.461659	8.69e-08	6.03e-07	NEBL	protein_coding
ENSG00000135387	-0.461297	2.08e-18	3.84e-17	CAPRIN1	protein_coding
ENSG00000167700	-0.461079	1.56e-06	9.16e-06	MFSD3	protein_coding
ENSG00000110321	-0.460914	1.71e-29	5.87e-28	EIF4G2	protein_coding
ENSG00000109944	-0.460843	6.79e-05	0.000308328	C11orf63	protein_coding
ENSG00000116151	-0.46056	8.85e-07	5.39e-06	MORN1	protein_coding
ENSG00000182405	-0.460465	2.09e-07	1.38e-06	PGBD4	protein_coding
ENSG00000158411	-0.460263	1.76e-09	1.49e-08	MITD1	protein_coding
ENSG00000166971	-0.460253	5.14e-08	3.67e-07	AKTIP	protein_coding
ENSG00000124942	-0.460153	5.82e-22	1.36e-20	AHNAK	protein_coding
ENSG00000088280	-0.460123	2.42e-09	2.02e-08	ASAP3	protein_coding
ENSG00000112425	-0.459824	0.000476399	0.00184453	EPM2A	protein_coding
ENSG00000139146	-0.459434	0.00265231	0.00873346	FAM60A	protein_coding
ENSG00000213390	-0.459421	1.72e-12	1.97e-11	ARHGAP19	protein_coding
ENSG00000136811	-0.459235	1.31e-15	1.93e-14	ODF2	protein_coding
ENSG00000153976	-0.459168	2.7e-22	6.42e-21	HS3ST3A1	protein_coding
ENSG00000082438	-0.459081	1.2e-08	9.24e-08	COBLL1	protein_coding
ENSG00000164220	-0.458592	0.000816709	0.00300893	F2RL2	protein_coding
ENSG00000127314	-0.45742	2.08e-10	1.94e-09	RAP1B	protein_coding
ENSG00000067606	-0.457412	0.00227508	0.00760608	PRKCZ	protein_coding
ENSG00000196876	-0.457108	1.12e-05	5.78e-05	SCN8A	protein_coding
ENSG00000125352	-0.456593	3.79e-06	2.11e-05	RNF113A	protein_coding
ENSG00000076258	-0.45632	0.0152012	0.0409579	FMO4	protein_coding
ENSG00000168246	-0.456239	6.06e-16	9.25e-15	UBTD2	protein_coding
ENSG00000176731	-0.455947	1.09e-06	6.56e-06	C8orf59	protein_coding
ENSG00000091592	-0.455574	2.81e-05	0.000136238	NLRP1	protein_coding
ENSG00000161642	-0.455506	0.0014624	0.00511049	ZNF385A	protein_coding
ENSG00000114988	-0.455422	2.02e-09	1.7e-08	LMAN2L	protein_coding
ENSG00000154102	-0.455181	0.0115514	0.0323093	C16orf74	protein_coding
ENSG00000103342	-0.455172	1.94e-16	3.05e-15	GSPT1	protein_coding
ENSG00000102580	-0.454696	6.99e-19	1.33e-17	DNAJC3	protein_coding
ENSG00000157601	-0.454654	0.000444762	0.00173262	MX1	protein_coding
ENSG00000125457	-0.454456	4.79e-06	2.62e-05	MIF4GD	protein_coding
ENSG00000135931	-0.454392	1.76e-10	1.66e-09	ARMC9	protein_coding
ENSG00000119862	-0.453777	2.18e-06	1.26e-05	LGALSL	protein_coding
ENSG00000171130	-0.453211	1.19e-11	1.27e-10	ATP6V0E2	protein_coding
ENSG00000054282	-0.453095	0.00317102	0.0102372	SDCCAG8	protein_coding
ENSG00000132475	-0.453089	1.19e-21	2.74e-20	H3F3B	protein_coding
ENSG00000142875	-0.452812	3.19e-11	3.26e-10	PRKACB	protein_coding
ENSG00000113391	-0.452354	1.07e-10	1.04e-09	FAM172A	protein_coding
ENSG00000196549	-0.452348	3.37e-08	2.46e-07	MME	protein_coding
ENSG00000173083	-0.452288	9.67e-11	9.37e-10	HPSE	protein_coding
ENSG00000183718	-0.452278	1.8e-09	1.52e-08	TRIM52	protein_coding
ENSG00000185418	-0.452117	6.75e-06	3.61e-05	TARSL2	protein_coding
ENSG00000112118	-0.452004	4.62e-20	9.49e-19	MCM3	protein_coding
ENSG00000177990	-0.451883	1.64e-07	1.1e-06	DPY19L2	protein_coding
ENSG00000102271	-0.451802	3.65e-06	2.03e-05	KLHL4	protein_coding
ENSG00000145781	-0.451647	6.09e-09	4.81e-08	COMMD10	protein_coding
ENSG00000003096	-0.451462	5.38e-09	4.28e-08	KLHL13	protein_coding
ENSG00000156136	-0.451295	4.64e-09	3.72e-08	DCK	protein_coding
ENSG00000106086	-0.451249	2.95e-15	4.24e-14	PLEKHA8	protein_coding
ENSG00000153790	-0.45096	0.000760397	0.00281834	C7orf31	protein_coding
ENSG00000029534	-0.450875	1.24e-09	1.07e-08	ANK1	protein_coding
ENSG00000049883	-0.450746	1.79e-11	1.87e-10	PTCD2	protein_coding
ENSG00000142892	-0.450394	4.69e-23	1.17e-21	PIGK	protein_coding
ENSG00000182150	-0.450386	1.06e-11	1.13e-10	ERCC6L2	protein_coding
ENSG00000132912	-0.450159	5.21e-23	1.29e-21	DCTN4	protein_coding
ENSG00000165156	-0.449823	1.98e-09	1.67e-08	ZHX1	protein_coding
ENSG00000170175	-0.449794	0.00948842	0.027244	CHRNB1	protein_coding
ENSG00000135205	-0.449493	0.00869159	0.0252706	CCDC146	protein_coding
ENSG00000114739	-0.447936	1.82e-05	9.1e-05	ACVR2B	protein_coding
ENSG00000092020	-0.447934	2.99e-08	2.2e-07	PPP2R3C	protein_coding
ENSG00000061987	-0.447277	7.44e-19	1.41e-17	MON2	protein_coding
ENSG00000014216	-0.44691	2.3e-14	3.09e-13	CAPN1	protein_coding
ENSG00000198585	-0.446518	7.58e-16	1.15e-14	NUDT16	protein_coding
ENSG00000066468	-0.446348	2.43e-08	1.8e-07	FGFR2	protein_coding
ENSG00000113387	-0.446315	0.000585617	0.00222664	SUB1	protein_coding
ENSG00000189143	-0.446139	6.11e-06	3.3e-05	CLDN4	protein_coding
ENSG00000213123	-0.446001	0.00349043	0.0111669	TCTEX1D2	protein_coding
ENSG00000164603	-0.445963	7.86e-07	4.81e-06	BMT2	protein_coding
ENSG00000144909	-0.445616	9.52e-13	1.12e-11	OSBPL11	protein_coding
ENSG00000085982	-0.445413	3.06e-18	5.52e-17	USP40	protein_coding
ENSG00000170522	-0.445141	3.55e-21	7.96e-20	ELOVL6	protein_coding
ENSG00000198836	-0.445069	4.99e-17	8.27e-16	OPA1	protein_coding
ENSG00000176014	-0.444736	3.49e-18	6.28e-17	TUBB6	protein_coding
ENSG00000108439	-0.444207	2.58e-08	1.9e-07	PNPO	protein_coding
ENSG00000126787	-0.444128	9.53e-10	8.31e-09	DLGAP5	protein_coding
ENSG00000118523	-0.442819	1.55e-20	3.31e-19	CTGF	protein_coding
ENSG00000048342	-0.442612	0.000128549	0.000556644	CC2D2A	protein_coding
ENSG00000060656	-0.441802	1.76e-07	1.18e-06	PTPRU	protein_coding
ENSG00000174456	-0.441755	7.67e-05	0.000345806	C12orf76	protein_coding
ENSG00000197565	-0.441545	1.28e-13	1.61e-12	COL4A6	protein_coding
ENSG00000149292	-0.441524	1.73e-05	8.7e-05	TTC12	protein_coding
ENSG00000164199	-0.440645	5.89e-13	7.02e-12	ADGRV1	protein_coding
ENSG00000012048	-0.44031	2.79e-19	5.48e-18	BRCA1	protein_coding
ENSG00000138495	-0.440027	0.000665699	0.00250022	COX17	protein_coding
ENSG00000163485	-0.439694	4.04e-05	0.000190574	ADORA1	protein_coding
ENSG00000154274	-0.439624	0.0108129	0.0304949	C4orf19	protein_coding
ENSG00000196159	-0.439395	3.47e-15	4.94e-14	FAT4	protein_coding
ENSG00000125868	-0.438406	3.57e-25	9.94e-24	DSTN	protein_coding
ENSG00000137094	-0.437955	3.16e-07	2.04e-06	DNAJB5	protein_coding
ENSG00000206535	-0.437929	0.00355876	0.0113554	LNP1	protein_coding
ENSG00000164236	-0.437877	6.34e-05	0.000289058	ANKRD33B	protein_coding
ENSG00000089505	-0.437161	0.0133042	0.0364868	CMTM1	protein_coding
ENSG00000171219	-0.437138	0.00615885	0.0185938	CDC42BPG	protein_coding
ENSG00000154153	-0.436903	3.38e-05	0.00016149	FAM134B	protein_coding
ENSG00000076513	-0.436691	7.09e-15	9.88e-14	ANKRD13A	protein_coding
ENSG00000197043	-0.436514	2.48e-16	3.87e-15	ANXA6	protein_coding
ENSG00000138443	-0.436368	6.08e-21	1.33e-19	ABI2	protein_coding
ENSG00000134982	-0.436318	1.63e-15	2.39e-14	APC	protein_coding
ENSG00000174721	-0.436192	0.000292404	0.00118361	FGFBP3	protein_coding
ENSG00000164506	-0.436137	1.84e-11	1.92e-10	STXBP5	protein_coding
ENSG00000164631	-0.4355	3.07e-14	4.09e-13	ZNF12	protein_coding
ENSG00000106541	-0.434973	0.000738946	0.00274566	AGR2	protein_coding
ENSG00000254685	-0.434955	1.21e-07	8.23e-07	FPGT	protein_coding
ENSG00000152422	-0.434689	3.48e-05	0.000165744	XRCC4	protein_coding
ENSG00000129514	-0.434144	3.18e-05	0.000152256	FOXA1	protein_coding
ENSG00000198721	-0.434032	1.24e-13	1.57e-12	ECI2	protein_coding
ENSG00000141314	-0.433341	0.0103003	0.0293079	RHBDL3	protein_coding
ENSG00000170248	-0.433134	9.28e-24	2.4e-22	PDCD6IP	protein_coding
ENSG00000165527	-0.432922	9.64e-17	1.56e-15	ARF6	protein_coding
ENSG00000169019	-0.432785	2.05e-10	1.92e-09	COMMD8	protein_coding
ENSG00000112592	-0.432338	3.43e-09	2.81e-08	TBP	protein_coding
ENSG00000112294	-0.432065	1.05e-06	6.3e-06	ALDH5A1	protein_coding
ENSG00000122483	-0.432058	0.00298305	0.00968895	CCDC18	protein_coding
ENSG00000122779	-0.432032	8.68e-14	1.11e-12	TRIM24	protein_coding
ENSG00000196950	-0.431805	1.66e-11	1.75e-10	SLC39A10	protein_coding
ENSG00000163840	-0.431735	1.62e-12	1.86e-11	DTX3L	protein_coding
ENSG00000180530	-0.431654	3.3e-13	4.02e-12	NRIP1	protein_coding
ENSG00000110871	-0.431507	7.06e-10	6.24e-09	COQ5	protein_coding
ENSG00000133069	-0.431087	1.17e-05	6.01e-05	TMCC2	protein_coding
ENSG00000168389	-0.430832	6.44e-12	7.04e-11	MFSD2A	protein_coding
ENSG00000185483	-0.430596	0.00291655	0.00950185	ROR1	protein_coding
ENSG00000179820	-0.430523	2.76e-16	4.31e-15	MYADM	protein_coding
ENSG00000155957	-0.429852	0.000738241	0.00274424	TMBIM4	protein_coding
ENSG00000096746	-0.429787	2.02e-12	2.3e-11	HNRNPH3	protein_coding
ENSG00000088367	-0.429091	0.00157418	0.00545414	EPB41L1	protein_coding
ENSG00000108946	-0.428915	3.82e-17	6.4e-16	PRKAR1A	protein_coding
ENSG00000117020	-0.42889	0.000339022	0.00135422	AKT3	protein_coding
ENSG00000139915	-0.42873	0.00260793	0.00860688	MDGA2	protein_coding
ENSG00000135736	-0.428694	0.00427925	0.0134181	CCDC102A	protein_coding
ENSG00000096968	-0.428543	7.81e-06	4.14e-05	JAK2	protein_coding
ENSG00000166897	-0.428047	8.1e-09	6.34e-08	ELFN2	protein_coding
ENSG00000119917	-0.427835	1.31e-05	6.67e-05	IFIT3	protein_coding
ENSG00000008283	-0.427438	4.19e-08	3.02e-07	CYB561	protein_coding
ENSG00000126821	-0.427368	1.03e-08	8.01e-08	SGPP1	protein_coding
ENSG00000134444	-0.427265	2.22e-12	2.51e-11	KIAA1468	protein_coding
ENSG00000116711	-0.426266	1.41e-05	7.17e-05	PLA2G4A	protein_coding
ENSG00000012211	-0.426253	1.19e-05	6.12e-05	PRICKLE3	protein_coding
ENSG00000064309	-0.425872	2.17e-09	1.81e-08	CDON	protein_coding
ENSG00000196284	-0.425521	0.0185573	0.0486238	SUPT3H	protein_coding
ENSG00000173960	-0.425267	1.54e-09	1.31e-08	UBXN2A	protein_coding
ENSG00000184486	-0.425227	8.91e-11	8.68e-10	POU3F2	protein_coding
ENSG00000181754	-0.425214	1.61e-05	8.12e-05	AMIGO1	protein_coding
ENSG00000082805	-0.424975	3.55e-16	5.49e-15	ERC1	protein_coding
ENSG00000115993	-0.424345	8.5e-20	1.72e-18	TRAK2	protein_coding
ENSG00000117016	-0.424166	0.00101667	0.0036782	RIMS3	protein_coding
ENSG00000155666	-0.424154	0.00413351	0.0130215	KDM8	protein_coding
ENSG00000162623	-0.424149	1.32e-10	1.26e-09	TYW3	protein_coding
ENSG00000188343	-0.424148	1.12e-05	5.8e-05	FAM92A1	protein_coding
ENSG00000143437	-0.424113	1.74e-12	2e-11	ARNT	protein_coding
ENSG00000188290	-0.423899	0.00281815	0.00921082	HES4	protein_coding
ENSG00000183087	-0.423732	4.65e-08	3.33e-07	GAS6	protein_coding
ENSG00000127989	-0.423676	1.46e-10	1.4e-09	MTERF1	protein_coding
ENSG00000180881	-0.423619	0.002378	0.00791756	CAPS2	protein_coding
ENSG00000110756	-0.423149	1.37e-14	1.87e-13	HPS5	protein_coding
ENSG00000196632	-0.423064	0.000355643	0.00141477	WNK3	protein_coding
ENSG00000138078	-0.422596	4.69e-16	7.21e-15	PREPL	protein_coding
ENSG00000083099	-0.42204	8.73e-15	1.21e-13	LYRM2	protein_coding
ENSG00000165115	-0.421714	0.00910572	0.0263051	KIF27	protein_coding
ENSG00000166845	-0.42159	8.53e-05	0.000381375	C18orf54	protein_coding
ENSG00000140025	-0.421488	5.23e-05	0.000242133	EFCAB11	protein_coding
ENSG00000198087	-0.42115	4.59e-11	4.6e-10	CD2AP	protein_coding
ENSG00000178425	-0.421114	1.33e-12	1.54e-11	NT5DC1	protein_coding
ENSG00000108821	-0.421086	0.00073903	0.00274566	COL1A1	protein_coding
ENSG00000103671	-0.420422	2.78e-10	2.57e-09	TRIP4	protein_coding
ENSG00000165914	-0.419838	4.55e-07	2.87e-06	TTC7B	protein_coding
ENSG00000151474	-0.419606	1.94e-08	1.46e-07	FRMD4A	protein_coding
ENSG00000178104	-0.419404	2.21e-13	2.72e-12	PDE4DIP	protein_coding
ENSG00000119969	-0.419203	7.25e-14	9.36e-13	HELLS	protein_coding
ENSG00000102547	-0.4192	0.00153683	0.00534389	CAB39L	protein_coding
ENSG00000145416	-0.419061	0.000537391	0.00205559	2019-03-01	protein_coding
ENSG00000136936	-0.418426	0.000464558	0.00180316	XPA	protein_coding
ENSG00000137273	-0.418224	0.000440646	0.00171823	FOXF2	protein_coding
ENSG00000112333	-0.418161	9.73e-12	1.04e-10	NR2E1	protein_coding
ENSG00000168876	-0.417294	1.16e-06	6.93e-06	ANKRD49	protein_coding
ENSG00000173588	-0.417151	4.45e-06	2.45e-05	CEP83	protein_coding
ENSG00000125726	-0.417049	5.56e-13	6.66e-12	CD70	protein_coding
ENSG00000130413	-0.417048	1.47e-08	1.12e-07	STK33	protein_coding
ENSG00000147526	-0.416998	5.29e-19	1.03e-17	TACC1	protein_coding
ENSG00000132481	-0.416813	2.11e-09	1.77e-08	TRIM47	protein_coding
ENSG00000188811	-0.416516	1.34e-09	1.15e-08	NHLRC3	protein_coding
ENSG00000038427	-0.416419	9.83e-11	9.52e-10	VCAN	protein_coding
ENSG00000156345	-0.416226	1.06e-06	6.35e-06	CDK20	protein_coding
ENSG00000135709	-0.416165	9.45e-06	4.94e-05	KIAA0513	protein_coding
ENSG00000173482	-0.415716	0.000109338	0.000479802	PTPRM	protein_coding
ENSG00000143797	-0.415696	8.21e-10	7.2e-09	MBOAT2	protein_coding
ENSG00000266074	-0.415536	0.00267735	0.0088145	BAHCC1	protein_coding
ENSG00000116062	-0.415397	1.73e-16	2.74e-15	MSH6	protein_coding
ENSG00000113790	-0.415376	9.75e-05	0.000431097	EHHADH	protein_coding
ENSG00000164611	-0.415279	3.96e-12	4.41e-11	PTTG1	protein_coding
ENSG00000097046	-0.415148	1.65e-09	1.4e-08	CDC7	protein_coding
ENSG00000130363	-0.414675	1.13e-05	5.83e-05	RSPH3	protein_coding
ENSG00000106605	-0.413855	2.67e-09	2.21e-08	BLVRA	protein_coding
ENSG00000178913	-0.413774	5.94e-19	1.15e-17	TAF7	protein_coding
ENSG00000120327	-0.413739	0.00366073	0.0116494	PCDHB14	protein_coding
ENSG00000198960	-0.413437	0.00120953	0.00429706	ARMCX6	protein_coding
ENSG00000197077	-0.412988	4.39e-10	3.97e-09	KIAA1671	protein_coding
ENSG00000132359	-0.411993	7.97e-08	5.55e-07	RAP1GAP2	protein_coding
ENSG00000196586	-0.411223	8.08e-12	8.72e-11	MYO6	protein_coding
ENSG00000164684	-0.410767	0.000434491	0.00169716	ZNF704	protein_coding
ENSG00000083720	-0.410353	1.73e-11	1.81e-10	OXCT1	protein_coding
ENSG00000112210	-0.41013	3.78e-09	3.07e-08	RAB23	protein_coding
ENSG00000166068	-0.410015	6.52e-12	7.13e-11	SPRED1	protein_coding
ENSG00000183580	-0.409493	1.6e-06	9.4e-06	FBXL7	protein_coding
ENSG00000126458	-0.409294	0.000287715	0.00116783	RRAS	protein_coding
ENSG00000151466	-0.409207	5.47e-06	2.97e-05	SCLT1	protein_coding
ENSG00000151276	-0.409102	1.32e-07	8.94e-07	MAGI1	protein_coding
ENSG00000005189	-0.409051	0.000845122	0.00310684	AC004381.6	protein_coding
ENSG00000213853	-0.408967	0.000709011	0.00264576	EMP2	protein_coding
ENSG00000151458	-0.408813	4.41e-20	9.09e-19	ANKRD50	protein_coding
ENSG00000178662	-0.408632	0.00293123	0.00954199	CSRNP3	protein_coding
ENSG00000092978	-0.408414	3.68e-08	2.67e-07	GPATCH2	protein_coding
ENSG00000121858	-0.4084	0.000867051	0.00318055	TNFSF10	protein_coding
ENSG00000051180	-0.408279	2.21e-06	1.27e-05	RAD51	protein_coding
ENSG00000171843	-0.408225	4.95e-08	3.53e-07	MLLT3	protein_coding
ENSG00000002330	-0.408085	8.54e-07	5.21e-06	BAD	protein_coding
ENSG00000050130	-0.407186	1.48e-14	2.01e-13	JKAMP	protein_coding
ENSG00000162836	-0.406993	3.2e-11	3.27e-10	ACP6	protein_coding
ENSG00000158856	-0.406932	0.000659498	0.00247876	DMTN	protein_coding
ENSG00000082397	-0.406505	7.94e-11	7.77e-10	EPB41L3	protein_coding
ENSG00000021300	-0.406461	0.000752565	0.00279033	PLEKHB1	protein_coding
ENSG00000082497	-0.406362	0.000468341	0.00181576	SERTAD4	protein_coding
ENSG00000094804	-0.406339	8.07e-17	1.32e-15	CDC6	protein_coding
ENSG00000118898	-0.406339	0.00291331	0.00949282	PPL	protein_coding
ENSG00000169116	-0.406146	2.56e-05	0.000125157	PARM1	protein_coding
ENSG00000178988	-0.405624	1.12e-09	9.69e-09	MRFAP1L1	protein_coding
ENSG00000168259	-0.405616	1.16e-14	1.59e-13	DNAJC7	protein_coding
ENSG00000074696	-0.405339	1.45e-22	3.5e-21	HACD3	protein_coding
ENSG00000256294	-0.405136	0.000241419	0.00099428	ZNF225	protein_coding
ENSG00000150867	-0.404948	1.03e-09	8.93e-09	PIP4K2A	protein_coding
ENSG00000158467	-0.404554	8.33e-11	8.13e-10	AHCYL2	protein_coding
ENSG00000198018	-0.404426	1.69e-14	2.28e-13	ENTPD7	protein_coding
ENSG00000133119	-0.404117	2.64e-14	3.54e-13	RFC3	protein_coding
ENSG00000112305	-0.404066	6.92e-10	6.12e-09	SMAP1	protein_coding
ENSG00000177707	-0.404043	8.67e-09	6.77e-08	NECTIN3	protein_coding
ENSG00000205808	-0.403203	3.63e-06	2.02e-05	PLPP6	protein_coding
ENSG00000077380	-0.403146	3.38e-08	2.47e-07	DYNC1I2	protein_coding
ENSG00000102780	-0.403139	8.58e-09	6.71e-08	DGKH	protein_coding
ENSG00000100479	-0.402831	1.56e-05	7.87e-05	POLE2	protein_coding
ENSG00000144366	-0.402763	2.28e-06	1.31e-05	GULP1	protein_coding
ENSG00000198947	-0.402762	1.24e-07	8.43e-07	DMD	protein_coding
ENSG00000120217	-0.402698	1.48e-13	1.85e-12	CD274	protein_coding
ENSG00000137103	-0.402405	0.00189614	0.00647571	TMEM8B	protein_coding
ENSG00000151422	-0.402333	1.68e-11	1.77e-10	FER	protein_coding
ENSG00000103260	-0.402302	4.37e-09	3.52e-08	METRN	protein_coding
ENSG00000108960	-0.402279	1.38e-07	9.33e-07	MMD	protein_coding
ENSG00000138780	-0.402262	2.83e-10	2.62e-09	GSTCD	protein_coding
ENSG00000166562	-0.402172	9.49e-05	0.000420458	SEC11C	protein_coding
ENSG00000100767	-0.402001	0.00548875	0.0167551	PAPLN	protein_coding
ENSG00000178401	-0.401907	3.84e-08	2.78e-07	DNAJC22	protein_coding
ENSG00000134480	-0.400906	5.81e-13	6.94e-12	CCNH	protein_coding
ENSG00000176055	-0.40015	7.76e-05	0.000349397	MBLAC2	protein_coding
ENSG00000164010	-0.400067	1.34e-05	6.86e-05	ERMAP	protein_coding
ENSG00000164941	-0.39991	5.16e-13	6.21e-12	INTS8	protein_coding
ENSG00000137563	-0.399818	4.96e-14	6.49e-13	GGH	protein_coding
ENSG00000173545	-0.39962	2.21e-10	2.06e-09	ZNF622	protein_coding
ENSG00000171723	-0.399341	4.55e-08	3.27e-07	GPHN	protein_coding
ENSG00000158710	-0.399318	9.8e-17	1.58e-15	TAGLN2	protein_coding
ENSG00000118620	-0.399235	3.37e-05	0.000161076	ZNF430	protein_coding
ENSG00000137312	-0.399125	4.61e-10	4.16e-09	FLOT1	protein_coding
ENSG00000168734	-0.399106	0.000119011	0.000518548	PKIG	protein_coding
ENSG00000138738	-0.399006	0.00147863	0.00516185	PRDM5	protein_coding
ENSG00000109519	-0.398995	1.22e-11	1.3e-10	GRPEL1	protein_coding
ENSG00000138386	-0.39899	2.42e-09	2.02e-08	NAB1	protein_coding
ENSG00000106460	-0.398852	2.99e-09	2.47e-08	TMEM106B	protein_coding
ENSG00000120833	-0.398605	2.54e-14	3.41e-13	SOCS2	protein_coding
ENSG00000189184	-0.398592	8.67e-05	0.000386689	PCDH18	protein_coding
ENSG00000197763	-0.398467	0.0173749	0.0459797	TXNRD3	protein_coding
ENSG00000073921	-0.398354	2.82e-14	3.77e-13	PICALM	protein_coding
ENSG00000167779	-0.39831	8.49e-06	4.48e-05	IGFBP6	protein_coding
ENSG00000163535	-0.397907	1.09e-07	7.47e-07	SGO2	protein_coding
ENSG00000142089	-0.397636	9.25e-09	7.18e-08	IFITM3	protein_coding
ENSG00000168056	-0.397583	3.06e-14	4.08e-13	LTBP3	protein_coding
ENSG00000079785	-0.397362	4.22e-19	8.25e-18	DDX1	protein_coding
ENSG00000096696	-0.396838	2.89e-12	3.24e-11	DSP	protein_coding
ENSG00000077157	-0.396628	1.91e-06	1.11e-05	PPP1R12B	protein_coding
ENSG00000240771	-0.396625	0.000840298	0.00309022	ARHGEF25	protein_coding
ENSG00000163412	-0.396254	0.00169059	0.00582961	EIF4E3	protein_coding
ENSG00000143147	-0.396174	3.39e-09	2.77e-08	GPR161	protein_coding
ENSG00000138190	-0.395893	2.71e-11	2.79e-10	EXOC6	protein_coding
ENSG00000110427	-0.395741	1.98e-05	9.84e-05	KIAA1549L	protein_coding
ENSG00000156504	-0.3953	3.48e-14	4.61e-13	FAM122B	protein_coding
ENSG00000129480	-0.395222	4.26e-05	0.000200008	DTD2	protein_coding
ENSG00000152332	-0.395174	7.65e-18	1.35e-16	UHMK1	protein_coding
ENSG00000143633	-0.394978	4.97e-07	3.13e-06	C1orf131	protein_coding
ENSG00000163069	-0.394453	3.93e-13	4.75e-12	SGCB	protein_coding
ENSG00000175115	-0.394301	4.45e-14	5.84e-13	PACS1	protein_coding
ENSG00000141736	-0.39409	1.69e-07	1.13e-06	ERBB2	protein_coding
ENSG00000173917	-0.394001	0.0107367	0.0303094	HOXB2	protein_coding
ENSG00000276234	-0.39373	0.00118197	0.00420432	TADA2A	protein_coding
ENSG00000149658	-0.393506	2.78e-15	4.01e-14	YTHDF1	protein_coding
ENSG00000122547	-0.393411	0.00120725	0.00428972	EEPD1	protein_coding
ENSG00000133138	-0.393343	3.69e-05	0.000174762	TBC1D8B	protein_coding
ENSG00000140386	-0.393248	3.3e-07	2.12e-06	SCAPER	protein_coding
ENSG00000027001	-0.392862	1.09e-08	8.38e-08	MIPEP	protein_coding
ENSG00000168078	-0.392851	1.4e-12	1.63e-11	PBK	protein_coding
ENSG00000109685	-0.3928	2.5e-19	4.93e-18	WHSC1	protein_coding
ENSG00000115685	-0.392117	1.63e-09	1.39e-08	PPP1R7	protein_coding
ENSG00000058091	-0.392096	6.09e-11	6.03e-10	CDK14	protein_coding
ENSG00000146729	-0.392058	3.73e-11	3.79e-10	GBAS	protein_coding
ENSG00000164117	-0.392009	0.00025969	0.00106306	FBXO8	protein_coding
ENSG00000145723	-0.39189	0.000365966	0.00145072	GIN1	protein_coding
ENSG00000006534	-0.391821	8.55e-06	4.51e-05	ALDH3B1	protein_coding
ENSG00000148925	-0.39179	5.54e-10	4.96e-09	BTBD10	protein_coding
ENSG00000196693	-0.391434	1.58e-10	1.5e-09	ZNF33B	protein_coding
ENSG00000175581	-0.391296	3.58e-05	0.000170245	MRPL48	protein_coding
ENSG00000221823	-0.391145	6.81e-12	7.43e-11	PPP3R1	protein_coding
ENSG00000124920	-0.390902	0.000244139	0.00100487	MYRF	protein_coding
ENSG00000172954	-0.390609	3.41e-08	2.49e-07	LCLAT1	protein_coding
ENSG00000100124	-0.390264	2.97e-07	1.92e-06	ANKRD54	protein_coding
ENSG00000263528	-0.390057	0.00144668	0.00506163	IKBKE	protein_coding
ENSG00000108587	-0.389896	6.69e-12	7.3e-11	GOSR1	protein_coding
ENSG00000164294	-0.389827	5.5e-15	7.73e-14	GPX8	protein_coding
ENSG00000149798	-0.389802	0.000673101	0.00252615	CDC42EP2	protein_coding
ENSG00000065600	-0.389589	6.87e-07	4.23e-06	TMEM206	protein_coding
ENSG00000128228	-0.389287	3.87e-06	2.15e-05	SDF2L1	protein_coding
ENSG00000022277	-0.389239	3.03e-15	4.36e-14	RTFDC1	protein_coding
ENSG00000100442	-0.389066	6.8e-07	4.19e-06	FKBP3	protein_coding
ENSG00000005249	-0.389027	8.61e-06	4.54e-05	PRKAR2B	protein_coding
ENSG00000174891	-0.388775	7.25e-10	6.41e-09	RSRC1	protein_coding
ENSG00000169891	-0.388245	0.001504	0.00524142	REPS2	protein_coding
ENSG00000122545	-0.388072	1.26e-11	1.34e-10	2019-09-07	protein_coding
ENSG00000056050	-0.387805	0.000907807	0.00331507	HPF1	protein_coding
ENSG00000136824	-0.386996	2.04e-11	2.13e-10	SMC2	protein_coding
ENSG00000143344	-0.38691	1.18e-09	1.02e-08	RGL1	protein_coding
ENSG00000148484	-0.386886	3.21e-08	2.35e-07	RSU1	protein_coding
ENSG00000175866	-0.386521	2.19e-12	2.49e-11	BAIAP2	protein_coding
ENSG00000127995	-0.386505	1.38e-06	8.18e-06	CASD1	protein_coding
ENSG00000213638	-0.385848	0.0134114	0.0367412	ADAT3	protein_coding
ENSG00000205707	-0.385698	0.00164604	0.0056847	LYRM5	protein_coding
ENSG00000145703	-0.385555	2.03e-06	1.18e-05	IQGAP2	protein_coding
ENSG00000121005	-0.385505	4.59e-05	0.000214336	CRISPLD1	protein_coding
ENSG00000104998	-0.38538	0.0136431	0.0372803	IL27RA	protein_coding
ENSG00000265808	-0.385297	1.89e-12	2.16e-11	SEC22B	protein_coding
ENSG00000105655	-0.385098	0.000620518	0.00234616	ISYNA1	protein_coding
ENSG00000139354	-0.385015	6.47e-11	6.38e-10	GAS2L3	protein_coding
ENSG00000160551	-0.384698	3.81e-11	3.87e-10	TAOK1	protein_coding
ENSG00000175550	-0.384569	2.04e-05	0.00010104	DRAP1	protein_coding
ENSG00000115363	-0.383721	1.22e-11	1.29e-10	EVA1A	protein_coding
ENSG00000130449	-0.383662	1.57e-12	1.81e-11	ZSWIM6	protein_coding
ENSG00000145388	-0.383641	5.99e-07	3.72e-06	METTL14	protein_coding
ENSG00000167904	-0.383611	4.38e-07	2.78e-06	TMEM68	protein_coding
ENSG00000112773	-0.38336	3.02e-10	2.78e-09	FAM46A	protein_coding
ENSG00000135045	-0.383283	1.14e-07	7.78e-07	C9orf40	protein_coding
ENSG00000118432	-0.383173	4.57e-06	2.51e-05	CNR1	protein_coding
[truncated: 1,062 more rows]

## Sheet: Overlap down
E2F2 KD Down	E2F8 KD Down			E2F2 KD Down	Msi1 KO Down		E2F8 KD Down	Msi1 KO Down
AAGAB	AAED1			AAGAB	AAGAB		AAED1	AAGAB
AAK1	AAGAB			AAK1	AASDHPPT		AAGAB	AASDHPPT
AASDHPPT	AATF			AASDHPPT	ABCA1		AATF	ABCA1
AATF	ABCA1			AATF	ABCE1		ABCA1	ABCE1
ABCA1	ABCA3			ABCA1	ABHD11		ABCA3	ABHD11
ABCA12	ABCB4			ABCA12	ABHD17B		ABCB4	ABHD17B
ABCA13	ABCB7			ABCA13	ABHD2		ABCB7	ABHD2
ABCA3	ABCC4			ABCA3	AC084219.4		ABCC4	AC084219.4
ABCB7	ABHD10			ABCB7	ACAT1		ABHD10	ACAT1
ABCC1	ABHD11			ABCC1	ACO2		ABHD11	ACO2
ABCC9	ABHD15			ABCC9	ACP6		ABHD15	ACP6
ABHD10	ABI2			ABHD10	ACSS1		ABI2	ACSS1
ABL2	ABLIM3			ABL2	ACTL10		ABLIM3	ACTL10
AC004381.6	AC004381.6			AC004381.6	ACTL6A		AC004381.6	ACTL6A
ACAA1	AC113404.1			ACAA1	ADGRA3		AC113404.1	ADGRA3
ACACB	ACAA1			ACACB	ADGRB3		ACAA1	ADGRB3
ACADM	ACAA2			ACADM	ADGRE5		ACAA2	ADGRE5
ACADVL	ACACB			ACADVL	ADGRG6		ACACB	ADGRG6
ACER2	ACADM			ACER2	ADM5		ACADM	ADM5
ACOX2	ACBD4			ACOX2	ADPRHL1		ACBD4	ADPRHL1
ACP6	ACBD5			ACP6	ADRA1D		ACBD5	ADRA1D
ACPP	ACD			ACPP	AEN		ACD	AEN
ACSL4	ACER2			ACSL4	AFF2		ACER2	AFF2
ACSL5	ACER3			ACSL5	AGK		ACER3	AGK
ACSS1	ACOX2			ACSS1	AGO2		ACOX2	AGO2
ACTL6A	ACP6			ACTL6A	AIMP2		ACP6	AIMP2
ACTR2	ACPP			ACTR2	AKAP5		ACPP	AKAP5
ACTR3	ACSL4			ACTR3	AKAP6		ACSL4	AKAP6
ACVR2A	ACSS1			ACVR2A	AKNAD1		ACSS1	AKNAD1
ACVR2B	ACTA2			ACVR2B	AL121578.2		ACTA2	AL121578.2
ACYP1	ACTBL2			ACYP1	ALAS1		ACTBL2	ALAS1
ADAM23	ACTG2			ADAM23	ALDH16A1		ACTG2	ALDH16A1
ADAM28	ACTR2			ADAM28	ALDH1A3		ACTR2	ALDH1A3
ADAMTS3	ACTR3			ADAMTS3	ALDH5A1		ACTR3	ALDH5A1
ADAMTS4	ACTR3B			ADAMTS4	ALG8		ACTR3B	ALG8
ADAMTS9	ACVR1C			ADAMTS9	ALKBH8		ACVR1C	ALKBH8
ADAMTSL1	ACVR2B			ADAMTSL1	ALMS1		ACVR2B	ALMS1
ADAT1	ACYP1			ADAT1	ALOX12P2		ACYP1	ALOX12P2
ADCY6	ADAM22			ADCY6	ALYREF		ADAM22	ALYREF
ADD2	ADAM23			ADD2	AMOT		ADAM23	AMOT
ADGRB2	ADAMTS12			ADGRB2	AMOTL1		ADAMTS12	AMOTL1
ADGRE5	ADAMTS3			ADGRE5	ANAPC13		ADAMTS3	ANAPC13
ADGRG6	ADAMTS9			ADGRG6	ANAPC7		ADAMTS9	ANAPC7
ADGRL2	ADAT3			ADGRL2	ANK1		ADAT3	ANK1
ADORA1	ADCY2			ADORA1	ANK3		ADCY2	ANK3
ADRA1B	ADCY5			ADRA1B	ANKRD13A		ADCY5	ANKRD13A
ADRB2	ADCY6			ADRB2	ANKRD40		ADCY6	ANKRD40
ADSS	ADCY8			ADSS	ANKRD50		ADCY8	ANKRD50
ADSSL1	ADCY9			ADSSL1	ANKRD52		ADCY9	ANKRD52
AEBP2	ADGRB2			AEBP2	ANKRD63		ADGRB2	ANKRD63
AEN	ADGRB3			AEN	ANKS1B		ADGRB3	ANKS1B
AFF2	ADGRE1			AFF2	ANLN		ADGRE1	ANLN
AFP	ADGRE5			AFP	ANPEP		ADGRE5	ANPEP
AGAP2	ADGRG4			AGAP2	ANTXR2		ADGRG4	ANTXR2
AGBL2	ADGRL3			AGBL2	AP1S3		ADGRL3	AP1S3
AGFG1	ADGRV1			AGFG1	AP3M2		ADGRV1	AP3M2
AGFG2	ADK			AGFG2	AP4B1		ADK	AP4B1
AGGF1	ADORA1			AGGF1	APLP2		ADORA1	APLP2
AGPS	ADPRH			AGPS	APOL2		ADPRH	APOL2
AHI1	ADRA1B			AHI1	AQP11		ADRA1B	AQP11
AHNAK	ADRB2			AHNAK	AQR		ADRB2	AQR
AHNAK2	ADSS			AHNAK2	ARAP2		ADSS	ARAP2
AK3	ADSSL1			AK3	ARF3		ADSSL1	ARF3
AK4	AFAP1L1			AK4	ARHGAP11A		AFAP1L1	ARHGAP11A
AK5	AFAP1L2			AK5	ARHGAP18		AFAP1L2	ARHGAP18
AK6	AFF2			AK6	ARHGAP19		AFF2	ARHGAP19
AKAP5	AFF3			AKAP5	ARHGAP26		AFF3	ARHGAP26
AKNAD1	AFF4			AKNAD1	ARHGAP36		AFF4	ARHGAP36
ALAD	AFP			ALAD	ARHGDIA		AFP	ARHGDIA
ALDH3B1	AGAP2			ALDH3B1	ARID3B		AGAP2	ARID3B
ALOXE3	AGBL2			ALOXE3	ARL4A		AGBL2	ARL4A
ALPK1	AGFG2			ALPK1	ARMC8		AGFG2	ARMC8
ALPK2	AGL			ALPK2	ARMT1		AGL	ARMT1
AMFR	AGPS			AMFR	ARPC5L		AGPS	ARPC5L
AMN1	AGR2			AMN1	ASAH2B		AGR2	ASAH2B
AMOTL1	AGTR1			AMOTL1	ASB8		AGTR1	ASB8
AMPD2	AGTRAP			AMPD2	ASCC3		AGTRAP	ASCC3
AMPD3	AHCYL2			AMPD3	ASF1B		AHCYL2	ASF1B
AMPH	AHI1			AMPH	ASRGL1		AHI1	ASRGL1
ANAPC7	AHNAK			ANAPC7	ATAD2		AHNAK	ATAD2
ANGEL2	AHNAK2			ANGEL2	ATAD3A		AHNAK2	ATAD3A
ANK1	AHR			ANK1	ATAD3B		AHR	ATAD3B
ANK3	AK3			ANK3	ATAD5		AK3	ATAD5
ANKRD13A	AK6			ANKRD13A	ATF5		AK6	ATF5
ANKRD26	AK9			ANKRD26	ATG3		AK9	ATG3
ANKRD34A	AKAP12			ANKRD34A	ATG4D		AKAP12	ATG4D
ANKRD36C	AKAP5			ANKRD36C	ATP13A3		AKAP5	ATP13A3
ANKRD42	AKAP7			ANKRD42	ATP1B3		AKAP7	ATP1B3
ANKRD45	AKNAD1			ANKRD45	ATP2A2		AKNAD1	ATP2A2
ANKRD49	AKT3			ANKRD49	ATP2B4		AKT3	ATP2B4
ANKRD54	AKTIP			ANKRD54	ATP5B		AKTIP	ATP5B
ANKS1B	ALDH3A1			ANKS1B	ATP5F1		ALDH3A1	ATP5F1
ANLN	ALDH3A2			ANLN	ATP5G1		ALDH3A2	ATP5G1
ANTXR1	ALDH3B1			ANTXR1	ATP6V0A2		ALDH3B1	ATP6V0A2
ANTXR2	ALDH5A1			ANTXR2	ATP6V0B		ALDH5A1	ATP6V0B
ANXA1	ALMS1			ANXA1	ATP6V0E2-AS1		ALMS1	ATP6V0E2-AS1
AOX1	ALYREF			AOX1	ATPAF1		ALYREF	ATPAF1
AP2M1	AMDHD1			AP2M1	ATRNL1		AMDHD1	ATRNL1
AP4B1	AMIGO1			AP4B1	ATXN7L3B		AMIGO1	ATXN7L3B
APBA2	AMMECR1			APBA2	AURKA		AMMECR1	AURKA
APBB1	AMOTL1			APBB1	AXL		AMOTL1	AXL
APC	AMPH			APC	B4GALNT1		AMPH	B4GALNT1
APC2	ANAPC16			APC2	BAG1		ANAPC16	BAG1
APEX2	ANGPT1			APEX2	BAHD1		ANGPT1	BAHD1
APLN	ANK1			APLN	BAIAP2		ANK1	BAIAP2
APLP1	ANK3			APLP1	BAZ1A		ANK3	BAZ1A
APOBEC3C	ANKEF1			APOBEC3C	BBS10		ANKEF1	BBS10
APOL2	ANKMY2			APOL2	BCL2L12		ANKMY2	BCL2L12
AQP1	ANKRD13A			AQP1	BCL9		ANKRD13A	BCL9
AQP3	ANKRD13C			AQP3	BCOR		ANKRD13C	BCOR
ARF3	ANKRD33B			ARF3	BEST3		ANKRD33B	BEST3
ARF6	ANKRD36			ARF6	BEX1		ANKRD36	BEX1
ARFGEF3	ANKRD36C			ARFGEF3	BIRC5		ANKRD36C	BIRC5
ARHGAP10	ANKRD42			ARHGAP10	BLM		ANKRD42	BLM
ARHGAP11A	ANKRD45			ARHGAP11A	BOLA3		ANKRD45	BOLA3
ARHGAP18	ANKRD46			ARHGAP18	BORA		ANKRD46	BORA
ARHGAP19	ANKRD49			ARHGAP19	BRCA1		ANKRD49	BRCA1
ARHGAP22	ANKRD50			ARHGAP22	BRCA2		ANKRD50	BRCA2
ARHGAP26	ANKRD54			ARHGAP26	BRF2		ANKRD54	BRF2
ARHGAP29	ANKRD6			ARHGAP29	BRI3BP		ANKRD6	BRI3BP
ARHGAP36	ANKS1A			ARHGAP36	BRINP3		ANKS1A	BRINP3
ARHGEF26	ANKS1B			ARHGEF26	BRIX1		ANKS1B	BRIX1
ARHGEF28	ANO3			ARHGEF28	BRMS1		ANO3	BRMS1
ARID4A	ANO4			ARID4A	BRPF1		ANO4	BRPF1
ARID5B	ANO6			ARID5B	BUB1		ANO6	BUB1
ARL10	ANP32E			ARL10	BUB1B		ANP32E	BUB1B
ARL3	ANTXR1			ARL3	BUD13		ANTXR1	BUD13
ARL4A	ANTXR2			ARL4A	C10orf25		ANTXR2	C10orf25
ARL5B	ANXA2			ARL5B	C11orf84		ANXA2	C11orf84
ARL6IP5	ANXA5			ARL6IP5	C11orf87		ANXA5	C11orf87
ARMC12	ANXA6			ARMC12	C12orf10		ANXA6	C12orf10
ARMC8	AOX1			ARMC8	C12orf29		AOX1	C12orf29
ARMC9	AP1AR			ARMC9	C12orf45		AP1AR	C12orf45
ARMCX2	AP1M2			ARMCX2	C12orf49		AP1M2	C12orf49
ARMCX4	AP3B1			ARMCX4	C12orf56		AP3B1	C12orf56
ARNT2	AP3S2			ARNT2	C12orf66		AP3S2	C12orf66
ARRB2	AP4M1			ARRB2	C12orf73		AP4M1	C12orf73
ARRDC4	AP4S1			ARRDC4	C12orf75		AP4S1	C12orf75
ASAP3	AP5M1			ASAP3	C15orf41		AP5M1	C15orf41
ASB9	APAF1			ASB9	C15orf57		APAF1	C15orf57
ASCC3	APBA2			ASCC3	C16orf59		APBA2	C16orf59
ASF1B	APBB1			ASF1B	C17orf53		APBB1	C17orf53
ASH2L	APBB2			ASH2L	C17orf80		APBB2	C17orf80
ASIC1	APC			ASIC1	C19orf48		APC	C19orf48
ASNSD1	APC2			ASNSD1	C1orf109		APC2	C1orf109
ASPM	APCDD1			ASPM	C1QBP		APCDD1	C1QBP
ASRGL1	APCDD1L			ASRGL1	C2CD2L		APCDD1L	C2CD2L
ATAD2	APH1B			ATAD2	C3orf14		APH1B	C3orf14
ATAD2B	APIP			ATAD2B	C4orf46		APIP	C4orf46
ATG12	APLN			ATG12	C5orf34		APLN	C5orf34
ATG4A	APLP1			ATG4A	C7orf26		APLP1	C7orf26
ATL3	APOBEC3C			ATL3	C7orf50		APOBEC3C	C7orf50
ATP11C	APOL3			ATP11C	C7orf57		APOL3	C7orf57
ATP2A3	APOOL			ATP2A3	C8orf46		APOOL	C8orf46
ATP5A1	AQP1			ATP5A1	CABLES1		AQP1	CABLES1
ATP5J	AQP3			ATP5J	CACNA2D1		AQP3	CACNA2D1
ATP6V0E2	ARCN1			ATP6V0E2	CAD		ARCN1	CAD
ATP6V1A	ARF6			ATP6V1A	CADM1		ARF6	CADM1
ATP6V1C2	ARFGAP3			ATP6V1C2	CALM2		ARFGAP3	CALM2
ATP6V1D	ARFGEF2			ATP6V1D	CALM3		ARFGEF2	CALM3
ATP8A2	ARFIP1			ATP8A2	CAND1		ARFIP1	CAND1
ATP8B2	ARHGAP10			ATP8B2	CANT1		ARHGAP10	CANT1
ATPIF1	ARHGAP11A			ATPIF1	CAPG		ARHGAP11A	CAPG
ATR	ARHGAP18			ATR	CAPN7		ARHGAP18	CAPN7
ATRNL1	ARHGAP19			ATRNL1	CASC3		ARHGAP19	CASC3
ATXN1	ARHGAP20			ATXN1	CASC5		ARHGAP20	CASC5
ATXN7	ARHGAP36			ATXN7	CASKIN2		ARHGAP36	CASKIN2
AUNIP	ARHGEF25			AUNIP	CASQ2		ARHGEF25	CASQ2
AURKA	ARHGEF26			AURKA	CASZ1		ARHGEF26	CASZ1
AZIN1	ARHGEF3			AZIN1	CAV1		ARHGEF3	CAV1
B3GALT5	ARHGEF39			B3GALT5	CBL		ARHGEF39	CBL
B4GALNT3	ARHGEF40			B4GALNT3	CBX3		ARHGEF40	CBX3
B4GALT6	ARHGEF6			B4GALT6	CCDC109B		ARHGEF6	CCDC109B
B4GAT1	ARHGEF9			B4GAT1	CCDC137		ARHGEF9	CCDC137
B9D1	ARIH1			B9D1	CCDC169		ARIH1	CCDC169
BACE1	ARL10			BACE1	CCDC47		ARL10	CCDC47
BAD	ARL15			BAD	CCDC59		ARL15	CCDC59
BATF3	ARL3			BATF3	CCDC85C		ARL3	CCDC85C
BAZ1A	ARL4A			BAZ1A	CCDC86		ARL4A	CCDC86
BBIP1	ARL5A			BBIP1	CCNA1		ARL5A	CCNA1
BBOF1	ARL6IP5			BBOF1	CCNA2		ARL6IP5	CCNA2
BBS12	ARMC12			BBS12	CCNB2		ARMC12	CCNB2
BBS7	ARMC2			BBS7	CCND1		ARMC2	CCND1
BCAM	ARMC8			BCAM	CCNE2		ARMC8	CCNE2
BCAP29	ARMC9			BCAP29	CCT2		ARMC9	CCT2
BCHE	ARMCX1			BCHE	CCT4		ARMCX1	CCT4
BCL2L1	ARMCX2			BCL2L1	CCZ1		ARMCX2	CCZ1
BCL3	ARMCX3			BCL3	CCZ1B		ARMCX3	CCZ1B
BCL6	ARMCX4			BCL6	CD1D		ARMCX4	CD1D
BCO1	ARMCX5			BCO1	CD34		ARMCX5	CD34
BCO2	ARMCX6			BCO2	CD55		ARMCX6	CD55
BCORL1	ARNT			BCORL1	CDAN1		ARNT	CDAN1
BDNF	ARNT2			BDNF	CDC20		ARNT2	CDC20
BEST3	ARPC3			BEST3	CDC25A		ARPC3	CDC25A
BEX1	ARPC5			BEX1	CDC25B		ARPC5	CDC25B
BEX3	ASAH1			BEX3	CDC45		ASAH1	CDC45
BGN	ASAP3			BGN	CDC6		ASAP3	CDC6
BICC1	ASB9			BICC1	CDC7		ASB9	CDC7
BICD1	ASCC3			BICD1	CDCA2		ASCC3	CDCA2
BIN3	ASIC1			BIN3	CDCA5		ASIC1	CDCA5
BIRC3	ASRGL1			BIRC3	CDCA8		ASRGL1	CDCA8
BLM	ATF1			BLM	CDH10		ATF1	CDH10
BLOC1S6	ATG3			BLOC1S6	CDH13		ATG3	CDH13
BMP6	ATG4A			BMP6	CDK1		ATG4A	CDK1
BNC2	ATG4C			BNC2	CDK12		ATG4C	CDK12
BNIP1	ATL1			BNIP1	CDK2		ATL1	CDK2
BNIP3	ATP11B			BNIP3	CDK4		ATP11B	CDK4
BORCS7	ATP11C			BORCS7	CDK5RAP2		ATP11C	CDK5RAP2
BRAP	ATP2C2			BRAP	CDKL1		ATP2C2	CDKL1
BRCA1	ATP5C1			BRCA1	CDKN2AIP		ATP5C1	CDKN2AIP
BRCA2	ATP5G1			BRCA2	CDKN2AIPNL		ATP5G1	CDKN2AIPNL
BRIX1	ATP5G3			BRIX1	CDO1		ATP5G3	CDO1
BRMS1	ATP6AP2			BRMS1	CDT1		ATP6AP2	CDT1
BRSK1	ATP6V0E2			BRSK1	CEBPZ		ATP6V0E2	CEBPZ
BRWD3	ATP6V1B2			BRWD3	CEND1		ATP6V1B2	CEND1
BST2	ATP6V1C1			BST2	CENPE		ATP6V1C1	CENPE
BTBD10	ATP6V1C2			BTBD10	CENPI		ATP6V1C2	CENPI
BTBD19	ATP6V1D			BTBD19	CENPL		ATP6V1D	CENPL
BTBD9	ATP8A2			BTBD9	CENPO		ATP8A2	CENPO
BTC	ATP8B2			BTC	CENPP		ATP8B2	CENPP
BTF3	ATP8B3			BTF3	CENPU		ATP8B3	CENPU
BTG1	ATPAF1			BTG1	CEP152		ATPAF1	CEP152
BTG2	ATPIF1			BTG2	CEP295		ATPIF1	CEP295
BTRC	ATRNL1			BTRC	CEP83		ATRNL1	CEP83
C10orf107	AURKA			C10orf107	CEP85		AURKA	CEP85
C11orf31	AZIN2			C11orf31	CEP97		AZIN2	CEP97
C11orf45	B3GALT5			C11orf45	CERS5		B3GALT5	CERS5
C11orf49	B3GALT6			C11orf49	CFLAR		B3GALT6	CFLAR
C11orf58	B3GLCT			C11orf58	CGB5		B3GLCT	CGB5
C11orf70	B3GNT5			C11orf70	CHAC2		B3GNT5	CHAC2
C11orf74	B4GALNT3			C11orf74	CHAF1A		B4GALNT3	CHAF1A
C11orf87	B4GALT6			C11orf87	CHAMP1		B4GALT6	CHAMP1
C12orf10	B4GAT1			C12orf10	CHCHD3		B4GAT1	CHCHD3
C12orf4	B9D1			C12orf4	CHCHD4		B9D1	CHCHD4
C12orf45	BACE1			C12orf45	CHEK1		BACE1	CHEK1
C12orf66	BAD			C12orf66	CHORDC1		BAD	CHORDC1
C12orf75	BAHCC1			C12orf75	CHUK		BAHCC1	CHUK
C14orf79	BAIAP2			C14orf79	CIDECP		BAIAP2	CIDECP
C15orf57	BAIAP2L1			C15orf57	CISD1		BAIAP2L1	CISD1
C15orf62	BASP1			C15orf62	CIT		BASP1	CIT
C15orf65	BBIP1			C15orf65	CLASP2		BBIP1	CLASP2
C16orf45	BBOF1			C16orf45	CLDN4		BBOF1	CLDN4
C16orf52	BBS12			C16orf52	CLN6		BBS12	CLN6
C17orf58	BBS7			C17orf58	CLPB		BBS7	CLPB
C17orf80	BBS9			C17orf80	CLSPN		BBS9	CLSPN
C18orf21	BCHE			C18orf21	CLTC		BCHE	CLTC
C19orf12	BCL2L1			C19orf12	CLU		BCL2L1	CLU
C1orf131	BCO2			C1orf131	CLUH		BCO2	CLUH
C1orf21	BCOR			C1orf21	CMSS1		BCOR	CMSS1
C1orf226	BCORL1			C1orf226	CNKSR2		BCORL1	CNKSR2
C1orf27	BDP1			C1orf27	CNOT10		BDP1	CNOT10
C1orf52	BEGAIN			C1orf52	CNR1		BEGAIN	CNR1
C1QL4	BEST3			C1QL4	CNTF		BEST3	CNTF
C1QTNF1	BET1			C1QTNF1	CNTN1		BET1	CNTN1
C1QTNF2	BEX1			C1QTNF2	CNTNAP3		BEX1	CNTNAP3
C1QTNF6	BEX3			C1QTNF6	COA4		BEX3	COA4
C1R	BHLHE40			C1R	COA7		BHLHE40	COA7
C20orf194	BICC1			C20orf194	COIL		BICC1	COIL
C21orf59	BICD1			C21orf59	COL17A1		BICD1	COL17A1
C22orf46	BICDL1			C22orf46	COL19A1		BICDL1	COL19A1
C2CD2L	BIN3			C2CD2L	COL25A1		BIN3	COL25A1
C2orf81	BIRC3			C2orf81	COPS3		BIRC3	COPS3
C3AR1	BLOC1S2			C3AR1	COPS4		BLOC1S2	COPS4
C3orf38	BLOC1S5			C3orf38	COPZ1		BLOC1S5	COPZ1
C3orf62	BLVRA			C3orf62	COQ3		BLVRA	COQ3
C3orf70	BMS1			C3orf70	COQ5		BMS1	COQ5
C3orf80	BMT2			C3orf80	CORO1C		BMT2	CORO1C
C4orf19	BORCS6			C4orf19	CORO2B		BORCS6	CORO2B
C4orf22	BRAF			C4orf22	COX10		BRAF	COX10
C4orf3	BRCA1			C4orf3	COX15		BRCA1	COX15
C5	BRINP1			C5	CPM		BRINP1	CPM
C5AR1	BRMS1			C5AR1	CPSF6		BRMS1	CPSF6
C5orf34	BRSK1			C5orf34	CPSF7		BRSK1	CPSF7
C6orf141	BTAF1			C6orf141	CPT1A		BTAF1	CPT1A
C6orf48	BTBD10			C6orf48	CPXM1		BTBD10	CPXM1
C6orf89	BTBD11			C6orf89	CRADD		BTBD11	CRADD
C7orf73	BTBD9			C7orf73	CREG2		BTBD9	CREG2
C8orf46	BTRC			C8orf46	CRIM1		BTRC	CRIM1
C8orf48	BZW1			C8orf48	CRLF3		BZW1	CRLF3
C9orf135	C10orf107			C9orf135	CROT		C10orf107	CROT
C9orf172	C11orf45			C9orf172	CRY1		C11orf45	CRY1
C9orf40	C11orf49			C9orf40	CRYZ		C11orf49	CRYZ
CA11	C11orf63			CA11	CS		C11orf63	CS
CA13	C11orf70			CA13	CSE1L		C11orf70	CSE1L
CA9	C11orf80			CA9	CTA-384D8.36		C11orf80	CTA-384D8.36
CABP4	C11orf87			CABP4	CTB-70G10.1		C11orf87	CTB-70G10.1
CACNA2D1	C12orf66			CACNA2D1	CTC-260E6.4		C12orf66	CTC-260E6.4
CACNA2D3	C12orf75			CACNA2D3	CTC-260E6.6		C12orf75	CTC-260E6.6
CACNB4	C12orf76			CACNB4	CTC-459F4.3		C12orf76	CTC-459F4.3
CACNG4	C14orf132			CACNG4	CTD-2302E22.5		C14orf132	CTD-2302E22.5
CADM1	C14orf79			CADM1	CTNNAL1		C14orf79	CTNNAL1
CALCRL	C15orf65			CALCRL	CX3CL1		C15orf65	CX3CL1
CAMK1	C16orf45			CAMK1	CXCL6		C16orf45	CXCL6
CAMK2D	C16orf74			CAMK2D	CXCL8		C16orf74	CXCL8
CAMK2N1	C17orf75			CAMK2N1	CYB561D2		C17orf75	CYB561D2
CAMK4	C17orf80			CAMK4	CYB5R2		C17orf80	CYB5R2
CAMKMT	C17orf97			CAMKMT	CYCS		C17orf97	CYCS
CAP2	C18orf25			CAP2	DAGLB		C18orf25	DAGLB
CAPZA1	C18orf54			CAPZA1	DAPK1		C18orf54	DAPK1
CARD6	C19orf25			CARD6	DAPK2		C19orf25	DAPK2
CASP10	C1GALT1			CASP10	DAW1		C1GALT1	DAW1
CASP2	C1GALT1C1			CASP2	DBF4		C1GALT1C1	DBF4
CASP7	C1orf131			CASP7	DBR1		C1orf131	DBR1
CASP8	C1orf21			CASP8	DCAF1		C1orf21	DCAF1
CASP9	C1orf226			CASP9	DCAF13		C1orf226	DCAF13
CASZ1	C1orf52			CASZ1	DCLRE1A		C1orf52	DCLRE1A
CBL	C1orf56			CBL	DCLRE1B		C1orf56	DCLRE1B
CBR3	C1QL4			CBR3	DCXR		C1QL4	DCXR
CBR4	C1QTNF2			CBR4	DDB1		C1QTNF2	DDB1
CBX2	C1RL			CBX2	DDIAS		C1RL	DDIAS
CBX4	C20orf194			CBX4	DDX10		C20orf194	DDX10
CBX5	C21orf59			CBX5	DDX39A		C21orf59	DDX39A
CBX6	C22orf39			CBX6	DDX3X		C22orf39	DDX3X
CBY1	C2orf69			CBY1	DDX54		C2orf69	DDX54
CC2D2A	C2orf70			CC2D2A	DERL2		C2orf70	DERL2
CCDC102A	C2orf81			CCDC102A	DFFA		C2orf81	DFFA
CCDC106	C3AR1			CCDC106	DGKG		C3AR1	DGKG
CCDC112	C3orf14			CCDC112	DHRS9		C3orf14	DHRS9
CCDC113	C3orf18			CCDC113	DHTKD1		C3orf18	DHTKD1
CCDC115	C3orf70			CCDC115	DHX30		C3orf70	DHX30
CCDC117	C4orf19			CCDC117	DHX33		C4orf19	DHX33
CCDC121	C4orf22			CCDC121	DHX37		C4orf22	DHX37
CCDC136	C5AR1			CCDC136	DHX9		C5AR1	DHX9
CCDC137	C5orf15			CCDC137	DIRAS3		C5orf15	DIRAS3
CCDC148	C5orf42			CCDC148	DKK1		C5orf42	DKK1
CCDC15	C6orf48			CCDC15	DLAT		C6orf48	DLAT
CCDC151	C6orf89			CCDC151	DLD		C6orf89	DLD
CCDC160	C7orf31			CCDC160	DMRT2		C7orf31	DMRT2
CCDC163P	C7orf57			CCDC163P	DNA2		C7orf57	DNA2
CCDC169	C8orf4			CCDC169	DNAAF5		C8orf4	DNAAF5
CCDC173	C8orf46			CCDC173	DNAJC14		C8orf46	DNAJC14
CCDC180	C8orf48			CCDC180	DNAJC6		C8orf48	DNAJC6
CCDC181	C8orf59			CCDC181	DNAJC9		C8orf59	DNAJC9
CCDC184	C9orf135			CCDC184	DNMBP		C9orf135	DNMBP
CCDC188	C9orf40			CCDC188	DOHH		C9orf40	DOHH
CCDC189	C9orf85			CCDC189	DOK5		C9orf85	DOK5
CCDC191	CA11			CCDC191	DOLPP1		CA11	DOLPP1
CCDC28B	CA13			CCDC28B	DOT1L		CA13	DOT1L
CCDC30	CAB39			CCDC30	DPAGT1		CAB39	DPAGT1
CCDC33	CAB39L			CCDC33	DPF2		CAB39L	DPF2
CCDC50	CABP4			CCDC50	DPH2		CABP4	DPH2
CCDC58	CACHD1			CCDC58	DPH3		CACHD1	DPH3
CCDC71L	CACNA2D1			CCDC71L	DPH5		CACNA2D1	DPH5
CCDC74A	CACNB4			CCDC74A	DPP3		CACNB4	DPP3
CCDC74B	CACNG4			CCDC74B	DSCC1		CACNG4	DSCC1
CCDC84	CADM1			CCDC84	DTX3L		CADM1	DTX3L
CCDC85A	CALCRL			CCDC85A	DTX4		CALCRL	DTX4
CCDC85B	CALM1			CCDC85B	DUS1L		CALM1	DUS1L
CCDC94	CAMK1			CCDC94	DUS3L		CAMK1	DUS3L
CCIN	CAMK1D			CCIN	DYNC1LI1		CAMK1D	DYNC1LI1
CCL2	CAMK2N1			CCL2	E2F2		CAMK2N1	E2F2
CCNA1	CAMK2N2			CCNA1	E2F8		CAMK2N2	E2F8
CCND1	CAMK4			CCND1	EBNA1BP2		CAMK4	EBNA1BP2
CCND3	CAMKMT			CCND3	ECSIT		CAMKMT	ECSIT
CCNDBP1	CAMTA1			CCNDBP1	ECT2		CAMTA1	ECT2
CCNE2	CAND2			CCNE2	EEA1		CAND2	EEA1
CCNH	CAP1			CCNH	EED		CAP1	EED
CCNT2	CAP2			CCNT2	EEF1E1		CAP2	EEF1E1
CCP110	CAPN1			CCP110	EFNB2		CAPN1	EFNB2
CD274	CAPN5			CD274	EIF2B1		CAPN5	EIF2B1
CD34	CAPRIN1			CD34	EIF2B5		CAPRIN1	EIF2B5
CD44	CAPS2			CD44	EIF3B		CAPS2	EIF3B
CD47	CAPZA1			CD47	EIF4E		CAPZA1	EIF4E
CD55	CAPZA2			CD55	EIF4G2		CAPZA2	EIF4G2
CD70	CARNMT1			CD70	EIF5		CARNMT1	EIF5
CD9	CASC10			CD9	ELAVL3		CASC10	ELAVL3
CDC14A	CASC5			CDC14A	ELMO1		CASC5	ELMO1
CDC25A	CASD1			CDC25A	ELMO3		CASD1	ELMO3
CDC37L1	CASK			CDC37L1	ELOVL6		CASK	ELOVL6
CDC42EP2	CASP7			CDC42EP2	ELP6		CASP7	ELP6
CDC42SE1	CAST			CDC42SE1	EMC3		CAST	EMC3
CDC5L	CASZ1			CDC5L	EMC3-AS1		CASZ1	EMC3-AS1
CDC6	CAV2			CDC6	EMC7		CAV2	EMC7
CDCA4	CBR4			CDCA4	EME1		CBR4	EME1
CDCA8	CBX3			CDCA8	EMILIN2		CBX3	EMILIN2
CDH10	CBX5			CDH10	EML5		CBX5	EML5
CDH11	CBX6			CDH11	EML6		CBX6	EML6
CDH18	CBY1			CDH18	ENOPH1		CBY1	ENOPH1
CDH6	CC2D2A			CDH6	EPB41L2		CC2D2A	EPB41L2
CDK17	CCDC102A			CDK17	EPB41L5		CCDC102A	EPB41L5
CDK2	CCDC109B			CDK2	EPS8		CCDC109B	EPS8
CDK20	CCDC110			CDK20	ERCC6L		CCDC110	ERCC6L
CDK7	CCDC112			CDK7	ERCC6L2		CCDC112	ERCC6L2
CDKN2D	CCDC113			CDKN2D	EREG		CCDC113	EREG
CEACAM19	CCDC115			CEACAM19	ESCO2		CCDC115	ESCO2
CEBPZOS	CCDC117			CEBPZOS	ESPL1		CCDC117	ESPL1
CELF2	CCDC121			CELF2	ESRRA		CCDC121	ESRRA
CELSR1	CCDC136			CELSR1	ESYT1		CCDC136	ESYT1
CEND1	CCDC138			CEND1	ETNPPL		CCDC138	ETNPPL
CENPA	CCDC146			CENPA	ETV4		CCDC146	ETV4
CENPP	CCDC151			CENPP	EVC2		CCDC151	EVC2
CENPQ	CCDC169			CENPQ	EVPL		CCDC169	EVPL
CEP112	CCDC171			CEP112	EXO5		CCDC171	EXO5
CEP120	CCDC173			CEP120	EXOC6		CCDC173	EXOC6
CEP128	CCDC18			CEP128	EXOG		CCDC18	EXOG
CEP135	CCDC180			CEP135	EXOSC10		CCDC180	EXOSC10
CEP152	CCDC181			CEP152	EXOSC5		CCDC181	EXOSC5
CEP162	CCDC184			CEP162	EXOSC9		CCDC184	EXOSC9
CEP164	CCDC186			CEP164	EXPH5		CCDC186	EXPH5
CEP55	CCDC188			CEP55	EZH2		CCDC188	EZH2
CEP85L	CCDC189			CEP85L	EZR		CCDC189	EZR
CEP97	CCDC191			CEP97	FADD		CCDC191	FADD
CERS6	CCDC24			CERS6	FAM104A		CCDC24	FAM104A
CETN2	CCDC28B			CETN2	FAM111A		CCDC28B	FAM111A
CFAP36	CCDC30			CFAP36	FAM111B		CCDC30	FAM111B
CFAP44	CCDC33			CFAP44	FAM122B		CCDC33	FAM122B
CFAP45	CCDC40			CFAP45	FAM126A		CCDC40	FAM126A
CFAP54	CCDC50			CFAP54	FAM173B		CCDC50	FAM173B
CFAP57	CCDC74A			CFAP57	FAM196A		CCDC74A	FAM196A
CFAP97	CCDC74B			CFAP97	FAM212B		CCDC74B	FAM212B
CFH	CCDC85A			CFH	FAM212B-AS1		CCDC85A	FAM212B-AS1
CFI	CCDC87			CFI	FAM216A		CCDC87	FAM216A
CFLAR	CCDC88A			CFLAR	FAM217B		CCDC88A	FAM217B
CGA	CCDC89			CGA	FAM222A		CCDC89	FAM222A
CGN	CCDC94			CGN	FAM64A		CCDC94	FAM64A
CGNL1	CCIN			CGNL1	FAM65B		CCIN	FAM65B
CH25H	CCL2			CH25H	FAM72B		CCL2	FAM72B
CH507-9B2.5	CCNA1			CH507-9B2.5	FAM72D		CCNA1	FAM72D
CHAC2	CCNA2			CHAC2	FAM86C1		CCNA2	FAM86C1
CHAMP1	CCNB2			CHAMP1	FAM86DP		CCNB2	FAM86DP
CHD1	CCND1			CHD1	FANCB		CCND1	FANCB
CHD8	CCND3			CHD8	FANCD2		CCND3	FANCD2
CHEK1	CCNDBP1			CHEK1	FANCG		CCNDBP1	FANCG
CHI3L1	CCNE1			CHI3L1	FANCI		CCNE1	FANCI
CHIC1	CCNG1			CHIC1	FANCM		CCNG1	FANCM
CHIC2	CCNH			CHIC2	FAR2		CCNH	FAR2
CHML	CCP110			CHML	FARSB		CCP110	FARSB
CHN1	CCSER1			CHN1	FAT3		CCSER1	FAT3
CHN2	CCT2			CHN2	FAU		CCT2	FAU
CHORDC1	CCT4			CHORDC1	FBXL19-AS1		CCT4	FBXL19-AS1
CHRAC1	CCT8			CHRAC1	FBXO45		CCT8	FBXO45
CHRM3	CD1D			CHRM3	FDX1		CD1D	FDX1
CHRNA9	CD274			CHRNA9	FEM1A		CD274	FEM1A
CHST1	CD2AP			CHST1	FEN1		CD2AP	FEN1
CHST11	CD2BP2			CHST11	FEZ1		CD2BP2	FEZ1
CHST2	CD34			CHST2	FGD5-AS1		CD34	FGD5-AS1
CHST7	CD38			CHST7	FGF13		CD38	FGF13
CHURC1	CD44			CHURC1	FGF13-AS1		CD44	FGF13-AS1
CIT	CD47			CIT	FGF14		CD47	FGF14
CITED2	CD70			CITED2	FGF2		CD70	FGF2
CKAP2L	CD9			CKAP2L	FGFR1		CD9	FGFR1
CKB	CDADC1			CKB	FGFR3		CDADC1	FGFR3
CLDN1	CDC14A			CLDN1	FICD		CDC14A	FICD
CLDN12	CDC20			CLDN12	FIGNL1		CDC20	FIGNL1
CLEC2B	CDC25C			CLEC2B	FKBP5		CDC25C	FKBP5
CLK1	CDC42BPG			CLK1	FLT1		CDC42BPG	FLT1
CLK3	CDC42EP2			CLK3	FN3KRP		CDC42EP2	FN3KRP
CLK4	CDC6			CLK4	FNTB		CDC6	FNTB
CLMN	CDC7			CLMN	FOXA1		CDC7	FOXA1
CLOCK	CDCA7			CLOCK	FOXG1		CDCA7	FOXG1
CLP1	CDCA7L			CLP1	FOXO3B		CDCA7L	FOXO3B
CLSPN	CDH1			CLSPN	FOXRED2		CDH1	FOXRED2
CLSTN3	CDH10			CLSTN3	FSIP1		CDH10	FSIP1
CLTB	CDH11			CLTB	FST		CDH11	FST
CLUAP1	CDH12			CLUAP1	FSTL4		CDH12	FSTL4
CMPK1	CDH18			CMPK1	FTSJ1		CDH18	FTSJ1
CNIH2	CDH6			CNIH2	FTSJ3		CDH6	FTSJ3
CNN1	CDK14			CNN1	FUT8		CDK14	FUT8
CNOT10	CDK18			CNOT10	FUT8-AS1		CDK18	FUT8-AS1
CNOT8	CDK20			CNOT8	GAB2		CDK20	GAB2
CNR1	CDK2AP2			CNR1	GAL		CDK2AP2	GAL
CNRIP1	CDK5R2			CNRIP1	GALR2		CDK5R2	GALR2
CNTNAP1	CDKAL1			CNTNAP1	GAP43		CDKAL1	GAP43
COBL	CDKN2AIPNL			COBL	GAS2L3		CDKN2AIPNL	GAS2L3
COBLL1	CDKN2D			COBLL1	GAS5		CDKN2D	GAS5
COG6	CDKN3			COG6	GATA2		CDKN3	GATA2
COL13A1	CDO1			COL13A1	GATC		CDO1	GATC
COL14A1	CDON			COL14A1	GATM		CDON	GATM
COL21A1	CELF2			COL21A1	GCN1		CELF2	GCN1
COL2A1	CEND1			COL2A1	GDA		CEND1	GDA
COL4A3	CENPBD1			COL4A3	GDAP2		CENPBD1	GDAP2
COL4A5	CENPI			COL4A5	GEMIN6		CENPI	GEMIN6
COL8A1	CENPP			COL8A1	GFM1		CENPP	GFM1
COPS4	CENPQ			COPS4	GFM2		CENPQ	GFM2
COPZ2	CENPU			COPZ2	GFRA1		CENPU	GFRA1
COQ10B	CENPW			COQ10B	GGCT		CENPW	GGCT
CORO1A	CEP112			CORO1A	GGH		CEP112	GGH
CORO2B	CEP128			CORO2B	GHR		CEP128	GHR
COX17	CEP135			COX17	GHRLOS		CEP135	GHRLOS
CPA4	CEP152			CPA4	GINS1		CEP152	GINS1
CPA6	CEP162			CPA6	GLDC		CEP162	GLDC
CPEB3	CEP164			CPEB3	GLYCTK		CEP164	GLYCTK
CPEB4	CEP290			CPEB4	GMPPB		CEP290	GMPPB
CPED1	CEP44			CPED1	GNAI1		CEP44	GNAI1
CPT1A	CEP55			CPT1A	GNAT2		CEP55	GNAT2
CPT1C	CEP78			CPT1C	GNG11		CEP78	GNG11
CPVL	CEP83			CPVL	GNG12		CEP83	GNG12
CRABP2	CEP89			CRABP2	GNG5		CEP89	GNG5
CRADD	CERCAM			CRADD	GOSR1		CERCAM	GOSR1
CREG2	CERS2			CREG2	GOT2		CERS2	GOT2
CRIM1	CERS6			CRIM1	GPAT3		CERS6	GPAT3
CRIP2	CETN2			CRIP2	GPATCH1		CETN2	GPATCH1
CRKL	CFAP36			CRKL	GPATCH4		CFAP36	GPATCH4
CRLF3	CFAP44			CRLF3	GPC6		CFAP44	GPC6
CRMP1	CFAP45			CRMP1	GPD2		CFAP45	GPD2
CROT	CFAP54			CROT	GPM6A		CFAP54	GPM6A
CRY1	CFAP57			CRY1	GPN1		CFAP57	GPN1
CRYBG3	CFAP73			CRYBG3	GPN3		CFAP73	GPN3
CRYZL1	CFH			CRYZL1	GPS1		CFH	GPS1
CSMD2	CFI			CSMD2	GPSM2		CFI	GPSM2
CSRNP1	CFLAR			CSRNP1	GPX7		CFLAR	GPX7
CSRP1	CGA			CSRP1	GRB2		CGA	GRB2
CSRP2	CGB8			CSRP2	GRHL1		CGB8	GRHL1
CSTF1	CGGBP1			CSTF1	GRIA2		CGGBP1	GRIA2
CTDSPL2	CGN			CTDSPL2	GRIA4		CGN	GRIA4
CTGF	CGNL1			CTGF	GRIK2		CGNL1	GRIK2
CTNNAL1	CH25H			CTNNAL1	GRK3		CH25H	GRK3
CTPS1	CHAC2			CTPS1	GRWD1		CHAC2	GRWD1
CTSE	CHCHD3			CTSE	GSG2		CHCHD3	GSG2
CTXN1	CHD7			CTXN1	GSR		CHD7	GSR
CUL4B	CHDH			CUL4B	GSTCD		CHDH	GSTCD
CX3CL1	CHEK1			CX3CL1	GSX2		CHEK1	GSX2
CXCL2	CHGB			CXCL2	GTF2A2		CHGB	GTF2A2
CXCL3	CHI3L1			CXCL3	GTPBP8		CHI3L1	GTPBP8
CXCL6	CHIC1			CXCL6	GULP1		CHIC1	GULP1
CXCL8	CHM			CXCL8	GYG1		CHM	GYG1
CXorf57	CHML			CXorf57	H2AFX		CHML	H2AFX
CYB561	CHMP2B			CYB561	H3F3B		CHMP2B	H3F3B
CYB561A3	CHMP4B			CYB561A3	HACD3		CHMP4B	HACD3
CYB561D1	CHN1			CYB561D1	HACL1		CHN1	HACL1
CYB5B	CHN2			CYB5B	HAUS2		CHN2	HAUS2
CYFIP2	CHORDC1			CYFIP2	HCFC1		CHORDC1	HCFC1
CYP26B1	CHRM3			CYP26B1	HCFC2		CHRM3	HCFC2
CYP2U1	CHRNA5			CYP2U1	HDAC1		CHRNA5	HDAC1
CYP46A1	CHRNA9			CYP46A1	HIBCH		CHRNA9	HIBCH
CYP4B1	CHRNB1			CYP4B1	HIGD1A		CHRNB1	HIGD1A
CYR61	CHST1			CYR61	HMBS		CHST1	HMBS
CYSTM1	CHST11			CYSTM1	HMCES		CHST11	HMCES
DAB1	CHST2			DAB1	HMGA1		CHST2	HMGA1
DACH1	CHST7			DACH1	HMGA1P1		CHST7	HMGA1P1
DAPK2	CHURC1			DAPK2	HMGA2		CHURC1	HMGA2
DBR1	CIB1			DBR1	HMGB2		CIB1	HMGB2
DCAF15	CITED4			DCAF15	HMGN2		CITED4	HMGN2
DCAF6	CKAP2			DCAF6	HN1		CKAP2	HN1
DCC	CKAP2L			DCC	HNRNPA1		CKAP2L	HNRNPA1
DCHS2	CKS2			DCHS2	HNRNPDL		CKS2	HNRNPDL
DCP1B	CLCN4			DCP1B	HNRNPL		CLCN4	HNRNPL
DCP2	CLCN5			DCP2	HNRNPM		CLCN5	HNRNPM
DCTN3	CLDN12			DCTN3	HOPX		CLDN12	HOPX
DDAH1	CLDN4			DDAH1	HOXA11		CLDN4	HOXA11
DDHD1	CLEC18B			DDHD1	HPSE		CLEC18B	HPSE
DDR2	CLEC2B			DDR2	HS6ST3		CLEC2B	HS6ST3
DDX10	CLINT1			DDX10	HSDL2		CLINT1	HSDL2
DDX23	CLK1			DDX23	HSP90AA1		CLK1	HSP90AA1
DDX58	CLNS1A			DDX58	HSP90AA2P		CLNS1A	HSP90AA2P
DEGS1	CLSTN2			DEGS1	HSP90AB3P		CLSTN2	HSP90AB3P
DENND2A	CLUAP1			DENND2A	HSPA4L		CLUAP1	HSPA4L
DENND6B	CMPK1			DENND6B	HSPB11		CMPK1	HSPB11
DEPDC1	CMPK2			DEPDC1	HSPB8		CMPK2	HSPB8
DGKA	CMSS1			DGKA	HSPBP1		CMSS1	HSPBP1
DGKH	CMTM1			DGKH	HSPD1		CMTM1	HSPD1
DGKI	CMTM6			DGKI	HSPH1		CMTM6	HSPH1
DHTKD1	CNEP1R1			DHTKD1	HTR7		CNEP1R1	HTR7
DHX33	CNIH2			DHX33	HUNK		CNIH2	HUNK
DHX37	CNN1			DHX37	ICMT		CNN1	ICMT
DHX40	CNNM2			DHX40	ID2		CNNM2	ID2
DHX57	CNOT6			DHX57	ID3		CNOT6	ID3
DIAPH3	CNR1			DIAPH3	IDH3A		CNR1	IDH3A
DIDO1	CNTLN			DIDO1	IFI44		CNTLN	IFI44
DIRAS3	CNTNAP1			DIRAS3	IFI44L		CNTNAP1	IFI44L
DIXDC1	CNTROB			DIXDC1	IFRD2		CNTROB	IFRD2
DKC1	COBL			DKC1	IGDCC4		COBL	IGDCC4
DKK1	COBLL1			DKK1	IGFBP4		COBLL1	IGFBP4
DKK2	COL14A1			DKK2	IL1RAPL1		COL14A1	IL1RAPL1
DLG3	COL16A1			DLG3	IL20RA		COL16A1	IL20RA
DLG4	COL1A1			DLG4	IL4R		COL1A1	IL4R
DLGAP1	COL21A1			DLGAP1	IL7		COL21A1	IL7
DLK2	COL25A1			DLK2	IL7R		COL25A1	IL7R
DNAH5	COL2A1			DNAH5	ILDR2		COL2A1	ILDR2
DNAH7	COL3A1			DNAH7	ILF3		COL3A1	ILF3
DNAJA2	COL4A3			DNAJA2	INCENP		COL4A3	INCENP
DNAJC1	COL4A6			DNAJC1	INIP		COL4A6	INIP
DNAJC12	COL5A2			DNAJC12	INTS1		COL5A2	INTS1
DNAJC14	COL8A1			DNAJC14	INTS10		COL8A1	INTS10
DNAJC16	COLEC12			DNAJC16	INTS4		COLEC12	INTS4
DNAJC18	COMMD1			DNAJC18	INTU		COMMD1	INTU
DNAJC22	COMMD10			DNAJC22	IPO5		COMMD10	IPO5
DNAJC27	COMMD8			DNAJC27	IPO5P1		COMMD8	IPO5P1
DNAJC6	COPB2			DNAJC6	IQGAP2		COPB2	IQGAP2
DNAJC7	COPG2			DNAJC7	ISCU		COPG2	ISCU
DNAL1	COPS2			DNAL1	ISL1		COPS2	ISL1
DNASE1	COPS4			DNASE1	ITGBL1		COPS4	ITGBL1
DNER	COPS6			DNER	ITPK1		COPS6	ITPK1
DNMBP	COPZ2			DNMBP	ITPKA		COPZ2	ITPKA
DNTTIP1	COQ3			DNTTIP1	IVD		COQ3	IVD
DOCK10	COQ5			DOCK10	JADE1		COQ5	JADE1
DOCK11	CORIN			DOCK11	JAGN1		CORIN	JAGN1
DOCK2	CORO1A			DOCK2	JMJD6		CORO1A	JMJD6
DOCK5	CORO1C			DOCK5	JPH1		CORO1C	JPH1
DOK5	CORO2B			DOK5	KANSL2		CORO2B	KANSL2
DOPEY1	COX17			DOPEY1	KAT7		COX17	KAT7
DPCD	COX7A2L			DPCD	KBTBD8		COX7A2L	KBTBD8
DPF1	CP			DPF1	KCNE4		CP	KCNE4
DPF3	CPA6			DPF3	KCNH5		CPA6	KCNH5
DPP8	CPE			DPP8	KCNIP1		CPE	KCNIP1
DPY19L2	CPEB2			DPY19L2	KCNIP4		CPEB2	KCNIP4
DPYSL2	CPEB3			DPYSL2	KCNJ2		CPEB3	KCNJ2
DRAP1	CPEB4			DRAP1	KCNMB2		CPEB4	KCNMB2
DSCC1	CPED1			DSCC1	KCNMB4		CPED1	KCNMB4
DST	CPNE4			DST	KCTD1		CPNE4	KCTD1
DTNA	CPOX			DTNA	KCTD12		CPOX	KCTD12
DTNBP1	CPQ			DTNBP1	KEAP1		CPQ	KEAP1
DTX3L	CPT1A			DTX3L	KHSRP		CPT1A	KHSRP
DTYMK	CPT1C			DTYMK	KIAA1143		CPT1C	KIAA1143
DUSP18	CPVL			DUSP18	KIAA1217		CPVL	KIAA1217
DUSP3	CRABP2			DUSP3	KIAA1468		CRABP2	KIAA1468
DUSP5	CRACR2A			DUSP5	KIAA1524		CRACR2A	KIAA1524
DUSP6	CRADD			DUSP6	KIF15		CRADD	KIF15
DYNC2H1	CRB2			DYNC2H1	KIF18B		CRB2	KIF18B
DYNLT3	CREB5			DYNLT3	KIF21A		CREB5	KIF21A
DYRK3	CREG2			DYRK3	KIF2C		CREG2	KIF2C
DYX1C1	CRIM1			DYX1C1	KIRREL3		CRIM1	KIRREL3
DZANK1	CRIP2			DZANK1	KITLG		CRIP2	KITLG
E2F2	CRISPLD1			E2F2	KLC2		CRISPLD1	KLC2
E2F5	CRISPLD2			E2F5	KLHDC8A		CRISPLD2	KLHDC8A
E2F7	CRK			E2F7	KLHL11		CRK	KLHL11
E2F8	CRMP1			E2F8	KLHL18		CRMP1	KLHL18
ECD	CRY1			ECD	KLHL25		CRY1	KLHL25
EDEM1	CRYBG3			EDEM1	KMT2D		CRYBG3	KMT2D
EDN1	CRYZL1			EDN1	KNTC1		CRYZL1	KNTC1
EDN2	CSDC2			EDN2	KPNA1		CSDC2	KPNA1
EEA1	CSF1R			EEA1	KPNA2		CSF1R	KPNA2
EED	CSMD2			EED	KPNA4		CSMD2	KPNA4
EEF1A2	CSNK1G1			EEF1A2	KPNB1		CSNK1G1	KPNB1
EFCAB7	CSRNP1			EFCAB7	KRBOX4		CSRNP1	KRBOX4
EFHC1	CSRNP3			EFHC1	KRR1		CSRNP3	KRR1
EFHD2	CSRP2			EFHD2	KRT13		CSRP2	KRT13
EFL1	CSTF2T			EFL1	KRT6A		CSTF2T	KRT6A
EFNA5	CT45A10			EFNA5	L2HGDH		CT45A10	L2HGDH
EFR3B	CTB-50L17.10			EFR3B	LAMP3		CTB-50L17.10	LAMP3
EGLN3	CTC-534A2.2			EGLN3	LAMP5		CTC-534A2.2	LAMP5
EHBP1	CTDSPL			EHBP1	LANCL2		CTDSPL	LANCL2
EID2	CTDSPL2			EID2	LARP4		CTDSPL2	LARP4
EID2B	CTGF			EID2B	LARP7		CTGF	LARP7
EIF1AD	CTNNA1			EIF1AD	LARS2		CTNNA1	LARS2
EIF1AY	CTNNA3			EIF1AY	LCMT2		CTNNA3	LCMT2
EIF1B	CTNNAL1			EIF1B	LEMD2		CTNNAL1	LEMD2
EIF2AK2	CTNND2			EIF2AK2	LETMD1		CTNND2	LETMD1
EIF3H	CTSE			EIF3H	LIFR		CTSE	LIFR
EIF3M	CTSZ			EIF3M	LIG3		CTSZ	LIG3
ELAVL3	CTTNBP2			ELAVL3	LIG4		CTTNBP2	LIG4
ELF4	CTTNBP2NL			ELF4	LIN52		CTTNBP2NL	LIN52
ELL2	CTXN1			ELL2	LIN9		CTXN1	LIN9
ELOVL4	CUBN			ELOVL4	LINC00165		CUBN	LINC00165
ELP6	CUEDC2			ELP6	LINC00346		CUEDC2	LINC00346
EMC3	CUL3			EMC3	LINC00470		CUL3	LINC00470
EMC7	CUL4B			EMC7	LINC00664		CUL4B	LINC00664
EME1	CUTA			EME1	LINC00665		CUTA	LINC00665
EML1	CWC15			EML1	LINC00707		CWC15	LINC00707
EML2	CWC27			EML2	LINC01224		CWC27	LINC01224
EML5	CXADR			EML5	LINC01411		CXADR	LINC01411
EML6	CXorf57			EML6	LINC01468		CXorf57	LINC01468
EMP3	CXXC4			EMP3	LINC01579		CXXC4	LINC01579
EN1	CYB561			EN1	LINS1		CYB561	LINS1
ENKD1	CYB561D1			ENKD1	LLPH		CYB561D1	LLPH
ENO2	CYB5B			ENO2	LMNB2		CYB5B	LMNB2
ENTPD7	CYB5RL			ENTPD7	LRAT		CYB5RL	LRAT
EPB41L1	CYBB			EPB41L1	LRFN4		CYBB	LRFN4
EPB41L2	CYCS			EPB41L2	LRPPRC		CYCS	LRPPRC
EPB41L4A	CYFIP2			EPB41L4A	LRR1		CYFIP2	LRR1
EPB41L4B	CYP24A1			EPB41L4B	LRRC1		CYP24A1	LRRC1
EPHA2	CYP26A1			EPHA2	LRRC16A		CYP26A1	LRRC16A
EPHA7	CYP26B1			EPHA7	LRRC2		CYP26B1	LRRC2
EPN2	CYP27C1			EPN2	LRRC4		CYP27C1	LRRC4
EPS8	CYP2U1			EPS8	LRRC8B		CYP2U1	LRRC8B
EPT1	CYP46A1			EPT1	LRRC8C		CYP46A1	LRRC8C
ERC1	CYP4B1			ERC1	LRRC8D		CYP4B1	LRRC8D
ERCC1	CYSTM1			ERCC1	LRRFIP2		CYSTM1	LRRFIP2
ERCC4	CYTH3			ERCC4	LRRTM3		CYTH3	LRRTM3
ERCC6L	DAAM1			ERCC6L	LSG1		DAAM1	LSG1
ERCC6L2	DAB1			ERCC6L2	LSM10		DAB1	LSM10
ERI2	DACH1			ERI2	LSM3		DACH1	LSM3
ERICH1	DACT3			ERICH1	LSM5		DACT3	LSM5
ERO1A	DAPK1			ERO1A	LY6K		DAPK1	LY6K
ERO1B	DAPK2			ERO1B	LY96		DAPK2	LY96
ERP44	DAPK3			ERP44	LYAR		DAPK3	LYAR
ESCO2	DARS			ESCO2	LYPD1		DARS	LYPD1
ESF1	DBT			ESF1	LZIC		DBT	LZIC
ESRP1	DCAF12			ESRP1	MACROD2		DCAF12	MACROD2
ETFDH	DCC			ETFDH	MAD2L1		DCC	MAD2L1
ETV1	DCDC2			ETV1	MAGI3		DCDC2	MAGI3
ETV4	DCHS2			ETV4	MAGOH		DCHS2	MAGOH
EVA1A	DCK			EVA1A	MAL		DCK	MAL
EVA1C	DCLRE1A			EVA1C	MALSU1		DCLRE1A	MALSU1
EVI2B	DCP2			EVI2B	MAP2K4		DCP2	MAP2K4
EVI5L	DCTN2			EVI5L	MAP3K5		DCTN2	MAP3K5
EXO1	DCTN3			EXO1	2019-03-01		DCTN3	2019-03-01
EXOC1	DCTN4			EXOC1	2019-03-10		DCTN4	2019-03-10
EXOC6	DDAH1			EXOC6	MARK1		DDAH1	MARK1
EXOG	DDB2			EXOG	MARK2		DDB2	MARK2
EXOSC6	DDHD1			EXOSC6	MBIP		DDHD1	MBIP
EXT1	DDHD2			EXT1	MBNL1		DDHD2	MBNL1
EZR	DDO			EZR	MBP		DDO	MBP
F2RL1	DDX1			F2RL1	MCM10		DDX1	MCM10
F2RL2	DDX52			F2RL2	MCM2		DDX52	MCM2
F3	DDX58			F3	MCM4		DDX58	MCM4
F8A1	DDX60L			F8A1	MCM5		DDX60L	MCM5
FABP4	DENND2A			FABP4	MCM8		DENND2A	MCM8
FAIM2	DENND6B			FAIM2	MCPH1		DENND6B	MCPH1
FAM102B	DEPDC1			FAM102B	MDM1		DEPDC1	MDM1
FAM103A1	DERA			FAM103A1	ME2		DERA	ME2
FAM104A	DFFA			FAM104A	ME3		DFFA	ME3
FAM107A	DGKA			FAM107A	MED1		DGKA	MED1
FAM111B	DGKB			FAM111B	MED14		DGKB	MED14
FAM120B	DGKH			FAM120B	MED17		DGKH	MED17
FAM120C	DGKI			FAM120C	MED24		DGKI	MED24
FAM122B	DHFR			FAM122B	MEIS2		DHFR	MEIS2
FAM122C	DHX37			FAM122C	MEST		DHX37	MEST
FAM126A	DIAPH2			FAM126A	MET		DIAPH2	MET
FAM131B	DIAPH3			FAM131B	METAP1		DIAPH3	METAP1
FAM134B	DIO2			FAM134B	METAP2		DIO2	METAP2
FAM160A1	DIRAS3			FAM160A1	METTL12		DIRAS3	METTL12
FAM161A	DIXDC1			FAM161A	METTL16		DIXDC1	METTL16
FAM161B	DKK2			FAM161B	METTL2A		DKK2	METTL2A
FAM162A	DLG3			FAM162A	METTL7A		DLG3	METTL7A
FAM167A	DLGAP1			FAM167A	MFAP5		DLGAP1	MFAP5
FAM168B	DLGAP5			FAM168B	MFHAS1		DLGAP5	MFHAS1
FAM172A	DLK2			FAM172A	MFN2		DLK2	MFN2
FAM184A	DMD			FAM184A	MFSD11		DMD	MFSD11
FAM192A	DMTN			FAM192A	MFSD5		DMTN	MFSD5
FAM196B	DMXL2			FAM196B	MGAT5B		DMXL2	MGAT5B
FAM200B	DNAAF3			FAM200B	MINOS1		DNAAF3	MINOS1
FAM20B	DNAH5			FAM20B	MIOS		DNAH5	MIOS
FAM212A	DNAH7			FAM212A	MIS12		DNAH7	MIS12
FAM212B	DNAJA1			FAM212B	MIS18A		DNAJA1	MIS18A
FAM214B	DNAJA2			FAM214B	MKRN2		DNAJA2	MKRN2
FAM216A	DNAJA3			FAM216A	MLH1		DNAJA3	MLH1
FAM227A	DNAJB14			FAM227A	MLX		DNAJB14	MLX
FAM229B	DNAJB5			FAM229B	MMADHC		DNAJB5	MMADHC
FAM234B	DNAJC12			FAM234B	MMP1		DNAJC12	MMP1
FAM26E	DNAJC18			FAM26E	MMP10		DNAJC18	MMP10
FAM43A	DNAJC22			FAM43A	MMP17		DNAJC22	MMP17
FAM46A	DNAJC27			FAM46A	MMP3		DNAJC27	MMP3
FAM46C	DNAJC3			FAM46C	MOB3B		DNAJC3	MOB3B
FAM63A	DNAJC6			FAM63A	MOB3C		DNAJC6	MOB3C
FAM65B	DNAJC7			FAM65B	MON1A		DNAJC7	MON1A
FAM71F1	DNAL1			FAM71F1	MPDU1		DNAL1	MPDU1
FAM72A	DNMBP			FAM72A	MPHOSPH9		DNMBP	MPHOSPH9
FAM76A	DOCK2			FAM76A	MPV17L2		DOCK2	MPV17L2
FAM84A	DOCK3			FAM84A	MRM2		DOCK3	MRM2
FAM8A1	DOCK4			FAM8A1	MROH6		DOCK4	MROH6
FAM91A1	DOK4			FAM91A1	MRPL1		DOK4	MRPL1
FANCL	DOK5			FANCL	MRPL10		DOK5	MRPL10
FAR2	DPF1			FAR2	MRPL11		DPF1	MRPL11
FARSB	DPM1			FARSB	MRPL12		DPM1	MRPL12
FAS	DPP8			FAS	MRPL21		DPP8	MRPL21
FAT1	DPY19L1			FAT1	MRPL27		DPY19L1	MRPL27
FAT3	DPY19L2			FAT3	MRPL35		DPY19L2	MRPL35
FAT4	DPYD			FAT4	MRPL4		DPYD	MRPL4
FBN1	DPYSL3			FBN1	MRPL42		DPYSL3	MRPL42
FBXL14	DPYSL5			FBXL14	MRPL47		DPYSL5	MRPL47
FBXL19	DR1			FBXL19	MRPL48		DR1	MRPL48
FBXL7	DRAP1			FBXL7	MRPL49		DRAP1	MRPL49
FBXO16	DRAXIN			FBXO16	MRPL58		DRAXIN	MRPL58
FBXO45	DSCC1			FBXO45	MRPS11		DSCC1	MRPS11
FBXO5	DSP			FBXO5	MRPS18C		DSP	MRPS18C
FBXO8	DSTN			FBXO8	MRPS25		DSTN	MRPS25
FCHO1	DTD2			FCHO1	MRPS7		DTD2	MRPS7
FCMR	DTNA			FCMR	MRTO4		DTNA	MRTO4
FEM1B	DTNBP1			FEM1B	MSANTD4		DTNBP1	MSANTD4
FEM1C	DTWD2			FEM1C	MSH2		DTWD2	MSH2
FEN1	DTX1			FEN1	MSH3		DTX1	MSH3
FERMT2	DTX3L			FERMT2	MSH6		DTX3L	MSH6
FEZ1	DUSP16			FEZ1	MSL2		DUSP16	MSL2
FEZF1	DUSP26			FEZF1	MTA2		DUSP26	MTA2
FGF13	DUSP3			FGF13	MTCL1		DUSP3	MTCL1
FGF18	DUT			FGF18	MTERF2		DUT	MTERF2
FGF2	DYNC1I2			FGF2	MTFR2		DYNC1I2	MTFR2
FGF9	DYNC1LI1			FGF9	MTMR2		DYNC1LI1	MTMR2
FGFBP3	DYNC1LI2			FGFBP3	MTOR		DYNC1LI2	MTOR
FGFR1	DYNC2H1			FGFR1	MYB		DYNC2H1	MYB
FGFR1OP	DYNLL2			FGFR1OP	MYCBP		DYNLL2	MYCBP
FGFR2	DYNLRB1			FGFR2	MYEOV		DYNLRB1	MYEOV
FHAD1	DYX1C1			FHAD1	MYO19		DYX1C1	MYO19
FHL1	DZANK1			FHL1	MZT1		DZANK1	MZT1
FHL2	E2F1			FHL2	NAA15		E2F1	NAA15
FIBIN	E2F2			FIBIN	NAA16		E2F2	NAA16
FIBP	E2F5			FIBP	NAA25		E2F5	NAA25
FICD	E2F8			FICD	NAA40		E2F8	NAA40
FIG4	EAF1			FIG4	NAA50		EAF1	NAA50
FIGNL1	EBF4			FIGNL1	NACA		EBF4	NACA
FILIP1	ECD			FILIP1	NALCN		ECD	NALCN
FIP1L1	ECI2			FIP1L1	NAPRT		ECI2	NAPRT
FKBP10	ECT2			FKBP10	NARS2		ECT2	NARS2
FKBP14	EDARADD			FKBP14	NAV3		EDARADD	NAV3
FKBP1B	EDN1			FKBP1B	NAXD		EDN1	NAXD
FKBP5	EDNRA			FKBP5	NCAPD3		EDNRA	NCAPD3
FLT1	EEA1			FLT1	NCAPG		EEA1	NCAPG
FMN2	EEF1A2			FMN2	NCAPG2		EEF1A2	NCAPG2
FMO4	EEFSEC			FMO4	NCDN		EEFSEC	NCDN
FMO5	EEPD1			FMO5	NCEH1		EEPD1	NCEH1
FNBP1	EFCAB11			FNBP1	NDC1		EFCAB11	NDC1
FNBP1L	EFCAB12			FNBP1L	NDUFA4		EFCAB12	NDUFA4
FNDC3A	EFCAB5			FNDC3A	NDUFAF4		EFCAB5	NDUFAF4
FOSL1	EFCAB7			FOSL1	NDUFB5		EFCAB7	NDUFB5
FOXC1	EFHC1			FOXC1	NDUFC2		EFHC1	NDUFC2
FOXL1	EFL1			FOXL1	NDUFS8		EFL1	NDUFS8
FOXN2	EFR3B			FOXN2	NEDD1		EFR3B	NEDD1
FOXO1	EHBP1			FOXO1	NEGR1		EHBP1	NEGR1
FREM2	EHD2			FREM2	NEIL3		EHD2	NEIL3
FRMD3	EHF			FRMD3	NEMP1		EHF	NEMP1
FRMD4B	EHHADH			FRMD4B	NEU3		EHHADH	NEU3
FRRS1	EID1			FRRS1	NEUROG2		EID1	NEUROG2
FRY	EID2			FRY	NFKBIB		EID2	NFKBIB
FSD1	EID2B			FSD1	NGRN		EID2B	NGRN
FSIP1	EIF1AY			FSIP1	NMT1		EIF1AY	NMT1
FSIP2	EIF2B3			FSIP2	NNT		EIF2B3	NNT
FUT1	EIF3G			FUT1	NOC2L		EIF3G	NOC2L
FUT4	EIF3M			FUT4	NOC3L		EIF3M	NOC3L
FXYD5	EIF4E3			FXYD5	NOL10		EIF4E3	NOL10
FYCO1	EIF4G2			FYCO1	NOL11		EIF4G2	NOL11
FYN	EIF4G3			FYN	NOL6		EIF4G3	NOL6
GAB3	EIF4H			GAB3	NOTCH1		EIF4H	NOTCH1
GABARAPL2	ELAVL3			GABARAPL2	NOVA1		ELAVL3	NOVA1
GABRG3	ELFN2			GABRG3	NPLOC4		ELFN2	NPLOC4
GAD1	ELK3			GAD1	NPR3		ELK3	NPR3
GAL3ST1	ELL2			GAL3ST1	NR1D1		ELL2	NR1D1
GAL3ST4	ELMOD1			GAL3ST4	NR1H4		ELMOD1	NR1H4
GALNT10	ELMOD2			GALNT10	NR3C1		ELMOD2	NR3C1
GALNT12	ELOVL4			GALNT12	NRCAM		ELOVL4	NRCAM
GALNT16	ELOVL6			GALNT16	NRDE2		ELOVL6	NRDE2
GALNT5	ELOVL7			GALNT5	NRF1		ELOVL7	NRF1
GAN	EMC3			GAN	NRG1		EMC3	NRG1
GAP43	EMILIN2			GAP43	NRG2		EMILIN2	NRG2
GAS2L3	EML1			GAS2L3	NRROS		EML1	NRROS
GAS8	EML2			GAS8	NRXN3		EML2	NRXN3
GATA3	EML4			GATA3	NSUN5		EML4	NSUN5
GATAD2B	EML5			GATAD2B	NTM		EML5	NTM
GATM	EML6			GATM	NTRK2		EML6	NTRK2
GBE1	EMP2			GBE1	NTRK3		EMP2	NTRK3
GBF1	EMP3			GBF1	NTS		EMP3	NTS
GBP2	EN1			GBP2	NUDT1		EN1	NUDT1
GBP3	ENKD1			GBP3	NUDT15		ENKD1	NUDT15
GCC2	ENOX1			GCC2	NUDT16		ENOX1	NUDT16
GCNT2	ENOX2			GCNT2	NUDT16L1		ENOX2	NUDT16L1
GDA	ENPP5			GDA	NUP107		ENPP5	NUP107
GDF11	ENTPD7			GDF11	NUP188		ENTPD7	NUP188
GDI1	EPB41L1			GDI1	NUP205		EPB41L1	NUP205
GDPD5	EPB41L2			GDPD5	NUP210		EPB41L2	NUP210
GEM	EPB41L3			GEM	NUP35		EPB41L3	NUP35
GFPT1	EPB41L5			GFPT1	NUP37		EPB41L5	NUP37
GGN	EPHA3			GGN	NUP62		EPHA3	NUP62
GGT7	EPHA5			GGT7	NUP85		EPHA5	NUP85
GHR	EPHA6			GHR	NUP93		EPHA6	NUP93
GIN1	EPHA7			GIN1	NUPL2		EPHA7	NUPL2
GINS1	EPHB2			GINS1	NUSAP1		EPHB2	NUSAP1
GINS2	EPM2A			GINS2	OAS3		EPM2A	OAS3
GINS3	EPM2AIP1			GINS3	ODC1		EPM2AIP1	ODC1
GJB2	EPN2			GJB2	OGDH		EPN2	OGDH
GLDC	EPS8			GLDC	OGG1		EPS8	OGG1
GLI2	EPSTI1			GLI2	OIP5		EPSTI1	OIP5
GLIS1	ERBB2			GLIS1	ORAI1		ERBB2	ORAI1
GLRX	ERC1			GLRX	ORC1		ERC1	ORC1
GLT8D1	ERCC4			GLT8D1	ORC6		ERCC4	ORC6
GLT8D2	ERCC6L			GLT8D2	OSBPL11		ERCC6L	OSBPL11
GLTP	ERCC6L2			GLTP	OSBPL3		ERCC6L2	OSBPL3
GLUD1	ERI1			GLUD1	OSGIN1		ERI1	OSGIN1
GLYATL2	ERI2			GLYATL2	OSR2		ERI2	OSR2
GMNN	ERICH1			GMNN	OSTF1		ERICH1	OSTF1
GNAI1	ERICH3			GNAI1	OTUD6B		ERICH3	OTUD6B
GNAZ	ERMAP			GNAZ	OTUD6B-AS1		ERMAP	OTUD6B-AS1
GNG11	ERMP1			GNG11	OTUD7B		ERMP1	OTUD7B
GNG2	ERO1B			GNG2	OXNAD1		ERO1B	OXNAD1
GNG4	ERP44			GNG4	OXTR		ERP44	OXTR
GNL1	ESCO1			GNL1	PA2G4		ESCO1	PA2G4
GNL3L	ESD			GNL3L	PABPC4		ESD	PABPC4
GOLGB1	ETAA1			GOLGB1	PAFAH2		ETAA1	PAFAH2
GORAB	ETNK1			GORAB	PAICS		ETNK1	PAICS
GOSR1	ETNPPL			GOSR1	PAK6		ETNPPL	PAK6
GPATCH11	ETV1			GPATCH11	PANK4		ETV1	PANK4
GPATCH2	ETV4			GPATCH2	PAQR3		ETV4	PAQR3
GPM6A	ETV7			GPM6A	PARD6G-AS1		ETV7	PARD6G-AS1
GPM6B	EVA1A			GPM6B	PARP1		EVA1A	PARP1
GPR135	EVA1C			GPR135	PARP12		EVA1C	PARP12
GPR137C	EVC			GPR137C	PARPBP		EVC	PARPBP
GPR155	EVI5			GPR155	PARVB		EVI5	PARVB
GPR162	EVI5L			GPR162	PBK		EVI5L	PBK
GPR173	EVPL			GPR173	PBRM1		EVPL	PBRM1
GPR3	EXOC1			GPR3	PCBP2		EXOC1	PCBP2
GPR85	EXOC3L4			GPR85	PCCB		EXOC3L4	PCCB
GPRASP2	EXOC4			GPRASP2	PCDH17		EXOC4	PCDH17
GPRC5A	EXOC6			GPRC5A	PCDH7		EXOC6	PCDH7
GPRIN3	EXOC6B			GPRIN3	PCF11		EXOC6B	PCF11
GRAMD1B	EXT1			GRAMD1B	PCK1		EXT1	PCK1
GRIA3	F12			GRIA3	PCNX3		F12	PCNX3
GRIA4	F2RL1			GRIA4	PCSK7		F2RL1	PCSK7
GRIK4	F2RL2			GRIK4	PDCD2L		F2RL2	PDCD2L
GRK3	F3			GRK3	PDE1C		F3	PDE1C
GRK5	FABP4			GRK5	PDGFD		FABP4	PDGFD
GSAP	FADS1			GSAP	PDGFRA		FADS1	PDGFRA
GSDMD	FAHD1			GSDMD	PDHX		FAHD1	PDHX
GSG2	FAIM			GSG2	PDPN		FAIM	PDPN
GSPT2	FAIM2			GSPT2	PDRG1		FAIM2	PDRG1
GSTA4	FAM102B			GSTA4	PEG10		FAM102B	PEG10
GSX2	FAM104B			GSX2	PEX5L		FAM104B	PEX5L
GTF2F1	FAM107A			GTF2F1	PFAS		FAM107A	PFAS
GTPBP8	FAM110A			GTPBP8	PFKM		FAM110A	PFKM
GUCY1A2	FAM111B			GUCY1A2	PGAM5		FAM111B	PGAM5
GUCY1B3	FAM117A			GUCY1B3	PGM2		FAM117A	PGM2
H1F0	FAM120A			H1F0	PHF19		FAM120A	PHF19
HABP4	FAM120B			HABP4	PHF8		FAM120B	PHF8
HAP1	FAM120C			HAP1	PHLPP2		FAM120C	PHLPP2
HAT1	FAM122B			HAT1	PICSAR		FAM122B	PICSAR
HAUS1	FAM124A			HAUS1	PIF1		FAM124A	PIF1
HCFC2	FAM127A			HCFC2	PIK3R3		FAM127A	PIK3R3
HECTD4	FAM131B			HECTD4	PINK1-AS		FAM131B	PINK1-AS
HELLS	FAM134B			HELLS	PIP4K2A		FAM134B	PIP4K2A
HEPH	FAM160A1			HEPH	PISD		FAM160A1	PISD
HERC3	FAM161A			HERC3	PITHD1		FAM161A	PITHD1
HERC6	FAM161B			HERC6	PKNOX1		FAM161B	PKNOX1
HHIP	FAM167B			HHIP	PKP2		FAM167B	PKP2
HIPK1	FAM169A			HIPK1	PLA2G16		FAM169A	PLA2G16
HIPK2	FAM172A			HIPK2	PLA2G4A		FAM172A	PLA2G4A
HIST1H3E	FAM174A			HIST1H3E	PLBD1		FAM174A	PLBD1
HIVEP1	FAM174B			HIVEP1	PLCB2		FAM174B	PLCB2
HIVEP3	FAM179B			HIVEP3	PLCL2		FAM179B	PLCL2
HK1	FAM184A			HK1	PLK4		FAM184A	PLK4
HK2	FAM192A			HK2	PLPPR4		FAM192A	PLPPR4
HLTF	FAM200B			HLTF	PLS1		FAM200B	PLS1
HMCES	FAM204A			HMCES	PLSCR1		FAM204A	PLSCR1
HMGB2	FAM212A			HMGB2	PLXNA2		FAM212A	PLXNA2
HMGCLL1	FAM216A			HMGCLL1	PM20D2		FAM216A	PM20D2
HMGN5	FAM218A			HMGN5	PMS2		FAM218A	PMS2
HMMR	FAM222A			HMMR	PNO1		FAM222A	PNO1
HMOX2	FAM227A			HMOX2	PNPLA4		FAM227A	PNPLA4
HN1	FAM227B			HN1	PNPT1		FAM227B	PNPT1
HNMT	FAM229B			HNMT	PNRC2		FAM229B	PNRC2
HNRNPH3	FAM26E			HNRNPH3	POC1A		FAM26E	POC1A
HOMER2	FAM35A			HOMER2	POLA1		FAM35A	POLA1
HORMAD1	FAM46A			HORMAD1	POLA2		FAM46A	POLA2
HOXA10	FAM46C			HOXA10	POLD1		FAM46C	POLD1
HOXB6	FAM47E			HOXB6	POLD3		FAM47E	POLD3
HOXC10	FAM58A			HOXC10	POLE2		FAM58A	POLE2
HOXC6	FAM60A			HOXC6	POLE3		FAM60A	POLE3
HOXD11	FAM65B			HOXD11	POLH		FAM65B	POLH
HOXD8	FAM72A			HOXD8	POLQ		FAM72A	POLQ
HPF1	FAM72B			HPF1	POLR1B		FAM72B	POLR1B
HPRT1	FAM72C			HPRT1	POLR2A		FAM72C	POLR2A
HPSE	FAM76A			HPSE	POLR3B		FAM76A	POLR3B
HR	FAM81A			HR	POLR3E		FAM81A	POLR3E
HRH1	FAM84A			HRH1	POLR3K		FAM84A	POLR3K
HS3ST1	FAM8A1			HS3ST1	PORCN		FAM8A1	PORCN
HS3ST5	FAM92A1			HS3ST5	POU3F4		FAM92A1	POU3F4
HSD17B10	FAM98B			HSD17B10	PPARGC1A		FAM98B	PPARGC1A
HSPA4L	FANCF			HSPA4L	PPAT		FANCF	PPAT
HSPA8	FANCL			HSPA8	PPCDC		FANCL	PPCDC
HSPH1	FANCM			HSPH1	PPFIA2		FANCM	PPFIA2
ICA1L	FAR2			ICA1L	PPHLN1		FAR2	PPHLN1
ICMT	FARP2			ICMT	PPIA		FARP2	PPIA
ID2	FARSB			ID2	PPID		FARSB	PPID
ID3	FAT3			ID3	PPIE		FAT3	PPIE
IDO1	FAT4			IDO1	PPIF		FAT4	PPIF
IDS	FBXL17			IDS	PPL		FBXL17	PPL
IER5	FBXL2			IER5	PPM1G		FBXL2	PPM1G
IFI16	FBXL5			IFI16	PPP1CA		FBXL5	PPP1CA
IFI6	FBXL7			IFI6	PPP1CC		FBXL7	PPP1CC
IFIT3	FBXO16			IFIT3	PPP1R3G		FBXO16	PPP1R3G
IFITM1	FBXO17			IFITM1	PPP1R8		FBXO17	PPP1R8
IFITM2	FBXO21			IFITM2	PPP2R1B		FBXO21	PPP2R1B
IFITM3	FBXO33			IFITM3	PPTC7		FBXO33	PPTC7
IFNAR2	FBXO8			IFNAR2	PRC1		FBXO8	PRC1
IFNE	FCGRT			IFNE	PRDM5		FCGRT	PRDM5
IFT122	FCHO1			IFT122	PRDX3		FCHO1	PRDX3
IFT140	FCHSD2			IFT140	PREX1		FCHSD2	PREX1
IFT22	FDX1			IFT22	PREX2		FDX1	PREX2
IFT46	FEM1B			IFT46	PRIM1		FEM1B	PRIM1
IFT57	FER			IFT57	PRKAB1		FER	PRKAB1
IFT74	FER1L6			IFT74	PRKACA		FER1L6	PRKACA
IFT81	FERMT2			IFT81	PRKAG2		FERMT2	PRKAG2
IFT88	FEZ1			IFT88	PRKAR2A		FEZ1	PRKAR2A
IGDCC4	FEZ2			IGDCC4	PRKAR2B		FEZ2	PRKAR2B
IGF1R	FEZF1			IGF1R	PRKCQ-AS1		FEZF1	PRKCQ-AS1
IGF2	FGF1			IGF2	PRKDC		FGF1	PRKDC
IGFBP2	FGF12			IGFBP2	PRKG1-AS1		FGF12	PRKG1-AS1
IGFBP7	FGF13			IGFBP7	PRLR		FGF13	PRLR
IGSF1	FGF14			IGSF1	PRMT3		FGF14	PRMT3
IGSF9	FGF2			IGSF9	PRMT5		FGF2	PRMT5
IK	FGF9			IK	PROSC		FGF9	PROSC
IKBKE	FGFBP3			IKBKE	PRPF19		FGFBP3	PRPF19
IKZF2	FGFR1OP			IKZF2	PRPF38A		FGFR1OP	PRPF38A
IL10RB	FGFR1OP2			IL10RB	PRPF4		FGFR1OP2	PRPF4
IL13RA2	FGFR2			IL13RA2	PRPSAP1		FGFR2	PRPSAP1
IL1B	FH			IL1B	PRPSAP2		FH	PRPSAP2
IL1RAPL1	FHL1			IL1RAPL1	PRR11		FHL1	PRR11
IL22RA1	FICD			IL22RA1	PRSS12		FICD	PRSS12
IL34	FIG4			IL34	PRSS35		FIG4	PRSS35
IL4R	FIGNL1			IL4R	PRUNE2		FIGNL1	PRUNE2
IL6	FILIP1			IL6	PSMA4		FILIP1	PSMA4
IL7R	FIP1L1			IL7R	PSMB2		FIP1L1	PSMB2
ILDR2	FKBP11			ILDR2	PSMC3IP		FKBP11	PSMC3IP
ILF2	FKBP14			ILF2	PSMC4		FKBP14	PSMC4
IMPA1	FKBP1B			IMPA1	PSMC5		FKBP1B	PSMC5
IMPAD1	FKBP3			IMPAD1	PSMC6		FKBP3	PSMC6
ING3	FKBP5			ING3	PSMD11		FKBP5	PSMD11
INO80C	FLG			INO80C	PSMD12		FLG	PSMD12
INPP5K	FLOT1			INPP5K	PSMD2		FLOT1	PSMD2
INTS2	FLOT2			INTS2	PSMD3		FLOT2	PSMD3
INTS6L	FLT1			INTS6L	PSMD6		FLT1	PSMD6
INTU	FLVCR1			INTU	PSME3		FLVCR1	PSME3
IP6K1	FMN2			IP6K1	PSMG3		FMN2	PSMG3
IPCEF1	FMO4			IPCEF1	PTBP1		FMO4	PTBP1
IQCB1	FNBP1L			IQCB1	PTCD3		FNBP1L	PTCD3
IQCC	FNDC3A			IQCC	PTDSS1		FNDC3A	PTDSS1
IQCD	FNDC4			IQCD	PTER		FNDC4	PTER
IQCH	FNIP2			IQCH	PTGES		FNIP2	PTGES
IQCK	FOCAD			IQCK	PTGES3		FOCAD	PTGES3
IRF2BPL	FOXA1			IRF2BPL	PTGR1		FOXA1	PTGR1
IRF5	FOXD1			IRF5	PTHLH		FOXD1	PTHLH
ISG20L2	FOXF2			ISG20L2	PTPN23		FOXF2	PTPN23
ITGA4	FOXG1			ITGA4	PTPRD		FOXG1	PTPRD
ITGA7	FOXL1			ITGA7	PTPRG-AS1		FOXL1	PTPRG-AS1
ITGB3BP	FOXN2			ITGB3BP	PTPRN2		FOXN2	PTPRN2
ITGBL1	FOXO1			ITGBL1	PUDP		FOXO1	PUDP
ITM2C	FPGT			ITM2C	PUM3		FPGT	PUM3
ITPRIP	FRG1			ITPRIP	PUS3		FRG1	PUS3
IVNS1ABP	FRK			IVNS1ABP	QTRT1		FRK	QTRT1
JAKMIP2	FRMD4A			JAKMIP2	QTRT2		FRMD4A	QTRT2
JAM2	FRMPD4			JAM2	RAB14		FRMPD4	RAB14
JAZF1	FRRS1			JAZF1	RAB34		FRRS1	RAB34
JRKL	FRZB			JRKL	RAB35		FRZB	RAB35
JUN	FSD1			JUN	RAB5C		FSD1	RAB5C
JUP	FSIP1			JUP	RAB8A		FSIP1	RAB8A
KAT7	FSIP2			KAT7	RABEP2		FSIP2	RABEP2
KATNAL1	FSTL3			KATNAL1	RABL3		FSTL3	RABL3
KBTBD4	FTO			KBTBD4	RAC2		FTO	RAC2
KBTBD8	FUCA1			KBTBD8	RACGAP1		FUCA1	RACGAP1
KCNAB2	FUT8			KCNAB2	RAD18		FUT8	RAD18
KCNAB3	FZD5			KCNAB3	RAD51		FZD5	RAD51
KCNE4	G3BP1			KCNE4	RAD51C		G3BP1	RAD51C
KCNF1	G3BP2			KCNF1	RAD51D		G3BP2	RAD51D
KCNH3	GAB3			KCNH3	RAD54L		GAB3	RAD54L
KCNH5	GABBR2			KCNH5	RAD54L2		GABBR2	RAD54L2
KCNJ12	GABRG3			KCNJ12	RAE1		GABRG3	RAE1
KCNJ2	GABRR2			KCNJ2	RALGPS1		GABRR2	RALGPS1
KCNJ3	GADL1			KCNJ3	RANBP6		GADL1	RANBP6
KCNJ8	GAL3ST1			KCNJ8	RAP1B		GAL3ST1	RAP1B
KCNK1	GALK1			KCNK1	RAP1GAP2		GALK1	RAP1GAP2
KCNK6	GALNT10			KCNK6	RASSF1		GALNT10	RASSF1
KCNMB2	GALNT12			KCNMB2	RAVER1		GALNT12	RAVER1
KCNMB3	GALNT16			KCNMB3	RBBP4		GALNT16	RBBP4
KCNMB4	GALNT5			KCNMB4	RBBP8		GALNT5	RBBP8
KCNT2	GALNT6			KCNT2	RBL1		GALNT6	RBL1
KCTD1	GAMT			KCTD1	RBM12		GAMT	RBM12
KCTD12	GAP43			KCTD12	RBM14		GAP43	RBM14
KCTD17	GAS2L3			KCTD17	RBM19		GAS2L3	RBM19
KCTD21	GAS6			KCTD21	RBM26		GAS6	RBM26
KCTD6	GATM			KCTD6	RBM4		GATM	RBM4
KDM1B	GBAS			KDM1B	RBMX		GBAS	RBMX
KDM4C	GBP2			KDM4C	RBMXL1		GBP2	RBMXL1
KDM5A	GBP6			KDM5A	RBP4		GBP6	RBP4
KDR	GCA			KDR	RCC1		GCA	RCC1
KHDRBS3	GCC2			KHDRBS3	RCC1L		GCC2	RCC1L
KIAA0513	GCNT1			KIAA0513	RDX		GCNT1	RDX
KIAA0586	GDA			KIAA0586	REEP1		GDA	REEP1
KIAA0753	GDAP1			KIAA0753	RELT		GDAP1	RELT
KIAA0825	GDF11			KIAA0825	REPIN1		GDF11	REPIN1
KIAA0895	GDF6			KIAA0895	REPS1		GDF6	REPS1
KIAA1024	GDI2			KIAA1024	RFC3		GDI2	RFC3
KIAA1217	GDPD5			KIAA1217	RFC4		GDPD5	RFC4
KIAA1257	GEM			KIAA1257	RFC5		GEM	RFC5
KIAA1324	GEMIN6			KIAA1324	RFFL		GEMIN6	RFFL
KIAA1468	GFAP			KIAA1468	RFT1		GFAP	RFT1
KIAA1644	GFI1			KIAA1644	RFX4		GFI1	RFX4
KIF11	GGH			KIF11	RGS2		GGH	RGS2
KIF17	GGN			KIF17	RHPN2		GGN	RHPN2
KIF18A	GHR			KIF18A	RIC8B		GHR	RIC8B
KIF1B	GIMAP2			KIF1B	RIN1		GIMAP2	RIN1
KIF20B	GIN1			KIF20B	RINT1		GIN1	RINT1
KIF24	GINS1			KIF24	RMDN3		GINS1	RMDN3
KIF3B	GINS2			KIF3B	RMND5B		GINS2	RMND5B
KIF5A	GIPR			KIF5A	RNF169		GIPR	RNF169
KIF5C	GJA1			KIF5C	RNF182		GJA1	RNF182
KIF7	GK5			KIF7	RNF216P1		GK5	RNF216P1
KIF9	GKAP1			KIF9	RNF26		GKAP1	RNF26
KIFAP3	GLB1L			KIFAP3	ROBO2		GLB1L	ROBO2
KIRREL3	GLI2			KIRREL3	RORB		GLI2	RORB
KIT	GLIPR2			KIT	RP11-128P17.4		GLIPR2	RP11-128P17.4
KLF10	GLIS1			KLF10	RP11-180C1.1		GLIS1	RP11-180C1.1
KLF5	GLRB			KLF5	RP11-185E8.2		GLRB	RP11-185E8.2
KLHDC10	GLT8D2			KLHDC10	RP11-203F10.6		GLT8D2	RP11-203F10.6
KLHL13	GLTP			KLHL13	RP11-211G23.2		GLTP	RP11-211G23.2
KLHL2	GLUD1			KLHL2	RP11-314N14.1		GLUD1	RP11-314N14.1
KLHL28	GLUD2			KLHL28	RP11-37C7.3		GLUD2	RP11-37C7.3
KLHL29	GLYATL1			KLHL29	RP11-469N6.1		GLYATL1	RP11-469N6.1
KLHL4	GMCL1			KLHL4	RP11-513I15.6		GMCL1	RP11-513I15.6
KLHL42	GMDS			KLHL42	RP11-541M12.6		GMDS	RP11-541M12.6
KLHL5	GMFB			KLHL5	RP11-554I8.2		GMFB	RP11-554I8.2
KMT2A	GMNN			KMT2A	RP11-566E18.1		GMNN	RP11-566E18.1
KPNA4	GMPPB			KPNA4	RP11-567G24.1		GMPPB	RP11-567G24.1
KRT19	GMPS			KRT19	RP11-585P4.5		GMPS	RP11-585P4.5
KRT75	GNAI1			KRT75	RP11-588H23.3		GNAI1	RP11-588H23.3
KSR1	GNAO1			KSR1	RP11-620J15.3		GNAO1	RP11-620J15.3
KSR2	GNAZ			KSR2	RP11-63E9.1		GNAZ	RP11-63E9.1
KTI12	GNB1			KTI12	RP11-776H12.1		GNB1	RP11-776H12.1
KXD1	GNB4			KXD1	RP11-783K16.5		GNB4	RP11-783K16.5
KYNU	GNG11			KYNU	RP1-78O14.1		GNG11	RP1-78O14.1
L1CAM	GNG12			L1CAM	RP5-1158E12.3		GNG12	RP5-1158E12.3
L3HYPDH	GNG2			L3HYPDH	RPA1		GNG2	RPA1
L3MBTL3	GNG4			L3MBTL3	RPA2		GNG4	RPA2
LAGE3	GNPAT			LAGE3	RPA3		GNPAT	RPA3
LAMA5	GNPNAT1			LAMA5	RPAP1		GNPNAT1	RPAP1
LANCL3	GOLGA7B			LANCL3	RPAP3		GOLGA7B	RPAP3
LARP1B	GOLGB1			LARP1B	RPL21		GOLGB1	RPL21
LARP4	GOLT1B			LARP4	RPL6		GOLT1B	RPL6
LARP4B	GORAB			LARP4B	RPL9		GORAB	RPL9
LARP7	GOSR1			LARP7	RPP14		GOSR1	RPP14
LAT2	GPAT3			LAT2	RPRM		GPAT3	RPRM
LCMT2	GPATCH11			LCMT2	RPS26		GPATCH11	RPS26
LCOR	GPATCH2			LCOR	RPS6KA4		GPATCH2	RPS6KA4
LCORL	GPC6			LCORL	RPS6KA5		GPC6	RPS6KA5
LDAH	GPD2			LDAH	RPTOR		GPD2	RPTOR
LDLR	GPHN			LDLR	RPUSD3		GPHN	RPUSD3
LETM2	GPM6A			LETM2	RPUSD4		GPM6A	RPUSD4
LGALS1	GPM6B			LGALS1	RRAD		GPM6B	RRAD
LGALS3	GPN1			LGALS3	RRM2		GPN1	RRM2
LHX2	GPR137C			LHX2	RRP9		GPR137C	RRP9
LIFR	GPR155			LIFR	RTCA		GPR155	RTCA
LIG4	GPR156			LIG4	RTKN2		GPR156	RTKN2
LIMA1	GPR161			LIMA1	RTTN		GPR161	RTTN
LIMCH1	GPR162			LIMCH1	RUNDC1		GPR162	RUNDC1
LIN54	GPR173			LIN54	RUVBL1		GPR173	RUVBL1
LIN7A	GPR180			LIN7A	RXRA		GPR180	RXRA
LIN7C	GPR19			LIN7C	RYBP		GPR19	RYBP
LINC00094	GPR3			LINC00094	RYR2		GPR3	RYR2
LINC01420	GPRASP2			LINC01420	RYR3		GPRASP2	RYR3
LINGO2	GPRIN3			LINGO2	S100A10		GPRIN3	S100A10
LLNLF-187D8.1	GPSM2			LLNLF-187D8.1	S100A2		GPSM2	S100A2
LMBRD2	GPX8			LMBRD2	S1PR1		GPX8	S1PR1
LMLN	GRAMD1B			LMLN	SAAL1		GRAMD1B	SAAL1
LMNA	GRAMD1C			LMNA	SACM1L		GRAMD1C	SACM1L
LMO3	GRIA3			LMO3	SACS		GRIA3	SACS
LMTK3	GRIA4			LMTK3	SAMHD1		GRIA4	SAMHD1
LNX1	GRID2			LNX1	SAPCD2		GRID2	SAPCD2
LPAR1	GRIK2			LPAR1	SART3		GRIK2	SART3
LPCAT3	GRIK4			LPCAT3	SATB1		GRIK4	SATB1
LPXN	GRIN3A			LPXN	SATB1-AS1		GRIN3A	SATB1-AS1
LRCH2	GRIP1			LRCH2	SCAF4		GRIP1	SCAF4
LRP1	GRIPAP1			LRP1	SCG2		GRIPAP1	SCG2
LRR1	GRK3			LRR1	SCML2		GRK3	SCML2
LRRC1	GRK5			LRRC1	SCN3A		GRK5	SCN3A
LRRC16A	GRM7			LRRC16A	SCO1		GRM7	SCO1
LRRC17	GRPEL1			LRRC17	SCYL2		GRPEL1	SCYL2
LRRC40	GRPEL2			LRRC40	SDHAF2		GRPEL2	SDHAF2
LRRC49	GRPR			LRRC49	SDHB		GRPR	SDHB
LRRC4C	GSAP			LRRC4C	SDR42E1		GSAP	SDR42E1
LRRC73	GSKIP			LRRC73	SDSL		GSKIP	SDSL
LRRC8B	GSPT1			LRRC8B	SEC11C		GSPT1	SEC11C
LRRC8C	GSPT2			LRRC8C	SEC23B		GSPT2	SEC23B
LRRCC1	GSTCD			LRRCC1	SEH1L		GSTCD	SEH1L
LRRFIP2	GSX2			LRRFIP2	SELPLG		GSX2	SELPLG
LRRIQ1	GTF2E1			LRRIQ1	SELT		GTF2E1	SELT
LRRTM2	GTPBP8			LRRTM2	SEMA3A		GTPBP8	SEMA3A
LSG1	GUCY1A2			LSG1	SEMA3D		GUCY1A2	SEMA3D
LSM11	GUCY1A3			LSM11	SENP1		GUCY1A3	SENP1
LTN1	GUCY1B3			LTN1	SENP3		GUCY1B3	SENP3
LTV1	GUF1			LTV1	SERBP1		GUF1	SERBP1
LY6K	GULP1			LY6K	SERP2		GULP1	SERP2
LY96	GYG2			LY96	SERPINB8		GYG2	SERPINB8
LYPD6	H1F0			LYPD6	2019-09-11		H1F0	2019-09-11
LYRM2	H1FX			LYRM2	SETD1B		H1FX	SETD1B
LYSMD2	H2AFJ			LYSMD2	SF1		H2AFJ	SF1
LZTS1	H3F3B			LZTS1	SF3B2		H3F3B	SF3B2
M6PR	H6PD			M6PR	SFRP4		H6PD	SFRP4
MAB21L1	HABP4			MAB21L1	SFXN2		HABP4	SFXN2
MAFF	HACD1			MAFF	SFXN4		HACD1	SFXN4
MAFK	HACD3			MAFK	SGO1		HACD3	SGO1
MAGEF1	HAP1			MAGEF1	SGPP2		HAP1	SGPP2
MAGEH1	HAT1			MAGEH1	SGSH		HAT1	SGSH
MAGI1	HAUS1			MAGI1	SH3GL2		HAUS1	SH3GL2
MAGI3	HBS1L			MAGI3	SHC4		HBS1L	SHC4
MAK16	HCFC2			MAK16	SHPK		HCFC2	SHPK
MAN2B2	HDAC2			MAN2B2	SHQ1		HDAC2	SHQ1
MANF	HDX			MANF	SIGIRR		HDX	SIGIRR
MANSC1	HECTD2			MANSC1	SIM1		HECTD2	SIM1
MAP1A	HECTD4			MAP1A	SKA3		HECTD4	SKA3
MAP2K5	HEG1			MAP2K5	SKP2		HEG1	SKP2
MAP3K12	HELLS			MAP3K12	SLAIN1		HELLS	SLAIN1
MAP3K5	HERC6			MAP3K5	SLAIN2		HERC6	SLAIN2
MAP3K8	HES4			MAP3K8	SLC16A14		HES4	SLC16A14
MAP6	HFM1			MAP6	SLC16A7		HFM1	SLC16A7
MAP7D1	HGD			MAP7D1	SLC17A8		HGD	SLC17A8
MAP7D3	HHIP			MAP7D3	SLC1A2		HHIP	SLC1A2
MAP9	HHIPL1			MAP9	SLC22A23		HHIPL1	SLC22A23
MAPK10	HID1			MAPK10	SLC25A11		HID1	SLC25A11
MAPK8IP1	HIGD1A			MAPK8IP1	SLC25A18		HIGD1A	SLC25A18
MAPRE1	HIPK3			MAPRE1	SLC25A19		HIPK3	SLC25A19
MAPRE2	HIST1H1C			MAPRE2	SLC25A20		HIST1H1C	SLC25A20
MAPRE3	HIST1H2AC			MAPRE3	SLC25A22		HIST1H2AC	SLC25A22
2019-03-04	HIST1H2BJ			2019-03-04	SLC25A25		HIST1H2BJ	SLC25A25
2019-03-09	HIST1H2BK			2019-03-09	SLC25A3		HIST1H2BK	SLC25A3
2019-03-10	HIST1H3E			2019-03-10	SLC26A11		HIST1H3E	SLC26A11
MARK1	HIST1H3G			MARK1	SLC27A4		HIST1H3G	SLC27A4
MAST4	HIST2H2BE			MAST4	SLC2A8		HIST2H2BE	SLC2A8
MAT2B	HIST3H2A			MAT2B	SLC35B1		HIST3H2A	SLC35B1
MATN1	HIVEP1			MATN1	SLC35E3		HIVEP1	SLC35E3
MBD2	HIVEP2			MBD2	SLC39A10		HIVEP2	SLC39A10
MBNL1	HK1			MBNL1	SLC39A8		HK1	SLC39A8
MCF2L2	HLA-E			MCF2L2	SLC43A2		HLA-E	SLC43A2
MCFD2	HLTF			MCFD2	SLC4A8		HLTF	SLC4A8
MCM3	HLX			MCM3	SLC5A6		HLX	SLC5A6
MCM4	HMCES			MCM4	SLC7A6OS		HMCES	SLC7A6OS
MCM5	HMGCLL1			MCM5	SLFN11		HMGCLL1	SLFN11
MCM8	HMGCS1			MCM8	SLITRK2		HMGCS1	SLITRK2
MCUR1	HMGN3			MCUR1	SMAD3		HMGN3	SMAD3
MDGA2	HMGN5			MDGA2	SMAD6		HMGN5	SMAD6
MDH1B	HMMR			MDH1B	SMARCD1		HMMR	SMARCD1
MDM1	HMOX2			MDM1	SMC1A		HMOX2	SMC1A
MDM2	HMX1			MDM2	SMC2		HMX1	SMC2
MED10	HMX2			MED10	SMC4		HMX2	SMC4
MED12L	HNMT			MED12L	SMCHD1		HNMT	SMCHD1
MED19	HNRNPA2B1			MED19	SMG9		HNRNPA2B1	SMG9
MED8	HNRNPC			MED8	SNAPC5		HNRNPC	SNAPC5
MEF2A	HNRNPD			MEF2A	SNCAIP		HNRNPD	SNCAIP
MEF2C	HNRNPH2			MEF2C	SNHG1		HNRNPH2	SNHG1
MEIS1	HNRNPH3			MEIS1	SNHG12		HNRNPH3	SNHG12
MEIS3	HNRNPLL			MEIS3	SNHG15		HNRNPLL	SNHG15
MESP1	HOMER2			MESP1	SNHG23		HOMER2	SNHG23
METRN	HOMEZ			METRN	SNHG3		HOMEZ	SNHG3
METTL14	HOPX			METTL14	SNHG5		HOPX	SNHG5
METTL22	HOXA1			METTL22	SNHG8		HOXA1	SNHG8
METTL6	HOXA10			METTL6	SNORA73B		HOXA10	SNORA73B
METTL7A	HOXB2			METTL7A	SNRNP25		HOXB2	SNRNP25
METTL7B	HOXB4			METTL7B	SNRNP40		HOXB4	SNRNP40
MFAP1	HOXB6			MFAP1	SNRPF		HOXB6	SNRPF
MFSD4A	HOXD8			MFSD4A	SOCS2		HOXD8	SOCS2
MFSD6	HPCAL4			MFSD6	SOCS3		HPCAL4	SOCS3
MGAT4A	HPD			MGAT4A	SOGA1		HPD	SOGA1
MGAT5	HPF1			MGAT5	SORBS2		HPF1	SORBS2
MICAL1	HPRT1			MICAL1	SORL1		HPRT1	SORL1
MICAL3	HPS3			MICAL3	SOX18		HPS3	SOX18
MICU2	HPS5			MICU2	SOX2-OT		HPS5	SOX2-OT
MICU3	HPSE			MICU3	SP2		HPSE	SP2
MIDN	HRH1			MIDN	SPAG17		HRH1	SPAG17
MIEN1	HS3ST1			MIEN1	SPAG5		HS3ST1	SPAG5
MIF4GD	HS3ST3A1			MIF4GD	SPATA5		HS3ST3A1	SPATA5
MIPEP	HS3ST5			MIPEP	SPATA5L1		HS3ST5	SPATA5L1
MIS18BP1	HS6ST3			MIS18BP1	SPC24		HS6ST3	SPC24
MISP	HSDL2			MISP	SPC25		HSDL2	SPC25
MITD1	HSPA4			MITD1	SPCS1		HSPA4	SPCS1
MKI67	HSPA4L			MKI67	SPCS2		HSPA4L	SPCS2
MKNK1	HSPA8			MKNK1	SPIN4		HSPA8	SPIN4
MLF1	HSPB11			MLF1	SPRYD4		HSPB11	SPRYD4
MLLT3	HSPH1			MLLT3	SRGAP1		HSPH1	SRGAP1
MLYCD	HTATSF1			MLYCD	SRGAP3		HTATSF1	SRGAP3
MMD	HTR1D			MMD	SRM		HTR1D	SRM
MMGT1	HYI			MMGT1	SRP68		HYI	SRP68
MMP16	HYPK			MMP16	SRP72		HYPK	SRP72
MNAT1	IAH1			MNAT1	SRPRA		IAH1	SRPRA
MNS1	IBTK			MNS1	SRRT		IBTK	SRRT
MOB1B	ICA1L			MOB1B	SRSF1		ICA1L	SRSF1
MORC4	ICMT			MORC4	SRSF10		ICMT	SRSF10
MORN2	ID2			MORN2	SRSF12		ID2	SRSF12
MORN3	ID3			MORN3	SRSF2		ID3	SRSF2
MORN4	IDH3A			MORN4	SRSF3		IDH3A	SRSF3
MOSPD2	IDI1			MOSPD2	SRSF7		IDI1	SRSF7
MPC2	IDO1			MPC2	SS18L2		IDO1	SS18L2
MPDU1	IDS			MPDU1	SSH2		IDS	SSH2
MPP2	IER5			MPP2	SSRP1		IER5	SSRP1
MPP4	IFFO2			MPP4	STAG1		IFFO2	STAG1
MPZL3	IFI44L			MPZL3	STAMBPL1		IFI44L	STAMBPL1
MR1	IFIH1			MR1	STARD3NL		IFIH1	STARD3NL
MRAP2	IFIT3			MRAP2	STARD7		IFIT3	STARD7
MREG	IFITM2			MREG	STAT5A		IFITM2	STAT5A
MRGBP	IFITM3			MRGBP	STAT5B		IFITM3	STAT5B
MRM1	IFNAR2			MRM1	STIL		IFNAR2	STIL
MRPL10	IFNE			MRPL10	STIP1		IFNE	STIP1
MRPL17	IFT122			MRPL17	STK3		IFT122	STK3
MRPL42	IFT22			MRPL42	STMN3		IFT22	STMN3
MRPS11	IFT46			MRPS11	STOM		IFT46	STOM
MSANTD4	IFT57			MSANTD4	STOX2		IFT57	STOX2
MSH6	IFT74			MSH6	STRA13		IFT74	STRA13
MT1E	IFT81			MT1E	STRIP2		IFT81	STRIP2
MT1F	IFT88			MT1F	STRN3		IFT88	STRN3
MT2A	IGDCC4			MT2A	STT3B		IGDCC4	STT3B
MTAP	IGF1			MTAP	STX3		IGF1	STX3
MTCL1	IGF2			MTCL1	STXBP2		IGF2	STXBP2
MTERF1	IGFBP3			MTERF1	STXBP4		IGFBP3	STXBP4
MTFR2	IGFBP4			MTFR2	SUCLA2		IGFBP4	SUCLA2
MTHFD2L	IGFBP6			MTHFD2L	SUDS3		IGFBP6	SUDS3
MUC1	IGFL4			MUC1	SURF2		IGFL4	SURF2
MVP	IGSF1			MVP	SUSD1		IGSF1	SUSD1
MX2	IGSF10			MX2	SUV39H1		IGSF10	SUV39H1
MYBL1	IGSF9			MYBL1	SUV39H2		IGSF9	SUV39H2
MYEF2	IK			MYEF2	SUZ12		IK	SUZ12
MYH15	IKBIP			MYH15	SVEP1		IKBIP	SVEP1
MYLIP	IKBKE			MYLIP	SVIP		IKBKE	SVIP
MYO1B	IL10RB			MYO1B	SYBU		IL10RB	SYBU
MYO5B	IL11			MYO5B	SYDE2		IL11	SYDE2
MYO6	IL13RA2			MYO6	SYNE2		IL13RA2	SYNE2
N4BP2	IL17RD			N4BP2	SYNE3		IL17RD	SYNE3
NAA20	IL1B			NAA20	SYNJ1		IL1B	SYNJ1
NABP1	IL1R1			NABP1	SYNJ2		IL1R1	SYNJ2
NACAD	IL1RAPL1			NACAD	SYNPO2		IL1RAPL1	SYNPO2
NADSYN1	IL22RA1			NADSYN1	SYTL5		IL22RA1	SYTL5
NAF1	IL27RA			NAF1	TACC1		IL27RA	TACC1
NAP1L3	IL34			NAP1L3	TACO1		IL34	TACO1
NAP1L5	IL4R			NAP1L5	TACR1		IL4R	TACR1
NAT1	IL6			NAT1	TAF12		IL6	TAF12
NAT14	IL7R			NAT14	TAF1D		IL7R	TAF1D
NAV2	ILDR2			NAV2	TAF4B		ILDR2	TAF4B
NAV3	ILK			NAV3	TAF5		ILK	TAF5
NBEA	IMPAD1			NBEA	TAF9B		IMPAD1	TAF9B
NBN	INPP1			NBN	TAGLN3		INPP1	TAGLN3
NCALD	INPP5D			NCALD	TARBP2		INPP5D	TARBP2
NCBP2-AS2	INSIG1			NCBP2-AS2	TBC1D30		INSIG1	TBC1D30
NCEH1	INSR			NCEH1	TBC1D31		INSR	TBC1D31
NCF2	INTS12			NCF2	TBX15		INTS12	TBX15
NCOA4	INTS6L			NCOA4	TCF19		INTS6L	TCF19
NCR3LG1	INTS8			NCR3LG1	TCF3		INTS8	TCF3
NDC80	INTU			NDC80	TCHP		INTU	TCHP
NDNF	IP6K1			NDNF	TDG		IP6K1	TDG
NDRG4	IPCEF1			NDRG4	TDP1		IPCEF1	TDP1
NDST3	IPMK			NDST3	TEFM		IPMK	TEFM
NECAP1	IPO11			NECAP1	TERT		IPO11	TERT
NEDD1	IPO7			NEDD1	TEX2		IPO7	TEX2
NEDD4	IQCC			NEDD4	TFAP2C		IQCC	TFAP2C
NEGR1	IQCD			NEGR1	TFCP2		IQCD	TFCP2
NEU3	IQCH			NEU3	TFDP1		IQCH	TFDP1
NEXN	IQCK			NEXN	TFRC		IQCK	TFRC
NFAM1	IQGAP2			NFAM1	TGFBR2		IQGAP2	TGFBR2
NFASC	IQSEC1			NFASC	TGM2		IQSEC1	TGM2
NFKBIZ	IRAK1BP1			NFKBIZ	TGM4		IRAK1BP1	TGM4
NFU1	IRF2BPL			NFU1	THADA		IRF2BPL	THADA
NHLRC3	IRF5			NHLRC3	THAP10		IRF5	THAP10
NHS	ISG15			NHS	THAP3		ISG15	THAP3
NIFK	ISG20L2			NIFK	THUMPD3		ISG20L2	THUMPD3
NIM1K	ISOC1			NIM1K	TIMELESS		ISOC1	TIMELESS
NIPA1	ISPD			NIPA1	TIMM13		ISPD	TIMM13
NKIRAS1	ISYNA1			NKIRAS1	TIMM21		ISYNA1	TIMM21
NKRF	ITGA1			NKRF	TIMM50		ITGA1	TIMM50
NKX2-1	ITGA11			NKX2-1	TIMM8A		ITGA11	TIMM8A
NKX6-1	ITGA4			NKX6-1	TIPIN		ITGA4	TIPIN
NLGN1	ITGA7			NLGN1	TK1		ITGA7	TK1
NLGN4X	ITGB2			NLGN4X	TLE1		ITGB2	TLE1
NLK	ITGB3BP			NLK	TLL2		ITGB3BP	TLL2
NLRP1	ITGBL1			NLRP1	TLR4		ITGBL1	TLR4
NME7	ITIH5			NME7	TMCC2		ITIH5	TMCC2
NMNAT2	ITK			NMNAT2	TMEM106A		ITK	TMEM106A
NMU	ITPR2			NMU	TMEM109		ITPR2	TMEM109
NOC3L	JADE3			NOC3L	TMEM117		JADE3	TMEM117
NOG	JAK2			NOG	TMEM126A		JAK2	TMEM126A
NOL6	JAKMIP2			NOL6	TMEM138		JAKMIP2	TMEM138
NOL7	JAM2			NOL7	TMEM19		JAM2	TMEM19
NOL9	JAZF1			NOL9	TMEM199		JAZF1	TMEM199
NOS1AP	JKAMP			NOS1AP	TMEM200A		JKAMP	TMEM200A
NOTCH3	JMJD6			NOTCH3	TMEM200B		JMJD6	TMEM200B
NOV	JRKL			NOV	TMEM201		JRKL	TMEM201
NOVA2	JUN			NOVA2	TMEM209		JUN	TMEM209
NPAS2	JUNB			NPAS2	TMEM244		JUNB	TMEM244
NPHP1	KATNAL1			NPHP1	TMEM38B		KATNAL1	TMEM38B
NPR2	KCNAB3			NPR2	TMEM5		KCNAB3	TMEM5
NPY1R	KCNE5			NPY1R	TMEM69		KCNE5	TMEM69
NR1H4	KCNF1			NR1H4	TMEM70		KCNF1	TMEM70
NR2E1	KCNH2			NR2E1	TMPO		KCNH2	TMPO
NR2F1	KCNH3			NR2F1	TMPO-AS1		KCNH3	TMPO-AS1
NR2F2	KCNH5			NR2F2	TMX2		KCNH5	TMX2
NR4A2	KCNIP4			NR4A2	TNC		KCNIP4	TNC
NRCAM	KCNJ12			NRCAM	TNFSF4		KCNJ12	TNFSF4
NRG1	KCNJ2			NRG1	TNIK		KCNJ2	TNIK
NRG2	KCNJ8			NRG2	TNPO2		KCNJ8	TNPO2
NRGN	KCNK6			NRGN	TOE1		KCNK6	TOE1
NRN1	KCNMA1			NRN1	TOMM40		KCNMA1	TOMM40
NRXN3	KCNMB2			NRXN3	TOMM70		KCNMB2	TOMM70
NSUN3	KCNMB4			NSUN3	TOP2A		KCNMB4	TOP2A
NT5E	KCNN3			NT5E	TOP3A		KCNN3	TOP3A
NTM	KCTD11			NTM	TOPBP1		KCTD11	TOPBP1
NTNG1	KCTD12			NTNG1	TP73		KCTD12	TP73
NTRK2	KCTD17			NTRK2	TPP2		KCTD17	TPP2
NUAK1	KCTD4			NUAK1	TRA2B		KCTD4	TRA2B
NUAK2	KDM1B			NUAK2	TRAF2		KDM1B	TRAF2
NUCB2	KDM8			NUCB2	TRAPPC4		KDM8	TRAPPC4
NUDCD1	KDR			NUDCD1	TRIM14		KDR	TRIM14
NUDT18	KHK			NUDT18	TRIM28		KHK	TRIM28
NUDT7	KIAA0391			NUDT7	TRIM47		KIAA0391	TRIM47
NUF2	KIAA0513			NUF2	TROAP		KIAA0513	TROAP
NUP205	KIAA0586			NUP205	TRPC3		KIAA0586	TRPC3
NUP214	KIAA0753			NUP214	TRPM3		KIAA0753	TRPM3
NUP35	KIAA0895			NUP35	TRPV2		KIAA0895	TRPV2
NUTF2	KIAA1024			NUTF2	TSEN54		KIAA1024	TSEN54
NXT2	KIAA1161			NXT2	TSFM		KIAA1161	TSFM
OASL	KIAA1211L			OASL	TSPAN5		KIAA1211L	TSPAN5
ODC1	KIAA1217			ODC1	TSR1		KIAA1217	TSR1
ODF2	KIAA1456			ODF2	TTC27		KIAA1456	TTC27
ODF2L	KIAA1468			ODF2L	TTC4		KIAA1468	TTC4
OGFRL1	KIAA1549L			OGFRL1	TTC6		KIAA1549L	TTC6
OPN4	KIAA1644			OPN4	TTF2		KIAA1644	TTF2
ORAI2	KIAA1671			ORAI2	TUBA1B		KIAA1671	TUBA1B
ORC6	KIAA1841			ORC6	TUBA1C		KIAA1841	TUBA1C
OSBPL3	KIF11			OSBPL3	TUBB2A		KIF11	TUBB2A
OSBPL8	KIF17			OSBPL8	TUBB4B		KIF17	TUBB4B
OSCP1	KIF18A			OSCP1	TUBD1		KIF18A	TUBD1
OSMR	KIF1B			OSMR	TUBG1		KIF1B	TUBG1
OSTF1	KIF1BP			OSTF1	TUBGCP3		KIF1BP	TUBGCP3
OTUD6B	KIF27			OTUD6B	TWISTNB		KIF27	TWISTNB
OXSR1	KIF3B			OXSR1	TXK		KIF3B	TXK
P2RX7	KIF4A			P2RX7	TXNL4B		KIF4A	TXNL4B
PA2G4	KIF5A			PA2G4	TYW3		KIF5A	TYW3
PAAF1	KIF5C			PAAF1	U2AF2		KIF5C	U2AF2
PACRGL	KIF6			PACRGL	UBA2		KIF6	UBA2
PAF1	KIF7			PAF1	UBA5		KIF7	UBA5
PAG1	KIFAP3			PAG1	UBA6		KIFAP3	UBA6
PAICS	KIFC2			PAICS	UBE2C		KIFC2	UBE2C
PAK3	KIRREL3			PAK3	UBE2D4		KIRREL3	UBE2D4
PAK6	KLF10			PAK6	UBE2FP1		KLF10	UBE2FP1
PALD1	KLF12			PALD1	UBE2N		KLF12	UBE2N
PALM	KLHL11			PALM	UBIAD1		KLHL11	UBIAD1
PALM3	KLHL13			PALM3	UGCG		KLHL13	UGCG
PAN3	KLHL2			PAN3	UHRF1		KLHL2	UHRF1
PANK3	KLHL29			PANK3	UHRF1BP1L		KLHL29	UHRF1BP1L
PAPD4	KLHL4			PAPD4	ULK4		KLHL4	ULK4
PAPD5	KLHL9			PAPD5	UMPS		KLHL9	UMPS
PAPOLA	KMT5B			PAPOLA	UNC5D		KMT5B	UNC5D
PAPPA	KNSTRN			PAPPA	UNG		KNSTRN	UNG
PAPSS1	KPNA4			PAPSS1	UPF1		KPNA4	UPF1
PAQR3	KREMEN2			PAQR3	UPP1		KREMEN2	UPP1
PARD6A	KRIT1			PARD6A	UQCRC1		KRIT1	UQCRC1
PARM1	KRT18			PARM1	USP1		KRT18	USP1
PARN	KRT19			PARN	USP13		KRT19	USP13
PARP8	KRT75			PARP8	USP15		KRT75	USP15
PARP9	KRT8			PARP9	USP18		KRT8	USP18
PARPBP	KSR1			PARPBP	USP42		KSR1	USP42
PATJ	KSR2			PATJ	USP54		KSR2	USP54
PAX9	KTI12			PAX9	USP9X		KTI12	USP9X
PBDC1	L2HGDH			PBDC1	UTP18		L2HGDH	UTP18
PBK	L3MBTL3			PBK	UTP20		L3MBTL3	UTP20
PCDH1	L3MBTL4			PCDH1	VCAM1		L3MBTL4	VCAM1
PCDH10	LACTB2			PCDH10	VPS18		LACTB2	VPS18
PCDH15	LAMA2			PCDH15	VPS29		LAMA2	VPS29
PCDH17	LAMA3			PCDH17	VSNL1		LAMA3	VSNL1
PCDH7	LAMB3			PCDH7	WARS2		LAMB3	WARS2
PCDH9	LAMC2			PCDH9	WDCP		LAMC2	WDCP
PCDHB13	LANCL1			PCDHB13	WDHD1		LANCL1	WDHD1
PCDHGB2	LANCL2			PCDHGB2	WDR3		LANCL2	WDR3
PCGF5	LAP3			PCGF5	WDR4		LAP3	WDR4
PCK1	LARP1B			PCK1	WDR43		LARP1B	WDR43
PCLO	LARP4			PCLO	WDR62		LARP4	WDR62
PCM1	LARP7			PCM1	WDR7		LARP7	WDR7
PCNX2	LAT2			PCNX2	WDR74		LAT2	WDR74
PCOLCE	LBH			PCOLCE	WDR75		LBH	WDR75
PCSK1N	LBR			PCSK1N	WDR76		LBR	WDR76
PCSK5	LCA5			PCSK5	WDR77		LCA5	WDR77
PCYOX1L	LCLAT1			PCYOX1L	WDR82		LCLAT1	WDR82
PCYT1B	LCMT2			PCYT1B	WI2-1896O14.1		LCMT2	WI2-1896O14.1
PDCD1LG2	LCOR			PDCD1LG2	WLS		LCOR	WLS
PDCD7	LCORL			PDCD7	WNT7B		LCORL	WNT7B
PDE1C	LCTL			PDE1C	WSB2		LCTL	WSB2
PDE3A	LDAH			PDE3A	WWC1		LDAH	WWC1
PDE4DIP	LDHA			PDE4DIP	XPO1		LDHA	XPO1
PDGFD	LDHB			PDGFD	XPO4		LDHB	XPO4
PDGFRA	LDLRAD4			PDGFRA	XRCC2		LDLRAD4	XRCC2
PDGFRL	LDOC1L			PDGFRL	XRCC3		LDOC1L	XRCC3
PDIK1L	LEF1			PDIK1L	XRRA1		LEF1	XRRA1
PDK1	LEPR			PDK1	YEATS4		LEPR	YEATS4
PDK3	LEPROT			PDK3	YRDC		LEPROT	YRDC
PDLIM5	LEPROTL1			PDLIM5	ZADH2		LEPROTL1	ZADH2
PDZD4	LETM2			PDZD4	ZBTB34		LETM2	ZBTB34
PDZD7	LGALS1			PDZD7	ZBTB39		LGALS1	ZBTB39
PEAR1	LGALS3			PEAR1	ZDHHC23		LGALS3	ZDHHC23
PEG10	LGALSL			PEG10	ZFAND2A		LGALSL	ZFAND2A
PELI2	LHFP			PELI2	ZFP3		LHFP	ZFP3
PER1	LHX2			PER1	ZFP91		LHX2	ZFP91
PER2	LIG4			PER2	ZFPM2		LIG4	ZFPM2
PES1	LIMA1			PES1	ZFR		LIMA1	ZFR
PEX16	LIMS1			PEX16	ZNF137P		LIMS1	ZNF137P
PEX2	LIN52			PEX2	ZNF207		LIN52	ZNF207
PFDN6	LIN7A			PFDN6	ZNF331		LIN7A	ZNF331
PGAP1	LIN7C			PGAP1	ZNF35		LIN7C	ZNF35
PGBD4	LIN9			PGBD4	ZNF385D		LIN9	ZNF385D
PGF	LINC00094			PGF	ZNF418		LINC00094	ZNF418
PGGT1B	LINC01420			PGGT1B	ZNF43		LINC01420	ZNF43
PGM2	LINGO2			PGM2	ZNF436		LINGO2	ZNF436
PHC1	LIPA			PHC1	ZNF439		LIPA	ZNF439
PHC3	LIPC			PHC3	ZNF486		LIPC	ZNF486
PHF6	LIPG			PHF6	ZNF525		LIPG	ZNF525
PHF8	LLNLF-187D8.1			PHF8	ZNF530		LLNLF-187D8.1	ZNF530
PHLDB2	LMAN2L			PHLDB2	ZNF542P		LMAN2L	ZNF542P
PHOSPHO2	LMLN			PHOSPHO2	ZNF551		LMLN	ZNF551
PHTF2	LMNA			PHTF2	ZNF562		LMNA	ZNF562
PI4K2A	LMO1			PI4K2A	ZNF576		LMO1	ZNF576
PI4K2B	LMO7			PI4K2B	ZNF607		LMO7	ZNF607
PIANP	LMTK3			PIANP	ZNF620		LMTK3	ZNF620
PIBF1	LNP1			PIBF1	ZNF649		LNP1	ZNF649
PICK1	LNPEP			PICK1	ZNF655		LNPEP	ZNF655
PID1	LNX1			PID1	ZNF671		LNX1	ZNF671
PIGC	LNX2			PIGC	ZNF677		LNX2	ZNF677
PIGT	LONRF2			PIGT	ZNF689		LONRF2	ZNF689
PIK3CD	LPAR1			PIK3CD	ZNF714		LPAR1	ZNF714
PIK3CG	LPAR4			PIK3CG	ZNF718		LPAR4	ZNF718
PIK3R1	LPCAT3			PIK3R1	ZNF737		LPCAT3	ZNF737
PIK3R3	LPGAT1			PIK3R3	ZNF738		LPGAT1	ZNF738
PIM1	LPIN2			PIM1	ZNF788		LPIN2	ZNF788
PIM2	LPP			PIM2	ZNF90		LPP	ZNF90
PIN1	LRBA			PIN1	ZNF91		LRBA	ZNF91
PIP5K1A	LRCH2			PIP5K1A	ZPR1		LRCH2	ZPR1
PITHD1	LRGUK			PITHD1	ZSCAN12		LRGUK	ZSCAN12
PITPNM1	LRP1			PITPNM1	ZSCAN12P1		LRP1	ZSCAN12P1
PKD2	LRP12			PKD2	ZSCAN25		LRP12	ZSCAN25
PKIG	LRP1B			PKIG	ZSCAN5B		LRP1B	ZSCAN5B
PKP2	LRRC1			PKP2	ZW10		LRRC1	ZW10
PLA2G16	LRRC16A			PLA2G16	ZWILCH		LRRC16A	ZWILCH
PLA2G3	LRRC17			PLA2G3	ZWINT		LRRC17	ZWINT
PLA2G4A	LRRC46			PLA2G4A			LRRC46
PLCB1	LRRC49			PLCB1			LRRC49
PLCB2	LRRC4C			PLCB2			LRRC4C
PLCB4	LRRC58			PLCB4			LRRC58
PLCD4	LRRC59			PLCD4			LRRC59
PLCL1	LRRC66			PLCL1			LRRC66
PLCL2	LRRC7			PLCL2			LRRC7
PLCZ1	LRRC73			PLCZ1			LRRC73
PLD5	LRRC8C			PLD5			LRRC8C
PLEC	LRRCC1			PLEC			LRRCC1
PLEKHA3	LRRIQ1			PLEKHA3			LRRIQ1
PLEKHA6	LRRN1			PLEKHA6			LRRN1
PLEKHB1	LRRTM3			PLEKHB1			LRRTM3
PLEKHG2	LSAMP			PLEKHG2			LSAMP
PLEKHG4	LSM11			PLEKHG4			LSM11
PLEKHG5	LSM5			PLEKHG5			LSM5
PLK3	LTBP1			PLK3			LTBP1
PLPPR2	LTBP3			PLPPR2			LTBP3
PLPPR4	LYPD1			PLPPR4			LYPD1
PLPPR5	LYPD6			PLPPR5			LYPD6
PLS1	LYPLAL1			PLS1			LYPLAL1
PLXDC2	LYRM1			PLXDC2			LYRM1
PLXNA2	LYRM2			PLXNA2			LYRM2
PLXNA4	LYRM5			PLXNA4			LYRM5
PLXNC1	LYSMD2			PLXNC1			LYSMD2
PMAIP1	LZIC			PMAIP1			LZIC
PML	MAATS1			PML			MAATS1
PMM2	MAB21L1			PMM2			MAB21L1
PMS2	MAD1L1			PMS2			MAD1L1
PNMA1	MAF			PNMA1			MAF
PNMA2	MAFF			PNMA2			MAFF
PNMAL1	MAGEA12			PNMAL1			MAGEA12
PNP	MAGEE1			PNP			MAGEE1
PNRC2	MAGEF1			PNRC2			MAGEF1
POC1B	MAGEH1			POC1B			MAGEH1
POC5	MAGI1			POC5			MAGI1
POLA1	MAGI2			POLA1			MAGI2
POLD3	MAGI3			POLD3			MAGI3
POLE3	MAK16			POLE3			MAK16
POLE4	MAN1A2			POLE4			MAN1A2
POLH	MANF			POLH			MANF
POLK	MAP1A			POLK			MAP1A
POLQ	MAP2K6			POLQ			MAP2K6
POLR2A	MAP3K12			POLR2A			MAP3K12
POLR3A	MAP3K5			POLR3A			MAP3K5
POLR3GL	MAP6			POLR3GL			MAP6
POLR3K	MAP7			POLR3K			MAP7
POP5	MAP7D3			POP5			MAP7D3
POP7	MAP9			POP7			MAP9
POU3F2	MAPK10			POU3F2			MAPK10
PPCDC	MAPK4			PPCDC			MAPK4
PPFIA2	MAPK8IP1			PPFIA2			MAPK8IP1
PPID	MAPK8IP2			PPID			MAPK8IP2
PPIG	MAPRE1			PPIG			MAPRE1
PPL	MAPRE2			PPL			MAPRE2
PPM1G	MAPRE3			PPM1G			MAPRE3
PPM1K	MARCKS			PPM1K			MARCKS
PPP1R12A	March1			PPP1R12A			March1
PPP1R13L	March4			PPP1R13L			March4
PPP1R14C	March9			PPP1R14C			March9
PPP1R15A	March10			PPP1R15A			March10
PPP1R16A	MAST1			PPP1R16A			MAST1
PPP1R21	MBD2			PPP1R21			MBD2
PPP1R7	MBD5			PPP1R7			MBD5
PPP1R9A	MBLAC2			PPP1R9A			MBLAC2
PPP2CA	MBOAT1			PPP2CA			MBOAT1
PPP2R2A	MBOAT2			PPP2R2A			MBOAT2
PPP2R2B	MCAM			PPP2R2B			MCAM
PPP2R3C	MCF2			PPP2R3C			MCF2
PRAF2	MCF2L2			PRAF2			MCF2L2
PRC1	MCFD2			PRC1			MCFD2
PRDM8	MCM2			PRDM8			MCM2
PRELID3B	MCM3			PRELID3B			MCM3
PREPL	MCM4			PREPL			MCM4
PRICKLE2	MCM5			PRICKLE2			MCM5
PRICKLE3	MCM6			PRICKLE3			MCM6
PRIM1	MCTS1			PRIM1			MCTS1
PRIM2	MDFIC			PRIM2			MDFIC
PRKAA1	MDGA1			PRKAA1			MDGA1
PRKACA	MDGA2			PRKACA			MDGA2
PRKAR1A	MDH1			PRKAR1A			MDH1
PRKCD	MDH1B			PRKCD			MDH1B
PRKCDBP	MDM1			PRKCDBP			MDM1
PRKCE	MDM2			PRKCE			MDM2
PRKCQ	ME3			PRKCQ			ME3
PRKCZ	MECOM			PRKCZ			MECOM
PROCR	MED10			PROCR			MED10
PROSER3	MED12L			PROSER3			MED12L
PRPS1	MED7			PRPS1			MED7
PRPSAP2	MEDAG			PRPSAP2			MEDAG
PRR11	MEGF10			PRR11			MEGF10
PRR13	MEIS3			PRR13			MEIS3
PRR14	METRN			PRR14			METRN
PRR14L	METTL14			PRR14L			METTL14
PRR15	METTL15			PRR15			METTL15
PRR16	METTL7A			PRR16			METTL7A
PRR3	METTL7B			PRR3			METTL7B
PRR36	MFAP5			PRR36			MFAP5
PRR5L	MFSD2A			PRR5L			MFSD2A
PRRG1	MFSD3			PRRG1			MFSD3
PRRG4	MGAT4A			PRRG4			MGAT4A
PRRT2	MGAT4C			PRRT2			MGAT4C
PRRT3	MICU2			PRRT3			MICU2
PRRX1	MICU3			PRRX1			MICU3
PRSS12	MID2			PRSS12			MID2
PSIP1	MIDN			PSIP1			MIDN
PSKH1	MIF4GD			PSKH1			MIF4GD
PSMB8	MINPP1			PSMB8			MINPP1
PSME3	MIPEP			PSME3			MIPEP
PSME4	MIPOL1			PSME4			MIPOL1
PTCD2	MISP			PTCD2			MISP
PTGER4	MITD1			PTGER4			MITD1
PTGFR	MKI67			PTGFR			MKI67
PTHLH	MKLN1			PTHLH			MKLN1
PTP4A1	MKRN3			PTP4A1			MKRN3
PTPN1	MKS1			PTPN1			MKS1
PTPN12	MLC1			PTPN12			MLC1
PTPN13	MLEC			PTPN13			MLEC
PTPN3	MLF1			PTPN3			MLF1
PTPRE	MLKL			PTPRE			MLKL
PTRF	MLLT3			PTRF			MLLT3
PTRH1	MLYCD			PTRH1			MLYCD
PTTG1	MMACHC			PTTG1			MMACHC
PUDP	MMD			PUDP			MMD
PUM3	MME			PUM3			MME
PURA	MMP7			PURA			MMP7
PURB	MNAT1			PURB			MNAT1
PURG	MOB3B			PURG			MOB3B
PYCR2	MOCS1			PYCR2			MOCS1
RAB10	MOCS3			RAB10			MOCS3
RAB11FIP1	MON2			RAB11FIP1			MON2
RAB11FIP2	MORC4			RAB11FIP2			MORC4
RAB20	MORF4L1			RAB20			MORF4L1
RAB21	MORF4L2			RAB21			MORF4L2
RAB27B	MORN1			RAB27B			MORN1
RAB28	MORN2			RAB28			MORN2
RAB36	MORN3			RAB36			MORN3
RAB39A	MORN4			RAB39A			MORN4
RAB39B	MOSPD1			RAB39B			MOSPD1
RAB3A	MOSPD2			RAB3A			MOSPD2
RAB3B	MPC2			RAB3B			MPC2
RAB3D	MPP1			RAB3D			MPP1
RAB4B	MPP2			RAB4B			MPP2
RAB6B	MPP4			RAB6B			MPP4
RAB8B	MR1			RAB8B			MR1
RABEP2	MRAP2			RABEP2			MRAP2
RABIF	MRFAP1			RABIF			MRFAP1
RAC1	MRFAP1L1			RAC1			MRFAP1L1
RAD18	MRPL40			RAD18			MRPL40
RAD51	MRPL48			RAD51			MRPL48
RAD51D	MRPL49			RAD51D			MRPL49
RAET1L	MRPL58			RAET1L			MRPL58
RALB	MRPS31			RALB			MRPS31
RALGAPA2	MRPS9			RALGAPA2			MRPS9
RALGPS1	MSH6			RALGPS1			MSH6
RANBP6	MSLN			RANBP6			MSLN
RAP1GAP2	MSRB2			RAP1GAP2			MSRB2
RAPGEF5	MSRB3			RAPGEF5			MSRB3
RAPH1	MSX2			RAPH1			MSX2
RARB	MTA3			RARB			MTA3
RASA2	MTERF1			RASA2			MTERF1
RASGEF1A	MTERF2			RASGEF1A			MTERF2
RASGRP3	MTM1			RASGRP3			MTM1
RASSF2	MTMR10			RASSF2			MTMR10
RASSF5	MTMR9			RASSF5			MTMR9
RB1	MTTP			RB1			MTTP
RBBP4	MTUS2			RBBP4			MTUS2
RBL1	MUC1			RBL1			MUC1
RBM20	MX1			RBM20			MX1
RBM22	MX2			RBM22			MX2
RBM24	MYADM			RBM24			MYADM
RBM27	MYBL1			RBM27			MYBL1
RBM4	MYCBP2			RBM4			MYCBP2
RBM48	MYEF2			RBM48			MYEF2
RCAN1	MYH10			RCAN1			MYH10
RCAN2	MYH15			RCAN2			MYH15
RCAN3	MYL12B			RCAN3			MYL12B
REEP1	MYLK			REEP1			MYLK
REEP2	MYO1B			REEP2			MYO1B
REEP5	MYO1D			REEP5			MYO1D
REPS1	MYO5A			REPS1			MYO5A
RERGL	MYO5B			RERGL			MYO5B
RFC1	MYO6			RFC1			MYO6
RFC2	MYRF			RFC2			MYRF
RFK	N4BP2			RFK			N4BP2
RFT1	NAA20			RFT1			NAA20
RFWD3	NAALADL2			RFWD3			NAALADL2
RFX3	NAB1			RFX3			NAB1
RFX4	NACAD			RFX4			NACAD
RGAG4	NAE1			RGAG4			NAE1
RGL1	NALCN			RGL1			NALCN
RGMB	NANS			RGMB			NANS
RGS10	NAP1L1			RGS10			NAP1L1
RGS14	NAP1L2			RGS14			NAP1L2
RGS4	NAP1L5			RGS4			NAP1L5
RGS7	NAPEPLD			RGS7			NAPEPLD
RHOB	NAT1			RHOB			NAT1
RHOU	NAT14			RHOU			NAT14
RHPN1	NAV1			RHPN1			NAV1
RHPN2	NAV2			RHPN2			NAV2
RIC8B	NBN			RIC8B			NBN
RIF1	NBPF1			RIF1			NBPF1
RIMKLA	NCALD			RIMKLA			NCALD
RIMS2	NCAM2			RIMS2			NCAM2
RIN1	NCAPG			RIN1			NCAPG
RIOK1	NCBP2-AS2			RIOK1			NCBP2-AS2
RIOK2	NCEH1			RIOK2			NCEH1
RIPK1	NCKAP5			RIPK1			NCKAP5
RIPK2	NCOA4			RIPK2			NCOA4
RLIM	NCR3LG1			RLIM			NCR3LG1
RMDN1	NDC80			RMDN1			NDC80
RMI2	NDEL1			RMI2			NDEL1
RND2	NDFIP1			RND2			NDFIP1
RND3	NDNF			RND3			NDNF
RNF11	NDRG4			RNF11			NDRG4
RNF113A	NDST3			RNF113A			NDST3
RNF144B	NDUFA12			RNF144B			NDUFA12
RNF152	NDUFAF7			RNF152			NDUFAF7
RNF168	NDUFB3			RNF168			NDUFB3
RNF182	NDUFS4			RNF182			NDUFS4
RNF20	NEBL			RNF20			NEBL
RNF25	NECTIN1			RNF25			NECTIN1
RNF34	NECTIN3			RNF34			NECTIN3
ROBO1	NEDD1			ROBO1			NEDD1
ROBO2	NEFL			ROBO2			NEFL
ROBO4	NEGR1			ROBO4			NEGR1
ROCK2	NEK10			ROCK2			NEK10
ROM1	NEK11			ROM1			NEK11
ROR2	NEK2			ROR2			NEK2
RORB	NELFE			RORB			NELFE
RP11-766F14.2	NES			RP11-766F14.2			NES
RP9	NEU3			RP9			NEU3
RPF1	NEURL1B			RPF1			NEURL1B
RPGR	NEXN			RPGR			NEXN
RPGRIP1L	NFAM1			RPGRIP1L			NFAM1
RPL22L1	NFASC			RPL22L1			NFASC
RPP38	NFATC2			RPP38			NFATC2
RPRD1B	NFE2			RPRD1B			NFE2
RPRD2	NFKBIA			RPRD2			NFKBIA
RPRM	NFU1			RPRM			NFU1
RPS6KA3	NFYB			RPS6KA3			NFYB
RRM2	NGEF			RRM2			NGEF
RRP36	NHLRC3			RRP36			NHLRC3
RRP8	NHS			RRP8			NHS
RSBN1L	NIPSNAP3A			RSBN1L			NIPSNAP3A
RSL1D1	NKAP			RSL1D1			NKAP
RSPO2	NKX2-1			RSPO2			NKX2-1
RSPO3	NKX6-1			RSPO3			NKX6-1
RSPRY1	NLGN1			RSPRY1			NLGN1
RTFDC1	NLGN4X			RTFDC1			NLGN4X
RTKN2	NLRP1			RTKN2			NLRP1
RTL1	NME7			RTL1			NME7
RTN1	NMNAT2			RTN1			NMNAT2
RTN4RL2	NMT2			RTN4RL2			NMT2
RUFY3	NMU			RUFY3			NMU
RUNDC1	NOL7			RUNDC1			NOL7
RUNX1T1	NOS1AP			RUNX1T1			NOS1AP
RWDD2B	NOTCH3			RWDD2B			NOTCH3
RYR2	NOV			RYR2			NOV
RYR3	NOVA1			RYR3			NOVA1
S100A10	NOVA2			S100A10			NOVA2
S100B	NOX4			S100B			NOX4
S100PBP	NPAS3			S100PBP			NPAS3
S1PR5	NPB			S1PR5			NPB
SAFB	NPEPPS			SAFB			NPEPPS
SAFB2	NPHP1			SAFB2			NPHP1
SAGE1	NPM1			SAGE1			NPM1
SALL1	NPNT			SALL1			NPNT
SALL2	NPPB			SALL2			NPPB
SAMD12	NPR3			SAMD12			NPR3
SAMD14	NPY1R			SAMD14			NPY1R
SAMD15	NR1H4			SAMD15			NR1H4
SAMD4A	NR2E1			SAMD4A			NR2E1
SAMD5	NR2F1			SAMD5			NR2F1
SAMD9	NRAS			SAMD9			NRAS
SAP30	NRBF2			SAP30			NRBF2
SART1	NRCAM			SART1			NRCAM
SART3	NRG1			SART3			NRG1
SASH1	NRG2			SASH1			NRG2
SASS6	NRGN			SASS6			NRGN
SAT1	NRIP1			SAT1			NRIP1
SBDS	NRP2			SBDS			NRP2
SCAPER	NRXN3			SCAPER			NRXN3
SCARF2	NSF			SCARF2			NSF
SCD5	NSG1			SCD5			NSG1
SCFD2	NSUN3			SCFD2			NSUN3
SCN1A	NSUN7			SCN1A			NSUN7
SCN1B	NT5DC1			SCN1B			NT5DC1
SCN2A	NT5E			SCN2A			NT5E
SCN3A	NTN1			SCN3A			NTN1
SCN4B	NTN4			SCN4B			NTN4
SCN9A	NTNG1			SCN9A			NTNG1
SCNM1	NTRK2			SCNM1			NTRK2
SCRN1	NUAK1			SCRN1			NUAK1
SCYL2	NUAK2			SCYL2			NUAK2
SCYL3	NUBP1			SCYL3			NUBP1
SDAD1	NUCB2			SDAD1			NUCB2
SDC4	NUDC			SDC4			NUDC
SDE2	NUDCD3			SDE2			NUDCD3
SDK1	NUDT16			SDK1			NUDT16
SDPR	NUDT18			SDPR			NUDT18
SDSL	NUDT19			SDSL			NUDT19
SEC22A	NUDT6			SEC22A			NUDT6
SEC23B	NUDT7			SEC23B			NUDT7
SELPLG	NUF2			SELPLG			NUF2
SEMA3D	NUP43			SEMA3D			NUP43
SEMA6D	NUP54			SEMA6D			NUP54
SENP7	NWD1			SENP7			NWD1
SEPSECS	NWD2			SEPSECS			NWD2
SERINC2	NXPH2			SERINC2			NXPH2
SERPINB1	OAS3			SERPINB1			OAS3
SERPINB8	OASL			SERPINB8			OASL
SET	OBFC1			SET			OBFC1
SF3A3	OCIAD2			SF3A3			OCIAD2
SF3B2	ODC1			SF3B2			ODC1
SFI1	ODF2			SFI1			ODF2
SFMBT2	ODF2L			SFMBT2			ODF2L
SFN	OIP5			SFN			OIP5
SFR1	OLFML2A			SFR1			OLFML2A
SFRP4	OLFML2B			SFRP4			OLFML2B
SGCB	ONECUT1			SGCB			ONECUT1
SGCG	OPA1			SGCG			OPA1
SGK1	OPA3			SGK1			OPA3
SGK3	OPCML			SGK3			OPCML
SGMS1	OPN3			SGMS1			OPN3
SGO2	OPN4			SGO2			OPN4
SGSH	OPTN			SGSH			OPTN
SH2D1B	ORAI2			SH2D1B			ORAI2
SH3BGRL	OSBPL11			SH3BGRL			OSBPL11
SH3BGRL3	OSCP1			SH3BGRL3			OSCP1
SH3BP1	OSGEPL1			SH3BP1			OSGEPL1
SH3BP4	OSTF1			SH3BP4			OSTF1
SH3KBP1	OTOGL			SH3KBP1			OTOGL
SH3RF3	OTUD5			SH3RF3			OTUD5
SHANK3	OXCT1			SHANK3			OXCT1
SHC3	OXNAD1			SHC3			OXNAD1
SHC4	OXSR1			SHC4			OXSR1
SHISA5	OXTR			SHISA5			OXTR
SHKBP1	P2RX4			SHKBP1			P2RX4
SHROOM2	P2RX7			SHROOM2			P2RX7
SHROOM4	P2RY1			SHROOM4			P2RY1
SIK3	P3H2			SIK3			P3H2
SIM1	P4HA2			SIM1			P4HA2
SIMC1	PA2G4			SIMC1			PA2G4
SIPA1L1	PAAF1			SIPA1L1			PAAF1
SIPA1L2	PACS1			SIPA1L2			PACS1
SIX4	PAF1			SIX4			PAF1
SKA3	PAG1			SKA3			PAG1
SKAP1	PAK1			SKAP1			PAK1
SKIDA1	PAK1IP1			SKIDA1			PAK1IP1
SKP1	PAK3			SKP1			PAK3
SLAIN1	PAK6			SLAIN1			PAK6
SLC12A2	PALD1			SLC12A2			PALD1
SLC12A4	PALLD			SLC12A4			PALLD
SLC16A2	PALM			SLC16A2			PALM
SLC16A7	PALM3			SLC16A7			PALM3
SLC16A9	PANK1			SLC16A9			PANK1
SLC17A8	PAOX			SLC17A8			PAOX
SLC1A1	PAPLN			SLC1A1			PAPLN
SLC1A2	PAPSS1			SLC1A2			PAPSS1
SLC22A23	PAPSS2			SLC22A23			PAPSS2
SLC23A2	PAQR4			SLC23A2			PAQR4
SLC25A12	PAQR8			SLC25A12			PAQR8
SLC25A14	PARD3B			SLC25A14			PARD3B
SLC25A15	PARM1			SLC25A15			PARM1
SLC25A19	PARN			SLC25A19			PARN
SLC25A20	PARP14			SLC25A20			PARP14
SLC25A22	PARP9			SLC25A22			PARP9
SLC25A25	PARVA			SLC25A25			PARVA
SLC25A44	PARVB			SLC25A44			PARVB
SLC25A46	PATJ			SLC25A46			PATJ
SLC26A11	PAX9			SLC26A11			PAX9
SLC2A3	PBDC1			SLC2A3			PBDC1
SLC30A1	PBK			SLC30A1			PBK
SLC30A6	PBX1			SLC30A6			PBX1
SLC35D2	PBX3			SLC35D2			PBX3
SLC35E4	PCBP1			SLC35E4			PCBP1
SLC35F1	PCBP4			SLC35F1			PCBP4
SLC35G1	PCDH10			SLC35G1			PCDH10
SLC36A4	PCDH15			SLC36A4			PCDH15
SLC39A10	PCDH17			SLC39A10			PCDH17
SLC39A8	PCDH18			SLC39A8			PCDH18
SLC3A1	PCDH7			SLC3A1			PCDH7
SLC43A3	PCDH9			SLC43A3			PCDH9
SLC44A2	PCDHB13			SLC44A2			PCDHB13
SLC44A5	PCDHB14			SLC44A5			PCDHB14
SLC45A1	PCDHGA5			SLC45A1			PCDHGA5
SLC4A10	PCDHGA6			SLC4A10			PCDHGA6
SLC4A8	PCED1A			SLC4A8			PCED1A
SLC5A3	PCK1			SLC5A3			PCK1
SLC8A1	PCLO			SLC8A1			PCLO
SLC9A6	PCM1			SLC9A6			PCM1
SLC9A8	PCNA			SLC9A8			PCNA
SLCO1B3	PCNP			SLCO1B3			PCNP
SLF1	PCOLCE			SLF1			PCOLCE
SLFN11	PCSK1			SLFN11			PCSK1
SLFN12	PCSK1N			SLFN12			PCSK1N
SLIT2	PCSK5			SLIT2			PCSK5
SLITRK2	PCYOX1L			SLITRK2			PCYOX1L
SLITRK3	PDCD6IP			SLITRK3			PDCD6IP
SLITRK4	PDCD7			SLITRK4			PDCD7
SLITRK5	PDE11A			SLITRK5			PDE11A
SLPI	PDE1C			SLPI			PDE1C
SLTM	PDE3A			SLTM			PDE3A
SLU7	PDE4DIP			SLU7			PDE4DIP
SMAD1	PDE6G			SMAD1			PDE6G
SMAD3	PDGFD			SMAD3			PDGFD
SMAP2	PDGFRA			SMAP2			PDGFRA
SMARCA1	PDGFRL			SMARCA1			PDGFRL
SMARCD3	PDIA6			SMARCD3			PDIA6
SMC5	PDIK1L			SMC5			PDIK1L
SMIM10	PDK3			SMIM10			PDK3
SMIM15	PDK4			SMIM15			PDK4
SMIM8	PDLIM1			SMIM8			PDLIM1
SMPDL3B	PDLIM3			SMPDL3B			PDLIM3
SMUG1	PDLIM5			SMUG1			PDLIM5
SNAP29	PDLIM7			SNAP29			PDLIM7
SNIP1	PDSS2			SNIP1			PDSS2
SNRPA1	PDZD4			SNRPA1			PDZD4
SNX16	PDZD7			SNX16			PDZD7
SOBP	PEAK1			SOBP			PEAK1
SOCS3	PEAR1			SOCS3			PEAR1
SOCS4	PEG10			SOCS4			PEG10
SOGA1	PELI2			SOGA1			PELI2
SORBS1	PEX11A			SORBS1			PEX11A
SORL1	PEX2			SORL1			PEX2
SOX21	PFDN6			SOX21			PFDN6
SOX3	PGBD4			SOX3			PGBD4
SOX5	PGM1			SOX5			PGM1
SP100	PGM2L1			SP100			PGM2L1
SP9	PHACTR2			SP9			PHACTR2
SPA17	PHF10			SPA17			PHF10
SPACA9	PHF13			SPACA9			PHF13
SPAG1	PHF14			SPAG1			PHF14
SPAG17	PHF20			SPAG17			PHF20
SPAG7	PHLDB2			SPAG7			PHLDB2
SPAST	PHLPP1			SPAST			PHLPP1
SPATA13	PHOSPHO2			SPATA13			PHOSPHO2
SPATA24	PHYH			SPATA24			PHYH
SPATA33	PHYHIP			SPATA33			PHYHIP
SPATA6	PHYHIPL			SPATA6			PHYHIPL
SPATA6L	PI16			SPATA6L			PI16
SPATA7	PI4K2B			SPATA7			PI4K2B
SPATS2L	PIANP			SPATS2L			PIANP
SPDL1	PIBF1			SPDL1			PIBF1
SPECC1L	PICALM			SPECC1L			PICALM
SPOCD1	PIFO			SPOCD1			PIFO
SPOCK1	PIGK			SPOCK1			PIGK
SPRED1	PIGN			SPRED1			PIGN
SPRED3	PIGP			SPRED3			PIGP
SPRTN	PIGX			SPRTN			PIGX
SPRY4	PIH1D2			SPRY4			PIH1D2
SPTAN1	PIK3AP1			SPTAN1			PIK3AP1
SPTLC3	PIK3C2G			SPTLC3			PIK3C2G
SRD5A1	PIK3CD			SRD5A1			PIK3CD
SRGAP1	PIN1			SRGAP1			PIN1
SRGAP3	PINK1			SRGAP3			PINK1
SRPX2	PINLYP			SRPX2			PINLYP
SSB	PINX1			SSB			PINX1
SSH2	PIP4K2A			SSH2			PIP4K2A
SSX2IP	PITHD1			SSX2IP			PITHD1
ST3GAL5	PITPNC1			ST3GAL5			PITPNC1
ST6GALNAC3	PITPNM1			ST6GALNAC3			PITPNM1
ST6GALNAC5	PIWIL2			ST6GALNAC5			PIWIL2
ST7L	PJA1			ST7L			PJA1
ST8SIA2	PKIA			ST8SIA2			PKIA
STAMBPL1	PKIG			STAMBPL1			PKIG
STARD3NL	PKP2			STARD3NL			PKP2
STARD9	PLA2G16			STARD9			PLA2G16
STAT3	PLA2G3			STAT3			PLA2G3
STAT5B	PLA2G4A			STAT5B			PLA2G4A
STAU2	PLB1			STAU2			PLB1
STC1	PLCB4			STC1			PLCB4
STIL	PLCD4			STIL			PLCD4
STIP1	PLCE1			STIP1			PLCE1
STK17A	PLCH1			STK17A			PLCH1
STK26	PLCL2			STK26			PLCL2
STK32A	PLCZ1			STK32A			PLCZ1
STK33	PLD1			STK33			PLD1
STK36	PLD5			STK36			PLD5
STK39	PLEKHA3			STK39			PLEKHA3
STK4	PLEKHA5			STK4			PLEKHA5
STOM	PLEKHA6			STOM			PLEKHA6
STOML1	PLEKHA8			STOML1			PLEKHA8
STON1-GTF2A1L	PLEKHB1			STON1-GTF2A1L			PLEKHB1
STPG1	PLEKHG2			STPG1			PLEKHG2
STRN3	PLEKHG4			STRN3			PLEKHG4
STX12	PLEKHG4B			STX12			PLEKHG4B
STX18	PLGRKT			STX18			PLGRKT
STXBP1	PLIN3			STXBP1			PLIN3
STXBP3	PLP2			STXBP3			PLP2
STXBP6	PLPP3			STXBP6			PLPP3
STYK1	PLPP6			STYK1			PLPP6
STYX	PLPPR1			STYX			PLPPR1
SUCLA2	PLPPR2			SUCLA2			PLPPR2
SUCO	PLPPR4			SUCO			PLPPR4
SUGT1	PLS1			SUGT1			PLS1
SUMO3	PLSCR1			SUMO3			PLSCR1
[truncated: 1,062 more rows]

## Sheet: Consensus Overlap Down Msi1
Genes	E2F2	E2F8			GO biological process complete	Homo sapiens - REFLIST (20996)	upload_1 (608)	upload_1 (expected)	upload_1 (over/under)	upload_1 (fold Enrichment)	upload_1 (raw P-value)	upload_1 (FDR)
AAGAB					pre-replicative complex assembly involved in cell cycle DNA replication (GO:1902299)	7	4	0.2	+	19.73	0.000175	0.0218
AASDHPPT					pre-replicative complex assembly involved in nuclear cell cycle DNA replication (GO:0006267)	7	4	0.2	+	19.73	0.000175	0.0216
ABCA1					pre-replicative complex assembly (GO:0036388)	7	4	0.2	+	19.73	0.000175	0.0214
ABHD11					mitotic DNA replication (GO:1902969)	11	6	0.32	+	18.84	4.6e-06	0.0012
ACP6					double-strand break repair via break-induced replication (GO:0000727)	11	5	0.32	+	15.7	5.86e-05	0.00856
ACSS1					DNA unwinding involved in DNA replication (GO:0006268)	14	5	0.41	+	12.33	0.000146	0.0187
ACTL6A					DNA strand elongation involved in DNA replication (GO:0006271)	17	6	0.49	+	12.19	3.25e-05	0.00562
ADGRB3					DNA replication initiation (GO:0006270)	32	11	0.93	+	11.87	2.03e-08	1.2e-05
ADGRE5					cell cycle DNA replication (GO:0044786)	45	15	1.3	+	11.51	7.65e-11	7.61e-08
ADGRG6					nuclear DNA replication (GO:0033260)	44	14	1.27	+	10.99	5.46e-10	3.78e-07
AEN					telomere maintenance via semi-conservative replication (GO:0032201)	25	7	0.72	+	9.67	2.46e-05	0.00445
AFF2					somatic hypermutation of immunoglobulin genes (GO:0016446)	18	5	0.52	+	9.59	0.000384	0.0401
AKAP5					DNA strand elongation (GO:0022616)	22	6	0.64	+	9.42	0.000108	0.0145
AKNAD1					chromatin remodeling at centromere (GO:0031055)	34	9	0.98	+	9.14	2.5e-06	0.000751
ALDH5A1					somatic diversification of immune receptors via somatic mutation (GO:0002566)	19	5	0.55	+	9.09	0.000473	0.0471
ALMS1					CENP-A containing nucleosome assembly (GO:0034080)	31	8	0.9	+	8.91	1.07e-05	0.00227
ALYREF					CENP-A containing chromatin organization (GO:0061641)	31	8	0.9	+	8.91	1.07e-05	0.00224
AMOTL1					DNA replication-independent nucleosome assembly (GO:0006336)	40	10	1.16	+	8.63	1.08e-06	0.000408
ANAPC7					DNA replication-independent nucleosome organization (GO:0034724)	41	10	1.19	+	8.42	1.31e-06	0.000473
ANK1					centromere complex assembly (GO:0034508)	38	9	1.1	+	8.18	5.47e-06	0.00138
ANK3					DNA-dependent DNA replication (GO:0006261)	119	28	3.45	+	8.13	9.18e-16	2.43e-12
ANKRD13A					negative regulation of G0 to G1 transition (GO:0070317)	39	9	1.13	+	7.97	6.57e-06	0.00158
ANKRD50					replication fork processing (GO:0031297)	31	7	0.9	+	7.8	7.98e-05	0.0111
ANKS1B					DNA-dependent DNA replication maintenance of fidelity (GO:0045005)	40	9	1.16	+	7.77	7.85e-06	0.00184
ANLN					regulation of transcription involved in G1/S transition of mitotic cell cycle (GO:0000083)	28	6	0.81	+	7.4	0.000333	0.0358
ANTXR2					regulation of G0 to G1 transition (GO:0070316)	43	9	1.25	+	7.23	1.3e-05	0.00262
AP4B1					response to X-ray (GO:0010165)	29	6	0.84	+	7.14	0.000392	0.0408
APOL2					neuronal action potential (GO:0019228)	29	6	0.84	+	7.14	0.000392	0.0405
ARF3					histone phosphorylation (GO:0016572)	29	6	0.84	+	7.14	0.000392	0.0403
ARHGAP11A					regulation of DNA-dependent DNA replication (GO:0090329)	55	11	1.59	+	6.91	2.11e-06	0.000672
ARHGAP18					DNA replication (GO:0006260)	211	41	6.11	+	6.71	7.74e-20	6.15e-16
ARHGAP19					cell cycle G1/S phase transition (GO:0044843)	122	23	3.53	+	6.51	1.83e-11	1.94e-08
ARHGAP26					G1/S transition of mitotic cell cycle (GO:0000082)	121	22	3.5	+	6.28	9.31e-11	7.79e-08
ARHGAP36					histone exchange (GO:0043486)	49	8	1.42	+	5.64	0.000184	0.0224
ARL4A					positive regulation of phospholipase C activity (GO:0010863)	43	7	1.25	+	5.62	0.000472	0.0472
ARMC8					double-strand break repair via homologous recombination (GO:0000724)	97	15	2.81	+	5.34	5.86e-07	0.000245
ASCC3					interstrand cross-link repair (GO:0036297)	52	8	1.51	+	5.31	0.000265	0.0308
ASF1B					recombinational repair (GO:0000725)	98	15	2.84	+	5.29	6.58e-07	0.000262
ASRGL1					transmission of nerve impulse (GO:0019226)	56	8	1.62	+	4.93	0.000415	0.0424
ATAD2					telomere organization (GO:0032200)	101	14	2.92	+	4.79	4.39e-06	0.00118
ATG3					regulation of DNA replication (GO:0006275)	109	15	3.16	+	4.75	2.18e-06	0.00068
ATP5G1					DNA duplex unwinding (GO:0032508)	109	15	3.16	+	4.75	2.18e-06	0.000667
ATPAF1					action potential (GO:0001508)	95	13	2.75	+	4.73	1.09e-05	0.00222
ATRNL1					DNA geometric change (GO:0032392)	118	16	3.42	+	4.68	1.2e-06	0.000444
AURKA					telomere maintenance (GO:0000723)	98	13	2.84	+	4.58	1.47e-05	0.00292
BAIAP2					mitotic cell cycle phase transition (GO:0044772)	272	35	7.88	+	4.44	2.33e-12	3.09e-09
BAZ1A					cell cycle phase transition (GO:0044770)	280	36	8.11	+	4.44	1.15e-12	1.66e-09
BCOR					mitotic DNA integrity checkpoint (GO:0044774)	106	13	3.07	+	4.24	3.11e-05	0.00544
BEST3					double-strand break repair (GO:0006302)	181	22	5.24	+	4.2	7.23e-08	3.97e-05
BEX1					positive regulation of cell cycle arrest (GO:0071158)	84	10	2.43	+	4.11	0.000313	0.0341
BLM					response to ionizing radiation (GO:0010212)	146	17	4.23	+	4.02	3.72e-06	0.00102
BRCA1					nucleosome assembly (GO:0006334)	116	13	3.36	+	3.87	7.27e-05	0.0103
BRCA2					multicellular organismal signaling (GO:0035637)	134	15	3.88	+	3.87	2.1e-05	0.00392
BRIX1					DNA recombination (GO:0006310)	221	24	6.4	+	3.75	1.28e-07	6.17e-05
BRMS1					mitotic cell cycle checkpoint (GO:0007093)	159	17	4.6	+	3.69	1.04e-05	0.00224
C11orf87					mitotic cell cycle process (GO:1903047)	600	64	17.37	+	3.68	6.62e-18	2.1e-14
C12orf10					mitotic prometaphase (GO:0000236)	170	18	4.92	+	3.66	6.53e-06	0.0016
C12orf45					mitotic cell cycle (GO:0000278)	687	71	19.89	+	3.57	4.27e-19	2.26e-15
C12orf66					DNA integrity checkpoint (GO:0031570)	146	15	4.23	+	3.55	5.2e-05	0.00795
C12orf75					biological phase (GO:0044848)	267	27	7.73	+	3.49	8.07e-08	4.28e-05
C15orf57					mitotic cell cycle phase (GO:0098763)	267	27	7.73	+	3.49	8.07e-08	4.14e-05
C17orf80					cell cycle phase (GO:0022403)	267	27	7.73	+	3.49	8.07e-08	4.01e-05
C2CD2L					DNA conformation change (GO:0071103)	294	29	8.51	+	3.41	4.39e-08	2.49e-05
C3orf14					chromatin assembly (GO:0031497)	133	13	3.85	+	3.38	0.000254	0.0297
C5orf34					G2/M transition of mitotic cell cycle (GO:0000086)	134	13	3.88	+	3.35	0.000272	0.0309
C7orf57					cell cycle G2/M phase transition (GO:0044839)	136	13	3.94	+	3.3	0.00031	0.0342
C8orf46					regulation of G2/M transition of mitotic cell cycle (GO:0010389)	194	18	5.62	+	3.2	3.36e-05	0.00574
CACNA2D1					DNA packaging (GO:0006323)	177	16	5.13	+	3.12	0.00012	0.0159
CADM1					regulation of cell cycle G2/M phase transition (GO:1902749)	211	19	6.11	+	3.11	3e-05	0.00529
CASC5					DNA repair (GO:0006281)	512	46	14.83	+	3.1	8.25e-11	7.29e-08
CASZ1					cell division (GO:0051301)	495	44	14.33	+	3.07	2.95e-10	2.13e-07
CBL					cell cycle process (GO:0022402)	979	85	28.35	+	3	2.38e-18	9.47e-15
CBX3					cellular response to radiation (GO:0071478)	174	15	5.04	+	2.98	0.000311	0.0341
CCDC109B					cell cycle checkpoint (GO:0000075)	198	17	5.73	+	2.96	0.000132	0.0173
CCDC137					protein-DNA complex assembly (GO:0065004)	200	17	5.79	+	2.94	0.000148	0.0187
CCDC169					cellular response to DNA damage stimulus (GO:0006974)	778	64	22.53	+	2.84	5.24e-13	9.26e-10
CCNA1					DNA metabolic process (GO:0006259)	745	60	21.57	+	2.78	6.68e-12	8.18e-09
CCNA2					cell cycle (GO:0007049)	1323	106	38.31	+	2.77	2.02e-20	3.21e-16
CCNB2					negative regulation of cell cycle process (GO:0010948)	331	26	9.59	+	2.71	1.08e-05	0.00222
CCND1					response to radiation (GO:0009314)	439	34	12.71	+	2.67	6.55e-07	0.000267
CCNE2					positive regulation of cell cycle process (GO:0090068)	290	22	8.4	+	2.62	8.14e-05	0.0113
CCT2					negative regulation of mitotic cell cycle (GO:0045930)	310	22	8.98	+	2.45	0.00027	0.0309
CCT4					regulation of cell cycle process (GO:0010564)	761	54	22.04	+	2.45	6.76e-09	4.14e-06
CD1D					in utero embryonic development (GO:0001701)	381	27	11.03	+	2.45	4.77e-05	0.00752
CD34					regulation of mitotic cell cycle phase transition (GO:1901990)	415	29	12.02	+	2.41	2.93e-05	0.00523
CD55					regulation of mitotic cell cycle (GO:0007346)	630	44	18.24	+	2.41	2.97e-07	0.000139
CDC20					organelle fission (GO:0048285)	306	21	8.86	+	2.37	0.0005	0.0494
CDC25A					chromosome organization (GO:0051276)	1056	72	30.58	+	2.35	9.97e-11	7.93e-08
CDC6					positive regulation of cell cycle (GO:0045787)	385	26	11.15	+	2.33	0.000122	0.0161
CDC7					regulation of cell cycle (GO:0051726)	1190	80	34.46	+	2.32	1.63e-11	1.85e-08
CDCA8					regulation of cell cycle phase transition (GO:1901987)	450	30	13.03	+	2.3	5.85e-05	0.0087
CDH10					negative regulation of cell cycle (GO:0045786)	579	38	16.77	+	2.27	9.32e-06	0.00212
CDK2					regulation of plasma membrane bounded cell projection organization (GO:0120035)	672	40	19.46	+	2.06	4.01e-05	0.00652
CDKN2AIPNL					regulation of cell projection organization (GO:0031344)	681	40	19.72	+	2.03	4.75e-05	0.00755
CDO1
CEND1
CENPI
CENPP
CENPU
CEP152
CEP83
CEP97
CFLAR
CHAC2
CHAMP1
CHCHD3
CHEK1
CHORDC1
CIT
CLDN4
CLSPN
CMSS1
CNOT10
CNR1
COL25A1
COPS4
COQ3
COQ5
CORO1C
CORO2B
CPT1A
CRADD
CREG2
CRIM1
CRLF3
CROT
CRY1
CTNNAL1
CX3CL1
CXCL6
CXCL8
CYCS
DAPK1
DAPK2
DBR1
DCLRE1A
DDX10
DFFA
DHTKD1
DHX33
DHX37
DIRAS3
DKK1
DNAJC14
DNAJC6
DNMBP
DOK5
DSCC1
DTX3L
DYNC1LI1
E2F2
E2F8
ECT2
EEA1
EED
EIF4G2
ELAVL3
ELOVL6
ELP6
EMC3
EMC7
EME1
EMILIN2
EML5
EML6
EPB41L2
EPB41L5
EPS8
ERCC6L
ERCC6L2
ESCO2
ETNPPL
ETV4
EVPL
EXOC6
EXOG
EZR
FAM104A
FAM111B
FAM122B
FAM126A
FAM212B
FAM216A
FAM222A
FAM65B
FAM72B
FANCM
FAR2
FARSB
FAT3
FBXO45
FDX1
FEN1
FEZ1
FGF13
FGF14
FGF2
FGFR1
FICD
FIGNL1
FKBP5
FLT1
FOXA1
FOXG1
FSIP1
FUT8
GAP43
GAS2L3
GATM
GDA
GEMIN6
GGH
GHR
GINS1
GLDC
GMPPB
GNAI1
GNG11
GNG12
GOSR1
GPAT3
GPC6
GPD2
GPM6A
GPN1
GPSM2
GRIA4
GRIK2
GRK3
GSG2
GSTCD
GSX2
GTPBP8
GULP1
H3F3B
HACD3
HCFC2
HIGD1A
HMCES
HMGB2
HN1
HOPX
HPSE
HS6ST3
HSDL2
HSPA4L
HSPB11
HSPH1
ICMT
ID2
ID3
IDH3A
IFI44L
IGDCC4
IGFBP4
IL1RAPL1
IL4R
IL7R
ILDR2
INTU
IQGAP2
ITGBL1
JMJD6
KAT7
KBTBD8
KCNE4
KCNH5
KCNIP4
KCNJ2
KCNMB2
KCNMB4
KCTD1
KCTD12
KIAA1217
KIAA1468
KIRREL3
KLHL11
KPNA4
L2HGDH
LANCL2
LARP4
LARP7
LCMT2
LIFR
LIG4
LIN52
LIN9
LRR1
LRRC1
LRRC16A
LRRC8B
LRRC8C
LRRFIP2
LRRTM3
LSG1
LSM5
LY6K
LY96
LYPD1
LZIC
MAGI3
2019-03-01
2019-03-10
MAP3K5
MARK1
MBNL1
MCM2
MCM4
MCM5
MCM8
MDM1
ME3
METTL7A
MFAP5
MOB3B
MPDU1
MRPL10
MRPL42
MRPL48
MRPL49
MRPL58
MRPS11
MSANTD4
MSH6
MTCL1
MTERF2
MTFR2
NALCN
NAV3
NCAPG
NCEH1
NEDD1
NEGR1
NEU3
NOC3L
NOL6
NOVA1
NPR3
NR1H4
NRCAM
NRG1
NRG2
NRXN3
NTM
NTRK2
NUDT16
NUP205
NUP35
OAS3
ODC1
OIP5
ORC6
OSBPL11
OSBPL3
OSTF1
OTUD6B
OXNAD1
OXTR
PA2G4
PAICS
PAK6
PAQR3
PARPBP
PARVB
PBK
PCDH17
PCDH7
PCK1
PDE1C
PDGFD
PDGFRA
PEG10
PGM2
PHF8
PIK3R3
PIP4K2A
PITHD1
PKP2
PLA2G16
PLA2G4A
PLCB2
PLCL2
PLPPR4
PLS1
PLSCR1
PLXNA2
PM20D2
PMS2
PNRC2
POLA1
POLD3
POLE2
POLE3
POLH
POLQ
POLR2A
POLR3B
POLR3K
PPCDC
PPFIA2
PPID
PPL
PPM1G
PPP1CC
PPP2R1B
PRC1
PRDM5
PRIM1
PRKACA
PRKAR2B
PRPF38A
PRPSAP2
PRR11
PRSS12
PRUNE2
PSME3
PTHLH
PUDP
PUM3
RAB34
RABEP2
RAC2
RACGAP1
RAD18
RAD51
RAD51D
RALGPS1
RANBP6
RAP1B
RAP1GAP2
RBBP4
RBL1
RBM12
RBM4
RBMXL1
REEP1
REPS1
RFC3
RFT1
RFX4
RHPN2
RIC8B
RIN1
RNF182
ROBO2
RORB
RPRM
RPS6KA5
RRM2
RTKN2
RUNDC1
RUVBL1
RYR2
RYR3
S100A10
SAMHD1
SART3
SCG2
SCN3A
SCYL2
SDSL
SEC11C
SEC23B
SELPLG
SELT
SEMA3D
SERP2
SERPINB8
2019-09-11
SF3B2
SFRP4
SGSH
SHC4
SIM1
SKA3
SLAIN1
SLC16A14
SLC16A7
SLC17A8
SLC1A2
SLC22A23
SLC25A19
SLC25A20
SLC25A22
SLC25A25
SLC26A11
SLC35E3
SLC39A10
SLC39A8
SLC4A8
SLFN11
SLITRK2
SMAD3
SMC2
SOCS2
SOCS3
SOGA1
SORBS2
SORL1
SPAG17
SPIN4
SRGAP1
SRGAP3
SRP68
SSH2
STAMBPL1
STARD3NL
STAT5B
STIL
STIP1
STMN3
STOM
STOX2
STRN3
SUCLA2
SUSD1
SUZ12
SVIP
SYBU
SYNE2
SYNJ1
SYNJ2
SYNPO2
TACC1
TACR1
TAF9B
TAGLN3
TBC1D30
TCF19
TDG
TDP1
TFAP2C
TFCP2
TFRC
TGFBR2
THAP10
TIPIN
TK1
TLE1
TLL2
TLR4
TMCC2
TMEM109
TMEM117
TMEM200A
TMEM200B
TMEM244
TMEM38B
TMEM5
TMPO
TOP2A
TOPBP1
TRIM14
TRIM47
TRPC3
TRPM3
TRPV2
TSPAN5
TTC6
TTF2
TUBB2A
TUBB4B
TUBGCP3
TWISTNB
TXK
TYW3
UBA5
UBA6
UHRF1
ULK4
UNC5D
UNG
USP42
UTP18
VCAM1
VPS18
VSNL1
WDCP
WDHD1
WDR7
WDR76
WNT7B
WWC1
XRCC2
XRRA1
YRDC
ZADH2
ZDHHC23
ZFP3
ZFPM2
ZNF35
ZNF385D
ZNF436
ZNF486
ZNF525
ZNF530
ZNF551
ZNF607
ZNF620
ZNF655
ZNF718
ZNF788
ZNF91
ZPR1
ZWILCH

## Sheet: E2F2 UP
	log2FoldChange	pvalue	padj	gene_name	gene_type
ENSG00000188707	4.6231	0.000671662	0.00312143	ZBED6CL	protein_coding
ENSG00000158008	4.13021	0.0023902	0.00964094	EXTL1	protein_coding
ENSG00000104081	3.52275	8.86655e-59	1.46464e-56	BMF	protein_coding
ENSG00000204941	3.08509	0.00147964	0.00631192	PSG5	protein_coding
ENSG00000111341	2.73553	2.56496e-20	7.67871e-19	MGP	protein_coding
ENSG00000143217	2.72008	0.0118768	0.0386175	NECTIN4	protein_coding
ENSG00000140522	2.65838	4.429e-08	4.34239e-07	RLBP1	protein_coding
ENSG00000064666	2.54834	0	0	CNN2	protein_coding
ENSG00000181634	2.46636	0.00199428	0.0082284	TNFSF15	protein_coding
ENSG00000181143	2.46191	0.00025501	0.00131823	MUC16	protein_coding
ENSG00000198959	2.44347	5.41094e-37	4.00432e-35	TGM2	protein_coding
ENSG00000168209	2.41035	0	0	DDIT4	protein_coding
ENSG00000196136	2.38795	5.43727e-12	8.19845e-11	SERPINA3	protein_coding
ENSG00000175287	2.29759	0.0133954	0.0428473	PHYHD1	protein_coding
ENSG00000177807	2.26717	0.000157779	0.000851039	KCNJ10	protein_coding
ENSG00000187808	2.23755	0.000875901	0.00395728	SOWAHD	protein_coding
ENSG00000168140	2.17359	7.90775e-06	5.51872e-05	VASN	protein_coding
ENSG00000159339	2.14615	1.93399e-40	1.72023e-38	PADI4	protein_coding
ENSG00000062096	2.06524	6.60105e-05	0.00038721	ARSF	protein_coding
ENSG00000185467	2.05836	0.0117549	0.0382744	KPNA7	protein_coding
ENSG00000112559	2.05029	1.13288e-13	2.02898e-12	MDFI	protein_coding
ENSG00000073150	2.04277	4.91634e-167	8.26884e-164	PANX2	protein_coding
ENSG00000164266	1.99776	0.00503384	0.0184674	SPINK1	protein_coding
ENSG00000131242	1.97648	2.12911e-106	9.37875e-104	RAB11FIP4	protein_coding
ENSG00000163435	1.96963	6.67714e-17	1.59604e-15	ELF3	protein_coding
ENSG00000094755	1.95005	0.00365439	0.0140037	GABRP	protein_coding
ENSG00000197769	1.93969	2.20345e-07	1.98665e-06	MAP1LC3C	protein_coding
ENSG00000107562	1.91218	1.76931e-25	7.06999e-24	CXCL12	protein_coding
ENSG00000250644	1.90956	5.85813e-05	0.000348481	RP11-295K3.1	protein_coding
ENSG00000275993	1.89909	1.56627e-32	9.17011e-31	CH507-42P11.8	protein_coding
ENSG00000176046	1.89218	4.25386e-62	7.71575e-60	NUPR1	protein_coding
ENSG00000149295	1.88876	1.26802e-126	8.68875e-124	DRD2	protein_coding
ENSG00000244122	1.85735	9.80074e-05	0.000552984	UGT1A7	protein_coding
ENSG00000188338	1.83488	3.30191e-16	7.4317e-15	SLC38A3	protein_coding
ENSG00000103888	1.81134	1.90025e-34	1.23356e-32	CEMIP	protein_coding
ENSG00000125845	1.80925	3.4324e-06	2.58037e-05	BMP2	protein_coding
ENSG00000182132	1.77555	0.00223869	0.0091189	KCNIP1	protein_coding
ENSG00000133110	1.77252	6.09623e-40	5.24588e-38	POSTN	protein_coding
ENSG00000167165	1.757	6.09684e-05	0.000361068	UGT1A6	protein_coding
ENSG00000171931	1.74157	3.91107e-05	0.000241276	FBXW10	protein_coding
ENSG00000084628	1.71485	0.00225109	0.00916537	NKAIN1	protein_coding
ENSG00000115112	1.71409	3.74599e-38	2.94913e-36	TFCP2L1	protein_coding
ENSG00000128965	1.71107	4.2524e-74	1.00864e-71	CHAC1	protein_coding
ENSG00000184012	1.70134	1.09624e-07	1.02639e-06	TMPRSS2	protein_coding
ENSG00000138735	1.69432	3.58836e-108	1.61923e-105	PDE5A	protein_coding
ENSG00000130513	1.68566	9.20391e-121	5.87178e-118	GDF15	protein_coding
ENSG00000132854	1.651	2.32905e-09	2.66644e-08	KANK4	protein_coding
ENSG00000196517	1.63057	1.73081e-139	1.45553e-136	SLC6A9	protein_coding
ENSG00000164938	1.6265	5.94409e-37	4.38134e-35	TP53INP1	protein_coding
ENSG00000052344	1.60801	0.00865694	0.0294524	PRSS8	protein_coding
ENSG00000188488	1.60701	5.74022e-14	1.05672e-12	SERPINA5	protein_coding
ENSG00000099822	1.59164	1.24403e-38	9.91732e-37	HCN2	protein_coding
ENSG00000149043	1.58809	6.93677e-05	0.000404339	SYT8	protein_coding
ENSG00000053254	1.56778	1.31907e-154	1.62694e-151	FOXN3	protein_coding
ENSG00000165507	1.56266	2.33417e-38	1.84549e-36	C10orf10	protein_coding
ENSG00000104375	1.54329	2.17119e-81	6.27643e-79	STK3	protein_coding
ENSG00000146411	1.53928	2.18715e-55	3.21146e-53	SLC2A12	protein_coding
ENSG00000259207	1.53732	2.61837e-44	2.80014e-42	ITGB3	protein_coding
ENSG00000138764	1.52242	7.044e-78	1.91649e-75	CCNG2	protein_coding
ENSG00000146005	1.52061	0.00180136	0.00751792	PSD2	protein_coding
ENSG00000152413	1.51923	6.23705e-68	1.31127e-65	HOMER1	protein_coding
ENSG00000105855	1.51397	6.86591e-143	6.35131e-140	ITGB8	protein_coding
ENSG00000164400	1.5117	0.0144543	0.045697	CSF2	protein_coding
ENSG00000103257	1.5065	2.54367e-137	1.96085e-134	SLC7A5	protein_coding
ENSG00000100889	1.49398	2.20728e-76	5.59409e-74	PCK2	protein_coding
ENSG00000129422	1.46279	1.91369e-85	5.90085e-83	MTUS1	protein_coding
ENSG00000103811	1.46171	8.23952e-38	6.40501e-36	CTSH	protein_coding
ENSG00000178026	1.46052	2.02682e-13	3.5309e-12	LRRC75B	protein_coding
ENSG00000065911	1.45939	3.62142e-217	1.34e-213	MTHFD2	protein_coding
ENSG00000175155	1.42766	3.69673e-08	3.65544e-07	YPEL2	protein_coding
ENSG00000129159	1.41829	0.00712415	0.0249345	KCNC1	protein_coding
ENSG00000100292	1.40968	6.37579e-118	3.68621e-115	HMOX1	protein_coding
ENSG00000170381	1.40934	3.22786e-05	0.000202093	SEMA3E	protein_coding
ENSG00000182836	1.38695	1.87127e-13	3.27844e-12	PLCXD3	protein_coding
ENSG00000153157	1.38445	0.0101262	0.0337072	SYCP2L	protein_coding
ENSG00000152822	1.38247	3.4356e-05	0.000213869	GRM1	protein_coding
ENSG00000172757	1.38193	2.26161e-196	6.97367e-193	CFL1	protein_coding
ENSG00000168386	1.36609	6.47782e-17	1.55241e-15	FILIP1L	protein_coding
ENSG00000136235	1.3647	2.48954e-67	5.17518e-65	GPNMB	protein_coding
ENSG00000244242	1.36425	0.000176601	0.000944306	IFITM10	protein_coding
ENSG00000071282	1.35834	8.06929e-37	5.85451e-35	LMCD1	protein_coding
ENSG00000132819	1.35798	2.61036e-76	6.52625e-74	RBM38	protein_coding
ENSG00000163235	1.34775	4.80529e-57	7.59852e-55	TGFA	protein_coding
ENSG00000064300	1.33907	2.20501e-16	5.0364e-15	NGFR	protein_coding
ENSG00000149212	1.33144	1.34328e-13	2.38084e-12	SESN3	protein_coding
ENSG00000255690	1.32528	9.65527e-24	3.59421e-22	TRIL	protein_coding
ENSG00000100314	1.32016	1.51098e-14	2.94259e-13	CABP7	protein_coding
ENSG00000128165	1.28777	7.90253e-15	1.59612e-13	ADM2	protein_coding
ENSG00000112149	1.26994	8.33341e-21	2.60874e-19	CD83	protein_coding
ENSG00000078098	1.26155	0.000223937	0.00117267	FAP	protein_coding
ENSG00000174804	1.25853	1.35943e-37	1.02656e-35	FZD4	protein_coding
ENSG00000167874	1.25524	0.00315189	0.0122997	TMEM88	protein_coding
ENSG00000167995	1.25036	1.23643e-06	9.98482e-06	BEST1	protein_coding
ENSG00000116761	1.24811	1.606e-63	3.06316e-61	CTH	protein_coding
ENSG00000137574	1.23623	6.41883e-63	1.19954e-60	TGS1	protein_coding
ENSG00000112167	1.23144	2.64303e-18	7.06628e-17	SAYSD1	protein_coding
ENSG00000125966	1.23014	8.20631e-23	2.89742e-21	MMP24	protein_coding
ENSG00000091482	1.22742	9.95163e-10	1.19789e-08	SMPX	protein_coding
ENSG00000136167	1.224	5.92004e-14	1.08442e-12	LCP1	protein_coding
ENSG00000123095	1.22289	1.5628e-39	1.29077e-37	BHLHE41	protein_coding
ENSG00000184009	1.22173	6.16916e-67	1.25424e-64	ACTG1	protein_coding
ENSG00000169026	1.21063	0.00945243	0.0317905	MFSD7	protein_coding
ENSG00000162148	1.20104	0.0123626	0.0399719	PPP1R32	protein_coding
ENSG00000139269	1.20035	5.90985e-26	2.44058e-24	INHBE	protein_coding
ENSG00000169184	1.1982	2.53494e-20	7.60112e-19	MN1	protein_coding
ENSG00000142784	1.18036	4.23022e-60	7.31432e-58	WDTC1	protein_coding
ENSG00000177169	1.17894	4.64845e-90	1.62266e-87	ULK1	protein_coding
ENSG00000085831	1.17817	6.99684e-06	4.93325e-05	TTC39A	protein_coding
ENSG00000153832	1.17565	2.01747e-07	1.82787e-06	FBXO36	protein_coding
ENSG00000158186	1.17123	5.06474e-18	1.32912e-16	MRAS	protein_coding
ENSG00000169129	1.16999	1.01071e-08	1.07652e-07	AFAP1L2	protein_coding
ENSG00000047936	1.16617	3.61242e-09	4.05051e-08	ROS1	protein_coding
ENSG00000165197	1.16063	0.000630267	0.00295354	VEGFD	protein_coding
ENSG00000068078	1.15764	8.14629e-57	1.24558e-54	FGFR3	protein_coding
ENSG00000054179	1.1546	0.000840047	0.00381111	ENTPD2	protein_coding
ENSG00000170801	1.15458	0.0103017	0.0342239	HTRA3	protein_coding
ENSG00000177706	1.14699	9.05628e-95	3.41939e-92	FAM20C	protein_coding
ENSG00000178404	1.14664	0.0110264	0.0363052	CEP295NL	protein_coding
ENSG00000171401	1.13598	0.0148399	0.0467005	KRT13	protein_coding
ENSG00000100422	1.12589	8.60578e-96	3.38756e-93	CERK	protein_coding
ENSG00000171227	1.12418	7.93039e-05	0.000457357	TMEM37	protein_coding
ENSG00000125965	1.12119	0.0146099	0.0460837	GDF5	protein_coding
ENSG00000148677	1.11984	3.76394e-50	4.80253e-48	ANKRD1	protein_coding
ENSG00000110987	1.11026	1.3391e-48	1.64071e-46	BCL7A	protein_coding
ENSG00000179772	1.10995	9.20836e-26	3.76911e-24	FOXS1	protein_coding
ENSG00000108821	1.10726	4.94665e-19	1.37828e-17	COL1A1	protein_coding
ENSG00000100344	1.10679	0.0150708	0.0473065	PNPLA3	protein_coding
ENSG00000137710	1.10244	2.56224e-74	6.15637e-72	RDX	protein_coding
ENSG00000111412	1.1003	6.94109e-89	2.3781e-86	C12orf49	protein_coding
ENSG00000026559	1.09584	1.14293e-38	9.15385e-37	KCNG1	protein_coding
ENSG00000053108	1.09549	3.21343e-07	2.82431e-06	FSTL4	protein_coding
ENSG00000115718	1.09512	0.000220874	0.0011595	PROC	protein_coding
ENSG00000115107	1.08764	3.66196e-96	1.47282e-93	STEAP3	protein_coding
ENSG00000144476	1.08384	0.000449626	0.00218563	ACKR3	protein_coding
ENSG00000197587	1.08174	4.63344e-13	7.80721e-12	DMBX1	protein_coding
ENSG00000248592	1.07325	0.0144024	0.0455642	TMEM110-MUSTN1	protein_coding
ENSG00000274276	1.07283	3.49787e-06	2.62638e-05	CBSL	protein_coding
ENSG00000119487	1.0723	1.11639e-120	6.73215e-118	MAPKAP1	protein_coding
ENSG00000168003	1.06892	4.44437e-47	5.17141e-45	SLC3A2	protein_coding
ENSG00000177374	1.06458	0.000578858	0.0027439	HIC1	protein_coding
ENSG00000172765	1.05683	3.11446e-77	8.35081e-75	TMCC1	protein_coding
ENSG00000115762	1.04938	1.03851e-83	3.09894e-81	PLEKHB2	protein_coding
ENSG00000166548	1.04821	7.28348e-17	1.73426e-15	TK2	protein_coding
ENSG00000102760	1.04078	1.50617e-06	1.20162e-05	RGCC	protein_coding
ENSG00000105327	1.03731	5.30768e-15	1.09963e-13	BBC3	protein_coding
ENSG00000155265	1.0371	2.99441e-06	2.27087e-05	GOLGA7B	protein_coding
ENSG00000185070	1.02471	2.0624e-31	1.15276e-29	FLRT2	protein_coding
ENSG00000135069	1.02461	7.54445e-145	7.3463e-142	PSAT1	protein_coding
ENSG00000164176	1.02357	1.04131e-76	2.75218e-74	EDIL3	protein_coding
ENSG00000183010	1.02347	1.20837e-37	9.22599e-36	PYCR1	protein_coding
ENSG00000113721	1.02192	1.81566e-20	5.52493e-19	PDGFRB	protein_coding
ENSG00000179604	1.01686	1.11403e-63	2.14695e-61	CDC42EP4	protein_coding
ENSG00000149150	1.00461	0.00100512	0.0044669	SLC43A1	protein_coding
ENSG00000020633	1.00308	8.02578e-11	1.0926e-09	RUNX3	protein_coding
ENSG00000106003	1.00267	1.70122e-31	9.53767e-30	LFNG	protein_coding
ENSG00000106031	1.00109	4.13276e-07	3.58294e-06	HOXA13	protein_coding
ENSG00000169403	0.998922	0.0129871	0.0417216	PTAFR	protein_coding
ENSG00000058335	0.99847	0.000100333	0.000564728	RASGRF1	protein_coding
ENSG00000139211	0.990912	2.10411e-64	4.14128e-62	AMIGO2	protein_coding
ENSG00000070669	0.988891	1.87873e-53	2.63321e-51	ASNS	protein_coding
ENSG00000186205	0.988594	9.66512e-06	6.65728e-05	MARC1	protein_coding
ENSG00000162066	0.988123	9.5586e-34	5.85575e-32	AMDHD2	protein_coding
ENSG00000113739	0.98505	2.97828e-90	1.05964e-87	STC2	protein_coding
ENSG00000091137	0.983321	0.000266196	0.00137069	SLC26A4	protein_coding
ENSG00000145990	0.979324	3.93546e-31	2.18648e-29	GFOD1	protein_coding
ENSG00000171604	0.97798	2.81894e-35	1.91037e-33	CXXC5	protein_coding
ENSG00000149948	0.977975	8.74402e-40	7.32005e-38	HMGA2	protein_coding
ENSG00000123908	0.976898	2.40363e-55	3.50155e-53	AGO2	protein_coding
ENSG00000167716	0.97492	2.9823e-15	6.26284e-14	WDR81	protein_coding
ENSG00000178852	0.971814	0.00116979	0.00510433	EFCAB13	protein_coding
ENSG00000123999	0.970628	0.00938171	0.0315871	INHA	protein_coding
ENSG00000001617	0.969102	4.5804e-15	9.52157e-14	SEMA3F	protein_coding
ENSG00000101190	0.967479	2.98267e-40	2.6403e-38	TCFL5	protein_coding
ENSG00000115461	0.96514	2.94261e-11	4.17815e-10	IGFBP5	protein_coding
ENSG00000134198	0.962753	1.61421e-26	6.92913e-25	TSPAN2	protein_coding
ENSG00000261408	0.957016	0.00108341	0.00477471	TEN1-CDK3	protein_coding
ENSG00000167968	0.955827	0.00560845	0.0202839	DNASE1L2	protein_coding
ENSG00000146373	0.949291	4.73941e-28	2.25989e-26	RNF217	protein_coding
ENSG00000111907	0.949091	5.2342e-26	2.17613e-24	TPD52L1	protein_coding
ENSG00000104299	0.948314	1.61099e-32	9.4022e-31	INTS9	protein_coding
ENSG00000065361	0.948059	0.00146422	0.00625626	ERBB3	protein_coding
ENSG00000151468	0.941739	1.02946e-05	7.04889e-05	CCDC3	protein_coding
ENSG00000161013	0.93503	2.88228e-56	4.30041e-54	MGAT4B	protein_coding
ENSG00000140044	0.934229	1.00764e-11	1.48782e-10	JDP2	protein_coding
ENSG00000112715	0.929997	1.18347e-109	5.76195e-107	VEGFA	protein_coding
ENSG00000156466	0.928767	1.53811e-16	3.56153e-15	GDF6	protein_coding
ENSG00000012171	0.926917	2.30747e-13	3.99724e-12	SEMA3B	protein_coding
ENSG00000144228	0.926846	1.34609e-40	1.21483e-38	SPOPL	protein_coding
ENSG00000101255	0.925364	3.52004e-39	2.8816e-37	TRIB3	protein_coding
ENSG00000052850	0.923554	2.28572e-27	1.04673e-25	ALX4	protein_coding
ENSG00000206579	0.923337	1.00872e-30	5.48892e-29	XKR4	protein_coding
ENSG00000143630	0.920859	0.0143222	0.0453734	HCN3	protein_coding
ENSG00000019549	0.920678	1.41457e-30	7.63e-29	SNAI2	protein_coding
ENSG00000139174	0.919021	1.77917e-59	3.01986e-57	PRICKLE1	protein_coding
ENSG00000110693	0.916802	0.00647104	0.0229658	SOX6	protein_coding
ENSG00000187775	0.914784	0.000645796	0.00301638	DNAH17	protein_coding
ENSG00000109787	0.914227	3.76057e-52	4.96959e-50	KLF3	protein_coding
ENSG00000153094	0.91174	2.93138e-43	2.97986e-41	BCL2L11	protein_coding
ENSG00000071051	0.911249	4.48632e-41	4.08874e-39	NCK2	protein_coding
ENSG00000151012	0.908519	3.20178e-68	6.80876e-66	SLC7A11	protein_coding
ENSG00000105281	0.908231	2.30996e-43	2.37426e-41	SLC1A5	protein_coding
ENSG00000181744	0.907783	3.73523e-28	1.79962e-26	C3orf58	protein_coding
ENSG00000135636	0.905911	1.77009e-15	3.74696e-14	DYSF	protein_coding
ENSG00000254995	0.901515	0.0100638	0.0335358	STX16-NPEPL1	protein_coding
ENSG00000087086	0.901104	1.10605e-60	1.94887e-58	FTL	protein_coding
ENSG00000158715	0.899201	1.43689e-16	3.35655e-15	SLC45A3	protein_coding
ENSG00000123159	0.897141	3.76956e-62	6.90501e-60	GIPC1	protein_coding
ENSG00000187840	0.895815	1.24898e-38	9.91732e-37	EIF4EBP1	protein_coding
ENSG00000185950	0.895418	1.11507e-25	4.54403e-24	IRS2	protein_coding
ENSG00000117984	0.892865	4.90125e-57	7.68458e-55	CTSD	protein_coding
ENSG00000144331	0.890588	0.000864097	0.00390872	ZNF385B	protein_coding
ENSG00000070731	0.889891	1.01685e-06	8.33158e-06	ST6GALNAC2	protein_coding
ENSG00000132429	0.889503	4.04228e-53	5.58106e-51	POPDC3	protein_coding
ENSG00000101306	0.888661	3.36352e-13	5.75657e-12	MYLK2	protein_coding
ENSG00000197355	0.887476	9.57527e-40	7.97982e-38	UAP1L1	protein_coding
ENSG00000184602	0.886162	6.73846e-32	3.83594e-30	SNN	protein_coding
ENSG00000104883	0.883414	0.01293	0.0415671	PEX11G	protein_coding
ENSG00000196482	0.883233	0.0145376	0.0459033	ESRRG	protein_coding
ENSG00000054392	0.881628	1.21583e-14	2.39044e-13	HHAT	protein_coding
ENSG00000102996	0.880397	1.40636e-22	4.90001e-21	MMP15	protein_coding
ENSG00000010704	0.879085	3.64266e-34	2.33193e-32	HFE	protein_coding
ENSG00000148541	0.878817	1.37876e-16	3.22484e-15	FAM13C	protein_coding
ENSG00000183454	0.876911	0.00730578	0.0254643	GRIN2A	protein_coding
ENSG00000085721	0.876493	3.28557e-13	5.62837e-12	RRN3	protein_coding
ENSG00000090661	0.876439	2.05957e-25	8.21209e-24	CERS4	protein_coding
ENSG00000137845	0.872638	7.25902e-59	1.2099e-56	ADAM10	protein_coding
ENSG00000164983	0.866473	3.65682e-41	3.38274e-39	TMEM65	protein_coding
ENSG00000105516	0.864368	1.38184e-07	1.28148e-06	DBP	protein_coding
ENSG00000154803	0.864006	4.5298e-42	4.36489e-40	FLCN	protein_coding
ENSG00000154642	0.861024	9.22028e-30	4.73846e-28	C21orf91	protein_coding
ENSG00000136816	0.859756	2.78316e-52	3.73125e-50	TOR1B	protein_coding
ENSG00000006459	0.859635	9.64486e-15	1.92284e-13	KDM7A	protein_coding
ENSG00000011114	0.859316	1.42348e-06	1.1386e-05	BTBD7	protein_coding
ENSG00000138439	0.856613	2.28935e-14	4.38916e-13	FAM117B	protein_coding
ENSG00000103249	0.850119	3.99528e-32	2.28138e-30	CLCN7	protein_coding
ENSG00000120708	0.849858	1.82246e-58	2.98384e-56	TGFBI	protein_coding
ENSG00000112182	0.848289	3.36493e-08	3.34163e-07	BACH2	protein_coding
ENSG00000158201	0.847949	1.0147e-47	1.22699e-45	ABHD3	protein_coding
ENSG00000116852	0.847385	2.47386e-06	1.90863e-05	KIF21B	protein_coding
ENSG00000196754	0.846893	2.14711e-20	6.46965e-19	S100A2	protein_coding
ENSG00000166123	0.845258	1.53891e-40	1.38211e-38	GPT2	protein_coding
ENSG00000149357	0.841231	3.34581e-26	1.41004e-24	LAMTOR1	protein_coding
ENSG00000167549	0.835487	4.17622e-06	3.0844e-05	CORO6	protein_coding
ENSG00000143469	0.82954	1.50801e-14	2.9399e-13	SYT14	protein_coding
ENSG00000101150	0.828556	9.32847e-73	2.13069e-70	TPD52L2	protein_coding
ENSG00000174574	0.828471	5.86751e-63	1.1077e-60	AKIRIN1	protein_coding
ENSG00000092621	0.827652	4.97962e-39	4.0407e-37	PHGDH	protein_coding
ENSG00000146733	0.824819	8.3378e-44	8.76464e-42	PSPH	protein_coding
ENSG00000163359	0.822979	8.41871e-51	1.08919e-48	COL6A3	protein_coding
ENSG00000272886	0.821279	1.1401e-29	5.82678e-28	DCP1A	protein_coding
ENSG00000151413	0.818485	1.13912e-17	2.8949e-16	NUBPL	protein_coding
ENSG00000106070	0.818029	1.96125e-71	4.31964e-69	GRB10	protein_coding
ENSG00000116663	0.817551	0.00135595	0.0058345	FBXO6	protein_coding
ENSG00000174307	0.81604	5.31042e-22	1.79613e-20	PHLDA3	protein_coding
ENSG00000162604	0.814614	1.08561e-27	5.07195e-26	TM2D1	protein_coding
ENSG00000116863	0.813172	1.54005e-32	9.04525e-31	ADPRHL2	protein_coding
ENSG00000167106	0.807025	6.29164e-40	5.38896e-38	FAM102A	protein_coding
ENSG00000109654	0.806149	1.70247e-30	9.07707e-29	TRIM2	protein_coding
ENSG00000168772	0.805929	2.48301e-06	1.91489e-05	CXXC4	protein_coding
ENSG00000070831	0.80582	3.7384e-41	3.44101e-39	CDC42	protein_coding
ENSG00000150995	0.803054	7.31647e-35	4.86913e-33	ITPR1	protein_coding
ENSG00000205336	0.802644	4.22654e-44	4.49398e-42	ADGRG1	protein_coding
ENSG00000112902	0.802572	0.00589843	0.0211773	SEMA5A	protein_coding
ENSG00000130707	0.801524	2.78739e-18	7.44148e-17	ASS1	protein_coding
ENSG00000185269	0.799691	3.31908e-07	2.91163e-06	NOTUM	protein_coding
ENSG00000070371	0.799633	1.86405e-19	5.33852e-18	CLTCL1	protein_coding
ENSG00000138131	0.797983	3.34873e-06	2.52465e-05	LOXL4	protein_coding
ENSG00000178184	0.797495	1.11651e-05	7.59433e-05	PARD6G	protein_coding
ENSG00000161558	0.796926	2.87215e-07	2.54247e-06	TMEM143	protein_coding
ENSG00000205213	0.79618	1.24629e-10	1.66964e-09	LGR4	protein_coding
ENSG00000123836	0.79413	2.10146e-22	7.24005e-21	PFKFB2	protein_coding
ENSG00000177426	0.793747	1.31274e-57	2.0937e-55	TGIF1	protein_coding
ENSG00000115414	0.791449	2.86526e-52	3.81368e-50	FN1	protein_coding
ENSG00000187634	0.790928	1.38156e-05	9.24424e-05	SAMD11	protein_coding
ENSG00000111186	0.790649	5.22239e-27	2.31147e-25	WNT5B	protein_coding
ENSG00000159184	0.786888	1.45188e-07	1.33971e-06	HOXB13	protein_coding
ENSG00000069812	0.786376	0.00893297	0.0302739	HES2	protein_coding
ENSG00000105227	0.784901	0.000147797	0.000801169	PRX	protein_coding
ENSG00000091490	0.784183	2.69044e-41	2.5013e-39	SEL1L3	protein_coding
ENSG00000182704	0.782935	7.50046e-40	6.33635e-38	TSKU	protein_coding
ENSG00000162496	0.782674	8.81717e-43	8.77024e-41	DHRS3	protein_coding
ENSG00000183196	0.781991	0.00154861	0.00657279	CHST6	protein_coding
ENSG00000102575	0.781917	0.00653585	0.0231603	ACP5	protein_coding
ENSG00000163694	0.780824	2.07657e-13	3.61417e-12	RBM47	protein_coding
ENSG00000203805	0.780614	1.7417e-20	5.31735e-19	PLPP4	protein_coding
ENSG00000185630	0.778728	6.80883e-36	4.71798e-34	PBX1	protein_coding
ENSG00000166289	0.776962	1.89436e-18	5.07935e-17	PLEKHF1	protein_coding
ENSG00000132256	0.776346	6.02261e-36	4.22062e-34	TRIM5	protein_coding
ENSG00000170412	0.776316	3.66842e-08	3.63132e-07	GPRC5C	protein_coding
ENSG00000128567	0.775327	4.23819e-36	3.00424e-34	PODXL	protein_coding
ENSG00000196421	0.775223	0.00259749	0.010348	LINC00176	protein_coding
ENSG00000006634	0.775141	9.77692e-27	4.25607e-25	DBF4	protein_coding
ENSG00000130881	0.770399	9.00708e-12	1.33633e-10	LRP3	protein_coding
ENSG00000157657	0.765555	1.64242e-40	1.46795e-38	ZNF618	protein_coding
ENSG00000136002	0.764518	1.58405e-30	8.51932e-29	ARHGEF4	protein_coding
ENSG00000136943	0.764505	3.0087e-10	3.83554e-09	CTSV	protein_coding
ENSG00000133816	0.762477	5.02152e-28	2.38825e-26	MICAL2	protein_coding
ENSG00000152409	0.761791	6.21591e-24	2.32795e-22	JMY	protein_coding
ENSG00000172216	0.760704	3.37063e-26	1.41727e-24	CEBPB	protein_coding
ENSG00000175197	0.757481	7.02265e-37	5.1558e-35	DDIT3	protein_coding
ENSG00000165916	0.755953	6.7569e-50	8.50404e-48	PSMC3	protein_coding
ENSG00000111911	0.75561	3.98638e-28	1.91067e-26	HINT3	protein_coding
ENSG00000120738	0.754824	5.62839e-06	4.03921e-05	EGR1	protein_coding
ENSG00000161381	0.753731	0.00635958	0.0226397	PLXDC1	protein_coding
ENSG00000138835	0.753058	3.22435e-42	3.13967e-40	RGS3	protein_coding
ENSG00000185650	0.752055	2.25199e-41	2.10424e-39	ZFP36L1	protein_coding
ENSG00000119899	0.751232	1.53308e-21	5.02899e-20	SLC17A5	protein_coding
ENSG00000184575	0.751124	1.24359e-61	2.23375e-59	XPOT	protein_coding
ENSG00000133083	0.750272	1.59215e-18	4.3128e-17	DCLK1	protein_coding
ENSG00000165406	0.749597	1.53702e-06	1.2236e-05	2019-03-08	protein_coding
ENSG00000168890	0.749246	1.33754e-05	8.97561e-05	TMEM150A	protein_coding
ENSG00000150687	0.748888	1.3229e-53	1.86832e-51	PRSS23	protein_coding
ENSG00000177943	0.748541	2.06602e-06	1.61553e-05	MAMDC4	protein_coding
ENSG00000132561	0.746985	3.83568e-16	8.54637e-15	MATN2	protein_coding
ENSG00000155850	0.745933	4.4971e-14	8.38842e-13	SLC26A2	protein_coding
ENSG00000117859	0.744814	1.09594e-48	1.35173e-46	OSBPL9	protein_coding
ENSG00000140836	0.740097	1.34292e-29	6.82566e-28	ZFHX3	protein_coding
ENSG00000128274	0.739336	4.81111e-10	5.98187e-09	A4GALT	protein_coding
ENSG00000112276	0.738695	9.41007e-26	3.84317e-24	BVES	protein_coding
ENSG00000172575	0.738256	0.00371239	0.0141907	RASGRP1	protein_coding
ENSG00000214022	0.737139	9.98382e-36	6.86657e-34	REPIN1	protein_coding
ENSG00000156804	0.736675	1.85053e-43	1.91267e-41	FBXO32	protein_coding
ENSG00000196739	0.735556	8.97574e-36	6.19628e-34	COL27A1	protein_coding
ENSG00000124098	0.733905	1.76984e-20	5.39437e-19	FAM210B	protein_coding
ENSG00000128594	0.733164	1.52836e-10	2.01685e-09	LRRC4	protein_coding
ENSG00000164124	0.73295	1.90239e-14	3.67775e-13	TMEM144	protein_coding
ENSG00000063127	0.732811	9.53338e-05	0.000539709	SLC6A16	protein_coding
ENSG00000229544	0.732201	1.81262e-06	1.42947e-05	NKX1-2	protein_coding
ENSG00000129646	0.727883	2.37869e-06	1.84212e-05	QRICH2	protein_coding
ENSG00000164125	0.722558	3.62524e-27	1.63189e-25	FAM198B	protein_coding
ENSG00000185633	0.722116	0.0036891	0.0141163	NDUFA4L2	protein_coding
ENSG00000117479	0.721408	9.71894e-20	2.83612e-18	SLC19A2	protein_coding
ENSG00000254726	0.720808	9.32189e-30	4.7774e-28	MEX3A	protein_coding
ENSG00000157613	0.719763	0.000779072	0.00355804	CREB3L1	protein_coding
ENSG00000197977	0.718786	3.88743e-11	5.461e-10	ELOVL2	protein_coding
ENSG00000135766	0.716304	6.05756e-42	5.77685e-40	EGLN1	protein_coding
ENSG00000035862	0.715345	6.20256e-36	4.31405e-34	TIMP2	protein_coding
ENSG00000136160	0.714526	0.00556188	0.0201489	EDNRB	protein_coding
ENSG00000141404	0.714115	6.66715e-05	0.000390468	GNAL	protein_coding
ENSG00000125744	0.713462	5.75689e-06	4.12503e-05	RTN2	protein_coding
ENSG00000150527	0.712122	0.00261183	0.0103984	CTAGE5	protein_coding
ENSG00000100060	0.710816	0.0113419	0.0371225	MFNG	protein_coding
ENSG00000103042	0.708968	9.91031e-31	5.40857e-29	SLC38A7	protein_coding
ENSG00000196182	0.70884	5.92227e-56	8.76543e-54	STK40	protein_coding
ENSG00000107679	0.708276	2.85483e-25	1.13099e-23	PLEKHA1	protein_coding
ENSG00000197321	0.708077	1.30676e-33	7.9267e-32	SVIL	protein_coding
ENSG00000179403	0.707858	3.25088e-05	0.000203397	VWA1	protein_coding
ENSG00000112137	0.70424	0.00216787	0.00885773	PHACTR1	protein_coding
ENSG00000108510	0.701643	1.65665e-45	1.84636e-43	MED13	protein_coding
ENSG00000134986	0.701442	4.54118e-13	7.66572e-12	NREP	protein_coding
ENSG00000166546	0.701322	0.000504278	0.00242644	BEAN1	protein_coding
ENSG00000116285	0.701254	1.36791e-65	2.75084e-63	ERRFI1	protein_coding
ENSG00000140961	0.701201	1.1822e-14	2.32928e-13	OSGIN1	protein_coding
ENSG00000078725	0.70105	0.00111374	0.00488625	BRINP1	protein_coding
ENSG00000178814	0.699833	5.13966e-06	3.72168e-05	OPLAH	protein_coding
ENSG00000260007	0.699493	1.1253e-05	7.64567e-05	RP11-315D16.2	protein_coding
ENSG00000146197	0.699393	7.51265e-10	9.16226e-09	SCUBE3	protein_coding
ENSG00000225614	0.696821	2.30316e-19	6.5555e-18	ZNF469	protein_coding
ENSG00000182307	0.695714	4.03989e-34	2.56845e-32	C8orf33	protein_coding
ENSG00000182578	0.694395	6.754e-05	0.000395305	CSF1R	protein_coding
ENSG00000088305	0.693739	1.08936e-23	4.04705e-22	DNMT3B	protein_coding
ENSG00000198933	0.69044	0.00106219	0.00468675	TBKBP1	protein_coding
ENSG00000146083	0.690179	5.80729e-29	2.88045e-27	RNF44	protein_coding
ENSG00000213722	0.689806	5.12377e-06	3.71162e-05	DDAH2	protein_coding
ENSG00000144815	0.688184	2.14514e-30	1.13392e-28	NXPE3	protein_coding
ENSG00000114626	0.688138	2.04174e-05	0.000132448	ABTB1	protein_coding
ENSG00000025434	0.687824	6.05297e-06	4.31712e-05	NR1H3	protein_coding
ENSG00000101493	0.686928	1.77942e-21	5.79598e-20	ZNF516	protein_coding
ENSG00000138623	0.686489	4.79077e-17	1.16318e-15	SEMA7A	protein_coding
ENSG00000176490	0.686209	8.21878e-05	0.000472076	DIRAS1	protein_coding
ENSG00000171045	0.685831	0.000627496	0.00294354	TSNARE1	protein_coding
ENSG00000116183	0.684644	0.000320353	0.00161869	PAPPA2	protein_coding
ENSG00000063660	0.684226	2.4324e-45	2.66283e-43	GPC1	protein_coding
ENSG00000101680	0.684225	4.23023e-34	2.67111e-32	LAMA1	protein_coding
ENSG00000134698	0.683995	4.92675e-18	1.29658e-16	AGO4	protein_coding
ENSG00000180694	0.683202	5.50542e-17	1.32971e-15	TMEM64	protein_coding
ENSG00000026036	0.68275	0.000410191	0.00201245	RTEL1-TNFRSF6B	protein_coding
ENSG00000162413	0.681879	1.6372e-21	5.35156e-20	KLHL21	protein_coding
ENSG00000153551	0.679301	2.92732e-27	1.32741e-25	CMTM7	protein_coding
ENSG00000139926	0.678672	1.26686e-32	7.48824e-31	FRMD6	protein_coding
ENSG00000164849	0.67621	7.77823e-06	5.44097e-05	GPR146	protein_coding
ENSG00000073849	0.676104	5.95001e-06	4.25024e-05	ST6GAL1	protein_coding
ENSG00000104332	0.675254	7.77733e-34	4.81232e-32	SFRP1	protein_coding
ENSG00000141401	0.675248	3.55148e-16	7.95472e-15	IMPA2	protein_coding
ENSG00000267534	0.673992	1.16512e-06	9.44191e-06	S1PR2	protein_coding
ENSG00000163898	0.673398	5.48316e-10	6.79009e-09	LIPH	protein_coding
ENSG00000142910	0.67307	6.26976e-53	8.59236e-51	TINAGL1	protein_coding
ENSG00000157833	0.672475	0.00143949	0.00616198	GAREM2	protein_coding
ENSG00000124782	0.670263	6.15031e-26	2.53423e-24	RREB1	protein_coding
ENSG00000171877	0.668359	2.79012e-43	2.85194e-41	FRMD5	protein_coding
ENSG00000070759	0.668111	0.000381439	0.00189044	TESK2	protein_coding
ENSG00000130821	0.668015	5.47079e-25	2.13534e-23	SLC6A8	protein_coding
ENSG00000015532	0.667025	6.8104e-38	5.31642e-36	XYLT2	protein_coding
ENSG00000198074	0.666322	0.000559144	0.00266205	AKR1B10	protein_coding
ENSG00000051108	0.666174	3.10483e-34	2.00148e-32	HERPUD1	protein_coding
ENSG00000124225	0.665959	7.42108e-33	4.41471e-31	PMEPA1	protein_coding
ENSG00000078018	0.665682	1.77772e-19	5.09918e-18	MAP2	protein_coding
ENSG00000117407	0.665365	0.00373303	0.0142637	ARTN	protein_coding
ENSG00000087076	0.664126	0.000612396	0.00287927	HSD17B14	protein_coding
ENSG00000107551	0.663508	3.90373e-20	1.15742e-18	RASSF4	protein_coding
ENSG00000105221	0.662744	5.03283e-39	4.06605e-37	AKT2	protein_coding
ENSG00000139971	0.66233	1.16258e-09	1.38678e-08	C14orf37	protein_coding
ENSG00000188385	0.66165	2.13434e-22	7.33966e-21	JAKMIP3	protein_coding
ENSG00000160712	0.661578	2.52269e-21	8.14524e-20	IL6R	protein_coding
ENSG00000176371	0.661041	2.01508e-08	2.05858e-07	ZSCAN2	protein_coding
ENSG00000007866	0.657085	7.84007e-08	7.51161e-07	TEAD3	protein_coding
ENSG00000110911	0.656697	1.5778e-27	7.28944e-26	SLC11A2	protein_coding
ENSG00000172967	0.656614	0.00108853	0.00479153	XKR3	protein_coding
ENSG00000197601	0.656587	1.54056e-29	7.80873e-28	FAR1	protein_coding
ENSG00000023902	0.654581	1.49018e-27	6.90972e-26	PLEKHO1	protein_coding
ENSG00000148158	0.65404	1.21178e-37	9.22599e-36	SNX30	protein_coding
ENSG00000159363	0.653379	1.51054e-21	4.96385e-20	ATP13A2	protein_coding
ENSG00000103044	0.652804	2.63965e-16	5.99217e-15	HAS3	protein_coding
ENSG00000067082	0.652557	4.38239e-40	3.80651e-38	KLF6	protein_coding
ENSG00000109452	0.652317	6.47713e-15	1.32706e-13	INPP4B	protein_coding
ENSG00000197006	0.652019	5.10033e-34	3.20957e-32	METTL9	protein_coding
ENSG00000143473	0.65197	3.37824e-17	8.28923e-16	KCNH1	protein_coding
ENSG00000143507	0.648396	2.49593e-11	3.56856e-10	DUSP10	protein_coding
ENSG00000147852	0.648051	5.37384e-27	2.36155e-25	VLDLR	protein_coding
ENSG00000106780	0.647751	2.239e-17	5.56771e-16	MEGF9	protein_coding
ENSG00000087266	0.646868	1.07429e-27	5.03178e-26	SH3BP2	protein_coding
ENSG00000212123	0.64643	0.000214938	0.00113228	PRR22	protein_coding
ENSG00000130766	0.64642	1.33211e-21	4.38531e-20	SESN2	protein_coding
ENSG00000090238	0.64603	0.00450039	0.01679	YPEL3	protein_coding
ENSG00000164713	0.64598	5.04312e-16	1.1068e-14	BRI3	protein_coding
ENSG00000099875	0.64492	7.55834e-43	7.59983e-41	MKNK2	protein_coding
ENSG00000116584	0.644815	7.31725e-40	6.20993e-38	ARHGEF2	protein_coding
ENSG00000130518	0.643724	0.00838558	0.0286556	KIAA1683	protein_coding
ENSG00000100380	0.641488	3.34662e-19	9.42403e-18	ST13	protein_coding
ENSG00000136378	0.641021	1.97973e-08	2.02695e-07	ADAMTS7	protein_coding
ENSG00000041982	0.639783	3.68582e-34	2.35143e-32	TNC	protein_coding
ENSG00000155729	0.639575	1.46555e-12	2.34147e-11	KCTD18	protein_coding
ENSG00000072274	0.63919	5.07093e-36	3.56719e-34	TFRC	protein_coding
ENSG00000134684	0.638695	1.05988e-54	1.52007e-52	YARS	protein_coding
ENSG00000179954	0.638269	4.11973e-07	3.57333e-06	SSC5D	protein_coding
ENSG00000146122	0.638044	7.78156e-08	7.45941e-07	DAAM2	protein_coding
ENSG00000221968	0.635169	8.73645e-22	2.90707e-20	FADS3	protein_coding
ENSG00000139278	0.634992	5.08226e-22	1.72527e-20	GLIPR1	protein_coding
ENSG00000157193	0.632611	1.20552e-39	1.00015e-37	LRP8	protein_coding
ENSG00000182600	0.632484	6.98341e-05	0.000406673	C2orf82	protein_coding
ENSG00000154122	0.631102	5.71615e-17	1.37701e-15	ANKH	protein_coding
ENSG00000187498	0.630922	8.0014e-43	8.00183e-41	COL4A1	protein_coding
ENSG00000136856	0.629551	1.6832e-14	3.26423e-13	SLC2A8	protein_coding
ENSG00000128272	0.629549	1.75528e-34	1.14347e-32	ATF4	protein_coding
ENSG00000248905	0.628014	0.000139227	0.000759837	FMN1	protein_coding
ENSG00000117115	0.627502	1.76439e-22	6.11292e-21	PADI2	protein_coding
ENSG00000141447	0.627154	5.21882e-12	7.87549e-11	OSBPL1A	protein_coding
ENSG00000185585	0.626359	4.49776e-14	8.38842e-13	OLFML2A	protein_coding
ENSG00000095397	0.625448	6.86699e-19	1.89339e-17	WHRN	protein_coding
ENSG00000136383	0.625072	0.00185464	0.00771767	ALPK3	protein_coding
ENSG00000241839	0.624357	4.20141e-11	5.88419e-10	PLEKHO2	protein_coding
ENSG00000142619	0.620896	5.60439e-19	1.54988e-17	PADI3	protein_coding
ENSG00000151702	0.620652	4.29055e-07	3.70413e-06	FLI1	protein_coding
ENSG00000116035	0.619461	0.00724047	0.0252843	VAX2	protein_coding
ENSG00000106460	0.618735	1.26333e-20	3.88255e-19	TMEM106B	protein_coding
ENSG00000183048	0.618699	6.39486e-08	6.17814e-07	SLC25A10	protein_coding
ENSG00000100221	0.61624	3.83349e-41	3.51106e-39	JOSD1	protein_coding
ENSG00000139508	0.615843	1.42171e-08	1.48521e-07	SLC46A3	protein_coding
ENSG00000111319	0.615385	1.10617e-11	1.632e-10	SCNN1A	protein_coding
ENSG00000075240	0.61427	1.02606e-16	2.42441e-15	GRAMD4	protein_coding
ENSG00000135929	0.613251	1.936e-10	2.51884e-09	CYP27A1	protein_coding
ENSG00000155846	0.611883	1.63667e-05	0.000107915	PPARGC1B	protein_coding
ENSG00000103174	0.611836	1.71157e-09	1.99911e-08	NAGPA	protein_coding
ENSG00000074219	0.611637	2.851e-12	4.41023e-11	TEAD2	protein_coding
ENSG00000142920	0.61038	1.5348e-06	1.22236e-05	AZIN2	protein_coding
ENSG00000198756	0.610322	3.30826e-12	5.08779e-11	COLGALT2	protein_coding
ENSG00000139292	0.609901	0.00189806	0.00787885	LGR5	protein_coding
ENSG00000102878	0.60822	7.56415e-05	0.000437736	HSF4	protein_coding
ENSG00000128602	0.606511	7.20745e-16	1.55595e-14	SMO	protein_coding
ENSG00000168297	0.605364	3.31753e-18	8.81863e-17	PXK	protein_coding
ENSG00000196937	0.604786	1.93446e-12	3.05111e-11	FAM3C	protein_coding
ENSG00000125637	0.604546	1.30193e-10	1.73788e-09	PSD4	protein_coding
ENSG00000185787	0.603231	2.8878e-19	8.16929e-18	MORF4L1	protein_coding
ENSG00000168268	0.601828	1.50364e-25	6.07396e-24	NT5DC2	protein_coding
ENSG00000080031	0.600321	0.000928199	0.00416012	PTPRH	protein_coding
ENSG00000164309	0.600285	0.000314694	0.00159467	CMYA5	protein_coding
ENSG00000142798	0.599466	1.10559e-05	7.52557e-05	HSPG2	protein_coding
ENSG00000198053	0.599328	6.15614e-11	8.47431e-10	SIRPA	protein_coding
ENSG00000124766	0.599028	2.26142e-20	6.80303e-19	SOX4	protein_coding
ENSG00000100867	0.59854	0.000110974	0.000616924	DHRS2	protein_coding
ENSG00000113504	0.595553	1.86594e-05	0.000122115	SLC12A7	protein_coding
ENSG00000079432	0.595221	1.50449e-34	9.87043e-33	CIC	protein_coding
ENSG00000168970	0.595141	1.61447e-05	0.000106638	JMJD7-PLA2G4B	protein_coding
ENSG00000179832	0.59241	7.28431e-13	1.20006e-11	MROH1	protein_coding
ENSG00000179833	0.591205	1.00917e-19	2.93565e-18	SERTAD2	protein_coding
ENSG00000145632	0.590091	7.06656e-34	4.40197e-32	PLK2	protein_coding
ENSG00000143333	0.59006	3.5362e-07	3.08746e-06	RGS16	protein_coding
ENSG00000160691	0.588495	6.08344e-36	4.24716e-34	SHC1	protein_coding
ENSG00000186918	0.587704	9.58278e-20	2.8008e-18	ZNF395	protein_coding
ENSG00000196998	0.587622	1.09916e-09	1.31622e-08	WDR45	protein_coding
ENSG00000130720	0.586322	1.05819e-19	3.0686e-18	FIBCD1	protein_coding
ENSG00000110080	0.585553	7.4256e-21	2.32849e-19	ST3GAL4	protein_coding
[truncated: 1,685 more rows]

## Sheet: E2F8 UP
	log2FoldChange	pvalue	padj	gene_name	gene_type
[truncated: 3,015 more rows]

[truncated: 2 more sheets: Overlap UP, Consensus overlap Msi1 UP]
