# Supplementary material for: Musashi1 Contribution to Glioblastoma Development via Regulation of a Network of DNA Replication, Cell Cycle and Division Genes
Source: Cancers (Basel). 2021 Mar 24;13(7):1494. doi: 10.3390/cancers13071494 (PMC8036803; doi:10.3390/cancers13071494)
Supplement: Supplementary file 1 [file cancers-13-01494-s001.zip › cancers-1120624-supplementary final/Table S8.xlsx]

## Sheet: Comparison E2F8 ChIP-seq data
K562	MCF-7	GM12878
ENSG00000000457	ENSG00000000419	ENSG00000000457		ENSG00000135144	ENSG00000135144	ENSG00000135144
ENSG00000000460	ENSG00000000460	ENSG00000000460		ENSG00000130038	ENSG00000130038	ENSG00000130038
ENSG00000002016	ENSG00000001167	ENSG00000003509		ENSG00000017427	ENSG00000017427	ENSG00000017427
ENSG00000002330	ENSG00000004700	ENSG00000004142		ENSG00000177875	ENSG00000177875	ENSG00000177875
ENSG00000004455	ENSG00000005189	ENSG00000004455		ENSG00000166035	ENSG00000166035	ENSG00000166035
ENSG00000004487	ENSG00000006576	ENSG00000004700		ENSG00000277531	ENSG00000277531	ENSG00000277531
ENSG00000004700	ENSG00000006625	ENSG00000005100		ENSG00000183347	ENSG00000183347	ENSG00000183347
ENSG00000005801	ENSG00000006634	ENSG00000005189		ENSG00000170703	ENSG00000170703	ENSG00000170703
ENSG00000007341	ENSG00000007080	ENSG00000005379		ENSG00000142235	ENSG00000142235	ENSG00000142235
ENSG00000007372	ENSG00000007968	ENSG00000006125		ENSG00000174145	ENSG00000174145	ENSG00000174145
ENSG00000007968	ENSG00000008283	ENSG00000006194		ENSG00000119125	ENSG00000119125	ENSG00000119125
ENSG00000008128	ENSG00000008988	ENSG00000006744		ENSG00000168542	ENSG00000168542	ENSG00000168542
ENSG00000009307	ENSG00000009954	ENSG00000007080		ENSG00000183715	ENSG00000183715	ENSG00000183715
ENSG00000010165	ENSG00000011052	ENSG00000008128		ENSG00000198739	ENSG00000198739	ENSG00000198739
ENSG00000010292	ENSG00000011258	ENSG00000010292		ENSG00000196542	ENSG00000196542	ENSG00000196542
ENSG00000011009	ENSG00000011260	ENSG00000010361		ENSG00000139304	ENSG00000139304	ENSG00000139304
ENSG00000011021	ENSG00000012048	ENSG00000010539		ENSG00000156920	ENSG00000156920	ENSG00000156920
ENSG00000013573	ENSG00000012963	ENSG00000011009		ENSG00000169064	ENSG00000169064	ENSG00000169064
ENSG00000014138	ENSG00000013810	ENSG00000011052		ENSG00000144285	ENSG00000144285	ENSG00000144285
ENSG00000014919	ENSG00000014641	ENSG00000011258		ENSG00000188738	ENSG00000188738	ENSG00000188738
ENSG00000020922	ENSG00000015479	ENSG00000011260		ENSG00000146216	ENSG00000146216	ENSG00000146216
ENSG00000023041	ENSG00000022277	ENSG00000011478		ENSG00000144644	ENSG00000144644	ENSG00000144644
ENSG00000025434	ENSG00000023041	ENSG00000012048		ENSG00000116983	ENSG00000116983	ENSG00000116983
ENSG00000030066	ENSG00000025423	ENSG00000012963		ENSG00000113263	ENSG00000113263	ENSG00000113263
ENSG00000035687	ENSG00000026036	ENSG00000013573		ENSG00000108830	ENSG00000108830	ENSG00000108830
ENSG00000036549	ENSG00000029364	ENSG00000014138		ENSG00000183346	ENSG00000183346	ENSG00000183346
ENSG00000036672	ENSG00000031691	ENSG00000014641		ENSG00000132938	ENSG00000132938	ENSG00000132938
ENSG00000041988	ENSG00000035928	ENSG00000021776		ENSG00000064270	ENSG00000064270	ENSG00000064270
ENSG00000047056	ENSG00000041802	ENSG00000023041		ENSG00000125538	ENSG00000125538	ENSG00000125538
ENSG00000047410	ENSG00000047621	ENSG00000025423		ENSG00000135346	ENSG00000135346	ENSG00000135346
ENSG00000047621	ENSG00000048162	ENSG00000025434		ENSG00000198785	ENSG00000198785	ENSG00000198785
ENSG00000052749	ENSG00000048991	ENSG00000028116		ENSG00000129173	ENSG00000129173	ENSG00000129173
ENSG00000052841	ENSG00000049541	ENSG00000029364		ENSG00000111783	ENSG00000111783	ENSG00000111783
ENSG00000053372	ENSG00000051180	ENSG00000039650		ENSG00000155011	ENSG00000155011	ENSG00000155011
ENSG00000054267	ENSG00000051341	ENSG00000047410		ENSG00000078295	ENSG00000078295	ENSG00000078295
ENSG00000055070	ENSG00000054793	ENSG00000047621		ENSG00000171533	ENSG00000171533	ENSG00000171533
ENSG00000055950	ENSG00000055044	ENSG00000048991		ENSG00000133101	ENSG00000133101	ENSG00000133101
ENSG00000057608	ENSG00000062716	ENSG00000051180		ENSG00000182050	ENSG00000182050	ENSG00000182050
ENSG00000057757	ENSG00000062822	ENSG00000052749		ENSG00000142973	ENSG00000142973	ENSG00000142973
ENSG00000058453	ENSG00000063244	ENSG00000053501		ENSG00000183831	ENSG00000183831	ENSG00000183831
ENSG00000058799	ENSG00000064419	ENSG00000053770		ENSG00000125675	ENSG00000125675	ENSG00000125675
ENSG00000058804	ENSG00000064703	ENSG00000055950		ENSG00000156675	ENSG00000156675	ENSG00000156675
ENSG00000059915	ENSG00000065328	ENSG00000058272		ENSG00000153253	ENSG00000153253	ENSG00000153253
ENSG00000060749	ENSG00000065457	ENSG00000060069		ENSG00000170323	ENSG00000170323	ENSG00000170323
ENSG00000064703	ENSG00000067533	ENSG00000061936		ENSG00000184524	ENSG00000184524	ENSG00000184524
ENSG00000065135	ENSG00000068489	ENSG00000062716		ENSG00000130176	ENSG00000130176	ENSG00000130176
ENSG00000065183	ENSG00000070010	ENSG00000063176		ENSG00000157368	ENSG00000157368	ENSG00000157368
ENSG00000065328	ENSG00000070081	ENSG00000063177		ENSG00000100678	ENSG00000100678	ENSG00000100678
ENSG00000065526	ENSG00000070950	ENSG00000063244		ENSG00000136842	ENSG00000136842	ENSG00000136842
ENSG00000066136	ENSG00000071243	ENSG00000064489		ENSG00000215612	ENSG00000215612	ENSG00000215612
ENSG00000066557	ENSG00000071794	ENSG00000064490		ENSG00000234409	ENSG00000234409	ENSG00000234409
ENSG00000067182	ENSG00000072849	ENSG00000064703		ENSG00000198915	ENSG00000198915	ENSG00000198915
ENSG00000067334	ENSG00000073111	ENSG00000065328		ENSG00000235568	ENSG00000235568	ENSG00000235568
ENSG00000067533	ENSG00000073350	ENSG00000065457		ENSG00000153404	ENSG00000153404	ENSG00000153404
ENSG00000069248	ENSG00000075131	ENSG00000065621		ENSG00000176406	ENSG00000176406	ENSG00000176406
ENSG00000069275	ENSG00000075303	ENSG00000065989		ENSG00000095596	ENSG00000095596	ENSG00000095596
ENSG00000069424	ENSG00000076003	ENSG00000066557		ENSG00000197826	ENSG00000197826	ENSG00000197826
ENSG00000070047	ENSG00000076242	ENSG00000067334		ENSG00000139144	ENSG00000139144	ENSG00000139144
ENSG00000070081	ENSG00000076248	ENSG00000067533		ENSG00000122375	ENSG00000122375	ENSG00000122375
ENSG00000070785	ENSG00000076321	ENSG00000067596		ENSG00000243710	ENSG00000243710	ENSG00000243710
ENSG00000070831	ENSG00000076662	ENSG00000068120		ENSG00000138079	ENSG00000138079	ENSG00000138079
ENSG00000074201	ENSG00000076924	ENSG00000068489		ENSG00000153814	ENSG00000153814	ENSG00000153814
ENSG00000074266	ENSG00000077514	ENSG00000068903		ENSG00000072832	ENSG00000072832	ENSG00000072832
ENSG00000074319	ENSG00000078487	ENSG00000069248		ENSG00000099365	ENSG00000099365	ENSG00000099365
ENSG00000076321	ENSG00000079246	ENSG00000069275		ENSG00000204869	ENSG00000204869	ENSG00000204869
ENSG00000077152	ENSG00000079432	ENSG00000070047		ENSG00000014257	ENSG00000014257	ENSG00000014257
ENSG00000077458	ENSG00000080189	ENSG00000070081		ENSG00000196361	ENSG00000196361	ENSG00000196361
ENSG00000077514	ENSG00000080345	ENSG00000070367		ENSG00000180613	ENSG00000180613	ENSG00000180613
ENSG00000078618	ENSG00000080839	ENSG00000070761		ENSG00000145526	ENSG00000145526	ENSG00000145526
ENSG00000078808	ENSG00000082641	ENSG00000071082		ENSG00000133048	ENSG00000133048	ENSG00000133048
ENSG00000079332	ENSG00000083307	ENSG00000072849		ENSG00000182916	ENSG00000182916	ENSG00000182916
ENSG00000079387	ENSG00000084693	ENSG00000072958		ENSG00000171105	ENSG00000171105	ENSG00000171105
ENSG00000081692	ENSG00000084733	ENSG00000073584		ENSG00000168309	ENSG00000168309	ENSG00000168309
ENSG00000081870	ENSG00000085274	ENSG00000073614		ENSG00000004468	ENSG00000004468	ENSG00000004468
ENSG00000084072	ENSG00000085999	ENSG00000074201		ENSG00000159713	ENSG00000159713	ENSG00000159713
ENSG00000084073	ENSG00000086200	ENSG00000074319		ENSG00000219545	ENSG00000219545	ENSG00000219545
ENSG00000084623	ENSG00000087191	ENSG00000074621		ENSG00000198003	ENSG00000198003	ENSG00000198003
ENSG00000084636	ENSG00000087301	ENSG00000075131		ENSG00000171860	ENSG00000171860	ENSG00000171860
ENSG00000085832	ENSG00000087995	ENSG00000075415		ENSG00000039068	ENSG00000039068	ENSG00000039068
ENSG00000085840	ENSG00000089006	ENSG00000075856		ENSG00000146374	ENSG00000146374	ENSG00000146374
ENSG00000085999	ENSG00000089248	ENSG00000076003		ENSG00000124253	ENSG00000124253	ENSG00000124253
ENSG00000087365	ENSG00000090615	ENSG00000076248		ENSG00000168952	ENSG00000168952	ENSG00000168952
ENSG00000089597	ENSG00000092020	ENSG00000076321		ENSG00000050438	ENSG00000050438	ENSG00000050438
ENSG00000090273	ENSG00000092036	ENSG00000076513		ENSG00000148123	ENSG00000148123	ENSG00000148123
ENSG00000090432	ENSG00000092201	ENSG00000076662		ENSG00000254656	ENSG00000254656	ENSG00000254656
ENSG00000090686	ENSG00000092978	ENSG00000076924		ENSG00000160469	ENSG00000160469	ENSG00000160469
ENSG00000092850	ENSG00000093009	ENSG00000077312		ENSG00000104967	ENSG00000104967	ENSG00000104967
ENSG00000092853	ENSG00000094631	ENSG00000077514		ENSG00000159784	ENSG00000159784	ENSG00000159784
ENSG00000095485	ENSG00000094804	ENSG00000078618		ENSG00000128242	ENSG00000128242	ENSG00000128242
ENSG00000095787	ENSG00000094880	ENSG00000079387		ENSG00000066583	ENSG00000066583	ENSG00000066583
ENSG00000096717	ENSG00000095002	ENSG00000079785		ENSG00000134533	ENSG00000134533	ENSG00000134533
ENSG00000096746	ENSG00000095059	ENSG00000080345		ENSG00000120937	ENSG00000120937	ENSG00000120937
ENSG00000097046	ENSG00000099331	ENSG00000080986		ENSG00000105696	ENSG00000105696	ENSG00000105696
ENSG00000099246	ENSG00000099810	ENSG00000081014		ENSG00000186710	ENSG00000186710	ENSG00000186710
ENSG00000107537	ENSG00000099899	ENSG00000081177		ENSG00000143603	ENSG00000143603	ENSG00000143603
ENSG00000107566	ENSG00000099901	ENSG00000083093		ENSG00000152076	ENSG00000152076	ENSG00000152076
ENSG00000107625	ENSG00000100105	ENSG00000083520		ENSG00000151789	ENSG00000151789	ENSG00000151789
ENSG00000107651	ENSG00000100162	ENSG00000083535		ENSG00000167880	ENSG00000167880	ENSG00000167880
ENSG00000107745	ENSG00000100209	ENSG00000083635		ENSG00000172572	ENSG00000172572	ENSG00000172572
ENSG00000107815	ENSG00000100226	ENSG00000083807		ENSG00000135472	ENSG00000135472	ENSG00000135472
ENSG00000107872	ENSG00000100297	ENSG00000083845		ENSG00000165548	ENSG00000165548	ENSG00000165548
ENSG00000107937	ENSG00000100395	ENSG00000084073		ENSG00000118596	ENSG00000118596	ENSG00000118596
ENSG00000107938	ENSG00000100554	ENSG00000084623		ENSG00000102466	ENSG00000102466	ENSG00000102466
ENSG00000108055	ENSG00000100591	ENSG00000085760		ENSG00000127561	ENSG00000127561	ENSG00000127561
ENSG00000108187	ENSG00000100632	ENSG00000085999		ENSG00000173947	ENSG00000173947	ENSG00000173947
ENSG00000109917	ENSG00000100711	ENSG00000087086		ENSG00000183833	ENSG00000183833	ENSG00000183833
ENSG00000110031	ENSG00000100714	ENSG00000087191		ENSG00000139219	ENSG00000139219	ENSG00000139219
ENSG00000110047	ENSG00000100883	ENSG00000087365		ENSG00000196188	ENSG00000196188	ENSG00000196188
ENSG00000110048	ENSG00000100890	ENSG00000087995		ENSG00000154479	ENSG00000154479	ENSG00000154479
ENSG00000110074	ENSG00000100916	ENSG00000088205		ENSG00000157343	ENSG00000157343	ENSG00000157343
ENSG00000110104	ENSG00000101126	ENSG00000089009		ENSG00000197580	ENSG00000197580	ENSG00000197580
ENSG00000110200	ENSG00000101150	ENSG00000089053		ENSG00000128610	ENSG00000128610	ENSG00000128610
ENSG00000110330	ENSG00000101161	ENSG00000089157		ENSG00000173406	ENSG00000173406	ENSG00000173406
ENSG00000110344	ENSG00000101337	ENSG00000089280		ENSG00000139220	ENSG00000139220	ENSG00000139220
ENSG00000110514	ENSG00000101407	ENSG00000089335		ENSG00000266094	ENSG00000266094	ENSG00000266094
ENSG00000110619	ENSG00000101413	ENSG00000089558		ENSG00000102854	ENSG00000102854	ENSG00000102854
ENSG00000110713	ENSG00000102384	ENSG00000090104		ENSG00000121236	ENSG00000121236	ENSG00000121236
ENSG00000110756	ENSG00000102738	ENSG00000090432		ENSG00000141574	ENSG00000141574	ENSG00000141574
ENSG00000110768	ENSG00000102977	ENSG00000090612		ENSG00000151617	ENSG00000151617	ENSG00000151617
ENSG00000111196	ENSG00000102981	ENSG00000090615		ENSG00000157680	ENSG00000157680	ENSG00000157680
ENSG00000111247	ENSG00000103035	ENSG00000091947		ENSG00000104490	ENSG00000104490	ENSG00000104490
ENSG00000111639	ENSG00000103111	ENSG00000092020		ENSG00000147655	ENSG00000147655	ENSG00000147655
ENSG00000111640	ENSG00000103852	ENSG00000092108		ENSG00000173805	ENSG00000173805	ENSG00000173805
ENSG00000111652	ENSG00000103995	ENSG00000092201		ENSG00000183486	ENSG00000183486	ENSG00000183486
ENSG00000111653	ENSG00000104129	ENSG00000092203		ENSG00000047457	ENSG00000047457	ENSG00000047457
ENSG00000111665	ENSG00000104205	ENSG00000092470		ENSG00000108691	ENSG00000108691	ENSG00000108691
ENSG00000111667	ENSG00000104228	ENSG00000092931		ENSG00000164181	ENSG00000164181	ENSG00000164181
ENSG00000111676	ENSG00000104375	ENSG00000092978		ENSG00000184995	ENSG00000184995	ENSG00000184995
ENSG00000111678	ENSG00000104472	ENSG00000094804		ENSG00000101298	ENSG00000101298	ENSG00000101298
ENSG00000111711	ENSG00000104643	ENSG00000094914		ENSG00000038295	ENSG00000038295	ENSG00000038295
ENSG00000111716	ENSG00000104738	ENSG00000094975		ENSG00000162545	ENSG00000162545	ENSG00000162545
ENSG00000116151	ENSG00000104824	ENSG00000095002		ENSG00000247746	ENSG00000247746	ENSG00000247746
ENSG00000116161	ENSG00000104866	ENSG00000095059		ENSG00000077092	ENSG00000077092	ENSG00000077092
ENSG00000116171	ENSG00000104915	ENSG00000095794		ENSG00000155530	ENSG00000155530	ENSG00000155530
ENSG00000116205	ENSG00000104979	ENSG00000097046		ENSG00000152208	ENSG00000152208	ENSG00000152208
ENSG00000116209	ENSG00000105011	ENSG00000099246		ENSG00000128052	ENSG00000128052	ENSG00000128052
ENSG00000116212	ENSG00000105248	ENSG00000099331		ENSG00000113924	ENSG00000113924	ENSG00000113924
ENSG00000116213	ENSG00000105281	ENSG00000099364		ENSG00000138135	ENSG00000138135	ENSG00000138135
ENSG00000116237	ENSG00000105323	ENSG00000099381		ENSG00000153993	ENSG00000153993	ENSG00000153993
ENSG00000116266	ENSG00000105372	ENSG00000099795		ENSG00000152578	ENSG00000152578	ENSG00000152578
ENSG00000116288	ENSG00000105401	ENSG00000100442		ENSG00000204052	ENSG00000204052	ENSG00000204052
ENSG00000116350	ENSG00000105467	ENSG00000100461		ENSG00000165821	ENSG00000165821	ENSG00000165821
ENSG00000116406	ENSG00000105583	ENSG00000100575		ENSG00000213965	ENSG00000213965	ENSG00000213965
ENSG00000116489	ENSG00000105613	ENSG00000100578		ENSG00000180537	ENSG00000180537	ENSG00000180537
ENSG00000116580	ENSG00000105939	ENSG00000100591		ENSG00000185774	ENSG00000185774	ENSG00000185774
ENSG00000116688	ENSG00000105968	ENSG00000100632		ENSG00000085552	ENSG00000085552	ENSG00000085552
ENSG00000116698	ENSG00000106263	ENSG00000100714		ENSG00000143502	ENSG00000143502	ENSG00000143502
ENSG00000116747	ENSG00000106266	ENSG00000100804		ENSG00000101977	ENSG00000101977	ENSG00000101977
ENSG00000116750	ENSG00000106290	ENSG00000100883		ENSG00000155897	ENSG00000155897	ENSG00000155897
ENSG00000116752	ENSG00000106305	ENSG00000100890		ENSG00000132718	ENSG00000132718	ENSG00000132718
ENSG00000116754	ENSG00000106351	ENSG00000100902		ENSG00000137843	ENSG00000137843	ENSG00000137843
ENSG00000116809	ENSG00000106399	ENSG00000100916		ENSG00000168918	ENSG00000168918	ENSG00000168918
ENSG00000116830	ENSG00000106462	ENSG00000101574		ENSG00000082684	ENSG00000082684	ENSG00000082684
ENSG00000116863	ENSG00000107625	ENSG00000101654		ENSG00000146151	ENSG00000146151	ENSG00000146151
ENSG00000116874	ENSG00000107745	ENSG00000101751		ENSG00000109339	ENSG00000109339	ENSG00000109339
ENSG00000116898	ENSG00000108306	ENSG00000102738		ENSG00000137968	ENSG00000137968	ENSG00000137968
ENSG00000116906	ENSG00000108375	ENSG00000103018		ENSG00000100987	ENSG00000100987	ENSG00000100987
ENSG00000116922	ENSG00000108389	ENSG00000103035		ENSG00000118997	ENSG00000118997	ENSG00000118997
ENSG00000116984	ENSG00000108406	ENSG00000103111		ENSG00000197181	ENSG00000197181	ENSG00000197181
ENSG00000117000	ENSG00000108465	ENSG00000103274		ENSG00000173262	ENSG00000173262	ENSG00000173262
ENSG00000117009	ENSG00000108469	ENSG00000103275		ENSG00000142677	ENSG00000142677	ENSG00000142677
ENSG00000117010	ENSG00000108506	ENSG00000103496		ENSG00000141293	ENSG00000141293	ENSG00000141293
ENSG00000117036	ENSG00000108588	ENSG00000103502		ENSG00000148204	ENSG00000148204	ENSG00000148204
ENSG00000117133	ENSG00000108592	ENSG00000103657		ENSG00000133878	ENSG00000133878	ENSG00000133878
ENSG00000117153	ENSG00000108604	ENSG00000103671		ENSG00000179168	ENSG00000179168	ENSG00000179168
ENSG00000117174	ENSG00000108654	ENSG00000103769		ENSG00000136531	ENSG00000136531	ENSG00000136531
ENSG00000117222	ENSG00000108826	ENSG00000103978		ENSG00000077264	ENSG00000077264	ENSG00000077264
ENSG00000117298	ENSG00000108854	ENSG00000103995		ENSG00000173175	ENSG00000173175	ENSG00000173175
ENSG00000117308	ENSG00000108932	ENSG00000104081		ENSG00000163531	ENSG00000163531	ENSG00000163531
ENSG00000117318	ENSG00000108946	ENSG00000104731		ENSG00000184949	ENSG00000184949	ENSG00000184949
ENSG00000117360	ENSG00000109111	ENSG00000104814		ENSG00000162692	ENSG00000162692	ENSG00000162692
ENSG00000117395	ENSG00000110344	ENSG00000104824		ENSG00000178965	ENSG00000178965	ENSG00000178965
ENSG00000117410	ENSG00000110375	ENSG00000104825		ENSG00000012504	ENSG00000012504	ENSG00000012504
ENSG00000117419	ENSG00000110756	ENSG00000104853		ENSG00000067445	ENSG00000067445	ENSG00000067445
ENSG00000117450	ENSG00000110768	ENSG00000104866		ENSG00000145284	ENSG00000145284	ENSG00000145284
ENSG00000117461	ENSG00000110844	ENSG00000104915		ENSG00000130224	ENSG00000130224	ENSG00000130224
ENSG00000117475	ENSG00000110906	ENSG00000104946		ENSG00000197497	ENSG00000197497	ENSG00000197497
ENSG00000117481	ENSG00000111011	ENSG00000104979		ENSG00000065717	ENSG00000065717	ENSG00000065717
ENSG00000117505	ENSG00000111057	ENSG00000105058		ENSG00000135519	ENSG00000135519	ENSG00000135519
ENSG00000117523	ENSG00000111247	ENSG00000105171		ENSG00000146038	ENSG00000146038	ENSG00000146038
ENSG00000117528	ENSG00000111364	ENSG00000105248		ENSG00000010030	ENSG00000010030	ENSG00000010030
ENSG00000117593	ENSG00000111530	ENSG00000105281		ENSG00000141294	ENSG00000141294	ENSG00000141294
ENSG00000117597	ENSG00000111581	ENSG00000105323		ENSG00000197380	ENSG00000197380	ENSG00000197380
ENSG00000117614	ENSG00000111602	ENSG00000105372		ENSG00000167244	ENSG00000167244	ENSG00000167244
ENSG00000117620	ENSG00000111615	ENSG00000105397		ENSG00000115738	ENSG00000115738	ENSG00000115738
ENSG00000117625	ENSG00000111653	ENSG00000105467		ENSG00000185972	ENSG00000185972	ENSG00000185972
ENSG00000117632	ENSG00000111711	ENSG00000105483		ENSG00000136274	ENSG00000136274	ENSG00000136274
ENSG00000117640	ENSG00000111785	ENSG00000105583		ENSG00000171368	ENSG00000171368	ENSG00000171368
ENSG00000117650	ENSG00000112118	ENSG00000105613		ENSG00000100626	ENSG00000100626	ENSG00000100626
ENSG00000117682	ENSG00000112242	ENSG00000105618		ENSG00000086991	ENSG00000086991	ENSG00000086991
ENSG00000117697	ENSG00000112282	ENSG00000105619		ENSG00000243566	ENSG00000243566	ENSG00000243566
ENSG00000117713	ENSG00000112306	ENSG00000105669		ENSG00000133107	ENSG00000133107	ENSG00000133107
ENSG00000117748	ENSG00000113368	ENSG00000105671		ENSG00000164743	ENSG00000164743	ENSG00000164743
ENSG00000118058	ENSG00000113407	ENSG00000105726		ENSG00000154240	ENSG00000154240	ENSG00000154240
ENSG00000118181	ENSG00000113569	ENSG00000107745		ENSG00000196660	ENSG00000196660	ENSG00000196660
ENSG00000118193	ENSG00000113615	ENSG00000107815		ENSG00000121753	ENSG00000121753	ENSG00000121753
ENSG00000118217	ENSG00000113638	ENSG00000107937		ENSG00000166840	ENSG00000166840	ENSG00000166840
ENSG00000118369	ENSG00000114120	ENSG00000108055		ENSG00000184986	ENSG00000184986	ENSG00000184986
ENSG00000118454	ENSG00000114491	ENSG00000108256		ENSG00000138741	ENSG00000138741	ENSG00000138741
ENSG00000118655	ENSG00000115073	ENSG00000108306		ENSG00000135406	ENSG00000135406	ENSG00000135406
ENSG00000118873	ENSG00000115128	ENSG00000108406		ENSG00000155961	ENSG00000155961	ENSG00000155961
ENSG00000119285	ENSG00000115159	ENSG00000108433		ENSG00000183778	ENSG00000183778	ENSG00000183778
ENSG00000119927	ENSG00000115163	ENSG00000108465		ENSG00000136244	ENSG00000136244	ENSG00000136244
ENSG00000119929	ENSG00000115274	ENSG00000108469		ENSG00000123562	ENSG00000123562	ENSG00000123562
ENSG00000119969	ENSG00000115392	ENSG00000108474		ENSG00000162676	ENSG00000162676	ENSG00000162676
ENSG00000120008	ENSG00000115541	ENSG00000108523		ENSG00000080224	ENSG00000080224	ENSG00000080224
ENSG00000120334	ENSG00000115685	ENSG00000108528		ENSG00000134595	ENSG00000134595	ENSG00000134595
ENSG00000120370	ENSG00000115687	ENSG00000108588		ENSG00000139200	ENSG00000139200	ENSG00000139200
ENSG00000120451	ENSG00000115866	ENSG00000108591		ENSG00000131203	ENSG00000131203	ENSG00000131203
ENSG00000120539	ENSG00000115942	ENSG00000108592		ENSG00000168491	ENSG00000168491	ENSG00000168491
ENSG00000120656	ENSG00000115970	ENSG00000108654		ENSG00000167964	ENSG00000167964	ENSG00000167964
ENSG00000120942	ENSG00000116030	ENSG00000108733		ENSG00000162669	ENSG00000162669	ENSG00000162669
ENSG00000121621	ENSG00000116062	ENSG00000108774		ENSG00000003137	ENSG00000003137	ENSG00000003137
ENSG00000121680	ENSG00000116161	ENSG00000108826		ENSG00000175040	ENSG00000175040	ENSG00000175040
ENSG00000121775	ENSG00000116698	ENSG00000108883		ENSG00000105991	ENSG00000105991	ENSG00000105991
ENSG00000121931	ENSG00000117360	ENSG00000109079		ENSG00000185046	ENSG00000185046	ENSG00000185046
ENSG00000121940	ENSG00000117593	ENSG00000109083		ENSG00000173852	ENSG00000173852	ENSG00000173852
ENSG00000122218	ENSG00000117748	ENSG00000109111		ENSG00000080493	ENSG00000080493	ENSG00000080493
ENSG00000122406	ENSG00000118412	ENSG00000110048		ENSG00000164530	ENSG00000164530	ENSG00000164530
ENSG00000122435	ENSG00000119013	ENSG00000110104		ENSG00000169989	ENSG00000169989	ENSG00000169989
ENSG00000122862	ENSG00000119574	ENSG00000110200		ENSG00000197614	ENSG00000197614	ENSG00000197614
ENSG00000122882	ENSG00000119711	ENSG00000110330		ENSG00000108602	ENSG00000108602	ENSG00000108602
ENSG00000122912	ENSG00000119760	ENSG00000110344		ENSG00000100583	ENSG00000100583	ENSG00000100583
ENSG00000123080	ENSG00000119969	ENSG00000110693		ENSG00000148948	ENSG00000148948	ENSG00000148948
ENSG00000123444	ENSG00000120334	ENSG00000110696		ENSG00000178695	ENSG00000178695	ENSG00000178695
ENSG00000123473	ENSG00000120539	ENSG00000110713		ENSG00000171462	ENSG00000171462	ENSG00000171462
ENSG00000126067	ENSG00000120662	ENSG00000110756		ENSG00000074201	ENSG00000074201	ENSG00000074201
ENSG00000126070	ENSG00000120688	ENSG00000110768		ENSG00000063180	ENSG00000063180	ENSG00000063180
ENSG00000126088	ENSG00000120690	ENSG00000110844		ENSG00000086730	ENSG00000086730	ENSG00000086730
ENSG00000126107	ENSG00000120725	ENSG00000110906		ENSG00000176597	ENSG00000176597	ENSG00000176597
ENSG00000126432	ENSG00000120742	ENSG00000110917		ENSG00000183979	ENSG00000183979	ENSG00000183979
ENSG00000126746	ENSG00000120802	ENSG00000110944		ENSG00000117472	ENSG00000117472	ENSG00000117472
ENSG00000126749	ENSG00000120899	ENSG00000110955		ENSG00000172380	ENSG00000172380	ENSG00000172380
ENSG00000127463	ENSG00000121067	ENSG00000111011		ENSG00000140481	ENSG00000140481	ENSG00000140481
ENSG00000127481	ENSG00000121073	ENSG00000111196		ENSG00000089041	ENSG00000089041	ENSG00000089041
ENSG00000129084	ENSG00000121749	ENSG00000111229		ENSG00000128655	ENSG00000128655	ENSG00000128655
ENSG00000129173	ENSG00000121892	ENSG00000111247		ENSG00000176658	ENSG00000176658	ENSG00000176658
ENSG00000129315	ENSG00000121897	ENSG00000111358		ENSG00000175877	ENSG00000175877	ENSG00000175877
ENSG00000130764	ENSG00000121988	ENSG00000111361		ENSG00000117477	ENSG00000117477	ENSG00000117477
ENSG00000130772	ENSG00000122512	ENSG00000111364		ENSG00000198133	ENSG00000198133	ENSG00000198133
ENSG00000131236	ENSG00000122565	ENSG00000111530		ENSG00000184838	ENSG00000184838	ENSG00000184838
ENSG00000131697	ENSG00000122566	ENSG00000111581		ENSG00000130475	ENSG00000130475	ENSG00000130475
ENSG00000132128	ENSG00000123154	ENSG00000111602		ENSG00000158555	ENSG00000158555	ENSG00000158555
ENSG00000132254	ENSG00000123374	ENSG00000111615		ENSG00000185565	ENSG00000185565	ENSG00000185565
ENSG00000132286	ENSG00000123444	ENSG00000111639		ENSG00000106546	ENSG00000106546	ENSG00000106546
ENSG00000132485	ENSG00000123562	ENSG00000111640		ENSG00000185742	ENSG00000185742	ENSG00000185742
ENSG00000132676	ENSG00000123607	ENSG00000111652		ENSG00000101096	ENSG00000101096	ENSG00000101096
ENSG00000132680	ENSG00000123737	ENSG00000111653		ENSG00000167325	ENSG00000167325	ENSG00000167325
ENSG00000132702	ENSG00000124126	ENSG00000111665		ENSG00000187867	ENSG00000187867	ENSG00000187867
ENSG00000132740	ENSG00000124198	ENSG00000111667		ENSG00000113638	ENSG00000113638	ENSG00000113638
ENSG00000132768	ENSG00000124201	ENSG00000111679		ENSG00000182791	ENSG00000182791	ENSG00000182791
ENSG00000132780	ENSG00000124217	ENSG00000111707		ENSG00000138685	ENSG00000138685	ENSG00000138685
ENSG00000133226	ENSG00000124222	ENSG00000111711		ENSG00000197457	ENSG00000197457	ENSG00000197457
ENSG00000133316	ENSG00000124380	ENSG00000111725		ENSG00000185527	ENSG00000185527	ENSG00000185527
ENSG00000133704	ENSG00000124459	ENSG00000111785		ENSG00000204711	ENSG00000204711	ENSG00000204711
ENSG00000134186	ENSG00000124562	ENSG00000115128		ENSG00000205436	ENSG00000205436	ENSG00000205436
ENSG00000134222	ENSG00000124596	ENSG00000115145		ENSG00000182809	ENSG00000182809	ENSG00000182809
ENSG00000134243	ENSG00000124635	ENSG00000115163		ENSG00000176076	ENSG00000176076	ENSG00000176076
ENSG00000134248	ENSG00000125037	ENSG00000115207		ENSG00000179841	ENSG00000179841	ENSG00000179841
ENSG00000134255	ENSG00000125122	ENSG00000115274		ENSG00000171222	ENSG00000171222	ENSG00000171222
ENSG00000134262	ENSG00000125454	ENSG00000115286		ENSG00000123243	ENSG00000123243	ENSG00000123243
ENSG00000134283	ENSG00000125835	ENSG00000115318		ENSG00000127325	ENSG00000127325	ENSG00000127325
ENSG00000134375	ENSG00000125870	ENSG00000115325		ENSG00000143036	ENSG00000143036	ENSG00000143036
ENSG00000134452	ENSG00000125871	ENSG00000115392		ENSG00000116678	ENSG00000116678	ENSG00000116678
ENSG00000134461	ENSG00000126215	ENSG00000115548		ENSG00000133169	ENSG00000133169	ENSG00000133169
ENSG00000134574	ENSG00000126460	ENSG00000115761		ENSG00000061918	ENSG00000061918	ENSG00000061918
ENSG00000134575	ENSG00000126746	ENSG00000115816		ENSG00000183230	ENSG00000183230	ENSG00000183230
ENSG00000134690	ENSG00000126803	ENSG00000115866		ENSG00000144583	ENSG00000144583	ENSG00000144583
ENSG00000134697	ENSG00000127337	ENSG00000116062		ENSG00000168306	ENSG00000168306	ENSG00000168306
ENSG00000134748	ENSG00000127481	ENSG00000116161		ENSG00000188060	ENSG00000188060	ENSG00000188060
ENSG00000134809	ENSG00000127580	ENSG00000116251		ENSG00000147255	ENSG00000147255	ENSG00000147255
ENSG00000134824	ENSG00000128590	ENSG00000116698		ENSG00000273983	ENSG00000273983	ENSG00000273983
ENSG00000134825	ENSG00000128708	ENSG00000116747		ENSG00000168280	ENSG00000168280	ENSG00000168280
ENSG00000135372	ENSG00000128951	ENSG00000116750		ENSG00000213030	ENSG00000213030	ENSG00000213030
ENSG00000135750	ENSG00000128989	ENSG00000116754		ENSG00000136267	ENSG00000136267	ENSG00000136267
ENSG00000135776	ENSG00000129028	ENSG00000116874		ENSG00000179071	ENSG00000179071	ENSG00000179071
ENSG00000135829	ENSG00000129084	ENSG00000116984		ENSG00000169067	ENSG00000169067	ENSG00000169067
ENSG00000135845	ENSG00000129255	ENSG00000117000		ENSG00000105290	ENSG00000105290	ENSG00000105290
ENSG00000136643	ENSG00000129351	ENSG00000117133		ENSG00000169139	ENSG00000169139	ENSG00000169139
ENSG00000136758	ENSG00000130175	ENSG00000117174		ENSG00000162636	ENSG00000162636	ENSG00000162636
ENSG00000137478	ENSG00000130363	ENSG00000117222		ENSG00000078177	ENSG00000078177	ENSG00000078177
ENSG00000137494	ENSG00000130558	ENSG00000117395		ENSG00000197584	ENSG00000197584	ENSG00000197584
ENSG00000137497	ENSG00000130590	ENSG00000117475		ENSG00000121361	ENSG00000121361	ENSG00000121361
ENSG00000137504	ENSG00000130816	ENSG00000117593		ENSG00000134668	ENSG00000134668	ENSG00000134668
ENSG00000137509	ENSG00000130935	ENSG00000117597		ENSG00000128872	ENSG00000128872	ENSG00000128872
ENSG00000137522	ENSG00000131044	ENSG00000117614		ENSG00000165443	ENSG00000165443	ENSG00000165443
ENSG00000137692	ENSG00000131127	ENSG00000117682		ENSG00000053524	ENSG00000053524	ENSG00000053524
ENSG00000137720	ENSG00000131153	ENSG00000117697		ENSG00000106366	ENSG00000106366	ENSG00000106366
ENSG00000137941	ENSG00000131351	ENSG00000117748		ENSG00000117245	ENSG00000117245	ENSG00000117245
ENSG00000137947	ENSG00000131381	ENSG00000118162		ENSG00000147606	ENSG00000147606	ENSG00000147606
ENSG00000138279	ENSG00000131398	ENSG00000118181		ENSG00000114948	ENSG00000114948	ENSG00000114948
ENSG00000138286	ENSG00000131408	ENSG00000118961		ENSG00000135114	ENSG00000135114	ENSG00000135114
ENSG00000138303	ENSG00000131470	ENSG00000119185		ENSG00000112697	ENSG00000112697	ENSG00000112697
ENSG00000138346	ENSG00000131503	ENSG00000119203		ENSG00000152689	ENSG00000152689	ENSG00000152689
ENSG00000139133	ENSG00000131747	ENSG00000119285		ENSG00000131095	ENSG00000131095	ENSG00000131095
ENSG00000139146	ENSG00000132003	ENSG00000119541		ENSG00000214814	ENSG00000214814	ENSG00000214814
ENSG00000139160	ENSG00000132005	ENSG00000119574		ENSG00000144827	ENSG00000144827	ENSG00000144827
ENSG00000139168	ENSG00000132128	ENSG00000119616		ENSG00000106069	ENSG00000106069	ENSG00000106069
ENSG00000139218	ENSG00000132475	ENSG00000119682		ENSG00000185532	ENSG00000185532	ENSG00000185532
ENSG00000142082	ENSG00000132478	ENSG00000119711		ENSG00000184867	ENSG00000184867	ENSG00000184867
ENSG00000142599	ENSG00000132549	ENSG00000119760		ENSG00000196353	ENSG00000196353	ENSG00000196353
ENSG00000142621	ENSG00000132581	ENSG00000119969		ENSG00000196277	ENSG00000196277	ENSG00000196277
ENSG00000142669	ENSG00000132603	ENSG00000120008		ENSG00000166963	ENSG00000166963	ENSG00000166963
ENSG00000142676	ENSG00000132646	ENSG00000120334		ENSG00000189157	ENSG00000189157	ENSG00000189157
ENSG00000142684	ENSG00000132680	ENSG00000120370		ENSG00000174791	ENSG00000174791	ENSG00000174791
ENSG00000142733	ENSG00000132780	ENSG00000120539		ENSG00000144730	ENSG00000144730	ENSG00000144730
ENSG00000142751	ENSG00000132912	ENSG00000120647		ENSG00000188596	ENSG00000188596	ENSG00000188596
ENSG00000142784	ENSG00000133119	ENSG00000120662		ENSG00000041353	ENSG00000041353	ENSG00000041353
ENSG00000142856	ENSG00000133302	ENSG00000120685		ENSG00000164114	ENSG00000164114	ENSG00000164114
ENSG00000142864	ENSG00000133997	ENSG00000120802		ENSG00000197405	ENSG00000197405	ENSG00000197405
ENSG00000142867	ENSG00000134001	ENSG00000120948		ENSG00000147650	ENSG00000147650	ENSG00000147650
ENSG00000142937	ENSG00000134153	ENSG00000121073		ENSG00000177694	ENSG00000177694	ENSG00000177694
ENSG00000142945	ENSG00000134574	ENSG00000121104		ENSG00000111834	ENSG00000111834	ENSG00000111834
ENSG00000143033	ENSG00000134824	ENSG00000121621		ENSG00000169862	ENSG00000169862	ENSG00000169862
ENSG00000143155	ENSG00000134825	ENSG00000121680		ENSG00000162998	ENSG00000162998	ENSG00000162998
ENSG00000143156	ENSG00000135164	ENSG00000121749		ENSG00000180660	ENSG00000180660	ENSG00000180660
ENSG00000143158	ENSG00000135211	ENSG00000121931		ENSG00000106483	ENSG00000106483	ENSG00000106483
ENSG00000143164	ENSG00000135241	ENSG00000121988		ENSG00000164089	ENSG00000164089	ENSG00000164089
ENSG00000143183	ENSG00000135336	ENSG00000122218		ENSG00000172020	ENSG00000172020	ENSG00000172020
ENSG00000143198	ENSG00000135341	ENSG00000122359		ENSG00000094975	ENSG00000094975	ENSG00000094975
ENSG00000143222	ENSG00000135392	ENSG00000122882		ENSG00000111404	ENSG00000111404	ENSG00000111404
ENSG00000143228	ENSG00000135424	ENSG00000123154		ENSG00000131507	ENSG00000131507	ENSG00000131507
ENSG00000143248	ENSG00000135441	ENSG00000123200		ENSG00000008735	ENSG00000008735	ENSG00000008735
ENSG00000143252	ENSG00000135482	ENSG00000123444		ENSG00000167972	ENSG00000167972	ENSG00000167972
ENSG00000143303	ENSG00000135723	ENSG00000123473		ENSG00000113319	ENSG00000113319	ENSG00000113319
ENSG00000143314	ENSG00000135740	ENSG00000123607		ENSG00000172348	ENSG00000172348	ENSG00000172348
ENSG00000143315	ENSG00000135913	ENSG00000123609		ENSG00000162595	ENSG00000162595	ENSG00000162595
ENSG00000143319	ENSG00000135974	ENSG00000124067		ENSG00000169129	ENSG00000169129	ENSG00000169129
ENSG00000143337	ENSG00000136450	ENSG00000124370		ENSG00000173557	ENSG00000173557	ENSG00000173557
ENSG00000143344	ENSG00000136451	ENSG00000124380		ENSG00000198626	ENSG00000198626	ENSG00000198626
ENSG00000143353	ENSG00000136463	ENSG00000124383		ENSG00000242732	ENSG00000242732	ENSG00000242732
ENSG00000143368	ENSG00000136527	ENSG00000124459		ENSG00000163032	ENSG00000163032	ENSG00000163032
ENSG00000143373	ENSG00000136631	ENSG00000125107		ENSG00000065675	ENSG00000065675	ENSG00000065675
ENSG00000143374	ENSG00000136731	ENSG00000125122		ENSG00000180739	ENSG00000180739	ENSG00000180739
ENSG00000143379	ENSG00000136758	ENSG00000125611		ENSG00000163638	ENSG00000163638	ENSG00000163638
ENSG00000143384	ENSG00000136861	ENSG00000125691		ENSG00000137691	ENSG00000137691	ENSG00000137691
ENSG00000143401	ENSG00000136925	ENSG00000125743		ENSG00000176788	ENSG00000176788	ENSG00000176788
ENSG00000143458	ENSG00000136937	ENSG00000125912		ENSG00000140015	ENSG00000140015	ENSG00000140015
ENSG00000143476	ENSG00000136997	ENSG00000126254		ENSG00000171951	ENSG00000171951	ENSG00000171951
ENSG00000143486	ENSG00000137074	ENSG00000126432		ENSG00000117600	ENSG00000117600	ENSG00000117600
ENSG00000143493	ENSG00000137168	ENSG00000126460		ENSG00000112183	ENSG00000112183	ENSG00000112183
ENSG00000143498	ENSG00000137193	ENSG00000126581		ENSG00000171724	ENSG00000171724	ENSG00000171724
ENSG00000143537	ENSG00000137310	ENSG00000126746		ENSG00000181773	ENSG00000181773	ENSG00000181773
ENSG00000143549	ENSG00000137337	ENSG00000126749		ENSG00000165071	ENSG00000165071	ENSG00000165071
ENSG00000143569	ENSG00000137478	ENSG00000126814		ENSG00000145244	ENSG00000145244	ENSG00000145244
ENSG00000143575	ENSG00000137522	ENSG00000127337		ENSG00000040731	ENSG00000040731	ENSG00000040731
ENSG00000143590	ENSG00000137807	ENSG00000127452		ENSG00000125355	ENSG00000125355	ENSG00000125355
ENSG00000143612	ENSG00000137821	ENSG00000127564		ENSG00000171435	ENSG00000171435	ENSG00000171435
ENSG00000143630	ENSG00000138061	ENSG00000127580		ENSG00000185305	ENSG00000185305	ENSG00000185305
ENSG00000143633	ENSG00000138069	ENSG00000127720		ENSG00000137727	ENSG00000137727	ENSG00000137727
ENSG00000143643	ENSG00000138092	ENSG00000128463		ENSG00000185008	ENSG00000185008	ENSG00000185008
ENSG00000143740	ENSG00000138231	ENSG00000128708		ENSG00000153956	ENSG00000153956	ENSG00000153956
ENSG00000143742	ENSG00000138495	ENSG00000128944		ENSG00000152784	ENSG00000152784	ENSG00000152784
ENSG00000143748	ENSG00000138629	ENSG00000128951		ENSG00000273274	ENSG00000273274	ENSG00000273274
ENSG00000143751	ENSG00000138658	ENSG00000129084		ENSG00000115556	ENSG00000115556	ENSG00000115556
ENSG00000143756	ENSG00000139146	ENSG00000129173		ENSG00000215475	ENSG00000215475	ENSG00000215475
ENSG00000143786	ENSG00000139438	ENSG00000129255		ENSG00000164161	ENSG00000164161	ENSG00000164161
ENSG00000143793	ENSG00000139579	ENSG00000129351		ENSG00000131650	ENSG00000131650	ENSG00000131650
ENSG00000143799	ENSG00000139641	ENSG00000129460		ENSG00000104953	ENSG00000104953	ENSG00000104953
ENSG00000143811	ENSG00000139687	ENSG00000129472		ENSG00000253485	ENSG00000253485	ENSG00000253485
ENSG00000143847	ENSG00000139722	ENSG00000129534		ENSG00000099139	ENSG00000099139	ENSG00000099139
ENSG00000146670	ENSG00000139734	ENSG00000129657		ENSG00000196220	ENSG00000196220	ENSG00000196220
ENSG00000148459	ENSG00000140259	ENSG00000130165		ENSG00000188158	ENSG00000188158	ENSG00000188158
ENSG00000148481	ENSG00000140382	ENSG00000130175		ENSG00000185352	ENSG00000185352	ENSG00000185352
ENSG00000148484	ENSG00000140400	ENSG00000130177		ENSG00000157064	ENSG00000157064	ENSG00000157064
ENSG00000148606	ENSG00000140443	ENSG00000130299		ENSG00000138814	ENSG00000138814	ENSG00000138814
ENSG00000148690	ENSG00000140463	ENSG00000130544		ENSG00000049249	ENSG00000049249	ENSG00000049249
ENSG00000148719	ENSG00000140525	ENSG00000130592		ENSG00000102802	ENSG00000102802	ENSG00000102802
ENSG00000148730	ENSG00000140534	ENSG00000130724		ENSG00000112964	ENSG00000112964	ENSG00000112964
ENSG00000148824	ENSG00000140553	ENSG00000130733		ENSG00000033178	ENSG00000033178	ENSG00000033178
ENSG00000148840	ENSG00000140740	ENSG00000130764		ENSG00000164841	ENSG00000164841	ENSG00000164841
ENSG00000148843	ENSG00000140829	ENSG00000130772		ENSG00000118276	ENSG00000118276	ENSG00000118276
ENSG00000148935	ENSG00000140830	ENSG00000130816		ENSG00000139714	ENSG00000139714	ENSG00000139714
ENSG00000148985	ENSG00000141030	ENSG00000131115		ENSG00000261652	ENSG00000261652	ENSG00000261652
ENSG00000149016	ENSG00000141337	ENSG00000131153		ENSG00000188517	ENSG00000188517	ENSG00000188517
ENSG00000149100	ENSG00000141367	ENSG00000131351		ENSG00000099812	ENSG00000099812	ENSG00000099812
ENSG00000149136	ENSG00000141378	ENSG00000131398		ENSG00000103528	ENSG00000103528	ENSG00000103528
ENSG00000149196	ENSG00000142230	ENSG00000131400		ENSG00000240065	ENSG00000240065	ENSG00000240065
ENSG00000149262	ENSG00000142546	ENSG00000131408		ENSG00000107518	ENSG00000107518	ENSG00000107518
ENSG00000149269	ENSG00000142856	ENSG00000131467		ENSG00000174669	ENSG00000174669	ENSG00000174669
ENSG00000149273	ENSG00000143314	ENSG00000131469		ENSG00000277586	ENSG00000277586	ENSG00000277586
ENSG00000149308	ENSG00000143363	ENSG00000131470		ENSG00000163040	ENSG00000163040	ENSG00000163040
ENSG00000149311	ENSG00000143367	ENSG00000131475		ENSG00000104177	ENSG00000104177	ENSG00000104177
ENSG00000149483	ENSG00000143368	ENSG00000131759		ENSG00000198346	ENSG00000198346	ENSG00000198346
ENSG00000149503	ENSG00000143373	ENSG00000131848		ENSG00000140557	ENSG00000140557	ENSG00000140557
ENSG00000149532	ENSG00000143374	ENSG00000132004		ENSG00000165272	ENSG00000165272	ENSG00000165272
ENSG00000149541	ENSG00000143401	ENSG00000132005		ENSG00000074966	ENSG00000074966	ENSG00000074966
ENSG00000149554	ENSG00000143409	ENSG00000132128		ENSG00000075945	ENSG00000075945	ENSG00000075945
ENSG00000149792	ENSG00000143458	ENSG00000132485		ENSG00000125046	ENSG00000125046	ENSG00000125046
ENSG00000149806	ENSG00000143476	ENSG00000132507		ENSG00000182256	ENSG00000182256	ENSG00000182256
ENSG00000149823	ENSG00000143493	ENSG00000132581		ENSG00000036530	ENSG00000036530	ENSG00000036530
ENSG00000150093	ENSG00000143570	ENSG00000132603		ENSG00000188039	ENSG00000188039	ENSG00000188039
ENSG00000150768	ENSG00000143630	ENSG00000132680		ENSG00000108797	ENSG00000108797	ENSG00000108797
ENSG00000150773	ENSG00000143951	ENSG00000132780		ENSG00000064989	ENSG00000064989	ENSG00000064989
ENSG00000150776	ENSG00000144354	ENSG00000132952		ENSG00000064199	ENSG00000064199	ENSG00000064199
ENSG00000150779	ENSG00000144381	ENSG00000133027		ENSG00000124749	ENSG00000124749	ENSG00000124749
ENSG00000151023	ENSG00000144554	ENSG00000133059		ENSG00000081913	ENSG00000081913	ENSG00000081913
ENSG00000151465	ENSG00000144580	ENSG00000133114		ENSG00000171476	ENSG00000171476	ENSG00000171476
ENSG00000151532	ENSG00000144597	ENSG00000133119		ENSG00000158258	ENSG00000158258	ENSG00000158258
ENSG00000151743	ENSG00000144713	ENSG00000133247		ENSG00000266412	ENSG00000266412	ENSG00000266412
ENSG00000152061	ENSG00000144895	ENSG00000133265		ENSG00000120162	ENSG00000120162	ENSG00000120162
ENSG00000152404	ENSG00000145414	ENSG00000133316		ENSG00000113328	ENSG00000113328	ENSG00000113328
ENSG00000152457	ENSG00000146066	ENSG00000133639		ENSG00000185477	ENSG00000185477	ENSG00000185477
ENSG00000152556	ENSG00000146085	ENSG00000133773		ENSG00000205838	ENSG00000205838	ENSG00000205838
ENSG00000152904	ENSG00000146143	ENSG00000133983		ENSG00000173227	ENSG00000173227	ENSG00000173227
ENSG00000154144	ENSG00000146263	ENSG00000133997		ENSG00000162643	ENSG00000162643	ENSG00000162643
ENSG00000154305	ENSG00000146282	ENSG00000134153		ENSG00000164494	ENSG00000164494	ENSG00000164494
ENSG00000154473	ENSG00000146409	ENSG00000134574		ENSG00000168675	ENSG00000168675	ENSG00000168675
ENSG00000155380	ENSG00000146410	ENSG00000134575		ENSG00000174871	ENSG00000174871	ENSG00000174871
ENSG00000156110	ENSG00000146476	ENSG00000134809		ENSG00000055813	ENSG00000055813	ENSG00000055813
ENSG00000156171	ENSG00000146670	ENSG00000134824		ENSG00000123405	ENSG00000123405	ENSG00000123405
ENSG00000156502	ENSG00000146834	ENSG00000134825		ENSG00000107438	ENSG00000107438	ENSG00000107438
ENSG00000156599	ENSG00000146963	ENSG00000134899		ENSG00000188816	ENSG00000188816	ENSG00000188816
ENSG00000156603	ENSG00000147224	ENSG00000135093		ENSG00000164128	ENSG00000164128	ENSG00000164128
ENSG00000156876	ENSG00000147586	ENSG00000135392		ENSG00000079841	ENSG00000079841	ENSG00000079841
ENSG00000157181	ENSG00000147669	ENSG00000135457		ENSG00000182901	ENSG00000182901	ENSG00000182901
ENSG00000157184	ENSG00000147677	ENSG00000135473		ENSG00000120820	ENSG00000120820	ENSG00000120820
ENSG00000157191	ENSG00000147684	ENSG00000135482		ENSG00000144891	ENSG00000144891	ENSG00000144891
ENSG00000157916	ENSG00000147687	ENSG00000135723		ENSG00000138678	ENSG00000138678	ENSG00000138678
ENSG00000158006	ENSG00000147813	ENSG00000135740		ENSG00000079335	ENSG00000079335	ENSG00000079335
ENSG00000158042	ENSG00000148229	ENSG00000135974		ENSG00000084710	ENSG00000084710	ENSG00000084710
ENSG00000158109	ENSG00000148840	ENSG00000136003		ENSG00000250510	ENSG00000250510	ENSG00000250510
ENSG00000158615	ENSG00000149016	ENSG00000136450		ENSG00000175832	ENSG00000175832	ENSG00000175832
ENSG00000158636	ENSG00000149541	ENSG00000136463		ENSG00000107798	ENSG00000107798	ENSG00000107798
ENSG00000158711	ENSG00000149554	ENSG00000136492		ENSG00000090530	ENSG00000090530	ENSG00000090530
ENSG00000158773	ENSG00000149636	ENSG00000136504		ENSG00000125971	ENSG00000125971	ENSG00000125971
ENSG00000158864	ENSG00000149926	ENSG00000136560		ENSG00000134326	ENSG00000134326	ENSG00000134326
ENSG00000159377	ENSG00000149930	ENSG00000136628		ENSG00000033122	ENSG00000033122	ENSG00000033122
ENSG00000159445	ENSG00000150753	ENSG00000136631		ENSG00000140600	ENSG00000140600	ENSG00000140600
ENSG00000159479	ENSG00000150756	ENSG00000136731		ENSG00000072657	ENSG00000072657	ENSG00000072657
ENSG00000159592	ENSG00000151148	ENSG00000136758		ENSG00000184185	ENSG00000184185	ENSG00000184185
ENSG00000159596	ENSG00000151422	ENSG00000137478		ENSG00000166780	ENSG00000166780	ENSG00000166780
ENSG00000160055	ENSG00000151445	ENSG00000137494		ENSG00000243414	ENSG00000243414	ENSG00000243414
ENSG00000160072	ENSG00000151532	ENSG00000137497		ENSG00000136542	ENSG00000136542	ENSG00000136542
ENSG00000160075	ENSG00000151576	ENSG00000137509		ENSG00000188659	ENSG00000188659	ENSG00000188659
ENSG00000160588	ENSG00000152117	ENSG00000137522		ENSG00000197410	ENSG00000197410	ENSG00000197410
ENSG00000160688	ENSG00000152253	ENSG00000137720		ENSG00000168454	ENSG00000168454	ENSG00000168454
ENSG00000160691	ENSG00000152700	ENSG00000137822		ENSG00000239305	ENSG00000239305	ENSG00000239305
ENSG00000160710	ENSG00000153044	ENSG00000137876		ENSG00000154114	ENSG00000154114	ENSG00000154114
ENSG00000160714	ENSG00000153531	ENSG00000138092		ENSG00000172346	ENSG00000172346	ENSG00000172346
ENSG00000160741	ENSG00000153774	ENSG00000138286		ENSG00000128284	ENSG00000128284	ENSG00000128284
ENSG00000160752	ENSG00000153827	ENSG00000138433		ENSG00000159214	ENSG00000159214	ENSG00000159214
ENSG00000160766	ENSG00000153832	ENSG00000138614		ENSG00000158234	ENSG00000158234	ENSG00000158234
ENSG00000160783	ENSG00000154265	ENSG00000138629		ENSG00000168899	ENSG00000168899	ENSG00000168899
ENSG00000160785	ENSG00000154269	ENSG00000139133		ENSG00000205403	ENSG00000205403	ENSG00000205403
ENSG00000160818	ENSG00000154473	ENSG00000139146		ENSG00000144712	ENSG00000144712	ENSG00000144712
ENSG00000162129	ENSG00000154582	ENSG00000139233		ENSG00000162745	ENSG00000162745	ENSG00000162745
ENSG00000162144	ENSG00000154781	ENSG00000139323		ENSG00000135378	ENSG00000135378	ENSG00000135378
ENSG00000162191	ENSG00000154813	ENSG00000139324		ENSG00000187800	ENSG00000187800	ENSG00000187800
ENSG00000162194	ENSG00000154814	ENSG00000139438		ENSG00000186952	ENSG00000186952	ENSG00000186952
ENSG00000162222	ENSG00000154920	ENSG00000139579		ENSG00000269586	ENSG00000269586	ENSG00000269586
ENSG00000162231	ENSG00000155744	ENSG00000139637		ENSG00000183023	ENSG00000183023	ENSG00000183023
ENSG00000162298	ENSG00000155827	ENSG00000139641		ENSG00000074047	ENSG00000074047	ENSG00000074047
ENSG00000162300	ENSG00000155906	ENSG00000139687		ENSG00000158270	ENSG00000158270	ENSG00000158270
ENSG00000162367	ENSG00000156030	ENSG00000139719		ENSG00000155008	ENSG00000155008	ENSG00000155008
ENSG00000162385	ENSG00000156170	ENSG00000139722		ENSG00000171450	ENSG00000171450	ENSG00000171450
ENSG00000162396	ENSG00000156172	ENSG00000139734		ENSG00000143850	ENSG00000143850	ENSG00000143850
ENSG00000162408	ENSG00000156802	ENSG00000139737		ENSG00000150471	ENSG00000150471	ENSG00000150471
ENSG00000162434	ENSG00000157653	ENSG00000139921		ENSG00000276644	ENSG00000276644	ENSG00000276644
ENSG00000162437	ENSG00000158106	ENSG00000139974		ENSG00000165899	ENSG00000165899	ENSG00000165899
ENSG00000162441	ENSG00000158169	ENSG00000140259		ENSG00000135272	ENSG00000135272	ENSG00000135272
ENSG00000162517	ENSG00000158480	ENSG00000140265		ENSG00000177098	ENSG00000177098	ENSG00000177098
ENSG00000162521	ENSG00000158615	ENSG00000140365		ENSG00000158104	ENSG00000158104	ENSG00000158104
ENSG00000162543	ENSG00000159377	ENSG00000140400		ENSG00000120253	ENSG00000120253	ENSG00000120253
ENSG00000162607	ENSG00000160688	ENSG00000140463		ENSG00000155629	ENSG00000155629	ENSG00000155629
ENSG00000162642	ENSG00000160714	ENSG00000140525		ENSG00000159239	ENSG00000159239	ENSG00000159239
ENSG00000162650	ENSG00000160766	ENSG00000140534		ENSG00000103647	ENSG00000103647	ENSG00000103647
ENSG00000162704	ENSG00000160888	ENSG00000140553		ENSG00000104140	ENSG00000104140	ENSG00000104140
ENSG00000162736	ENSG00000161265	ENSG00000140650		ENSG00000115944	ENSG00000115944	ENSG00000115944
ENSG00000162757	ENSG00000161513	ENSG00000140829		ENSG00000111886	ENSG00000111886	ENSG00000111886
ENSG00000162772	ENSG00000161526	ENSG00000140830		ENSG00000106333	ENSG00000106333	ENSG00000106333
ENSG00000162775	ENSG00000161558	ENSG00000140854		ENSG00000131725	ENSG00000131725	ENSG00000131725
ENSG00000162779	ENSG00000161847	ENSG00000141027		ENSG00000143401	ENSG00000143401	ENSG00000143401
ENSG00000162819	ENSG00000161860	ENSG00000141030		ENSG00000185250	ENSG00000185250	ENSG00000185250
ENSG00000162851	ENSG00000162300	ENSG00000141367		ENSG00000125170	ENSG00000125170	ENSG00000125170
ENSG00000162852	ENSG00000162517	ENSG00000141378		ENSG00000162975	ENSG00000162975	ENSG00000162975
ENSG00000162885	ENSG00000162814	ENSG00000141428		ENSG00000126947	ENSG00000126947	ENSG00000126947
ENSG00000162910	ENSG00000162819	ENSG00000141736		ENSG00000182890	ENSG00000182890	ENSG00000182890
ENSG00000162923	ENSG00000162885	ENSG00000141867		ENSG00000149403	ENSG00000149403	ENSG00000149403
ENSG00000163155	ENSG00000163155	ENSG00000141873		ENSG00000197415	ENSG00000197415	ENSG00000197415
ENSG00000163156	ENSG00000163156	ENSG00000141905		ENSG00000162426	ENSG00000162426	ENSG00000162426
ENSG00000163159	ENSG00000163617	ENSG00000141965		ENSG00000167371	ENSG00000167371	ENSG00000167371
ENSG00000163344	ENSG00000163655	ENSG00000141971		ENSG00000113441	ENSG00000113441	ENSG00000113441
ENSG00000163349	ENSG00000163682	ENSG00000141994		ENSG00000133019	ENSG00000133019	ENSG00000133019
ENSG00000163374	ENSG00000163781	ENSG00000142002		ENSG00000155816	ENSG00000155816	ENSG00000155816
ENSG00000163444	ENSG00000163798	ENSG00000142039		ENSG00000188428	ENSG00000188428	ENSG00000188428
ENSG00000163472	ENSG00000163870	ENSG00000142082		ENSG00000077063	ENSG00000077063	ENSG00000077063
ENSG00000163479	ENSG00000163877	ENSG00000142444		ENSG00000175264	ENSG00000175264	ENSG00000175264
ENSG00000163866	ENSG00000163918	ENSG00000142507		ENSG00000175544	ENSG00000175544	ENSG00000175544
ENSG00000163877	ENSG00000163950	ENSG00000142546		ENSG00000179546	ENSG00000179546	ENSG00000179546
ENSG00000164010	ENSG00000164045	ENSG00000142676		ENSG00000116574	ENSG00000116574	ENSG00000116574
ENSG00000164011	ENSG00000164576	ENSG00000142856		ENSG00000155918	ENSG00000155918	ENSG00000155918
ENSG00000165490	ENSG00000164587	ENSG00000143156		ENSG00000141639	ENSG00000141639	ENSG00000141639
ENSG00000165609	ENSG00000164649	ENSG00000143183		ENSG00000139970	ENSG00000139970	ENSG00000139970
ENSG00000165630	ENSG00000164830	ENSG00000143222		ENSG00000163596	ENSG00000163596	ENSG00000163596
ENSG00000165632	ENSG00000164933	ENSG00000143228		ENSG00000152284	ENSG00000152284	ENSG00000152284
ENSG00000165644	ENSG00000164934	ENSG00000143248		ENSG00000144821	ENSG00000144821	ENSG00000144821
ENSG00000165678	ENSG00000165055	ENSG00000143303		ENSG00000188766	ENSG00000188766	ENSG00000188766
ENSG00000165732	ENSG00000165152	ENSG00000143314		ENSG00000146376	ENSG00000146376	ENSG00000146376
ENSG00000165733	ENSG00000165244	ENSG00000143319		ENSG00000102452	ENSG00000102452	ENSG00000102452
ENSG00000165915	ENSG00000165417	ENSG00000143337		ENSG00000198934	ENSG00000198934	ENSG00000198934
ENSG00000165916	ENSG00000165501	ENSG00000143368		ENSG00000214960	ENSG00000214960	ENSG00000214960
ENSG00000166004	ENSG00000165724	ENSG00000143373		ENSG00000144792	ENSG00000144792	ENSG00000144792
ENSG00000166037	ENSG00000165732	ENSG00000143374		ENSG00000139910	ENSG00000139910	ENSG00000139910
ENSG00000166197	ENSG00000166140	ENSG00000143401		ENSG00000147256	ENSG00000147256	ENSG00000147256
ENSG00000166199	ENSG00000166197	ENSG00000143458		ENSG00000251322	ENSG00000251322	ENSG00000251322
ENSG00000166261	ENSG00000166483	ENSG00000143476		ENSG00000179299	ENSG00000179299	ENSG00000179299
ENSG00000166266	ENSG00000166508	ENSG00000143493		ENSG00000137872	ENSG00000137872	ENSG00000137872
ENSG00000166272	ENSG00000166747	ENSG00000143549		ENSG00000096717	ENSG00000096717	ENSG00000096717
ENSG00000166295	ENSG00000166803	ENSG00000143630		ENSG00000176927	ENSG00000176927	ENSG00000176927
ENSG00000166321	ENSG00000166997	ENSG00000143799		ENSG00000103742	ENSG00000103742	ENSG00000103742
ENSG00000166348	ENSG00000167081	ENSG00000143933		ENSG00000169856	ENSG00000169856	ENSG00000169856
ENSG00000166441	ENSG00000167182	ENSG00000143951		ENSG00000167646	ENSG00000167646	ENSG00000167646
ENSG00000166471	ENSG00000167191	ENSG00000143977		ENSG00000163704	ENSG00000163704	ENSG00000163704
ENSG00000166478	ENSG00000167325	ENSG00000144028		ENSG00000088881	ENSG00000088881	ENSG00000088881
ENSG00000166483	ENSG00000167394	ENSG00000144034		ENSG00000100427	ENSG00000100427	ENSG00000100427
ENSG00000166788	ENSG00000167395	ENSG00000144306		ENSG00000143320	ENSG00000143320	ENSG00000143320
ENSG00000166801	ENSG00000167447	ENSG00000144354		ENSG00000240583	ENSG00000240583	ENSG00000240583
ENSG00000166902	ENSG00000167461	ENSG00000146670		ENSG00000169439	ENSG00000169439	ENSG00000169439
ENSG00000167325	ENSG00000167513	ENSG00000148484		ENSG00000175643	ENSG00000175643	ENSG00000175643
ENSG00000167548	ENSG00000167747	ENSG00000148690		ENSG00000186197	ENSG00000186197	ENSG00000186197
ENSG00000167770	ENSG00000167842	ENSG00000148835		ENSG00000111711	ENSG00000111711	ENSG00000111711
ENSG00000167792	ENSG00000167900	ENSG00000148843		ENSG00000204219	ENSG00000204219	ENSG00000204219
ENSG00000167797	ENSG00000167930	ENSG00000148985		ENSG00000186496	ENSG00000186496	ENSG00000186496
ENSG00000167985	ENSG00000167978	ENSG00000149016		ENSG00000124496	ENSG00000124496	ENSG00000124496
ENSG00000168003	ENSG00000168348	ENSG00000149136		ENSG00000012963	ENSG00000012963	ENSG00000012963
ENSG00000168014	ENSG00000168411	ENSG00000149196		ENSG00000164265	ENSG00000164265	ENSG00000164265
ENSG00000168040	ENSG00000168439	ENSG00000149541		ENSG00000186409	ENSG00000186409	ENSG00000186409
ENSG00000168067	ENSG00000168496	ENSG00000149554		ENSG00000162783	ENSG00000162783	ENSG00000162783
ENSG00000168071	ENSG00000168509	ENSG00000149823		ENSG00000132334	ENSG00000132334	ENSG00000132334
ENSG00000168092	ENSG00000168701	ENSG00000149922		ENSG00000104055	ENSG00000104055	ENSG00000104055
ENSG00000168159	ENSG00000168904	ENSG00000149930		ENSG00000106034	ENSG00000106034	ENSG00000106034
ENSG00000168209	ENSG00000169217	ENSG00000150593		ENSG00000072274	ENSG00000072274	ENSG00000072274
ENSG00000168264	ENSG00000169223	ENSG00000150768		ENSG00000110697	ENSG00000110697	ENSG00000110697
ENSG00000168275	ENSG00000169359	ENSG00000150773		ENSG00000111052	ENSG00000111052	ENSG00000111052
ENSG00000168439	ENSG00000169372	ENSG00000150776		ENSG00000158473	ENSG00000158473	ENSG00000158473
ENSG00000168496	ENSG00000169871	ENSG00000150779		ENSG00000184305	ENSG00000184305	ENSG00000184305
ENSG00000168569	ENSG00000169919	ENSG00000150991		ENSG00000135373	ENSG00000135373	ENSG00000135373
ENSG00000168710	ENSG00000169976	ENSG00000151148		ENSG00000175414	ENSG00000175414	ENSG00000175414
ENSG00000168876	ENSG00000170191	ENSG00000151353		ENSG00000162641	ENSG00000162641	ENSG00000162641
ENSG00000169504	ENSG00000170270	ENSG00000151413		ENSG00000149792	ENSG00000149792	ENSG00000149792
ENSG00000169519	ENSG00000170315	ENSG00000151445		ENSG00000137673	ENSG00000137673	ENSG00000137673
ENSG00000169813	ENSG00000170421	ENSG00000151465		ENSG00000078269	ENSG00000078269	ENSG00000078269
ENSG00000170145	ENSG00000170581	ENSG00000151532		ENSG00000168528	ENSG00000168528	ENSG00000168528
ENSG00000170946	ENSG00000171425	ENSG00000151743		ENSG00000135604	ENSG00000135604	ENSG00000135604
ENSG00000170959	ENSG00000171443	ENSG00000152117		ENSG00000156466	ENSG00000156466	ENSG00000156466
ENSG00000171735	ENSG00000171681	ENSG00000152253		ENSG00000182220	ENSG00000182220	ENSG00000182220
ENSG00000171793	ENSG00000171806	ENSG00000152291		ENSG00000087299	ENSG00000087299	ENSG00000087299
ENSG00000171806	ENSG00000171858	ENSG00000152433		ENSG00000134538	ENSG00000134538	ENSG00000134538
ENSG00000171812	ENSG00000171863	ENSG00000152556		ENSG00000185614	ENSG00000185614	ENSG00000185614
ENSG00000171960	ENSG00000172167	ENSG00000153391		ENSG00000039139	ENSG00000039139	ENSG00000039139
ENSG00000171988	ENSG00000172172	ENSG00000153531		ENSG00000169604	ENSG00000169604	ENSG00000169604
ENSG00000172269	ENSG00000172613	ENSG00000153574		ENSG00000166313	ENSG00000166313	ENSG00000166313
ENSG00000172339	ENSG00000172939	ENSG00000153786		ENSG00000181264	ENSG00000181264	ENSG00000181264
ENSG00000172375	ENSG00000172977	ENSG00000154920		ENSG00000249242	ENSG00000249242	ENSG00000249242
ENSG00000172409	ENSG00000173264	ENSG00000156384		ENSG00000139344	ENSG00000139344	ENSG00000139344
ENSG00000172500	ENSG00000173272	ENSG00000156502		ENSG00000132563	ENSG00000132563	ENSG00000132563
ENSG00000172586	ENSG00000173517	ENSG00000156603		ENSG00000107719	ENSG00000107719	ENSG00000107719
ENSG00000172613	ENSG00000173660	ENSG00000156958		ENSG00000155016	ENSG00000155016	ENSG00000155016
ENSG00000172661	ENSG00000174109	ENSG00000157181		ENSG00000176641	ENSG00000176641	ENSG00000176641
ENSG00000172732	ENSG00000174371	ENSG00000157823		ENSG00000166578	ENSG00000166578	ENSG00000166578
ENSG00000172757	ENSG00000174442	ENSG00000158019		ENSG00000008277	ENSG00000008277	ENSG00000008277
ENSG00000172922	ENSG00000174444	ENSG00000158042		ENSG00000078053	ENSG00000078053	ENSG00000078053
ENSG00000172977	ENSG00000174576	ENSG00000158161		ENSG00000165168	ENSG00000165168	ENSG00000165168
ENSG00000173113	ENSG00000174720	ENSG00000158195		ENSG00000106560	ENSG00000106560	ENSG00000106560
ENSG00000173145	ENSG00000175202	ENSG00000158773		ENSG00000128266	ENSG00000128266	ENSG00000128266
ENSG00000173207	ENSG00000175213	ENSG00000158864		ENSG00000006747	ENSG00000006747	ENSG00000006747
ENSG00000173264	ENSG00000175220	ENSG00000159377		ENSG00000198838	ENSG00000198838	ENSG00000198838
ENSG00000173327	ENSG00000175279	ENSG00000159479		ENSG00000163017	ENSG00000163017	ENSG00000163017
ENSG00000173409	ENSG00000175305	ENSG00000159592		ENSG00000104388	ENSG00000104388	ENSG00000104388
ENSG00000173465	ENSG00000175334	ENSG00000159596		ENSG00000254893	ENSG00000254893	ENSG00000254893
ENSG00000173486	ENSG00000175376	ENSG00000160055		ENSG00000204815	ENSG00000204815	ENSG00000204815
ENSG00000173614	ENSG00000175606	ENSG00000160588		ENSG00000175928	ENSG00000175928	ENSG00000175928
ENSG00000173653	ENSG00000175643	ENSG00000160688		ENSG00000143631	ENSG00000143631	ENSG00000143631
ENSG00000173660	ENSG00000176102	ENSG00000160691		ENSG00000111145	ENSG00000111145	ENSG00000111145
ENSG00000173662	ENSG00000176225	ENSG00000160741		ENSG00000155980	ENSG00000155980	ENSG00000155980
ENSG00000173915	ENSG00000176340	ENSG00000160766		ENSG00000087258	ENSG00000087258	ENSG00000087258
ENSG00000173933	ENSG00000176444	ENSG00000160888		ENSG00000149571	ENSG00000149571	ENSG00000149571
ENSG00000174151	ENSG00000176840	ENSG00000161265		ENSG00000197903	ENSG00000197903	ENSG00000197903
ENSG00000174243	ENSG00000176894	ENSG00000161395		ENSG00000074181	ENSG00000074181	ENSG00000074181
ENSG00000174276	ENSG00000176953	ENSG00000161513		ENSG00000151136	ENSG00000151136	ENSG00000151136
ENSG00000174371	ENSG00000177084	ENSG00000161526		ENSG00000136040	ENSG00000136040	ENSG00000136040
ENSG00000174547	ENSG00000177103	ENSG00000161547		ENSG00000113583	ENSG00000113583	ENSG00000113583
ENSG00000174576	ENSG00000177410	ENSG00000161558		ENSG00000165512	ENSG00000165512	ENSG00000165512
ENSG00000174684	ENSG00000177463	ENSG00000161677		ENSG00000104213	ENSG00000104213	ENSG00000104213
ENSG00000174744	ENSG00000177613	ENSG00000161800		ENSG00000078401	ENSG00000078401	ENSG00000078401
ENSG00000175137	ENSG00000177628	ENSG00000161847		ENSG00000154721	ENSG00000154721	ENSG00000154721
ENSG00000175213	ENSG00000177646	ENSG00000162073		ENSG00000175426	ENSG00000175426	ENSG00000175426
ENSG00000175220	ENSG00000177683	ENSG00000162129		ENSG00000176771	ENSG00000176771	ENSG00000176771
ENSG00000175224	ENSG00000177728	ENSG00000162222		ENSG00000198929	ENSG00000198929	ENSG00000198929
ENSG00000175279	ENSG00000178567	ENSG00000162300		ENSG00000198964	ENSG00000198964	ENSG00000198964
ENSG00000175334	ENSG00000178694	ENSG00000162385		ENSG00000144061	ENSG00000144061	ENSG00000144061
ENSG00000175348	ENSG00000178700	ENSG00000162396		ENSG00000145861	ENSG00000145861	ENSG00000145861
ENSG00000175376	ENSG00000179943	ENSG00000162441		ENSG00000000971	ENSG00000000971	ENSG00000000971
ENSG00000175390	ENSG00000179958	ENSG00000162517		ENSG00000256061	ENSG00000256061	ENSG00000256061
ENSG00000175467	ENSG00000180035	ENSG00000162521		ENSG00000155755	ENSG00000155755	ENSG00000155755
ENSG00000175567	ENSG00000180209	ENSG00000162736		ENSG00000150667	ENSG00000150667	ENSG00000150667
ENSG00000175575	ENSG00000180385	ENSG00000162757		ENSG00000135333	ENSG00000135333	ENSG00000135333
ENSG00000175581	ENSG00000180938	ENSG00000162814		ENSG00000182218	ENSG00000182218	ENSG00000182218
ENSG00000175582	ENSG00000180998	ENSG00000162819		ENSG00000102531	ENSG00000102531	ENSG00000102531
ENSG00000175634	ENSG00000181026	ENSG00000162851		ENSG00000197816	ENSG00000197816	ENSG00000197816
ENSG00000175756	ENSG00000181610	ENSG00000162852		ENSG00000185634	ENSG00000185634	ENSG00000185634
ENSG00000176022	ENSG00000181938	ENSG00000162927		ENSG00000076641	ENSG00000076641	ENSG00000076641
ENSG00000176092	ENSG00000182004	ENSG00000162928		ENSG00000154096	ENSG00000154096	ENSG00000154096
ENSG00000176102	ENSG00000182173	ENSG00000163029		ENSG00000118407	ENSG00000118407	ENSG00000118407
ENSG00000176261	ENSG00000182185	ENSG00000163155		ENSG00000169851	ENSG00000169851	ENSG00000169851
ENSG00000176340	ENSG00000182405	ENSG00000163156		ENSG00000010310	ENSG00000010310	ENSG00000010310
ENSG00000176393	ENSG00000182518	ENSG00000163349		ENSG00000169933	ENSG00000169933	ENSG00000169933
ENSG00000176444	ENSG00000182628	ENSG00000163472		ENSG00000152661	ENSG00000152661	ENSG00000152661
ENSG00000176986	ENSG00000182796	ENSG00000163798		ENSG00000153767	ENSG00000153767	ENSG00000153767
ENSG00000177595	ENSG00000183077	ENSG00000163877		ENSG00000103021	ENSG00000103021	ENSG00000103021
ENSG00000177600	ENSG00000183308	ENSG00000165417		ENSG00000176678	ENSG00000176678	ENSG00000176678
ENSG00000177613	ENSG00000183431	ENSG00000165490		ENSG00000133863	ENSG00000133863	ENSG00000133863
ENSG00000177628	ENSG00000183624	ENSG00000165501		ENSG00000099219	ENSG00000099219	ENSG00000099219
ENSG00000177674	ENSG00000183765	ENSG00000165609		ENSG00000164949	ENSG00000164949	ENSG00000164949
ENSG00000177951	ENSG00000183856	ENSG00000165630		ENSG00000169071	ENSG00000169071	ENSG00000169071
ENSG00000177954	ENSG00000183891	ENSG00000165678		ENSG00000120658	ENSG00000120658	ENSG00000120658
ENSG00000177963	ENSG00000183955	ENSG00000165732		ENSG00000221866	ENSG00000221866	ENSG00000221866
ENSG00000178028	ENSG00000184162	ENSG00000165733		ENSG00000102755	ENSG00000102755	ENSG00000102755
ENSG00000178440	ENSG00000184281	ENSG00000165792		ENSG00000135298	ENSG00000135298	ENSG00000135298
ENSG00000178795	ENSG00000184445	ENSG00000165819		ENSG00000154146	ENSG00000154146	ENSG00000154146
ENSG00000179085	ENSG00000184508	ENSG00000165916		ENSG00000178573	ENSG00000178573	ENSG00000178573
ENSG00000179119	ENSG00000184924	ENSG00000165934		ENSG00000170214	ENSG00000170214	ENSG00000170214
ENSG00000179743	ENSG00000184990	ENSG00000165995		ENSG00000106025	ENSG00000106025	ENSG00000106025
ENSG00000179988	ENSG00000185261	ENSG00000166133		ENSG00000091137	ENSG00000091137	ENSG00000091137
ENSG00000180198	ENSG00000185278	ENSG00000166197		ENSG00000166974	ENSG00000166974	ENSG00000166974
ENSG00000180423	ENSG00000185298	ENSG00000166199		ENSG00000170955	ENSG00000170955	ENSG00000170955
ENSG00000180999	ENSG00000185664	ENSG00000166200		ENSG00000171150	ENSG00000171150	ENSG00000171150
ENSG00000181192	ENSG00000186063	ENSG00000166272		ENSG00000186472	ENSG00000186472	ENSG00000186472
ENSG00000181218	ENSG00000186162	ENSG00000166441		ENSG00000156671	ENSG00000156671	ENSG00000156671
ENSG00000181450	ENSG00000186174	ENSG00000166478		ENSG00000180998	ENSG00000180998	ENSG00000180998
ENSG00000181924	ENSG00000186364	ENSG00000166483		ENSG00000144290	ENSG00000144290	ENSG00000144290
ENSG00000181929	ENSG00000186591	ENSG00000166676		ENSG00000055118	ENSG00000055118	ENSG00000055118
ENSG00000182004	ENSG00000187735	ENSG00000166747		ENSG00000117152	ENSG00000117152	ENSG00000117152
ENSG00000182180	ENSG00000187778	ENSG00000166803		ENSG00000171488	ENSG00000171488	ENSG00000171488
ENSG00000182827	ENSG00000188223	ENSG00000166847		ENSG00000143195	ENSG00000143195	ENSG00000143195
ENSG00000182934	ENSG00000188312	ENSG00000166881		ENSG00000204682	ENSG00000204682	ENSG00000204682
ENSG00000183161	ENSG00000188313	ENSG00000166887		ENSG00000239887	ENSG00000239887	ENSG00000239887
ENSG00000183431	ENSG00000188419	ENSG00000166902		ENSG00000138944	ENSG00000138944	ENSG00000138944
ENSG00000183520	ENSG00000188529	ENSG00000166987		ENSG00000144227	ENSG00000144227	ENSG00000144227
ENSG00000183856	ENSG00000188554	ENSG00000167088		ENSG00000187068	ENSG00000187068	ENSG00000187068
ENSG00000184154	ENSG00000189057	ENSG00000167131		ENSG00000167528	ENSG00000167528	ENSG00000167528
ENSG00000184224	ENSG00000189419	ENSG00000167182		ENSG00000149256	ENSG00000149256	ENSG00000149256
ENSG00000184281	ENSG00000196208	ENSG00000167302		ENSG00000144843	ENSG00000144843	ENSG00000144843
ENSG00000184743	ENSG00000196290	ENSG00000167325		ENSG00000178537	ENSG00000178537	ENSG00000178537
ENSG00000185009	ENSG00000196455	ENSG00000167394		ENSG00000152763	ENSG00000152763	ENSG00000152763
ENSG00000185085	ENSG00000196584	ENSG00000167395		ENSG00000146054	ENSG00000146054	ENSG00000146054
ENSG00000185104	ENSG00000196670	ENSG00000167447		ENSG00000187391	ENSG00000187391	ENSG00000187391
ENSG00000185220	ENSG00000196678	ENSG00000167461		ENSG00000186897	ENSG00000186897	ENSG00000186897
ENSG00000185238	ENSG00000196787	ENSG00000167548		ENSG00000166575	ENSG00000166575	ENSG00000166575
ENSG00000185267	ENSG00000196865	ENSG00000167562		ENSG00000135932	ENSG00000135932	ENSG00000135932
ENSG00000185278	ENSG00000196976	ENSG00000167670		ENSG00000072201	ENSG00000072201	ENSG00000072201
ENSG00000185475	ENSG00000197061	ENSG00000167747		ENSG00000152580	ENSG00000152580	ENSG00000152580
ENSG00000185495	ENSG00000197111	ENSG00000167842		ENSG00000110002	ENSG00000110002	ENSG00000110002
ENSG00000185627	ENSG00000197153	ENSG00000167862		ENSG00000115353	ENSG00000115353	ENSG00000115353
ENSG00000185670	ENSG00000197299	ENSG00000167900		ENSG00000143353	ENSG00000143353	ENSG00000143353
ENSG00000185875	ENSG00000197457	ENSG00000167977		ENSG00000022267	ENSG00000022267	ENSG00000022267
ENSG00000186063	ENSG00000197622	ENSG00000168014		ENSG00000162980	ENSG00000162980	ENSG00000162980
ENSG00000186197	ENSG00000197728	ENSG00000168275		ENSG00000136352	ENSG00000136352	ENSG00000136352
ENSG00000186283	ENSG00000197756	ENSG00000168411		ENSG00000168772	ENSG00000168772	ENSG00000168772
ENSG00000186501	ENSG00000197785	ENSG00000168496		ENSG00000081320	ENSG00000081320	ENSG00000081320
ENSG00000186660	ENSG00000197852	ENSG00000168591		ENSG00000177432	ENSG00000177432	ENSG00000177432
ENSG00000187522	ENSG00000197903	ENSG00000168610		ENSG00000198542	ENSG00000198542	ENSG00000198542
ENSG00000187608	ENSG00000198000	ENSG00000168675		ENSG00000186862	ENSG00000186862	ENSG00000186862
ENSG00000187815	ENSG00000198003	ENSG00000168701		ENSG00000066248	ENSG00000066248	ENSG00000066248
ENSG00000188157	ENSG00000198026	ENSG00000169018		ENSG00000180011	ENSG00000180011	ENSG00000180011
ENSG00000188290	ENSG00000198056	ENSG00000169217		ENSG00000082126	ENSG00000082126	ENSG00000082126
ENSG00000188295	ENSG00000198231	ENSG00000169372		ENSG00000161048	ENSG00000161048	ENSG00000161048
ENSG00000188486	ENSG00000198270	ENSG00000169519		ENSG00000095587	ENSG00000095587	ENSG00000095587
ENSG00000188529	ENSG00000198382	ENSG00000169564		ENSG00000005108	ENSG00000005108	ENSG00000005108
ENSG00000188672	ENSG00000198496	ENSG00000170145		ENSG00000064763	ENSG00000064763	ENSG00000064763
ENSG00000188739	ENSG00000198563	ENSG00000170270		ENSG00000198513	ENSG00000198513	ENSG00000198513
ENSG00000188786	ENSG00000198744	ENSG00000170296		ENSG00000197747	ENSG00000197747	ENSG00000197747
ENSG00000188997	ENSG00000198855	ENSG00000170315		ENSG00000152782	ENSG00000152782	ENSG00000152782
ENSG00000189266	ENSG00000198862	ENSG00000170348		ENSG00000185499	ENSG00000185499	ENSG00000185499
ENSG00000196182	ENSG00000198924	ENSG00000170836		ENSG00000148082	ENSG00000148082	ENSG00000148082
ENSG00000196449	ENSG00000198954	ENSG00000170946		ENSG00000138400	ENSG00000138400	ENSG00000138400
ENSG00000196505	ENSG00000199036	ENSG00000170959		ENSG00000101210	ENSG00000101210	ENSG00000101210
ENSG00000196655	ENSG00000199179	ENSG00000171174		ENSG00000181061	ENSG00000181061	ENSG00000181061
ENSG00000196793	ENSG00000200623	ENSG00000171425		ENSG00000169306	ENSG00000169306	ENSG00000169306
ENSG00000196865	ENSG00000201806	ENSG00000171443		ENSG00000135525	ENSG00000135525	ENSG00000135525
ENSG00000196890	ENSG00000201823	ENSG00000171469		ENSG00000249992	ENSG00000249992	ENSG00000249992
ENSG00000196968	ENSG00000203724	ENSG00000171681		ENSG00000115266	ENSG00000115266	ENSG00000115266
ENSG00000197136	ENSG00000203795	ENSG00000171735		ENSG00000086300	ENSG00000086300	ENSG00000086300
ENSG00000197345	ENSG00000203965	ENSG00000171806		ENSG00000196155	ENSG00000196155	ENSG00000196155
ENSG00000197530	ENSG00000204227	ENSG00000171863		ENSG00000168824	ENSG00000168824	ENSG00000168824
ENSG00000197568	ENSG00000204237	ENSG00000171960		ENSG00000205659	ENSG00000205659	ENSG00000205659
ENSG00000197622	ENSG00000204315	ENSG00000172171		ENSG00000187688	ENSG00000187688	ENSG00000187688
ENSG00000197721	ENSG00000204351	ENSG00000172269		ENSG00000058335	ENSG00000058335	ENSG00000058335
ENSG00000197771	ENSG00000204356	ENSG00000172375		ENSG00000116132	ENSG00000116132	ENSG00000116132
ENSG00000197780	ENSG00000204387	ENSG00000172732		ENSG00000155265	ENSG00000155265	ENSG00000155265
ENSG00000197785	ENSG00000204410	ENSG00000172757		ENSG00000162368	ENSG00000162368	ENSG00000162368
ENSG00000197852	ENSG00000204435	ENSG00000172809		ENSG00000156475	ENSG00000156475	ENSG00000156475
ENSG00000197889	ENSG00000204438	ENSG00000172977		ENSG00000153558	ENSG00000153558	ENSG00000153558
ENSG00000197982	ENSG00000204444	ENSG00000173113		ENSG00000100522	ENSG00000100522	ENSG00000100522
ENSG00000198198	ENSG00000204463	ENSG00000173207		ENSG00000169760	ENSG00000169760	ENSG00000169760
ENSG00000198298	ENSG00000204536	ENSG00000173264		ENSG00000184785	ENSG00000184785	ENSG00000184785
ENSG00000198382	ENSG00000204576	ENSG00000173272		ENSG00000188993	ENSG00000188993	ENSG00000188993
ENSG00000198492	ENSG00000204590	ENSG00000173327		ENSG00000172296	ENSG00000172296	ENSG00000172296
ENSG00000198625	ENSG00000204839	ENSG00000173480		ENSG00000179029	ENSG00000179029	ENSG00000179029
ENSG00000198730	ENSG00000205155	ENSG00000173575		ENSG00000113361	ENSG00000113361	ENSG00000113361
ENSG00000198793	ENSG00000205622	ENSG00000173614		ENSG00000163803	ENSG00000163803	ENSG00000163803
ENSG00000198799	ENSG00000205659	ENSG00000173660		ENSG00000114446	ENSG00000114446	ENSG00000114446
ENSG00000198841	ENSG00000206028	ENSG00000173818		ENSG00000166407	ENSG00000166407	ENSG00000166407
ENSG00000198924	ENSG00000206562	ENSG00000173875		ENSG00000196440	ENSG00000196440	ENSG00000196440
ENSG00000198952	ENSG00000206754	ENSG00000173915		ENSG00000168243	ENSG00000168243	ENSG00000168243
ENSG00000198954	ENSG00000207382	ENSG00000174109		ENSG00000174332	ENSG00000174332	ENSG00000174332
ENSG00000199325	ENSG00000207496	ENSG00000174276		ENSG00000165046	ENSG00000165046	ENSG00000165046
ENSG00000199347	ENSG00000207630	ENSG00000174371		ENSG00000178075	ENSG00000178075	ENSG00000178075
ENSG00000199377	ENSG00000209042	ENSG00000174373		ENSG00000134853	ENSG00000134853	ENSG00000134853
ENSG00000199756	ENSG00000212541	ENSG00000174442		ENSG00000154162	ENSG00000154162	ENSG00000154162
ENSG00000200913	ENSG00000213015	ENSG00000174444		ENSG00000154917	ENSG00000154917	ENSG00000154917
ENSG00000201801	ENSG00000213380	ENSG00000174446		ENSG00000196072	ENSG00000196072	ENSG00000196072
ENSG00000202444	ENSG00000213619	ENSG00000174456		ENSG00000164100	ENSG00000164100	ENSG00000164100
ENSG00000203325	ENSG00000213719	ENSG00000174485		ENSG00000140682	ENSG00000140682	ENSG00000140682
ENSG00000203666	ENSG00000213741	ENSG00000174576		ENSG00000101846	ENSG00000101846	ENSG00000101846
ENSG00000203667	ENSG00000213742	ENSG00000174744		ENSG00000010278	ENSG00000010278	ENSG00000010278
ENSG00000203705	ENSG00000214274	ENSG00000175137		ENSG00000214050	ENSG00000214050	ENSG00000214050
ENSG00000203724	ENSG00000214765	ENSG00000175197		ENSG00000103599	ENSG00000103599	ENSG00000103599
ENSG00000203965	ENSG00000215769	ENSG00000175202		ENSG00000048740	ENSG00000048740	ENSG00000048740
ENSG00000204147	ENSG00000217646	ENSG00000175213		ENSG00000136928	ENSG00000136928	ENSG00000136928
ENSG00000204152	ENSG00000219410	ENSG00000175220		ENSG00000089199	ENSG00000089199	ENSG00000089199
ENSG00000204178	ENSG00000219545	ENSG00000175224		ENSG00000176049	ENSG00000176049	ENSG00000176049
ENSG00000204370	ENSG00000219626	ENSG00000175334		ENSG00000128656	ENSG00000128656	ENSG00000128656
ENSG00000204922	ENSG00000221676	ENSG00000175376		ENSG00000118096	ENSG00000118096	ENSG00000118096
ENSG00000205339	ENSG00000221838	ENSG00000175390		ENSG00000151575	ENSG00000151575	ENSG00000151575
ENSG00000205740	ENSG00000221949	ENSG00000175467		ENSG00000152402	ENSG00000152402	ENSG00000152402
ENSG00000206652	ENSG00000222011	ENSG00000175548		ENSG00000165389	ENSG00000165389	ENSG00000165389
ENSG00000206828	ENSG00000222222	ENSG00000175581		ENSG00000186469	ENSG00000186469	ENSG00000186469
ENSG00000206921	ENSG00000222365	ENSG00000175634		ENSG00000165806	ENSG00000165806	ENSG00000165806
ENSG00000206941	ENSG00000224046	ENSG00000175643		ENSG00000136052	ENSG00000136052	ENSG00000136052
ENSG00000207501	ENSG00000225173	ENSG00000175756		ENSG00000143919	ENSG00000143919	ENSG00000143919
ENSG00000207590	ENSG00000225595	ENSG00000176102		ENSG00000144959	ENSG00000144959	ENSG00000144959
ENSG00000207624	ENSG00000225733	ENSG00000176208		ENSG00000140839	ENSG00000140839	ENSG00000140839
ENSG00000211450	ENSG00000228327	ENSG00000176225		ENSG00000196378	ENSG00000196378	ENSG00000196378
ENSG00000211452	ENSG00000228486	ENSG00000176261		ENSG00000165113	ENSG00000165113	ENSG00000165113
ENSG00000212541	ENSG00000228809	ENSG00000176340		ENSG00000180914	ENSG00000180914	ENSG00000180914
ENSG00000213281	ENSG00000229117	ENSG00000176444		ENSG00000109255	ENSG00000109255	ENSG00000109255
ENSG00000213551	ENSG00000229344	ENSG00000176840		ENSG00000176401	ENSG00000176401	ENSG00000176401
ENSG00000213593	ENSG00000229582	ENSG00000176953		ENSG00000168917	ENSG00000168917	ENSG00000168917
ENSG00000213619	ENSG00000229833	ENSG00000176986		ENSG00000136999	ENSG00000136999	ENSG00000136999
ENSG00000214517	ENSG00000230021	ENSG00000176994		ENSG00000165300	ENSG00000165300	ENSG00000165300
ENSG00000214530	ENSG00000230359	ENSG00000177150		ENSG00000204116	ENSG00000204116	ENSG00000204116
ENSG00000214655	ENSG00000230424	ENSG00000177302		ENSG00000080298	ENSG00000080298	ENSG00000080298
ENSG00000214753	ENSG00000231154	ENSG00000177370		ENSG00000164484	ENSG00000164484	ENSG00000164484
ENSG00000214837	ENSG00000231437	ENSG00000177576		ENSG00000099994	ENSG00000099994	ENSG00000099994
ENSG00000215014	ENSG00000231473	ENSG00000177595		ENSG00000067208	ENSG00000067208	ENSG00000067208
ENSG00000215021	ENSG00000231636	ENSG00000177600		ENSG00000162645	ENSG00000162645	ENSG00000162645
ENSG00000215811	ENSG00000231724	ENSG00000177613		ENSG00000182389	ENSG00000182389	ENSG00000182389
ENSG00000218510	ENSG00000231880	ENSG00000177628		ENSG00000004799	ENSG00000004799	ENSG00000004799
ENSG00000219410	ENSG00000231890	ENSG00000177951		ENSG00000170439	ENSG00000170439	ENSG00000170439
ENSG00000221978	ENSG00000232485	ENSG00000177963		ENSG00000114670	ENSG00000114670	ENSG00000114670
ENSG00000222222	ENSG00000232536	ENSG00000178028		ENSG00000198538	ENSG00000198538	ENSG00000198538
ENSG00000223390	ENSG00000232671	ENSG00000178093		ENSG00000151572	ENSG00000151572	ENSG00000151572
ENSG00000223635	ENSG00000232860	ENSG00000178188		ENSG00000184678	ENSG00000184678	ENSG00000184678
ENSG00000223653	ENSG00000232973	ENSG00000178295		ENSG00000182013	ENSG00000182013	ENSG00000182013
ENSG00000223745	ENSG00000233077	ENSG00000178412		ENSG00000198963	ENSG00000198963	ENSG00000198963
ENSG00000224023	ENSG00000233223	ENSG00000178440		ENSG00000129682	ENSG00000129682	ENSG00000129682
ENSG00000224311	ENSG00000233806	ENSG00000178449		ENSG00000186451	ENSG00000186451	ENSG00000186451
ENSG00000224358	ENSG00000233822	ENSG00000178691		ENSG00000137942	ENSG00000137942	ENSG00000137942
ENSG00000224699	ENSG00000234006	ENSG00000178927		ENSG00000243660	ENSG00000243660	ENSG00000243660
ENSG00000224805	ENSG00000234183	ENSG00000178952		ENSG00000175874	ENSG00000175874	ENSG00000175874
ENSG00000224870	ENSG00000234222	ENSG00000178982		ENSG00000221886	ENSG00000221886	ENSG00000221886
ENSG00000225063	ENSG00000234693	ENSG00000179085		ENSG00000169372	ENSG00000169372	ENSG00000169372
ENSG00000225077	ENSG00000234698	ENSG00000179151		ENSG00000169169	ENSG00000169169	ENSG00000169169
ENSG00000225265	ENSG00000234741	ENSG00000179218		ENSG00000135439	ENSG00000135439	ENSG00000135439
ENSG00000225506	ENSG00000234911	ENSG00000179361		ENSG00000147145	ENSG00000147145	ENSG00000147145
ENSG00000225721	ENSG00000235123	ENSG00000179454		ENSG00000105255	ENSG00000105255	ENSG00000105255
ENSG00000225750	ENSG00000235621	ENSG00000179583		ENSG00000128849	ENSG00000128849	ENSG00000128849
ENSG00000225880	ENSG00000235790	ENSG00000179818		ENSG00000250312	ENSG00000250312	ENSG00000250312
ENSG00000225986	ENSG00000236204	ENSG00000179941		ENSG00000213085	ENSG00000213085	ENSG00000213085
ENSG00000226688	ENSG00000236391	ENSG00000179943		ENSG00000172197	ENSG00000172197	ENSG00000172197
ENSG00000226754	ENSG00000236495	ENSG00000180423		ENSG00000170454	ENSG00000170454	ENSG00000170454
ENSG00000226889	ENSG00000237491	ENSG00000181026		ENSG00000057704	ENSG00000057704	ENSG00000057704
ENSG00000227165	ENSG00000237595	ENSG00000181192		ENSG00000137821	ENSG00000137821	ENSG00000137821
ENSG00000227345	ENSG00000238650	ENSG00000181610		ENSG00000205593	ENSG00000205593	ENSG00000205593
ENSG00000227373	ENSG00000239672	ENSG00000181915		ENSG00000174370	ENSG00000174370	ENSG00000174370
ENSG00000227540	ENSG00000239718	ENSG00000181929		ENSG00000123496	ENSG00000123496	ENSG00000123496
ENSG00000227630	ENSG00000240344	ENSG00000181938		ENSG00000077152	ENSG00000077152	ENSG00000077152
ENSG00000227775	ENSG00000240359	ENSG00000182004		ENSG00000124635	ENSG00000124635	ENSG00000124635
ENSG00000227857	ENSG00000240409	ENSG00000182087		ENSG00000170469	ENSG00000170469	ENSG00000170469
ENSG00000227875	ENSG00000240682	ENSG00000182117		ENSG00000107796	ENSG00000107796	ENSG00000107796
ENSG00000227932	ENSG00000242337	ENSG00000182185		ENSG00000250486	ENSG00000250486	ENSG00000250486
ENSG00000227963	ENSG00000244036	ENSG00000182400		ENSG00000120756	ENSG00000120756	ENSG00000120756
ENSG00000228063	ENSG00000244573	ENSG00000182405		ENSG00000115935	ENSG00000115935	ENSG00000115935
ENSG00000228084	ENSG00000244625	ENSG00000182512		ENSG00000144893	ENSG00000144893	ENSG00000144893
ENSG00000228150	ENSG00000244687	ENSG00000182628		ENSG00000188051	ENSG00000188051	ENSG00000188051
ENSG00000228172	ENSG00000245275	ENSG00000182768		ENSG00000177380	ENSG00000177380	ENSG00000177380
ENSG00000228192	ENSG00000245849	ENSG00000182796		ENSG00000173838	ENSG00000173838	ENSG00000173838
ENSG00000228327	ENSG00000245910	ENSG00000183077		ENSG00000128606	ENSG00000128606	ENSG00000128606
ENSG00000228397	ENSG00000247151	ENSG00000183150		ENSG00000132274	ENSG00000132274	ENSG00000132274
ENSG00000228702	ENSG00000247240	ENSG00000183283		ENSG00000198768	ENSG00000198768	ENSG00000198768
ENSG00000228794	ENSG00000247363	ENSG00000183431		ENSG00000174442	ENSG00000174442	ENSG00000174442
ENSG00000228830	ENSG00000248400	ENSG00000183520		ENSG00000147119	ENSG00000147119	ENSG00000147119
ENSG00000229205	ENSG00000248527	ENSG00000183648		ENSG00000115392	ENSG00000115392	ENSG00000115392
ENSG00000229388	ENSG00000248564	ENSG00000183856		ENSG00000167100	ENSG00000167100	ENSG00000167100
ENSG00000229656	ENSG00000248968	ENSG00000184060		ENSG00000158458	ENSG00000158458	ENSG00000158458
ENSG00000229953	ENSG00000249572	ENSG00000184154		ENSG00000138356	ENSG00000138356	ENSG00000138356
ENSG00000229956	ENSG00000249637	ENSG00000184162		ENSG00000129596	ENSG00000129596	ENSG00000129596
ENSG00000230021	ENSG00000249859	ENSG00000184209		ENSG00000148832	ENSG00000148832	ENSG00000148832
ENSG00000230424	ENSG00000250751	ENSG00000184281		ENSG00000163617	ENSG00000163617	ENSG00000163617
ENSG00000230615	ENSG00000251072	ENSG00000184445		ENSG00000177842	ENSG00000177842	ENSG00000177842
ENSG00000230832	ENSG00000251474	ENSG00000184507		ENSG00000137809	ENSG00000137809	ENSG00000137809
ENSG00000230955	ENSG00000251503	ENSG00000184640		ENSG00000122042	ENSG00000122042	ENSG00000122042
ENSG00000231057	ENSG00000251535	ENSG00000184716		ENSG00000184194	ENSG00000184194	ENSG00000184194
ENSG00000231084	ENSG00000253582	ENSG00000184857		ENSG00000184937	ENSG00000184937	ENSG00000184937
ENSG00000231365	ENSG00000253603	ENSG00000184924		ENSG00000113578	ENSG00000113578	ENSG00000113578
ENSG00000231407	ENSG00000253716	ENSG00000185085		ENSG00000120306	ENSG00000120306	ENSG00000120306
ENSG00000231471	ENSG00000253729	ENSG00000185236		ENSG00000021645	ENSG00000021645	ENSG00000021645
ENSG00000231663	ENSG00000253773	ENSG00000185238		ENSG00000165029	ENSG00000165029	ENSG00000165029
ENSG00000231880	ENSG00000253948	ENSG00000185278		ENSG00000159593	ENSG00000159593	ENSG00000159593
ENSG00000231970	ENSG00000254024	ENSG00000185298		ENSG00000077238	ENSG00000077238	ENSG00000077238
ENSG00000232004	ENSG00000254389	ENSG00000185347		ENSG00000274750	ENSG00000274750	ENSG00000274750
ENSG00000232022	ENSG00000254469	ENSG00000185624		ENSG00000102038	ENSG00000102038	ENSG00000102038
ENSG00000232037	ENSG00000254995	ENSG00000185627		ENSG00000058272	ENSG00000058272	ENSG00000058272
ENSG00000232671	ENSG00000254996	ENSG00000185670		ENSG00000184083	ENSG00000184083	ENSG00000184083
ENSG00000232860	ENSG00000255050	ENSG00000185880		ENSG00000185808	ENSG00000185808	ENSG00000185808
ENSG00000232995	ENSG00000255152	ENSG00000186010		ENSG00000157224	ENSG00000157224	ENSG00000157224
ENSG00000234134	ENSG00000255507	ENSG00000186063		ENSG00000182578	ENSG00000182578	ENSG00000182578
ENSG00000234222	ENSG00000255508	ENSG00000186141		ENSG00000119326	ENSG00000119326	ENSG00000119326
ENSG00000234420	ENSG00000255571	ENSG00000186501		ENSG00000174837	ENSG00000174837	ENSG00000174837
ENSG00000234741	ENSG00000255652	ENSG00000186566		ENSG00000096093	ENSG00000096093	ENSG00000096093
ENSG00000234857	ENSG00000256100	ENSG00000186834		ENSG00000185787	ENSG00000185787	ENSG00000185787
ENSG00000235316	ENSG00000256206	ENSG00000187778		ENSG00000148053	ENSG00000148053	ENSG00000148053
ENSG00000235527	ENSG00000256525	ENSG00000187790		ENSG00000162631	ENSG00000162631	ENSG00000162631
ENSG00000235790	ENSG00000256546	ENSG00000187997		ENSG00000162490	ENSG00000162490	ENSG00000162490
ENSG00000236137	ENSG00000256632	ENSG00000188033		ENSG00000138795	ENSG00000138795	ENSG00000138795
ENSG00000236266	ENSG00000257167	ENSG00000188223		ENSG00000166848	ENSG00000166848	ENSG00000166848
ENSG00000236756	ENSG00000257354	ENSG00000188243		ENSG00000143156	ENSG00000143156	ENSG00000143156
ENSG00000236782	ENSG00000257449	ENSG00000188493		ENSG00000106689	ENSG00000106689	ENSG00000106689
ENSG00000236810	ENSG00000257545	ENSG00000188529		ENSG00000187189	ENSG00000187189	ENSG00000187189
ENSG00000237436	ENSG00000258311	ENSG00000188554		ENSG00000205060	ENSG00000205060	ENSG00000205060
ENSG00000237491	ENSG00000258317	ENSG00000188603		ENSG00000228672	ENSG00000228672	ENSG00000228672
ENSG00000237840	ENSG00000258366	ENSG00000188786		ENSG00000172738	ENSG00000172738	ENSG00000172738
ENSG00000237980	ENSG00000258554	ENSG00000188811		ENSG00000118922	ENSG00000118922	ENSG00000118922
ENSG00000238198	ENSG00000258568	ENSG00000189057		ENSG00000163491	ENSG00000163491	ENSG00000163491
ENSG00000238260	ENSG00000258691	ENSG00000189403		ENSG00000100077	ENSG00000100077	ENSG00000100077
ENSG00000238923	ENSG00000258704	ENSG00000196182		ENSG00000164116	ENSG00000164116	ENSG00000164116
ENSG00000239306	ENSG00000258790	ENSG00000196497		ENSG00000130940	ENSG00000130940	ENSG00000130940
ENSG00000239883	ENSG00000258818	ENSG00000196605		ENSG00000105419	ENSG00000105419	ENSG00000105419
ENSG00000241058	ENSG00000258890	ENSG00000196655		ENSG00000143469	ENSG00000143469	ENSG00000143469
ENSG00000242288	ENSG00000258938	ENSG00000196659		ENSG00000156384	ENSG00000156384	ENSG00000156384
ENSG00000242338	ENSG00000259065	ENSG00000196678		ENSG00000164746	ENSG00000164746	ENSG00000164746
ENSG00000242485	ENSG00000259116	ENSG00000196865		ENSG00000154930	ENSG00000154930	ENSG00000154930
ENSG00000243660	ENSG00000259171	ENSG00000197111		ENSG00000153029	ENSG00000153029	ENSG00000153029
ENSG00000243710	ENSG00000259316	ENSG00000197136		ENSG00000108479	ENSG00000108479	ENSG00000108479
ENSG00000243725	ENSG00000259426	ENSG00000197223		ENSG00000176485	ENSG00000176485	ENSG00000176485
ENSG00000244038	ENSG00000259456	ENSG00000197557		ENSG00000124145	ENSG00000124145	ENSG00000124145
ENSG00000244703	ENSG00000259488	ENSG00000197622		ENSG00000117266	ENSG00000117266	ENSG00000117266
ENSG00000245248	ENSG00000259700	ENSG00000197728		ENSG00000214595	ENSG00000214595	ENSG00000214595
ENSG00000245614	ENSG00000259736	ENSG00000197852		ENSG00000180287	ENSG00000180287	ENSG00000180287
ENSG00000246250	ENSG00000259768	ENSG00000197889		ENSG00000184226	ENSG00000184226	ENSG00000184226
ENSG00000247137	ENSG00000260177	ENSG00000198003		ENSG00000182463	ENSG00000182463	ENSG00000182463
ENSG00000247151	ENSG00000260219	ENSG00000198056		ENSG00000197385	ENSG00000197385	ENSG00000197385
ENSG00000248333	ENSG00000260274	ENSG00000198198		ENSG00000113389	ENSG00000113389	ENSG00000113389
ENSG00000248643	ENSG00000260830	ENSG00000198231		ENSG00000163001	ENSG00000163001	ENSG00000163001
ENSG00000250959	ENSG00000261008	ENSG00000198258		ENSG00000052126	ENSG00000052126	ENSG00000052126
ENSG00000251079	ENSG00000261404	ENSG00000198496		ENSG00000139438	ENSG00000139438	ENSG00000139438
ENSG00000251503	ENSG00000261659	ENSG00000198551		ENSG00000110675	ENSG00000110675	ENSG00000110675
ENSG00000251562	ENSG00000261796	ENSG00000198707		ENSG00000213799	ENSG00000213799	ENSG00000213799
ENSG00000252826	ENSG00000262879	ENSG00000198718		ENSG00000101134	ENSG00000101134	ENSG00000101134
ENSG00000254427	ENSG00000262904	ENSG00000198730		ENSG00000227051	ENSG00000227051	ENSG00000227051
ENSG00000254458	ENSG00000263020	ENSG00000198793		ENSG00000186462	ENSG00000186462	ENSG00000186462
ENSG00000254462	ENSG00000263080	ENSG00000198841		ENSG00000185432	ENSG00000185432	ENSG00000185432
ENSG00000254469	ENSG00000263412	ENSG00000198924		ENSG00000166167	ENSG00000166167	ENSG00000166167
ENSG00000254545	ENSG00000264010	ENSG00000198952		ENSG00000143815	ENSG00000143815	ENSG00000143815
ENSG00000254635	ENSG00000264078	ENSG00000198954		ENSG00000168490	ENSG00000168490	ENSG00000168490
ENSG00000254639	ENSG00000264112	ENSG00000199293		ENSG00000121104	ENSG00000121104	ENSG00000121104
ENSG00000254678	ENSG00000264545	ENSG00000203497		ENSG00000175764	ENSG00000175764	ENSG00000175764
ENSG00000254732	ENSG00000264672	ENSG00000203705		ENSG00000108984	ENSG00000108984	ENSG00000108984
ENSG00000254740	ENSG00000264920	ENSG00000203965		ENSG00000138496	ENSG00000138496	ENSG00000138496
ENSG00000254827	ENSG00000265236	ENSG00000204152		ENSG00000179387	ENSG00000179387	ENSG00000179387
ENSG00000254860	ENSG00000265241	ENSG00000204237		ENSG00000163590	ENSG00000163590	ENSG00000163590
ENSG00000254907	ENSG00000265565	ENSG00000204370		ENSG00000132821	ENSG00000132821	ENSG00000132821
ENSG00000254929	ENSG00000265808	ENSG00000204653		ENSG00000138771	ENSG00000138771	ENSG00000138771
ENSG00000254986	ENSG00000266086	ENSG00000204673		ENSG00000109927	ENSG00000109927	ENSG00000109927
ENSG00000255073	ENSG00000266469	ENSG00000204822		ENSG00000176907	ENSG00000176907	ENSG00000176907
ENSG00000255119	ENSG00000266721	ENSG00000205155		ENSG00000089123	ENSG00000089123	ENSG00000089123
ENSG00000255135	ENSG00000266738	ENSG00000205209		ENSG00000139151	ENSG00000139151	ENSG00000139151
ENSG00000255139	ENSG00000267002	ENSG00000205339		ENSG00000148225	ENSG00000148225	ENSG00000148225
ENSG00000255173	ENSG00000267041	ENSG00000205659		ENSG00000143882	ENSG00000143882	ENSG00000143882
ENSG00000255197	ENSG00000267100	ENSG00000205740		ENSG00000166405	ENSG00000166405	ENSG00000166405
ENSG00000255254	ENSG00000267120	ENSG00000205937		ENSG00000091317	ENSG00000091317	ENSG00000091317
ENSG00000255292	ENSG00000267169	ENSG00000207031		ENSG00000203756	ENSG00000203756	ENSG00000203756
ENSG00000255384	ENSG00000267201	ENSG00000207357		ENSG00000138660	ENSG00000138660	ENSG00000138660
ENSG00000255468	ENSG00000267260	ENSG00000207630		ENSG00000172733	ENSG00000172733	ENSG00000172733
ENSG00000255507	ENSG00000267265	ENSG00000211450		ENSG00000131089	ENSG00000131089	ENSG00000131089
ENSG00000255508	ENSG00000267340	ENSG00000211900		ENSG00000175066	ENSG00000175066	ENSG00000175066
ENSG00000255517	ENSG00000267633	ENSG00000212541		ENSG00000171174	ENSG00000171174	ENSG00000171174
ENSG00000255561	ENSG00000268400	ENSG00000213015		ENSG00000073712	ENSG00000073712	ENSG00000073712
ENSG00000255835	ENSG00000268858	ENSG00000213246		ENSG00000165801	ENSG00000165801	ENSG00000165801
ENSG00000255959	ENSG00000269124	ENSG00000213281		ENSG00000007968	ENSG00000007968	ENSG00000007968
ENSG00000255966	ENSG00000269590	ENSG00000213380		ENSG00000137269	ENSG00000137269	ENSG00000137269
ENSG00000256034	ENSG00000269846	ENSG00000213471		ENSG00000183092	ENSG00000183092	ENSG00000183092
ENSG00000256100	ENSG00000270133	ENSG00000213593		ENSG00000114279	ENSG00000114279	ENSG00000114279
ENSG00000256206	ENSG00000270195	ENSG00000213619		ENSG00000204220	ENSG00000204220	ENSG00000204220
ENSG00000256269	ENSG00000270757	ENSG00000213741		ENSG00000184307	ENSG00000184307	ENSG00000184307
ENSG00000256591	ENSG00000271860	ENSG00000214013		ENSG00000174165	ENSG00000174165	ENSG00000174165
ENSG00000256843	ENSG00000271913	ENSG00000214274		ENSG00000151322	ENSG00000151322	ENSG00000151322
ENSG00000257084	ENSG00000271989	ENSG00000214447		ENSG00000109536	ENSG00000109536	ENSG00000109536
ENSG00000257094	ENSG00000271991	ENSG00000214517		ENSG00000151338	ENSG00000151338	ENSG00000151338
ENSG00000258529	ENSG00000272556	ENSG00000214655		ENSG00000166831	ENSG00000166831	ENSG00000166831
ENSG00000259943	ENSG00000272858	ENSG00000214725		ENSG00000110090	ENSG00000110090	ENSG00000110090
ENSG00000260063	ENSG00000272994	ENSG00000214753		ENSG00000128596	ENSG00000128596	ENSG00000128596
ENSG00000260233	ENSG00000273063	ENSG00000214837		ENSG00000144655	ENSG00000144655	ENSG00000144655
ENSG00000260238	ENSG00000273391	ENSG00000215021		ENSG00000151778	ENSG00000151778	ENSG00000151778
ENSG00000261135	ENSG00000273619	ENSG00000215041		ENSG00000140416	ENSG00000140416	ENSG00000140416
ENSG00000264078	ENSG00000273702	ENSG00000215154		ENSG00000179862	ENSG00000179862	ENSG00000179862
ENSG00000264293	ENSG00000273783	ENSG00000215421		ENSG00000075131	ENSG00000075131	ENSG00000075131
ENSG00000264294	ENSG00000273828	ENSG00000219410		ENSG00000197279	ENSG00000197279	ENSG00000197279
ENSG00000264349	ENSG00000274012	ENSG00000219626		ENSG00000123612	ENSG00000123612	ENSG00000123612
ENSG00000264500	ENSG00000274049	ENSG00000222222		ENSG00000168026	ENSG00000168026	ENSG00000168026
ENSG00000265241	ENSG00000274072	ENSG00000222604		ENSG00000148572	ENSG00000148572	ENSG00000148572
ENSG00000265354	ENSG00000274220	ENSG00000222640		ENSG00000137714	ENSG00000137714	ENSG00000137714
ENSG00000265808	ENSG00000274261	ENSG00000223390		ENSG00000129355	ENSG00000129355	ENSG00000129355
ENSG00000266210	ENSG00000274425	ENSG00000223635		ENSG00000163064	ENSG00000163064	ENSG00000163064
ENSG00000266472	ENSG00000274460	ENSG00000223947		ENSG00000099256	ENSG00000099256	ENSG00000099256
ENSG00000268403	ENSG00000274641	ENSG00000224358		ENSG00000106351	ENSG00000106351	ENSG00000106351
ENSG00000268584	ENSG00000274760	ENSG00000224467		ENSG00000119782	ENSG00000119782	ENSG00000119782
ENSG00000268635	ENSG00000274997	ENSG00000224647		ENSG00000158301	ENSG00000158301	ENSG00000158301
ENSG00000268869	ENSG00000275091	ENSG00000224877		ENSG00000165323	ENSG00000165323	ENSG00000165323
ENSG00000269176	ENSG00000275180	ENSG00000226688		ENSG00000137642	ENSG00000137642	ENSG00000137642
ENSG00000269926	ENSG00000275221	ENSG00000226754		ENSG00000086619	ENSG00000086619	ENSG00000086619
ENSG00000270066	ENSG00000275714	ENSG00000227165		ENSG00000179331	ENSG00000179331	ENSG00000179331
ENSG00000270068	ENSG00000275719	ENSG00000227345		ENSG00000112186	ENSG00000112186	ENSG00000112186
ENSG00000270084	ENSG00000275942	ENSG00000227630		ENSG00000102935	ENSG00000102935	ENSG00000102935
ENSG00000270103	ENSG00000276131	ENSG00000227775		ENSG00000204604	ENSG00000204604	ENSG00000204604
ENSG00000270361	ENSG00000276601	ENSG00000228150		ENSG00000071246	ENSG00000071246	ENSG00000071246
ENSG00000271816	ENSG00000276903	ENSG00000228327		ENSG00000162642	ENSG00000162642	ENSG00000162642
ENSG00000271914	ENSG00000276966	ENSG00000228629		ENSG00000144810	ENSG00000144810	ENSG00000144810
ENSG00000271933	ENSG00000276991	ENSG00000229117		ENSG00000187323	ENSG00000187323	ENSG00000187323
ENSG00000271989	ENSG00000277157	ENSG00000229809		ENSG00000102362	ENSG00000102362	ENSG00000102362
ENSG00000272004	ENSG00000277791	ENSG00000229833		ENSG00000175175	ENSG00000175175	ENSG00000175175
ENSG00000272106	ENSG00000277830	ENSG00000229956		ENSG00000114520	ENSG00000114520	ENSG00000114520
ENSG00000272145	ENSG00000277941	ENSG00000230955		ENSG00000107614	ENSG00000107614	ENSG00000107614
ENSG00000272173	ENSG00000278002	ENSG00000231365		ENSG00000169213	ENSG00000169213	ENSG00000169213
ENSG00000272195	ENSG00000278581	ENSG00000231407		ENSG00000134215	ENSG00000134215	ENSG00000134215
ENSG00000272426	ENSG00000278637	ENSG00000231473		ENSG00000081059	ENSG00000081059	ENSG00000081059
ENSG00000272645	ENSG00000278677	ENSG00000231663		ENSG00000032742	ENSG00000032742	ENSG00000032742
ENSG00000272764	ENSG00000278791	ENSG00000231880		ENSG00000135318	ENSG00000135318	ENSG00000135318
ENSG00000272906	ENSG00000279069	ENSG00000231890		ENSG00000187240	ENSG00000187240	ENSG00000187240
ENSG00000273010	ENSG00000280137	ENSG00000231970		ENSG00000198597	ENSG00000198597	ENSG00000198597
ENSG00000273367	ENSG00000280138	ENSG00000232671		ENSG00000157470	ENSG00000157470	ENSG00000157470
ENSG00000274066	ENSG00000280187	ENSG00000232860		ENSG00000134516	ENSG00000134516	ENSG00000134516
ENSG00000274068	ENSG00000280233	ENSG00000232995		ENSG00000160050	ENSG00000160050	ENSG00000160050
ENSG00000274072	ENSG00000280247	ENSG00000233223		ENSG00000179542	ENSG00000179542	ENSG00000179542
ENSG00000274978	ENSG00000280273	ENSG00000233296		ENSG00000135048	ENSG00000135048	ENSG00000135048
ENSG00000276216	ENSG00000280778	ENSG00000234072		ENSG00000132849	ENSG00000132849	ENSG00000132849
ENSG00000276470	ENSG00000281365	ENSG00000234741		ENSG00000138823	ENSG00000138823	ENSG00000138823
ENSG00000276900	ENSG00000282386	ENSG00000234857		ENSG00000076003	ENSG00000076003	ENSG00000076003
ENSG00000277147	ENSG00000283526	ENSG00000234911		ENSG00000186684	ENSG00000186684	ENSG00000186684
ENSG00000277610	ENSG00000283549	ENSG00000234912		ENSG00000100078	ENSG00000100078	ENSG00000100078
ENSG00000278249	ENSG00000283853	ENSG00000235316		ENSG00000096092	ENSG00000096092	ENSG00000096092
ENSG00000278467	ENSG00000284108	ENSG00000235527		ENSG00000113300	ENSG00000113300	ENSG00000113300
ENSG00000278952	ENSG00000284118	ENSG00000235790		ENSG00000124198	ENSG00000124198	ENSG00000124198
ENSG00000279088	ENSG00000284268	ENSG00000235903		ENSG00000175879	ENSG00000175879	ENSG00000175879
ENSG00000279212	ENSG00000284368	ENSG00000236069		ENSG00000118946	ENSG00000118946	ENSG00000118946
ENSG00000279306	ENSG00000284564	ENSG00000236391		ENSG00000085276	ENSG00000085276	ENSG00000085276
ENSG00000279689	ENSG00000284830	ENSG00000237054		ENSG00000263513	ENSG00000263513	ENSG00000263513
ENSG00000280778	ENSG00000284952	ENSG00000237111		ENSG00000154553	ENSG00000154553	ENSG00000154553
ENSG00000281880	ENSG00000285043	ENSG00000237436		ENSG00000023445	ENSG00000023445	ENSG00000023445
ENSG00000281912	ENSG00000285184	ENSG00000237491		ENSG00000104154	ENSG00000104154	ENSG00000104154
ENSG00000282872	ENSG00000285583	ENSG00000238121		ENSG00000149582	ENSG00000149582	ENSG00000149582
ENSG00000283696	ENSG00000285589	ENSG00000238280		ENSG00000135679	ENSG00000135679	ENSG00000135679
ENSG00000283704	ENSG00000285897	ENSG00000239335		ENSG00000130962	ENSG00000130962	ENSG00000130962
ENSG00000283749	ENSG00000286054	ENSG00000239672		ENSG00000104219	ENSG00000104219	ENSG00000104219
ENSG00000283761	ENSG00000286063	ENSG00000239791		ENSG00000139737	ENSG00000139737	ENSG00000139737
ENSG00000283938	ENSG00000286146	ENSG00000239883		ENSG00000178177	ENSG00000178177	ENSG00000178177
ENSG00000283977		ENSG00000241058		ENSG00000102781	ENSG00000102781	ENSG00000102781
ENSG00000284024		ENSG00000242028		ENSG00000127920	ENSG00000127920	ENSG00000127920
ENSG00000284108		ENSG00000242288		ENSG00000213626	ENSG00000213626	ENSG00000213626
ENSG00000284410		ENSG00000242338		ENSG00000169231	ENSG00000169231	ENSG00000169231
ENSG00000284602		ENSG00000242439		ENSG00000174099	ENSG00000174099	ENSG00000174099
ENSG00000284657		ENSG00000242472		ENSG00000116667	ENSG00000116667	ENSG00000116667
ENSG00000284693		ENSG00000243147		ENSG00000118600	ENSG00000118600	ENSG00000118600
ENSG00000284748		ENSG00000243406		ENSG00000171262	ENSG00000171262	ENSG00000171262
ENSG00000284830		ENSG00000243710		ENSG00000163449	ENSG00000163449	ENSG00000163449
ENSG00000284922		ENSG00000243819		ENSG00000172771	ENSG00000172771	ENSG00000172771
ENSG00000285053		ENSG00000244045		ENSG00000105173	ENSG00000105173	ENSG00000105173
ENSG00000285283		ENSG00000244086		ENSG00000059804	ENSG00000059804	ENSG00000059804
ENSG00000285644		ENSG00000244573		ENSG00000214357	ENSG00000214357	ENSG00000214357
ENSG00000285646		ENSG00000245614		ENSG00000149557	ENSG00000149557	ENSG00000149557
ENSG00000285649		ENSG00000245849		ENSG00000145428	ENSG00000145428	ENSG00000145428
ENSG00000285656		ENSG00000245904		ENSG00000156017	ENSG00000156017	ENSG00000156017
ENSG00000285816		ENSG00000246250		ENSG00000116117	ENSG00000116117	ENSG00000116117
ENSG00000285839		ENSG00000247092		ENSG00000196116	ENSG00000196116	ENSG00000196116
ENSG00000285853		ENSG00000247137		ENSG00000125746	ENSG00000125746	ENSG00000125746
ENSG00000285854		ENSG00000247151		ENSG00000136630	ENSG00000136630	ENSG00000136630
ENSG00000285870		ENSG00000247240		ENSG00000109680	ENSG00000109680	ENSG00000109680
ENSG00000285932		ENSG00000247363		ENSG00000164674	ENSG00000164674	ENSG00000164674
ENSG00000286172		ENSG00000248333		ENSG00000174501	ENSG00000174501	ENSG00000174501
ENSG00000286264		ENSG00000248636		ENSG00000186106	ENSG00000186106	ENSG00000186106
		ENSG00000249115		ENSG00000108641	ENSG00000108641	ENSG00000108641
		ENSG00000250299		ENSG00000083067	ENSG00000083067	ENSG00000083067
		ENSG00000250751		ENSG00000198431	ENSG00000198431	ENSG00000198431
		ENSG00000250959		ENSG00000123268	ENSG00000123268	ENSG00000123268
		ENSG00000252481		ENSG00000138642	ENSG00000138642	ENSG00000138642
		ENSG00000254004		ENSG00000172985	ENSG00000172985	ENSG00000172985
		ENSG00000254462		ENSG00000058063	ENSG00000058063	ENSG00000058063
		ENSG00000254469		ENSG00000165730	ENSG00000165730	ENSG00000165730
		ENSG00000254503		ENSG00000164031	ENSG00000164031	ENSG00000164031
		ENSG00000254732		ENSG00000149260	ENSG00000149260	ENSG00000149260
		ENSG00000254901		ENSG00000112394	ENSG00000112394	ENSG00000112394
		ENSG00000255139		ENSG00000196872	ENSG00000196872	ENSG00000196872
		ENSG00000255173		ENSG00000198121	ENSG00000198121	ENSG00000198121
		ENSG00000255292		ENSG00000005243	ENSG00000005243	ENSG00000005243
		ENSG00000255508		ENSG00000185201	ENSG00000185201	ENSG00000185201
		ENSG00000255529		ENSG00000228623	ENSG00000228623	ENSG00000228623
		ENSG00000255561		ENSG00000165996	ENSG00000165996	ENSG00000165996
		ENSG00000255857		ENSG00000131187	ENSG00000131187	ENSG00000131187
		ENSG00000255959		ENSG00000183508	ENSG00000183508	ENSG00000183508
		ENSG00000255966		ENSG00000171992	ENSG00000171992	ENSG00000171992
		ENSG00000256060		ENSG00000160255	ENSG00000160255	ENSG00000160255
		ENSG00000256100		ENSG00000120594	ENSG00000120594	ENSG00000120594
		ENSG00000256206		ENSG00000150773	ENSG00000150773	ENSG00000150773
		ENSG00000256262		ENSG00000169855	ENSG00000169855	ENSG00000169855
		ENSG00000256525		ENSG00000189180	ENSG00000189180	ENSG00000189180
		ENSG00000256861		ENSG00000170049	ENSG00000170049	ENSG00000170049
		ENSG00000257155		ENSG00000197134	ENSG00000197134	ENSG00000197134
		ENSG00000257167		ENSG00000152818	ENSG00000152818	ENSG00000152818
		ENSG00000257449		ENSG00000145794	ENSG00000145794	ENSG00000145794
		ENSG00000257545		ENSG00000171388	ENSG00000171388	ENSG00000171388
		ENSG00000257557		ENSG00000005471	ENSG00000005471	ENSG00000005471
		ENSG00000257594		ENSG00000167081	ENSG00000167081	ENSG00000167081
		ENSG00000257605		ENSG00000174032	ENSG00000174032	ENSG00000174032
		ENSG00000257704		ENSG00000187837	ENSG00000187837	ENSG00000187837
		ENSG00000257800		ENSG00000174628	ENSG00000174628	ENSG00000174628
		ENSG00000257994		ENSG00000157851	ENSG00000157851	ENSG00000157851
		ENSG00000258317		ENSG00000121900	ENSG00000121900	ENSG00000121900
		ENSG00000258529		ENSG00000135424	ENSG00000135424	ENSG00000135424
		ENSG00000258568		ENSG00000108387	ENSG00000108387	ENSG00000108387
		ENSG00000258674		ENSG00000136237	ENSG00000136237	ENSG00000136237
		ENSG00000258704		ENSG00000162409	ENSG00000162409	ENSG00000162409
		ENSG00000258790		ENSG00000081051	ENSG00000081051	ENSG00000081051
		ENSG00000258818		ENSG00000118961	ENSG00000118961	ENSG00000118961
		ENSG00000258890		ENSG00000075461	ENSG00000075461	ENSG00000075461
		ENSG00000258924		ENSG00000174059	ENSG00000174059	ENSG00000174059
		ENSG00000258938		ENSG00000185985	ENSG00000185985	ENSG00000185985
		ENSG00000258957		ENSG00000152291	ENSG00000152291	ENSG00000152291
		ENSG00000259003		ENSG00000141753	ENSG00000141753	ENSG00000141753
		ENSG00000259054		ENSG00000105866	ENSG00000105866	ENSG00000105866
		ENSG00000259075		ENSG00000175697	ENSG00000175697	ENSG00000175697
		ENSG00000259171		ENSG00000138175	ENSG00000138175	ENSG00000138175
		ENSG00000259316		ENSG00000099337	ENSG00000099337	ENSG00000099337
		ENSG00000259467		ENSG00000134343	ENSG00000134343	ENSG00000134343
		ENSG00000259488		ENSG00000128604	ENSG00000128604	ENSG00000128604
		ENSG00000259522		ENSG00000006468	ENSG00000006468	ENSG00000006468
		ENSG00000259700		ENSG00000170464	ENSG00000170464	ENSG00000170464
		ENSG00000259768		ENSG00000165434	ENSG00000165434	ENSG00000165434
		ENSG00000259943		ENSG00000144711	ENSG00000144711	ENSG00000144711
		ENSG00000260219		ENSG00000160049	ENSG00000160049	ENSG00000160049
		ENSG00000260274		ENSG00000105829	ENSG00000105829	ENSG00000105829
		ENSG00000260657		ENSG00000121653	ENSG00000121653	ENSG00000121653
		ENSG00000260778		ENSG00000143375	ENSG00000143375	ENSG00000143375
		ENSG00000260830		ENSG00000164023	ENSG00000164023	ENSG00000164023
		ENSG00000260852		ENSG00000130340	ENSG00000130340	ENSG00000130340
		ENSG00000260927		ENSG00000144935	ENSG00000144935	ENSG00000144935
		ENSG00000261002		ENSG00000253304	ENSG00000253304	ENSG00000253304
		ENSG00000261008		ENSG00000149179	ENSG00000149179	ENSG00000149179
		ENSG00000261404		ENSG00000163521	ENSG00000163521	ENSG00000163521
		ENSG00000261659		ENSG00000057757	ENSG00000057757	ENSG00000057757
		ENSG00000261766		ENSG00000105518	ENSG00000105518	ENSG00000105518
		ENSG00000261832		ENSG00000114200	ENSG00000114200	ENSG00000114200
		ENSG00000261886		ENSG00000112139	ENSG00000112139	ENSG00000112139
		ENSG00000262099		ENSG00000166292	ENSG00000166292	ENSG00000166292
		ENSG00000262560		ENSG00000118402	ENSG00000118402	ENSG00000118402
		ENSG00000262633		ENSG00000185100	ENSG00000185100	ENSG00000185100
		ENSG00000262879		ENSG00000162407	ENSG00000162407	ENSG00000162407
		ENSG00000262904		ENSG00000112796	ENSG00000112796	ENSG00000112796
		ENSG00000263069		ENSG00000104343	ENSG00000104343	ENSG00000104343
		ENSG00000263080		ENSG00000198843	ENSG00000198843	ENSG00000198843
		ENSG00000263527		ENSG00000119314	ENSG00000119314	ENSG00000119314
		ENSG00000263603		ENSG00000101844	ENSG00000101844	ENSG00000101844
		ENSG00000263753		ENSG00000188677	ENSG00000188677	ENSG00000188677
		ENSG00000263916		ENSG00000253731	ENSG00000253731	ENSG00000253731
		ENSG00000264078		ENSG00000100228	ENSG00000100228	ENSG00000100228
		ENSG00000264247		ENSG00000173267	ENSG00000173267	ENSG00000173267
		ENSG00000264349		ENSG00000011332	ENSG00000011332	ENSG00000011332
		ENSG00000264500		ENSG00000152128	ENSG00000152128	ENSG00000152128
		ENSG00000264522		ENSG00000174306	ENSG00000174306	ENSG00000174306
		ENSG00000264538		ENSG00000122870	ENSG00000122870	ENSG00000122870
		ENSG00000264575		ENSG00000242715	ENSG00000242715	ENSG00000242715
		ENSG00000264666		ENSG00000084636	ENSG00000084636	ENSG00000084636
		ENSG00000264920		ENSG00000100097	ENSG00000100097	ENSG00000100097
		ENSG00000265091		ENSG00000120784	ENSG00000120784	ENSG00000120784
		ENSG00000265148		ENSG00000177076	ENSG00000177076	ENSG00000177076
		ENSG00000265345		ENSG00000103196	ENSG00000103196	ENSG00000103196
		ENSG00000265354		ENSG00000147133	ENSG00000147133	ENSG00000147133
		ENSG00000265390		ENSG00000165923	ENSG00000165923	ENSG00000165923
		ENSG00000265491		ENSG00000204856	ENSG00000204856	ENSG00000204856
		ENSG00000265496		ENSG00000253251	ENSG00000253251	ENSG00000253251
		ENSG00000265808		ENSG00000143248	ENSG00000143248	ENSG00000143248
		ENSG00000266086		ENSG00000144597	ENSG00000144597	ENSG00000144597
		ENSG00000266173		ENSG00000197937	ENSG00000197937	ENSG00000197937
		ENSG00000266325		ENSG00000184178	ENSG00000184178	ENSG00000184178
		ENSG00000266469		ENSG00000038210	ENSG00000038210	ENSG00000038210
		ENSG00000266589		ENSG00000108511	ENSG00000108511	ENSG00000108511
		ENSG00000266640		ENSG00000116473	ENSG00000116473	ENSG00000116473
		ENSG00000266852		ENSG00000065613	ENSG00000065613	ENSG00000065613
		ENSG00000267001		ENSG00000182742	ENSG00000182742	ENSG00000182742
		ENSG00000267002		ENSG00000108176	ENSG00000108176	ENSG00000108176
		ENSG00000267041		ENSG00000163328	ENSG00000163328	ENSG00000163328
		ENSG00000267080		ENSG00000163755	ENSG00000163755	ENSG00000163755
		ENSG00000267100		ENSG00000196507	ENSG00000196507	ENSG00000196507
		ENSG00000267106		ENSG00000150510	ENSG00000150510	ENSG00000150510
		ENSG00000267114		ENSG00000054277	ENSG00000054277	ENSG00000054277
		ENSG00000267120		ENSG00000198729	ENSG00000198729	ENSG00000198729
		ENSG00000267140		ENSG00000110013	ENSG00000110013	ENSG00000110013
		ENSG00000267260		ENSG00000132423	ENSG00000132423	ENSG00000132423
		ENSG00000267261		ENSG00000189060	ENSG00000189060	ENSG00000189060
		ENSG00000267340		ENSG00000067064	ENSG00000067064	ENSG00000067064
		ENSG00000267549		ENSG00000172795	ENSG00000172795	ENSG00000172795
		ENSG00000267626		ENSG00000132394	ENSG00000132394	ENSG00000132394
		ENSG00000267633		ENSG00000139044	ENSG00000139044	ENSG00000139044
		ENSG00000267658		ENSG00000171223	ENSG00000171223	ENSG00000171223
		ENSG00000267898		ENSG00000164751	ENSG00000164751	ENSG00000164751
		ENSG00000268001		ENSG00000117069	ENSG00000117069	ENSG00000117069
		ENSG00000268061		ENSG00000183722	ENSG00000183722	ENSG00000183722
		ENSG00000268133		ENSG00000177383	ENSG00000177383	ENSG00000177383
		ENSG00000268400		ENSG00000135324	ENSG00000135324	ENSG00000135324
		ENSG00000268403		ENSG00000121486	ENSG00000121486	ENSG00000121486
		ENSG00000268536		ENSG00000198648	ENSG00000198648	ENSG00000198648
		ENSG00000268583		ENSG00000249853	ENSG00000249853	ENSG00000249853
		ENSG00000268750		ENSG00000119514	ENSG00000119514	ENSG00000119514
		ENSG00000269053		ENSG00000115866	ENSG00000115866	ENSG00000115866
		ENSG00000269343		ENSG00000234465	ENSG00000234465	ENSG00000234465
		ENSG00000269386		ENSG00000126945	ENSG00000126945	ENSG00000126945
		ENSG00000269476		ENSG00000221994	ENSG00000221994	ENSG00000221994
		ENSG00000269590		ENSG00000139410	ENSG00000139410	ENSG00000139410
		ENSG00000270068		ENSG00000114790	ENSG00000114790	ENSG00000114790
		ENSG00000270103		ENSG00000106772	ENSG00000106772	ENSG00000106772
		ENSG00000270344		ENSG00000104833	ENSG00000104833	ENSG00000104833
		ENSG00000270482		ENSG00000085491	ENSG00000085491	ENSG00000085491
		ENSG00000270647		ENSG00000183615	ENSG00000183615	ENSG00000183615
		ENSG00000270829		ENSG00000180257	ENSG00000180257	ENSG00000180257
		ENSG00000271816		ENSG00000198157	ENSG00000198157	ENSG00000198157
		ENSG00000271933		ENSG00000107960	ENSG00000107960	ENSG00000107960
		ENSG00000272004		ENSG00000183248	ENSG00000183248	ENSG00000183248
		ENSG00000272368		ENSG00000185630	ENSG00000185630	ENSG00000185630
		ENSG00000272906		ENSG00000148842	ENSG00000148842	ENSG00000148842
		ENSG00000272994		ENSG00000167315	ENSG00000167315	ENSG00000167315
		ENSG00000273010		ENSG00000235162	ENSG00000235162	ENSG00000235162
		ENSG00000273063		ENSG00000122970	ENSG00000122970	ENSG00000122970
		ENSG00000273269		ENSG00000096872	ENSG00000096872	ENSG00000096872
		ENSG00000273367		ENSG00000111879	ENSG00000111879	ENSG00000111879
		ENSG00000273559		ENSG00000205189	ENSG00000205189	ENSG00000205189
		ENSG00000273565		ENSG00000179300	ENSG00000179300	ENSG00000179300
		ENSG00000273674		ENSG00000148672	ENSG00000148672	ENSG00000148672
		ENSG00000273702		ENSG00000008405	ENSG00000008405	ENSG00000008405
		ENSG00000273783		ENSG00000123684	ENSG00000123684	ENSG00000123684
		ENSG00000273901		ENSG00000203326	ENSG00000203326	ENSG00000203326
		ENSG00000273965		ENSG00000169991	ENSG00000169991	ENSG00000169991
		ENSG00000274012		ENSG00000104205	ENSG00000104205	ENSG00000104205
		ENSG00000274049		ENSG00000102879	ENSG00000102879	ENSG00000102879
		ENSG00000274054		ENSG00000105613	ENSG00000105613	ENSG00000105613
		ENSG00000274072		ENSG00000103494	ENSG00000103494	ENSG00000103494
		ENSG00000274425		ENSG00000071794	ENSG00000071794	ENSG00000071794
		ENSG00000274751		ENSG00000163462	ENSG00000163462	ENSG00000163462
		ENSG00000274828		ENSG00000138030	ENSG00000138030	ENSG00000138030
		ENSG00000274978		ENSG00000163932	ENSG00000163932	ENSG00000163932
		ENSG00000275091		ENSG00000125257	ENSG00000125257	ENSG00000125257
		ENSG00000275143		ENSG00000153037	ENSG00000153037	ENSG00000153037
		ENSG00000275263		ENSG00000178074	ENSG00000178074	ENSG00000178074
		ENSG00000275674		ENSG00000176714	ENSG00000176714	ENSG00000176714
		ENSG00000275719		ENSG00000250305	ENSG00000250305	ENSG00000250305
		ENSG00000276131		ENSG00000065357	ENSG00000065357	ENSG00000065357
		ENSG00000276234		ENSG00000169252	ENSG00000169252	ENSG00000169252
		ENSG00000276728		ENSG00000130956	ENSG00000130956	ENSG00000130956
		ENSG00000276831		ENSG00000067840	ENSG00000067840	ENSG00000067840
		ENSG00000276900		ENSG00000173210	ENSG00000173210	ENSG00000173210
		ENSG00000277324		ENSG00000162073	ENSG00000162073	ENSG00000162073
		ENSG00000277446		ENSG00000149089	ENSG00000149089	ENSG00000149089
		ENSG00000277726		ENSG00000104450	ENSG00000104450	ENSG00000104450
		ENSG00000277791		ENSG00000080200	ENSG00000080200	ENSG00000080200
		ENSG00000278002		ENSG00000159873	ENSG00000159873	ENSG00000159873
		ENSG00000278540		ENSG00000150907	ENSG00000150907	ENSG00000150907
		ENSG00000278713		ENSG00000144036	ENSG00000144036	ENSG00000144036
		ENSG00000278834		ENSG00000175595	ENSG00000175595	ENSG00000175595
		ENSG00000278952		ENSG00000119636	ENSG00000119636	ENSG00000119636
		ENSG00000278986		ENSG00000080819	ENSG00000080819	ENSG00000080819
		ENSG00000279069		ENSG00000079332	ENSG00000079332	ENSG00000079332
		ENSG00000279088		ENSG00000070214	ENSG00000070214	ENSG00000070214
		ENSG00000279161		ENSG00000206538	ENSG00000206538	ENSG00000206538
		ENSG00000279329		ENSG00000179240	ENSG00000179240	ENSG00000179240
		ENSG00000279641		ENSG00000102265	ENSG00000102265	ENSG00000102265
		ENSG00000279901		ENSG00000111913	ENSG00000111913	ENSG00000111913
		ENSG00000280247		ENSG00000155970	ENSG00000155970	ENSG00000155970
		ENSG00000280426		ENSG00000169085	ENSG00000169085	ENSG00000169085
		ENSG00000283704		ENSG00000135951	ENSG00000135951	ENSG00000135951
		ENSG00000283805		ENSG00000198924	ENSG00000198924	ENSG00000198924
		ENSG00000283920		ENSG00000118690	ENSG00000118690	ENSG00000118690
		ENSG00000284108		ENSG00000171428	ENSG00000171428	ENSG00000171428
		ENSG00000284239		ENSG00000135108	ENSG00000135108	ENSG00000135108
		ENSG00000284250		ENSG00000111816	ENSG00000111816	ENSG00000111816
		ENSG00000284324		ENSG00000205084	ENSG00000205084	ENSG00000205084
		ENSG00000284410		ENSG00000166402	ENSG00000166402	ENSG00000166402
		ENSG00000284602		ENSG00000009844	ENSG00000009844	ENSG00000009844
		ENSG00000284657		ENSG00000144362	ENSG00000144362	ENSG00000144362
		ENSG00000284693		ENSG00000107611	ENSG00000107611	ENSG00000107611
		ENSG00000284830		ENSG00000178053	ENSG00000178053	ENSG00000178053
		ENSG00000284922		ENSG00000019186	ENSG00000019186	ENSG00000019186
		ENSG00000285133		ENSG00000135414	ENSG00000135414	ENSG00000135414
		ENSG00000285184		ENSG00000021355	ENSG00000021355	ENSG00000021355
		ENSG00000285583		ENSG00000134532	ENSG00000134532	ENSG00000134532
		ENSG00000285589		ENSG00000102870	ENSG00000102870	ENSG00000102870
		ENSG00000285816		ENSG00000197557	ENSG00000197557	ENSG00000197557
		ENSG00000285839		ENSG00000143674	ENSG00000143674	ENSG00000143674
		ENSG00000286177		ENSG00000152242	ENSG00000152242	ENSG00000152242
		ENSG00000286234		ENSG00000158615	ENSG00000158615	ENSG00000158615
				ENSG00000196141	ENSG00000196141	ENSG00000196141
				ENSG00000203797	ENSG00000203797	ENSG00000203797
				ENSG00000166200	ENSG00000166200	ENSG00000166200
				ENSG00000163681	ENSG00000163681	ENSG00000163681
				ENSG00000135968	ENSG00000135968	ENSG00000135968
				ENSG00000097033	ENSG00000097033	ENSG00000097033
				ENSG00000136854	ENSG00000136854	ENSG00000136854
				ENSG00000187601	ENSG00000187601	ENSG00000187601
				ENSG00000188312	ENSG00000188312	ENSG00000188312
				ENSG00000110436	ENSG00000110436	ENSG00000110436
				ENSG00000162174	ENSG00000162174	ENSG00000162174
				ENSG00000265763	ENSG00000265763	ENSG00000265763
				ENSG00000187164	ENSG00000187164	ENSG00000187164
				ENSG00000112576	ENSG00000112576	ENSG00000112576
				ENSG00000058085	ENSG00000058085	ENSG00000058085
				ENSG00000102109	ENSG00000102109	ENSG00000102109
				ENSG00000070081	ENSG00000070081	ENSG00000070081
				ENSG00000062370	ENSG00000062370	ENSG00000062370
				ENSG00000171928	ENSG00000171928	ENSG00000171928
				ENSG00000138760	ENSG00000138760	ENSG00000138760
				ENSG00000162627	ENSG00000162627	ENSG00000162627
				ENSG00000110880	ENSG00000110880	ENSG00000110880
				ENSG00000171365	ENSG00000171365	ENSG00000171365
				ENSG00000088543	ENSG00000088543	ENSG00000088543
				ENSG00000135127	ENSG00000135127	ENSG00000135127
				ENSG00000163428	ENSG00000163428	ENSG00000163428
				ENSG00000033867	ENSG00000033867	ENSG00000033867
				ENSG00000158106	ENSG00000158106	ENSG00000158106
				ENSG00000170802	ENSG00000170802	ENSG00000170802
				ENSG00000104870	ENSG00000104870	ENSG00000104870
				ENSG00000136982	ENSG00000136982	ENSG00000136982
				ENSG00000171522	ENSG00000171522	ENSG00000171522
				ENSG00000167384	ENSG00000167384	ENSG00000167384
				ENSG00000101928	ENSG00000101928	ENSG00000101928
				ENSG00000138032	ENSG00000138032	ENSG00000138032
				ENSG00000187123	ENSG00000187123	ENSG00000187123
				ENSG00000178691	ENSG00000178691	ENSG00000178691
				ENSG00000055163	ENSG00000055163	ENSG00000055163
				ENSG00000163558	ENSG00000163558	ENSG00000163558
				ENSG00000103150	ENSG00000103150	ENSG00000103150
				ENSG00000123091	ENSG00000123091	ENSG00000123091
				ENSG00000155966	ENSG00000155966	ENSG00000155966
				ENSG00000020426	ENSG00000020426	ENSG00000020426
				ENSG00000130529	ENSG00000130529	ENSG00000130529
				ENSG00000119703	ENSG00000119703	ENSG00000119703
				ENSG00000111850	ENSG00000111850	ENSG00000111850
				ENSG00000171608	ENSG00000171608	ENSG00000171608
				ENSG00000196659	ENSG00000196659	ENSG00000196659
				ENSG00000168743	ENSG00000168743	ENSG00000168743
				ENSG00000076555	ENSG00000076555	ENSG00000076555
				ENSG00000143443	ENSG00000143443	ENSG00000143443
				ENSG00000248713	ENSG00000248713	ENSG00000248713
				ENSG00000170348	ENSG00000170348	ENSG00000170348
				ENSG00000275074	ENSG00000275074	ENSG00000275074
				ENSG00000131153	ENSG00000131153	ENSG00000131153
				ENSG00000157510	ENSG00000157510	ENSG00000157510
				ENSG00000173706	ENSG00000173706	ENSG00000173706
				ENSG00000166813	ENSG00000166813	ENSG00000166813
				ENSG00000196376	ENSG00000196376	ENSG00000196376
				ENSG00000100167	ENSG00000100167	ENSG00000100167
				ENSG00000140006	ENSG00000140006	ENSG00000140006
				ENSG00000203965	ENSG00000203965	ENSG00000203965
				ENSG00000182985	ENSG00000182985	ENSG00000182985
				ENSG00000144824	ENSG00000144824	ENSG00000144824
				ENSG00000163623	ENSG00000163623	ENSG00000163623
				ENSG00000144451	ENSG00000144451	ENSG00000144451
				ENSG00000165675	ENSG00000165675	ENSG00000165675
				ENSG00000164221	ENSG00000164221	ENSG00000164221
				ENSG00000103942	ENSG00000103942	ENSG00000103942
				ENSG00000149489	ENSG00000149489	ENSG00000149489
				ENSG00000144834	ENSG00000144834	ENSG00000144834
				ENSG00000173376	ENSG00000173376	ENSG00000173376
				ENSG00000082014	ENSG00000082014	ENSG00000082014
				ENSG00000137561	ENSG00000137561	ENSG00000137561
				ENSG00000152078	ENSG00000152078	ENSG00000152078
				ENSG00000099864	ENSG00000099864	ENSG00000099864
				ENSG00000176396	ENSG00000176396	ENSG00000176396
				ENSG00000171848	ENSG00000171848	ENSG00000171848
				ENSG00000111319	ENSG00000111319	ENSG00000111319
				ENSG00000180573	ENSG00000180573	ENSG00000180573
				ENSG00000123240	ENSG00000123240	ENSG00000123240
				ENSG00000174132	ENSG00000174132	ENSG00000174132
				ENSG00000188760	ENSG00000188760	ENSG00000188760
				ENSG00000196730	ENSG00000196730	ENSG00000196730
				ENSG00000185015	ENSG00000185015	ENSG00000185015
				ENSG00000113140	ENSG00000113140	ENSG00000113140
				ENSG00000023171	ENSG00000023171	ENSG00000023171
				ENSG00000146457	ENSG00000146457	ENSG00000146457
				ENSG00000153574	ENSG00000153574	ENSG00000153574
				ENSG00000154856	ENSG00000154856	ENSG00000154856
				ENSG00000102678	ENSG00000102678	ENSG00000102678
				ENSG00000137414	ENSG00000137414	ENSG00000137414
				ENSG00000078725	ENSG00000078725	ENSG00000078725
				ENSG00000174502	ENSG00000174502	ENSG00000174502
				ENSG00000078369	ENSG00000078369	ENSG00000078369
				ENSG00000196417	ENSG00000196417	ENSG00000196417
				ENSG00000107897	ENSG00000107897	ENSG00000107897
				ENSG00000101333	ENSG00000101333	ENSG00000101333
				ENSG00000169031	ENSG00000169031	ENSG00000169031
				ENSG00000105849	ENSG00000105849	ENSG00000105849
				ENSG00000131981	ENSG00000131981	ENSG00000131981
				ENSG00000165061	ENSG00000165061	ENSG00000165061
				ENSG00000180332	ENSG00000180332	ENSG00000180332
				ENSG00000044459	ENSG00000044459	ENSG00000044459
				ENSG00000136783	ENSG00000136783	ENSG00000136783
				ENSG00000167470	ENSG00000167470	ENSG00000167470
				ENSG00000175893	ENSG00000175893	ENSG00000175893
				ENSG00000116885	ENSG00000116885	ENSG00000116885
				ENSG00000169756	ENSG00000169756	ENSG00000169756
				ENSG00000133131	ENSG00000133131	ENSG00000133131
				ENSG00000109756	ENSG00000109756	ENSG00000109756
				ENSG00000214530	ENSG00000214530	ENSG00000214530
				ENSG00000236609	ENSG00000236609	ENSG00000236609
				ENSG00000196550	ENSG00000196550	ENSG00000196550
				ENSG00000115594	ENSG00000115594	ENSG00000115594
				ENSG00000170962	ENSG00000170962	ENSG00000170962
				ENSG00000169018	ENSG00000169018	ENSG00000169018
				ENSG00000144642	ENSG00000144642	ENSG00000144642
				ENSG00000152495	ENSG00000152495	ENSG00000152495
				ENSG00000136828	ENSG00000136828	ENSG00000136828
				ENSG00000100749	ENSG00000100749	ENSG00000100749
				ENSG00000167552	ENSG00000167552	ENSG00000167552
				ENSG00000083937	ENSG00000083937	ENSG00000083937
				ENSG00000163110	ENSG00000163110	ENSG00000163110
				ENSG00000174720	ENSG00000174720	ENSG00000174720
				ENSG00000189241	ENSG00000189241	ENSG00000189241
				ENSG00000178531	ENSG00000178531	ENSG00000178531
				ENSG00000163694	ENSG00000163694	ENSG00000163694
				ENSG00000156687	ENSG00000156687	ENSG00000156687
				ENSG00000198420	ENSG00000198420	ENSG00000198420
				ENSG00000168038	ENSG00000168038	ENSG00000168038
				ENSG00000198522	ENSG00000198522	ENSG00000198522
				ENSG00000189057	ENSG00000189057	ENSG00000189057
				ENSG00000121390	ENSG00000121390	ENSG00000121390
				ENSG00000053747	ENSG00000053747	ENSG00000053747
				ENSG00000140876	ENSG00000140876	ENSG00000140876
				ENSG00000151490	ENSG00000151490	ENSG00000151490
				ENSG00000106066	ENSG00000106066	ENSG00000106066
				ENSG00000134996	ENSG00000134996	ENSG00000134996
				ENSG00000091157	ENSG00000091157	ENSG00000091157
				ENSG00000133640	ENSG00000133640	ENSG00000133640
				ENSG00000125898	ENSG00000125898	ENSG00000125898
				ENSG00000185924	ENSG00000185924	ENSG00000185924
				ENSG00000134369	ENSG00000134369	ENSG00000134369
				ENSG00000164976	ENSG00000164976	ENSG00000164976
				ENSG00000174607	ENSG00000174607	ENSG00000174607
				ENSG00000171345	ENSG00000171345	ENSG00000171345
				ENSG00000104626	ENSG00000104626	ENSG00000104626
				ENSG00000124615	ENSG00000124615	ENSG00000124615
				ENSG00000099282	ENSG00000099282	ENSG00000099282
				ENSG00000188015	ENSG00000188015	ENSG00000188015
				ENSG00000176890	ENSG00000176890	ENSG00000176890
				ENSG00000005020	ENSG00000005020	ENSG00000005020
				ENSG00000183150	ENSG00000183150	ENSG00000183150
				ENSG00000156299	ENSG00000156299	ENSG00000156299
				ENSG00000079691	ENSG00000079691	ENSG00000079691
				ENSG00000118557	ENSG00000118557	ENSG00000118557
				ENSG00000100592	ENSG00000100592	ENSG00000100592
				ENSG00000150275	ENSG00000150275	ENSG00000150275
				ENSG00000068366	ENSG00000068366	ENSG00000068366
				ENSG00000189266	ENSG00000189266	ENSG00000189266
				ENSG00000115267	ENSG00000115267	ENSG00000115267
				ENSG00000138613	ENSG00000138613	ENSG00000138613
				ENSG00000122420	ENSG00000122420	ENSG00000122420
				ENSG00000083535	ENSG00000083535	ENSG00000083535
				ENSG00000108852	ENSG00000108852	ENSG00000108852
				ENSG00000139865	ENSG00000139865	ENSG00000139865
				ENSG00000155761	ENSG00000155761	ENSG00000155761
				ENSG00000174684	ENSG00000174684	ENSG00000174684
				ENSG00000187372	ENSG00000187372	ENSG00000187372
				ENSG00000163874	ENSG00000163874	ENSG00000163874
				ENSG00000188501	ENSG00000188501	ENSG00000188501
				ENSG00000102048	ENSG00000102048	ENSG00000102048
				ENSG00000148450	ENSG00000148450	ENSG00000148450
				ENSG00000107864	ENSG00000107864	ENSG00000107864
				ENSG00000089091	ENSG00000089091	ENSG00000089091
				ENSG00000075785	ENSG00000075785	ENSG00000075785
				ENSG00000165521	ENSG00000165521	ENSG00000165521
				ENSG00000164627	ENSG00000164627	ENSG00000164627
				ENSG00000137100	ENSG00000137100	ENSG00000137100
				ENSG00000103540	ENSG00000103540	ENSG00000103540
				ENSG00000119669	ENSG00000119669	ENSG00000119669
				ENSG00000177679	ENSG00000177679	ENSG00000177679
				ENSG00000167861	ENSG00000167861	ENSG00000167861
				ENSG00000124164	ENSG00000124164	ENSG00000124164
				ENSG00000137959	ENSG00000137959	ENSG00000137959
				ENSG00000169599	ENSG00000169599	ENSG00000169599
				ENSG00000160219	ENSG00000160219	ENSG00000160219
				ENSG00000094916	ENSG00000094916	ENSG00000094916
				ENSG00000141425	ENSG00000141425	ENSG00000141425
				ENSG00000138686	ENSG00000138686	ENSG00000138686
				ENSG00000169570	ENSG00000169570	ENSG00000169570
				ENSG00000131015	ENSG00000131015	ENSG00000131015
				ENSG00000188610	ENSG00000188610	ENSG00000188610
				ENSG00000198042	ENSG00000198042	ENSG00000198042
				ENSG00000151746	ENSG00000151746	ENSG00000151746
				ENSG00000164211	ENSG00000164211	ENSG00000164211
				ENSG00000158966	ENSG00000158966	ENSG00000158966
				ENSG00000101974	ENSG00000101974	ENSG00000101974
				ENSG00000046653	ENSG00000046653	ENSG00000046653
				ENSG00000163297	ENSG00000163297	ENSG00000163297
				ENSG00000105248	ENSG00000105248	ENSG00000105248
				ENSG00000160051	ENSG00000160051	ENSG00000160051
				ENSG00000105520	ENSG00000105520	ENSG00000105520
				ENSG00000131236	ENSG00000131236	ENSG00000131236
				ENSG00000074706	ENSG00000074706	ENSG00000074706
				ENSG00000164542	ENSG00000164542	ENSG00000164542
				ENSG00000170881	ENSG00000170881	ENSG00000170881
				ENSG00000091129	ENSG00000091129	ENSG00000091129
				ENSG00000132932	ENSG00000132932	ENSG00000132932
				ENSG00000073969	ENSG00000073969	ENSG00000073969
				ENSG00000181218	ENSG00000181218	ENSG00000181218
				ENSG00000104147	ENSG00000104147	ENSG00000104147
				ENSG00000136866	ENSG00000136866	ENSG00000136866
				ENSG00000082146	ENSG00000082146	ENSG00000082146
				ENSG00000167632	ENSG00000167632	ENSG00000167632
				ENSG00000081026	ENSG00000081026	ENSG00000081026
				ENSG00000104714	ENSG00000104714	ENSG00000104714
				ENSG00000142227	ENSG00000142227	ENSG00000142227
				ENSG00000151151	ENSG00000151151	ENSG00000151151
				ENSG00000181513	ENSG00000181513	ENSG00000181513
				ENSG00000137713	ENSG00000137713	ENSG00000137713
				ENSG00000174799	ENSG00000174799	ENSG00000174799
				ENSG00000197566	ENSG00000197566	ENSG00000197566
				ENSG00000115226	ENSG00000115226	ENSG00000115226
				ENSG00000138758	ENSG00000138758	ENSG00000138758
				ENSG00000152217	ENSG00000152217	ENSG00000152217
				ENSG00000157764	ENSG00000157764	ENSG00000157764
				ENSG00000162415	ENSG00000162415	ENSG00000162415
				ENSG00000145242	ENSG00000145242	ENSG00000145242
				ENSG00000131127	ENSG00000131127	ENSG00000131127
				ENSG00000151150	ENSG00000151150	ENSG00000151150
				ENSG00000128581	ENSG00000128581	ENSG00000128581
				ENSG00000138698	ENSG00000138698	ENSG00000138698
				ENSG00000100297	ENSG00000100297	ENSG00000100297
				ENSG00000068615	ENSG00000068615	ENSG00000068615
				ENSG00000171100	ENSG00000171100	ENSG00000171100
				ENSG00000135299	ENSG00000135299	ENSG00000135299
				ENSG00000169302	ENSG00000169302	ENSG00000169302
				ENSG00000171643	ENSG00000171643	ENSG00000171643
				ENSG00000156587	ENSG00000156587	ENSG00000156587
				ENSG00000119661	ENSG00000119661	ENSG00000119661
				ENSG00000187678	ENSG00000187678	ENSG00000187678
				ENSG00000049245	ENSG00000049245	ENSG00000049245
				ENSG00000112339	ENSG00000112339	ENSG00000112339
				ENSG00000165752	ENSG00000165752	ENSG00000165752
				ENSG00000183891	ENSG00000183891	ENSG00000183891
				ENSG00000110852	ENSG00000110852	ENSG00000110852
				ENSG00000198162	ENSG00000198162	ENSG00000198162
				ENSG00000138071	ENSG00000138071	ENSG00000138071
				ENSG00000070731	ENSG00000070731	ENSG00000070731
				ENSG00000144560	ENSG00000144560	ENSG00000144560
				ENSG00000197442	ENSG00000197442	ENSG00000197442
				ENSG00000163947	ENSG00000163947	ENSG00000163947
				ENSG00000187109	ENSG00000187109	ENSG00000187109
				ENSG00000175087	ENSG00000175087	ENSG00000175087
				ENSG00000130270	ENSG00000130270	ENSG00000130270
				ENSG00000073050	ENSG00000073050	ENSG00000073050
				ENSG00000100625	ENSG00000100625	ENSG00000100625
				ENSG00000187210	ENSG00000187210	ENSG00000187210
				ENSG00000251493	ENSG00000251493	ENSG00000251493
				ENSG00000042317	ENSG00000042317	ENSG00000042317
				ENSG00000213463	ENSG00000213463	ENSG00000213463
				ENSG00000108861	ENSG00000108861	ENSG00000108861
				ENSG00000180964	ENSG00000180964	ENSG00000180964
				ENSG00000167306	ENSG00000167306	ENSG00000167306
				ENSG00000183049	ENSG00000183049	ENSG00000183049
				ENSG00000198873	ENSG00000198873	ENSG00000198873
				ENSG00000138398	ENSG00000138398	ENSG00000138398
				ENSG00000206530	ENSG00000206530	ENSG00000206530
				ENSG00000120694	ENSG00000120694	ENSG00000120694
				ENSG00000088538	ENSG00000088538	ENSG00000088538
				ENSG00000164418	ENSG00000164418	ENSG00000164418
				ENSG00000157216	ENSG00000157216	ENSG00000157216
				ENSG00000188641	ENSG00000188641	ENSG00000188641
				ENSG00000171016	ENSG00000171016	ENSG00000171016
				ENSG00000169330	ENSG00000169330	ENSG00000169330
				ENSG00000174482	ENSG00000174482	ENSG00000174482
				ENSG00000067221	ENSG00000067221	ENSG00000067221
				ENSG00000073464	ENSG00000073464	ENSG00000073464
				ENSG00000119471	ENSG00000119471	ENSG00000119471
				ENSG00000137494	ENSG00000137494	ENSG00000137494
				ENSG00000187624	ENSG00000187624	ENSG00000187624
				ENSG00000153904	ENSG00000153904	ENSG00000153904
				ENSG00000172819	ENSG00000172819	ENSG00000172819
				ENSG00000117505	ENSG00000117505	ENSG00000117505
				ENSG00000120149	ENSG00000120149	ENSG00000120149
				ENSG00000156140	ENSG00000156140	ENSG00000156140
				ENSG00000166002	ENSG00000166002	ENSG00000166002
				ENSG00000131848	ENSG00000131848	ENSG00000131848
				ENSG00000165630	ENSG00000165630	ENSG00000165630
				ENSG00000037042	ENSG00000037042	ENSG00000037042
				ENSG00000154655	ENSG00000154655	ENSG00000154655
				ENSG00000134072	ENSG00000134072	ENSG00000134072
				ENSG00000132970	ENSG00000132970	ENSG00000132970
				ENSG00000142920	ENSG00000142920	ENSG00000142920
				ENSG00000162981	ENSG00000162981	ENSG00000162981
				ENSG00000034053	ENSG00000034053	ENSG00000034053
				ENSG00000133627	ENSG00000133627	ENSG00000133627
				ENSG00000115129	ENSG00000115129	ENSG00000115129
				ENSG00000174343	ENSG00000174343	ENSG00000174343
				ENSG00000170579	ENSG00000170579	ENSG00000170579
				ENSG00000118418	ENSG00000118418	ENSG00000118418
				ENSG00000137501	ENSG00000137501	ENSG00000137501
				ENSG00000165244	ENSG00000165244	ENSG00000165244
				ENSG00000137285	ENSG00000137285	ENSG00000137285
				ENSG00000166949	ENSG00000166949	ENSG00000166949
				ENSG00000182518	ENSG00000182518	ENSG00000182518
				ENSG00000198642	ENSG00000198642	ENSG00000198642
				ENSG00000166833	ENSG00000166833	ENSG00000166833
				ENSG00000160991	ENSG00000160991	ENSG00000160991
				ENSG00000119640	ENSG00000119640	ENSG00000119640
				ENSG00000237765	ENSG00000237765	ENSG00000237765
				ENSG00000085231	ENSG00000085231	ENSG00000085231
				ENSG00000163629	ENSG00000163629	ENSG00000163629
				ENSG00000141040	ENSG00000141040	ENSG00000141040
				ENSG00000156050	ENSG00000156050	ENSG00000156050
				ENSG00000213281	ENSG00000213281	ENSG00000213281
				ENSG00000103274	ENSG00000103274	ENSG00000103274
				ENSG00000205133	ENSG00000205133	ENSG00000205133
				ENSG00000154639	ENSG00000154639	ENSG00000154639
				ENSG00000129116	ENSG00000129116	ENSG00000129116
				ENSG00000111110	ENSG00000111110	ENSG00000111110
				ENSG00000144118	ENSG00000144118	ENSG00000144118
				ENSG00000122507	ENSG00000122507	ENSG00000122507
				ENSG00000008952	ENSG00000008952	ENSG00000008952
				ENSG00000166979	ENSG00000166979	ENSG00000166979
				ENSG00000196233	ENSG00000196233	ENSG00000196233
				ENSG00000133739	ENSG00000133739	ENSG00000133739
				ENSG00000178502	ENSG00000178502	ENSG00000178502
				ENSG00000137478	ENSG00000137478	ENSG00000137478
				ENSG00000095752	ENSG00000095752	ENSG00000095752
				ENSG00000139625	ENSG00000139625	ENSG00000139625
				ENSG00000164855	ENSG00000164855	ENSG00000164855
				ENSG00000176903	ENSG00000176903	ENSG00000176903
				ENSG00000168411	ENSG00000168411	ENSG00000168411
				ENSG00000115840	ENSG00000115840	ENSG00000115840
				ENSG00000100784	ENSG00000100784	ENSG00000100784
				ENSG00000106078	ENSG00000106078	ENSG00000106078
				ENSG00000145882	ENSG00000145882	ENSG00000145882
				ENSG00000165487	ENSG00000165487	ENSG00000165487
				ENSG00000204406	ENSG00000204406	ENSG00000204406
				ENSG00000107020	ENSG00000107020	ENSG00000107020
				ENSG00000242028	ENSG00000242028	ENSG00000242028
				ENSG00000130590	ENSG00000130590	ENSG00000130590
				ENSG00000106868	ENSG00000106868	ENSG00000106868
				ENSG00000002587	ENSG00000002587	ENSG00000002587
				ENSG00000109472	ENSG00000109472	ENSG00000109472
				ENSG00000025039	ENSG00000025039	ENSG00000025039
				ENSG00000249471	ENSG00000249471	ENSG00000249471
				ENSG00000135541	ENSG00000135541	ENSG00000135541
				ENSG00000187024	ENSG00000187024	ENSG00000187024
				ENSG00000150764	ENSG00000150764	ENSG00000150764
				ENSG00000180592	ENSG00000180592	ENSG00000180592
				ENSG00000167193	ENSG00000167193	ENSG00000167193
				ENSG00000107201	ENSG00000107201	ENSG00000107201
				ENSG00000154654	ENSG00000154654	ENSG00000154654
				ENSG00000146938	ENSG00000146938	ENSG00000146938
				ENSG00000133106	ENSG00000133106	ENSG00000133106
				ENSG00000084764	ENSG00000084764	ENSG00000084764
				ENSG00000134574	ENSG00000134574	ENSG00000134574
				ENSG00000150540	ENSG00000150540	ENSG00000150540
				ENSG00000102189	ENSG00000102189	ENSG00000102189
				ENSG00000141252	ENSG00000141252	ENSG00000141252
				ENSG00000139973	ENSG00000139973	ENSG00000139973
				ENSG00000141298	ENSG00000141298	ENSG00000141298
				ENSG00000137831	ENSG00000137831	ENSG00000137831
				ENSG00000147231	ENSG00000147231	ENSG00000147231
				ENSG00000168404	ENSG00000168404	ENSG00000168404
				ENSG00000150938	ENSG00000150938	ENSG00000150938
				ENSG00000166326	ENSG00000166326	ENSG00000166326
				ENSG00000177570	ENSG00000177570	ENSG00000177570
				ENSG00000181381	ENSG00000181381	ENSG00000181381
				ENSG00000152377	ENSG00000152377	ENSG00000152377
				ENSG00000269190	ENSG00000269190	ENSG00000269190
				ENSG00000112249	ENSG00000112249	ENSG00000112249
				ENSG00000168394	ENSG00000168394	ENSG00000168394
				ENSG00000110881	ENSG00000110881	ENSG00000110881
				ENSG00000111832	ENSG00000111832	ENSG00000111832
				ENSG00000170500	ENSG00000170500	ENSG00000170500
				ENSG00000198743	ENSG00000198743	ENSG00000198743
				ENSG00000082153	ENSG00000082153	ENSG00000082153
				ENSG00000123700	ENSG00000123700	ENSG00000123700
				ENSG00000136153	ENSG00000136153	ENSG00000136153
				ENSG00000100478	ENSG00000100478	ENSG00000100478
				ENSG00000117399	ENSG00000117399	ENSG00000117399
				ENSG00000134318	ENSG00000134318	ENSG00000134318
				ENSG00000146426	ENSG00000146426	ENSG00000146426
				ENSG00000121289	ENSG00000121289	ENSG00000121289
				ENSG00000188211	ENSG00000188211	ENSG00000188211
				ENSG00000126216	ENSG00000126216	ENSG00000126216
				ENSG00000164296	ENSG00000164296	ENSG00000164296
				ENSG00000157214	ENSG00000157214	ENSG00000157214
				ENSG00000129353	ENSG00000129353	ENSG00000129353
				ENSG00000117318	ENSG00000117318	ENSG00000117318
				ENSG00000163888	ENSG00000163888	ENSG00000163888
				ENSG00000169564	ENSG00000169564	ENSG00000169564
				ENSG00000162614	ENSG00000162614	ENSG00000162614
				ENSG00000151491	ENSG00000151491	ENSG00000151491
				ENSG00000010404	ENSG00000010404	ENSG00000010404
				ENSG00000155085	ENSG00000155085	ENSG00000155085
				ENSG00000156467	ENSG00000156467	ENSG00000156467
				ENSG00000147400	ENSG00000147400	ENSG00000147400
				ENSG00000183814	ENSG00000183814	ENSG00000183814
				ENSG00000188313	ENSG00000188313	ENSG00000188313
				ENSG00000111684	ENSG00000111684	ENSG00000111684
				ENSG00000108666	ENSG00000108666	ENSG00000108666
				ENSG00000009780	ENSG00000009780	ENSG00000009780
				ENSG00000182197	ENSG00000182197	ENSG00000182197
				ENSG00000172260	ENSG00000172260	ENSG00000172260
				ENSG00000172379	ENSG00000172379	ENSG00000172379
				ENSG00000100379	ENSG00000100379	ENSG00000100379
				ENSG00000104093	ENSG00000104093	ENSG00000104093
				ENSG00000132549	ENSG00000132549	ENSG00000132549
				ENSG00000242247	ENSG00000242247	ENSG00000242247
				ENSG00000129680	ENSG00000129680	ENSG00000129680
				ENSG00000187676	ENSG00000187676	ENSG00000187676
				ENSG00000109133	ENSG00000109133	ENSG00000109133
				ENSG00000118503	ENSG00000118503	ENSG00000118503
				ENSG00000214189	ENSG00000214189	ENSG00000214189
				ENSG00000166681	ENSG00000166681	ENSG00000166681
				ENSG00000164066	ENSG00000164066	ENSG00000164066
				ENSG00000144218	ENSG00000144218	ENSG00000144218
				ENSG00000166579	ENSG00000166579	ENSG00000166579
				ENSG00000115232	ENSG00000115232	ENSG00000115232
				ENSG00000137310	ENSG00000137310	ENSG00000137310
				ENSG00000035687	ENSG00000035687	ENSG00000035687
				ENSG00000137449	ENSG00000137449	ENSG00000137449
				ENSG00000121350	ENSG00000121350	ENSG00000121350
				ENSG00000102401	ENSG00000102401	ENSG00000102401
				ENSG00000172716	ENSG00000172716	ENSG00000172716
				ENSG00000168785	ENSG00000168785	ENSG00000168785
				ENSG00000135976	ENSG00000135976	ENSG00000135976
				ENSG00000205352	ENSG00000205352	ENSG00000205352
				ENSG00000196569	ENSG00000196569	ENSG00000196569
				ENSG00000071073	ENSG00000071073	ENSG00000071073
				ENSG00000144677	ENSG00000144677	ENSG00000144677
				ENSG00000164118	ENSG00000164118	ENSG00000164118
				ENSG00000133216	ENSG00000133216	ENSG00000133216
				ENSG00000036257	ENSG00000036257	ENSG00000036257
				ENSG00000166262	ENSG00000166262	ENSG00000166262
				ENSG00000166946	ENSG00000166946	ENSG00000166946
				ENSG00000174744	ENSG00000174744	ENSG00000174744
				ENSG00000235106	ENSG00000235106	ENSG00000235106
				ENSG00000078114	ENSG00000078114	ENSG00000078114
				ENSG00000135387	ENSG00000135387	ENSG00000135387
				ENSG00000167700	ENSG00000167700	ENSG00000167700
				ENSG00000110321	ENSG00000110321	ENSG00000110321
				ENSG00000109944	ENSG00000109944	ENSG00000109944
				ENSG00000116151	ENSG00000116151	ENSG00000116151
				ENSG00000182405	ENSG00000182405	ENSG00000182405
				ENSG00000158411	ENSG00000158411	ENSG00000158411
				ENSG00000166971	ENSG00000166971	ENSG00000166971
				ENSG00000124942	ENSG00000124942	ENSG00000124942
				ENSG00000088280	ENSG00000088280	ENSG00000088280
				ENSG00000112425	ENSG00000112425	ENSG00000112425
				ENSG00000139146	ENSG00000139146	ENSG00000139146
				ENSG00000213390	ENSG00000213390	ENSG00000213390
				ENSG00000136811	ENSG00000136811	ENSG00000136811
				ENSG00000153976	ENSG00000153976	ENSG00000153976
				ENSG00000082438	ENSG00000082438	ENSG00000082438
				ENSG00000164220	ENSG00000164220	ENSG00000164220
				ENSG00000127314	ENSG00000127314	ENSG00000127314
				ENSG00000067606	ENSG00000067606	ENSG00000067606
				ENSG00000196876	ENSG00000196876	ENSG00000196876
				ENSG00000125352	ENSG00000125352	ENSG00000125352
				ENSG00000076258	ENSG00000076258	ENSG00000076258
				ENSG00000168246	ENSG00000168246	ENSG00000168246
				ENSG00000176731	ENSG00000176731	ENSG00000176731
				ENSG00000091592	ENSG00000091592	ENSG00000091592
				ENSG00000161642	ENSG00000161642	ENSG00000161642
				ENSG00000114988	ENSG00000114988	ENSG00000114988
				ENSG00000154102	ENSG00000154102	ENSG00000154102
				ENSG00000103342	ENSG00000103342	ENSG00000103342
				ENSG00000102580	ENSG00000102580	ENSG00000102580
				ENSG00000157601	ENSG00000157601	ENSG00000157601
				ENSG00000125457	ENSG00000125457	ENSG00000125457
				ENSG00000135931	ENSG00000135931	ENSG00000135931
				ENSG00000119862	ENSG00000119862	ENSG00000119862
				ENSG00000171130	ENSG00000171130	ENSG00000171130
				ENSG00000054282	ENSG00000054282	ENSG00000054282
				ENSG00000132475	ENSG00000132475	ENSG00000132475
				ENSG00000142875	ENSG00000142875	ENSG00000142875
				ENSG00000113391	ENSG00000113391	ENSG00000113391
				ENSG00000196549	ENSG00000196549	ENSG00000196549
				ENSG00000173083	ENSG00000173083	ENSG00000173083
				ENSG00000183718	ENSG00000183718	ENSG00000183718
				ENSG00000185418	ENSG00000185418	ENSG00000185418
				ENSG00000112118	ENSG00000112118	ENSG00000112118
				ENSG00000177990	ENSG00000177990	ENSG00000177990
				ENSG00000102271	ENSG00000102271	ENSG00000102271
				ENSG00000145781	ENSG00000145781	ENSG00000145781
				ENSG00000003096	ENSG00000003096	ENSG00000003096
				ENSG00000156136	ENSG00000156136	ENSG00000156136
				ENSG00000106086	ENSG00000106086	ENSG00000106086
				ENSG00000153790	ENSG00000153790	ENSG00000153790
				ENSG00000029534	ENSG00000029534	ENSG00000029534
				ENSG00000049883	ENSG00000049883	ENSG00000049883
				ENSG00000142892	ENSG00000142892	ENSG00000142892
				ENSG00000182150	ENSG00000182150	ENSG00000182150
				ENSG00000132912	ENSG00000132912	ENSG00000132912
				ENSG00000165156	ENSG00000165156	ENSG00000165156
				ENSG00000170175	ENSG00000170175	ENSG00000170175
				ENSG00000135205	ENSG00000135205	ENSG00000135205
				ENSG00000114739	ENSG00000114739	ENSG00000114739
				ENSG00000092020	ENSG00000092020	ENSG00000092020
				ENSG00000061987	ENSG00000061987	ENSG00000061987
				ENSG00000014216	ENSG00000014216	ENSG00000014216
				ENSG00000198585	ENSG00000198585	ENSG00000198585
				ENSG00000066468	ENSG00000066468	ENSG00000066468
				ENSG00000113387	ENSG00000113387	ENSG00000113387
				ENSG00000189143	ENSG00000189143	ENSG00000189143
				ENSG00000213123	ENSG00000213123	ENSG00000213123
				ENSG00000164603	ENSG00000164603	ENSG00000164603
				ENSG00000144909	ENSG00000144909	ENSG00000144909
				ENSG00000085982	ENSG00000085982	ENSG00000085982
				ENSG00000170522	ENSG00000170522	ENSG00000170522
				ENSG00000198836	ENSG00000198836	ENSG00000198836
				ENSG00000176014	ENSG00000176014	ENSG00000176014
				ENSG00000108439	ENSG00000108439	ENSG00000108439
				ENSG00000126787	ENSG00000126787	ENSG00000126787
				ENSG00000118523	ENSG00000118523	ENSG00000118523
				ENSG00000048342	ENSG00000048342	ENSG00000048342
				ENSG00000060656	ENSG00000060656	ENSG00000060656
				ENSG00000174456	ENSG00000174456	ENSG00000174456
				ENSG00000197565	ENSG00000197565	ENSG00000197565
				ENSG00000149292	ENSG00000149292	ENSG00000149292
				ENSG00000164199	ENSG00000164199	ENSG00000164199
				ENSG00000012048	ENSG00000012048	ENSG00000012048
				ENSG00000138495	ENSG00000138495	ENSG00000138495
				ENSG00000163485	ENSG00000163485	ENSG00000163485
				ENSG00000154274	ENSG00000154274	ENSG00000154274
				ENSG00000196159	ENSG00000196159	ENSG00000196159
				ENSG00000125868	ENSG00000125868	ENSG00000125868
				ENSG00000137094	ENSG00000137094	ENSG00000137094
				ENSG00000206535	ENSG00000206535	ENSG00000206535
				ENSG00000164236	ENSG00000164236	ENSG00000164236
				ENSG00000089505	ENSG00000089505	ENSG00000089505
				ENSG00000171219	ENSG00000171219	ENSG00000171219
				ENSG00000154153	ENSG00000154153	ENSG00000154153
				ENSG00000076513	ENSG00000076513	ENSG00000076513
				ENSG00000197043	ENSG00000197043	ENSG00000197043
				ENSG00000138443	ENSG00000138443	ENSG00000138443
				ENSG00000134982	ENSG00000134982	ENSG00000134982
				ENSG00000174721	ENSG00000174721	ENSG00000174721
				ENSG00000164506	ENSG00000164506	ENSG00000164506
				ENSG00000164631	ENSG00000164631	ENSG00000164631
				ENSG00000106541	ENSG00000106541	ENSG00000106541
				ENSG00000254685	ENSG00000254685	ENSG00000254685
				ENSG00000152422	ENSG00000152422	ENSG00000152422
				ENSG00000129514	ENSG00000129514	ENSG00000129514
				ENSG00000198721	ENSG00000198721	ENSG00000198721
				ENSG00000141314	ENSG00000141314	ENSG00000141314
				ENSG00000170248	ENSG00000170248	ENSG00000170248
				ENSG00000165527	ENSG00000165527	ENSG00000165527
				ENSG00000169019	ENSG00000169019	ENSG00000169019
				ENSG00000112592	ENSG00000112592	ENSG00000112592
				ENSG00000112294	ENSG00000112294	ENSG00000112294
				ENSG00000122483	ENSG00000122483	ENSG00000122483
				ENSG00000122779	ENSG00000122779	ENSG00000122779
				ENSG00000196950	ENSG00000196950	ENSG00000196950
				ENSG00000163840	ENSG00000163840	ENSG00000163840
				ENSG00000180530	ENSG00000180530	ENSG00000180530
				ENSG00000110871	ENSG00000110871	ENSG00000110871
				ENSG00000133069	ENSG00000133069	ENSG00000133069
				ENSG00000168389	ENSG00000168389	ENSG00000168389
				ENSG00000185483	ENSG00000185483	ENSG00000185483
				ENSG00000179820	ENSG00000179820	ENSG00000179820
				ENSG00000155957	ENSG00000155957	ENSG00000155957
				ENSG00000096746	ENSG00000096746	ENSG00000096746
				ENSG00000088367	ENSG00000088367	ENSG00000088367
				ENSG00000108946	ENSG00000108946	ENSG00000108946
				ENSG00000117020	ENSG00000117020	ENSG00000117020
				ENSG00000139915	ENSG00000139915	ENSG00000139915
				ENSG00000135736	ENSG00000135736	ENSG00000135736
				ENSG00000096968	ENSG00000096968	ENSG00000096968
				ENSG00000166897	ENSG00000166897	ENSG00000166897
				ENSG00000119917	ENSG00000119917	ENSG00000119917
				ENSG00000008283	ENSG00000008283	ENSG00000008283
				ENSG00000126821	ENSG00000126821	ENSG00000126821
				ENSG00000134444	ENSG00000134444	ENSG00000134444
				ENSG00000116711	ENSG00000116711	ENSG00000116711
				ENSG00000012211	ENSG00000012211	ENSG00000012211
				ENSG00000064309	ENSG00000064309	ENSG00000064309
				ENSG00000196284	ENSG00000196284	ENSG00000196284
				ENSG00000173960	ENSG00000173960	ENSG00000173960
				ENSG00000184486	ENSG00000184486	ENSG00000184486
				ENSG00000181754	ENSG00000181754	ENSG00000181754
				ENSG00000082805	ENSG00000082805	ENSG00000082805
				ENSG00000115993	ENSG00000115993	ENSG00000115993
				ENSG00000117016	ENSG00000117016	ENSG00000117016
				ENSG00000155666	ENSG00000155666	ENSG00000155666
				ENSG00000162623	ENSG00000162623	ENSG00000162623
				ENSG00000188343	ENSG00000188343	ENSG00000188343
				ENSG00000143437	ENSG00000143437	ENSG00000143437
				ENSG00000188290	ENSG00000188290	ENSG00000188290
				ENSG00000183087	ENSG00000183087	ENSG00000183087
				ENSG00000127989	ENSG00000127989	ENSG00000127989
				ENSG00000180881	ENSG00000180881	ENSG00000180881
				ENSG00000110756	ENSG00000110756	ENSG00000110756
				ENSG00000196632	ENSG00000196632	ENSG00000196632
				ENSG00000138078	ENSG00000138078	ENSG00000138078
				ENSG00000083099	ENSG00000083099	ENSG00000083099
				ENSG00000165115	ENSG00000165115	ENSG00000165115
				ENSG00000166845	ENSG00000166845	ENSG00000166845
				ENSG00000140025	ENSG00000140025	ENSG00000140025
				ENSG00000198087	ENSG00000198087	ENSG00000198087
				ENSG00000178425	ENSG00000178425	ENSG00000178425
				ENSG00000108821	ENSG00000108821	ENSG00000108821
				ENSG00000103671	ENSG00000103671	ENSG00000103671
				ENSG00000165914	ENSG00000165914	ENSG00000165914
				ENSG00000151474	ENSG00000151474	ENSG00000151474
				ENSG00000178104	ENSG00000178104	ENSG00000178104
				ENSG00000119969	ENSG00000119969	ENSG00000119969
				ENSG00000102547	ENSG00000102547	ENSG00000102547
				ENSG00000145416	ENSG00000145416	ENSG00000145416
				ENSG00000136936	ENSG00000136936	ENSG00000136936
				ENSG00000137273	ENSG00000137273	ENSG00000137273
				ENSG00000112333	ENSG00000112333	ENSG00000112333
				ENSG00000168876	ENSG00000168876	ENSG00000168876
				ENSG00000173588	ENSG00000173588	ENSG00000173588
				ENSG00000125726	ENSG00000125726	ENSG00000125726
				ENSG00000130413	ENSG00000130413	ENSG00000130413
				ENSG00000147526	ENSG00000147526	ENSG00000147526
				ENSG00000132481	ENSG00000132481	ENSG00000132481
				ENSG00000188811	ENSG00000188811	ENSG00000188811
				ENSG00000038427	ENSG00000038427	ENSG00000038427
				ENSG00000156345	ENSG00000156345	ENSG00000156345
				ENSG00000135709	ENSG00000135709	ENSG00000135709
				ENSG00000173482	ENSG00000173482	ENSG00000173482
				ENSG00000143797	ENSG00000143797	ENSG00000143797
				ENSG00000266074	ENSG00000266074	ENSG00000266074
				ENSG00000116062	ENSG00000116062	ENSG00000116062
				ENSG00000113790	ENSG00000113790	ENSG00000113790
				ENSG00000164611	ENSG00000164611	ENSG00000164611
				ENSG00000097046	ENSG00000097046	ENSG00000097046
				ENSG00000130363	ENSG00000130363	ENSG00000130363
				ENSG00000106605	ENSG00000106605	ENSG00000106605
				ENSG00000178913	ENSG00000178913	ENSG00000178913
				ENSG00000120327	ENSG00000120327	ENSG00000120327
				ENSG00000198960	ENSG00000198960	ENSG00000198960
				ENSG00000197077	ENSG00000197077	ENSG00000197077
				ENSG00000132359	ENSG00000132359	ENSG00000132359
				ENSG00000196586	ENSG00000196586	ENSG00000196586
				ENSG00000164684	ENSG00000164684	ENSG00000164684
				ENSG00000083720	ENSG00000083720	ENSG00000083720
				ENSG00000112210	ENSG00000112210	ENSG00000112210
				ENSG00000166068	ENSG00000166068	ENSG00000166068
				ENSG00000183580	ENSG00000183580	ENSG00000183580
				ENSG00000126458	ENSG00000126458	ENSG00000126458
				ENSG00000151466	ENSG00000151466	ENSG00000151466
				ENSG00000151276	ENSG00000151276	ENSG00000151276
				ENSG00000005189	ENSG00000005189	ENSG00000005189
				ENSG00000213853	ENSG00000213853	ENSG00000213853
				ENSG00000151458	ENSG00000151458	ENSG00000151458
				ENSG00000178662	ENSG00000178662	ENSG00000178662
				ENSG00000092978	ENSG00000092978	ENSG00000092978
				ENSG00000121858	ENSG00000121858	ENSG00000121858
				ENSG00000051180	ENSG00000051180	ENSG00000051180
				ENSG00000171843	ENSG00000171843	ENSG00000171843
				ENSG00000002330	ENSG00000002330	ENSG00000002330
				ENSG00000050130	ENSG00000050130	ENSG00000050130
				ENSG00000162836	ENSG00000162836	ENSG00000162836
				ENSG00000158856	ENSG00000158856	ENSG00000158856
				ENSG00000082397	ENSG00000082397	ENSG00000082397
				ENSG00000021300	ENSG00000021300	ENSG00000021300
				ENSG00000082497	ENSG00000082497	ENSG00000082497
				ENSG00000094804	ENSG00000094804	ENSG00000094804
				ENSG00000118898	ENSG00000118898	ENSG00000118898
				ENSG00000169116	ENSG00000169116	ENSG00000169116
				ENSG00000178988	ENSG00000178988	ENSG00000178988
				ENSG00000168259	ENSG00000168259	ENSG00000168259
				ENSG00000074696	ENSG00000074696	ENSG00000074696
				ENSG00000256294	ENSG00000256294	ENSG00000256294
				ENSG00000150867	ENSG00000150867	ENSG00000150867
				ENSG00000158467	ENSG00000158467	ENSG00000158467
				ENSG00000198018	ENSG00000198018	ENSG00000198018
				ENSG00000133119	ENSG00000133119	ENSG00000133119
				ENSG00000112305	ENSG00000112305	ENSG00000112305
				ENSG00000177707	ENSG00000177707	ENSG00000177707
				ENSG00000205808	ENSG00000205808	ENSG00000205808
				ENSG00000077380	ENSG00000077380	ENSG00000077380
				ENSG00000102780	ENSG00000102780	ENSG00000102780
				ENSG00000100479	ENSG00000100479	ENSG00000100479
				ENSG00000144366	ENSG00000144366	ENSG00000144366
				ENSG00000198947	ENSG00000198947	ENSG00000198947
				ENSG00000120217	ENSG00000120217	ENSG00000120217
				ENSG00000137103	ENSG00000137103	ENSG00000137103
				ENSG00000151422	ENSG00000151422	ENSG00000151422
				ENSG00000103260	ENSG00000103260	ENSG00000103260
				ENSG00000108960	ENSG00000108960	ENSG00000108960
				ENSG00000138780	ENSG00000138780	ENSG00000138780
				ENSG00000166562	ENSG00000166562	ENSG00000166562
				ENSG00000100767	ENSG00000100767	ENSG00000100767
				ENSG00000178401	ENSG00000178401	ENSG00000178401
				ENSG00000134480	ENSG00000134480	ENSG00000134480
				ENSG00000176055	ENSG00000176055	ENSG00000176055
				ENSG00000164010	ENSG00000164010	ENSG00000164010
				ENSG00000164941	ENSG00000164941	ENSG00000164941
				ENSG00000137563	ENSG00000137563	ENSG00000137563
				ENSG00000173545	ENSG00000173545	ENSG00000173545
				ENSG00000171723	ENSG00000171723	ENSG00000171723
				ENSG00000158710	ENSG00000158710	ENSG00000158710
				ENSG00000118620	ENSG00000118620	ENSG00000118620
				ENSG00000137312	ENSG00000137312	ENSG00000137312
				ENSG00000168734	ENSG00000168734	ENSG00000168734
				ENSG00000138738	ENSG00000138738	ENSG00000138738
				ENSG00000109519	ENSG00000109519	ENSG00000109519
				ENSG00000138386	ENSG00000138386	ENSG00000138386
				ENSG00000106460	ENSG00000106460	ENSG00000106460
				ENSG00000120833	ENSG00000120833	ENSG00000120833
				ENSG00000189184	ENSG00000189184	ENSG00000189184
				ENSG00000197763	ENSG00000197763	ENSG00000197763
				ENSG00000073921	ENSG00000073921	ENSG00000073921
				ENSG00000167779	ENSG00000167779	ENSG00000167779
				ENSG00000163535	ENSG00000163535	ENSG00000163535
				ENSG00000142089	ENSG00000142089	ENSG00000142089
				ENSG00000168056	ENSG00000168056	ENSG00000168056
				ENSG00000079785	ENSG00000079785	ENSG00000079785
				ENSG00000096696	ENSG00000096696	ENSG00000096696
				ENSG00000077157	ENSG00000077157	ENSG00000077157
				ENSG00000240771	ENSG00000240771	ENSG00000240771
				ENSG00000163412	ENSG00000163412	ENSG00000163412
				ENSG00000143147	ENSG00000143147	ENSG00000143147
				ENSG00000138190	ENSG00000138190	ENSG00000138190
				ENSG00000110427	ENSG00000110427	ENSG00000110427
				ENSG00000156504	ENSG00000156504	ENSG00000156504
				ENSG00000129480	ENSG00000129480	ENSG00000129480
				ENSG00000152332	ENSG00000152332	ENSG00000152332
				ENSG00000143633	ENSG00000143633	ENSG00000143633
				ENSG00000163069	ENSG00000163069	ENSG00000163069
				ENSG00000175115	ENSG00000175115	ENSG00000175115
				ENSG00000141736	ENSG00000141736	ENSG00000141736
				ENSG00000173917	ENSG00000173917	ENSG00000173917
				ENSG00000276234	ENSG00000276234	ENSG00000276234
				ENSG00000149658	ENSG00000149658	ENSG00000149658
				ENSG00000122547	ENSG00000122547	ENSG00000122547
				ENSG00000133138	ENSG00000133138	ENSG00000133138
				ENSG00000140386	ENSG00000140386	ENSG00000140386
				ENSG00000027001	ENSG00000027001	ENSG00000027001
				ENSG00000168078	ENSG00000168078	ENSG00000168078
				ENSG00000109685	ENSG00000109685	ENSG00000109685
				ENSG00000115685	ENSG00000115685	ENSG00000115685
				ENSG00000058091	ENSG00000058091	ENSG00000058091
				ENSG00000146729	ENSG00000146729	ENSG00000146729
				ENSG00000164117	ENSG00000164117	ENSG00000164117
				ENSG00000145723	ENSG00000145723	ENSG00000145723
				ENSG00000006534	ENSG00000006534	ENSG00000006534
				ENSG00000148925	ENSG00000148925	ENSG00000148925
				ENSG00000196693	ENSG00000196693	ENSG00000196693
				ENSG00000175581	ENSG00000175581	ENSG00000175581
				ENSG00000221823	ENSG00000221823	ENSG00000221823
				ENSG00000124920	ENSG00000124920	ENSG00000124920
				ENSG00000172954	ENSG00000172954	ENSG00000172954
				ENSG00000100124	ENSG00000100124	ENSG00000100124
				ENSG00000263528	ENSG00000263528	ENSG00000263528
				ENSG00000108587	ENSG00000108587	ENSG00000108587
				ENSG00000164294	ENSG00000164294	ENSG00000164294
				ENSG00000149798	ENSG00000149798	ENSG00000149798
				ENSG00000065600	ENSG00000065600	ENSG00000065600
				ENSG00000128228	ENSG00000128228	ENSG00000128228
				ENSG00000022277	ENSG00000022277	ENSG00000022277
				ENSG00000100442	ENSG00000100442	ENSG00000100442
				ENSG00000005249	ENSG00000005249	ENSG00000005249
				ENSG00000174891	ENSG00000174891	ENSG00000174891
				ENSG00000169891	ENSG00000169891	ENSG00000169891
				ENSG00000122545	ENSG00000122545	ENSG00000122545
				ENSG00000056050	ENSG00000056050	ENSG00000056050
				ENSG00000136824	ENSG00000136824	ENSG00000136824
				ENSG00000143344	ENSG00000143344	ENSG00000143344
				ENSG00000148484	ENSG00000148484	ENSG00000148484
				ENSG00000175866	ENSG00000175866	ENSG00000175866
				ENSG00000127995	ENSG00000127995	ENSG00000127995
				ENSG00000213638	ENSG00000213638	ENSG00000213638
				ENSG00000205707	ENSG00000205707	ENSG00000205707
				ENSG00000145703	ENSG00000145703	ENSG00000145703
				ENSG00000121005	ENSG00000121005	ENSG00000121005
				ENSG00000104998	ENSG00000104998	ENSG00000104998
				ENSG00000265808	ENSG00000265808	ENSG00000265808
				ENSG00000105655	ENSG00000105655	ENSG00000105655
				ENSG00000139354	ENSG00000139354	ENSG00000139354
				ENSG00000160551	ENSG00000160551	ENSG00000160551
				ENSG00000175550	ENSG00000175550	ENSG00000175550
				ENSG00000115363	ENSG00000115363	ENSG00000115363
				ENSG00000130449	ENSG00000130449	ENSG00000130449
				ENSG00000145388	ENSG00000145388	ENSG00000145388
				ENSG00000167904	ENSG00000167904	ENSG00000167904
				ENSG00000112773	ENSG00000112773	ENSG00000112773
				ENSG00000135045	ENSG00000135045	ENSG00000135045
				ENSG00000118432	ENSG00000118432	ENSG00000118432
[truncated: 1,062 more rows]

## Sheet: Summary E2F8 ChIP-seq data
K562	GM12878	MCF-7			gene_name	K562	GM12878	MCF-7		GO biological process complete	Homo sapiens - REFLIST (20851)	upload_1 (310)	upload_1 (expected)	upload_1 (over/under)	upload_1 (fold Enrichment)	upload_1 (raw P-value)	upload_1 (FDR)
ENSG00000002330	ENSG00000003509	ENSG00000000419		ENSG00000000419	DPM1					pre-replicative complex assembly involved in cell cycle DNA replication (GO:1902299)	7	6	0.1	+	57.65	1.48e-08	7.15e-06
ENSG00000004700	ENSG00000004700	ENSG00000004700		ENSG00000002330	BAD					pre-replicative complex assembly involved in nuclear cell cycle DNA replication (GO:0006267)	7	6	0.1	+	57.65	1.48e-08	6.94e-06
ENSG00000007341	ENSG00000005189	ENSG00000005189		ENSG00000003509	NDUFAF7					pre-replicative complex assembly (GO:0036388)	7	6	0.1	+	57.65	1.48e-08	6.74e-06
ENSG00000007968	ENSG00000011260	ENSG00000007968		ENSG00000004700	RECQL					nuclear cell cycle DNA replication initiation (GO:1902315)	4	3	0.06	+	50.45	0.000104	0.0138
ENSG00000035687	ENSG00000012048	ENSG00000008283		ENSG00000005189	AC004381.6					cell cycle DNA replication initiation (GO:1902292)	4	3	0.06	+	50.45	0.000104	0.0137
ENSG00000057608	ENSG00000012963	ENSG00000011260		ENSG00000007341	ST7L					mitotic DNA replication initiation (GO:1902975)	4	3	0.06	+	50.45	0.000104	0.0136
ENSG00000057757	ENSG00000014641	ENSG00000012048		ENSG00000007968	E2F2					double-strand break repair via break-induced replication (GO:0000727)	11	8	0.16	+	48.92	1.27e-10	1.07e-07
ENSG00000070081	ENSG00000051180	ENSG00000012963		ENSG00000008283	CYB561					mitotic DNA replication (GO:1902969)	11	5	0.16	+	30.57	2.5e-06	0.000686
ENSG00000070785	ENSG00000053770	ENSG00000014641		ENSG00000011260	UTP18					DNA unwinding involved in DNA replication (GO:0006268)	15	6	0.22	+	26.9	4.25e-07	0.000135
ENSG00000074201	ENSG00000058272	ENSG00000022277		ENSG00000012048	BRCA1					DNA strand elongation involved in DNA replication (GO:0006271)	18	7	0.27	+	26.16	5.19e-08	2.06e-05
ENSG00000077152	ENSG00000070081	ENSG00000031691		ENSG00000012963	UBR7					UV-damage excision repair (GO:0070914)	13	4	0.19	+	20.7	9.25e-05	0.0125
ENSG00000077514	ENSG00000073584	ENSG00000051180		ENSG00000014641	MDH1					DNA strand elongation (GO:0022616)	23	7	0.34	+	20.47	2.06e-07	6.99e-05
ENSG00000079332	ENSG00000074201	ENSG00000070081		ENSG00000022277	RTFDC1					DNA replication initiation (GO:0006270)	33	10	0.49	+	20.38	4.92e-10	3.56e-07
ENSG00000081870	ENSG00000075131	ENSG00000071794		ENSG00000031691	CENPQ					nuclear DNA replication (GO:0033260)	43	12	0.64	+	18.77	1.97e-11	1.85e-08
ENSG00000084636	ENSG00000076003	ENSG00000073111		ENSG00000035687	ADSS					cell cycle DNA replication (GO:0044786)	44	12	0.65	+	18.34	2.48e-11	2.19e-08
ENSG00000090273	ENSG00000076248	ENSG00000075131		ENSG00000051180	RAD51					telomere maintenance via semi-conservative replication (GO:0032201)	25	5	0.37	+	13.45	6.89e-05	0.0102
ENSG00000096717	ENSG00000076513	ENSG00000076003		ENSG00000053770	AP5M1					chromatin remodeling at centromere (GO:0031055)	33	6	0.49	+	12.23	2.05e-05	0.00378
ENSG00000096746	ENSG00000077514	ENSG00000076248		ENSG00000057608	GDI2					centromere complex assembly (GO:0034508)	37	6	0.55	+	10.91	3.64e-05	0.00609
ENSG00000097046	ENSG00000079785	ENSG00000077514		ENSG00000057757	PITHD1					DNA-dependent DNA replication (GO:0006261)	120	19	1.78	+	10.65	1.98e-13	2.86e-10
ENSG00000107537	ENSG00000080986	ENSG00000079246		ENSG00000058272	PPP1R12A					DNA replication-independent nucleosome assembly (GO:0006336)	39	6	0.58	+	10.35	4.74e-05	0.00762
ENSG00000110756	ENSG00000083535	ENSG00000086200		ENSG00000070081	NUCB2					negative regulation of G0 to G1 transition (GO:0070317)	39	6	0.58	+	10.35	4.74e-05	0.00755
ENSG00000111711	ENSG00000092020	ENSG00000092020		ENSG00000070785	EIF2B3					interstrand cross-link repair (GO:0036297)	53	8	0.79	+	10.15	2.91e-06	0.000759
ENSG00000111716	ENSG00000092108	ENSG00000092978		ENSG00000071794	HLTF					DNA replication-independent nucleosome organization (GO:0034724)	40	6	0.59	+	10.09	5.39e-05	0.00832
ENSG00000116151	ENSG00000092470	ENSG00000094804		ENSG00000073111	MCM2					double-strand break repair via homologous recombination (GO:0000724)	99	14	1.47	+	9.51	1.17e-09	7.15e-07
ENSG00000116237	ENSG00000092978	ENSG00000100297		ENSG00000073584	SMARCE1					recombinational repair (GO:0000725)	100	14	1.49	+	9.42	1.31e-09	7.74e-07
ENSG00000116266	ENSG00000094804	ENSG00000100554		ENSG00000074201	CLNS1A					regulation of G0 to G1 transition (GO:0070316)	43	6	0.64	+	9.39	7.75e-05	0.0109
ENSG00000116489	ENSG00000094975	ENSG00000100890		ENSG00000075131	TIPIN					DNA duplex unwinding (GO:0032508)	107	14	1.59	+	8.8	2.9e-09	1.59e-06
ENSG00000116747	ENSG00000097046	ENSG00000101413		ENSG00000076003	MCM6					DNA geometric change (GO:0032392)	115	15	1.71	+	8.77	8.15e-10	5.19e-07
ENSG00000116830	ENSG00000100442	ENSG00000102384		ENSG00000076248	UNG					DNA replication (GO:0006260)	208	25	3.09	+	8.08	8.94e-15	2.03e-11
ENSG00000116906	ENSG00000100578	ENSG00000102738		ENSG00000076513	ANKRD13A					metaphase plate congression (GO:0051310)	54	6	0.8	+	7.47	0.000243	0.0309
ENSG00000117010	ENSG00000100890	ENSG00000102977		ENSG00000077152	UBE2T					telomere organization (GO:0032200)	100	10	1.49	+	6.73	5.07e-06	0.00119
ENSG00000117133	ENSG00000102738	ENSG00000103852		ENSG00000077514	POLD3					telomere maintenance (GO:0000723)	97	9	1.44	+	6.24	2.62e-05	0.00458
ENSG00000117318	ENSG00000103018	ENSG00000103995		ENSG00000079246	XRCC5					mitotic spindle organization (GO:0007052)	152	14	2.26	+	6.2	1.67e-07	6.19e-05
ENSG00000117505	ENSG00000103274	ENSG00000104205		ENSG00000079332	SAR1A					double-strand break repair (GO:0006302)	186	17	2.77	+	6.15	8.73e-09	4.34e-06
ENSG00000117614	ENSG00000103671	ENSG00000104643		ENSG00000079785	DDX1					G1/S transition of mitotic cell cycle (GO:0000082)	121	11	1.8	+	6.11	4.01e-06	0.000982
ENSG00000117650	ENSG00000103769	ENSG00000104738		ENSG00000080986	NDC80					cell cycle G1/S phase transition (GO:0044843)	123	11	1.83	+	6.02	4.64e-06	0.00112
ENSG00000118454	ENSG00000103995	ENSG00000105248		ENSG00000081870	HSPB11					DNA conformation change (GO:0071103)	292	25	4.34	+	5.76	9.4e-12	9.35e-09
ENSG00000119969	ENSG00000105248	ENSG00000105613		ENSG00000083535	PIBF1					mitotic DNA integrity checkpoint (GO:0044774)	108	9	1.61	+	5.61	5.73e-05	0.0086
ENSG00000120370	ENSG00000105613	ENSG00000106351		ENSG00000084636	COL16A1					mitotic cell cycle checkpoint (GO:0007093)	157	13	2.33	+	5.57	1.42e-06	0.00041
ENSG00000121621	ENSG00000110756	ENSG00000108946		ENSG00000086200	IPO11					mitotic prometaphase (GO:0000236)	170	14	2.53	+	5.54	5.91e-07	0.000184
ENSG00000122882	ENSG00000110917	ENSG00000110756		ENSG00000090273	NUDC					protein-DNA complex assembly (GO:0065004)	207	17	3.08	+	5.52	3.77e-08	1.54e-05
ENSG00000129173	ENSG00000111229	ENSG00000111057		ENSG00000092020	PPP2R3C					DNA recombination (GO:0006310)	222	18	3.3	+	5.45	1.79e-08	7.91e-06
ENSG00000131236	ENSG00000111711	ENSG00000111711		ENSG00000092108	SCFD1					DNA integrity checkpoint (GO:0031570)	150	12	2.23	+	5.38	5.01e-06	0.00119
ENSG00000134574	ENSG00000111785	ENSG00000111785		ENSG00000092470	WDR76					microtubule cytoskeleton organization involved in mitosis (GO:1902850)	175	14	2.6	+	5.38	8.17e-07	0.000245
ENSG00000134748	ENSG00000115392	ENSG00000112118		ENSG00000092978	GPATCH2					protein-DNA complex subunit organization (GO:0071824)	251	20	3.73	+	5.36	3.75e-09	1.99e-06
ENSG00000137478	ENSG00000115866	ENSG00000113638		ENSG00000094804	CDC6					nucleosome assembly (GO:0006334)	115	9	1.71	+	5.26	9e-05	0.0122
ENSG00000137494	ENSG00000116062	ENSG00000115159		ENSG00000094975	SUCO					chromatin assembly or disassembly (GO:0006333)	154	12	2.29	+	5.24	6.44e-06	0.0014
ENSG00000137941	ENSG00000116747	ENSG00000115392		ENSG00000096717	SIRT1					nucleosome organization (GO:0034728)	158	12	2.35	+	5.11	8.22e-06	0.00168
ENSG00000139146	ENSG00000117133	ENSG00000115685		ENSG00000096746	HNRNPH3					mitotic sister chromatid segregation (GO:0000070)	106	8	1.58	+	5.08	0.000278	0.0349
ENSG00000142669	ENSG00000117614	ENSG00000115866		ENSG00000097046	CDC7					chromatin assembly (GO:0031497)	133	10	1.98	+	5.06	5.05e-05	0.00788
ENSG00000142856	ENSG00000118961	ENSG00000116062		ENSG00000100297	MCM5					DNA damage checkpoint (GO:0000077)	139	10	2.07	+	4.84	7.15e-05	0.0104
ENSG00000143155	ENSG00000119969	ENSG00000119013		ENSG00000100442	FKBP3					chromatin remodeling (GO:0006338)	168	12	2.5	+	4.8	1.47e-05	0.00288
ENSG00000143156	ENSG00000120370	ENSG00000119969		ENSG00000100554	ATP6V1D					cell cycle checkpoint (GO:0000075)	198	14	2.94	+	4.76	3.19e-06	0.000805
ENSG00000143158	ENSG00000121104	ENSG00000120742		ENSG00000100578	KIAA0586					anaphase (GO:0051322)	156	11	2.32	+	4.74	3.72e-05	0.00616
ENSG00000143228	ENSG00000121621	ENSG00000122565		ENSG00000100890	KIAA0391					mitotic anaphase (GO:0000090)	156	11	2.32	+	4.74	3.72e-05	0.0061
ENSG00000143248	ENSG00000122882	ENSG00000122566		ENSG00000101413	RPRD1B					spindle organization (GO:0007051)	216	15	3.21	+	4.67	1.75e-06	0.000497
ENSG00000143319	ENSG00000126814	ENSG00000123562		ENSG00000102384	CENPI					DNA repair (GO:0006281)	515	35	7.66	+	4.57	3.12e-13	3.82e-10
ENSG00000143344	ENSG00000128708	ENSG00000124198		ENSG00000102738	MRPS31					sister chromatid segregation (GO:0000819)	139	9	2.07	+	4.36	0.000342	0.0419
ENSG00000143353	ENSG00000128944	ENSG00000124217		ENSG00000102977	ACD					M phase (GO:0000279)	170	11	2.53	+	4.35	7.72e-05	0.0111
ENSG00000143374	ENSG00000128951	ENSG00000124635		ENSG00000103018	CYB5B					mitotic M phase (GO:0000087)	170	11	2.53	+	4.35	7.72e-05	0.011
ENSG00000143401	ENSG00000129173	ENSG00000125037		ENSG00000103274	NUBP1					DNA packaging (GO:0006323)	178	11	2.65	+	4.16	0.000114	0.0147
ENSG00000143549	ENSG00000131153	ENSG00000128708		ENSG00000103671	TRIP4					mitotic cell cycle process (GO:1903047)	653	40	9.71	+	4.12	1.33e-13	2.11e-10
ENSG00000143633	ENSG00000131848	ENSG00000128951		ENSG00000103769	RAB11A					cell cycle phase transition (GO:0044770)	285	17	4.24	+	4.01	2.56e-06	0.00069
ENSG00000143643	ENSG00000132581	ENSG00000130363		ENSG00000103852	TTC23					biological phase (GO:0044848)	269	16	4	+	4	5.23e-06	0.00121
ENSG00000148484	ENSG00000133119	ENSG00000130590		ENSG00000103995	CEP152					mitotic cell cycle phase (GO:0098763)	269	16	4	+	4	5.23e-06	0.00119
ENSG00000149100	ENSG00000134574	ENSG00000131127		ENSG00000104205	SGK3					cell cycle phase (GO:0022403)	269	16	4	+	4	5.23e-06	0.00117
ENSG00000149269	ENSG00000135457	ENSG00000131153		ENSG00000104643	MTMR9					cellular response to DNA damage stimulus (GO:0006974)	783	46	11.64	+	3.95	6.75e-15	1.79e-11
ENSG00000149554	ENSG00000135482	ENSG00000131747		ENSG00000104738	MCM4					mitotic cell cycle phase transition (GO:0044772)	277	16	4.12	+	3.89	7.41e-06	0.00155
ENSG00000149792	ENSG00000137478	ENSG00000132475		ENSG00000105248	CCDC94					mitotic cell cycle (GO:0000278)	731	42	10.87	+	3.86	2.32e-13	3.08e-10
ENSG00000150773	ENSG00000137494	ENSG00000132549		ENSG00000105613	MAST1					DNA metabolic process (GO:0006259)	750	42	11.15	+	3.77	5.18e-13	5.89e-10
ENSG00000152061	ENSG00000139146	ENSG00000132581		ENSG00000106351	AGFG2					negative regulation of cell cycle process (GO:0010948)	326	18	4.85	+	3.71	3.63e-06	0.000902
ENSG00000156110	ENSG00000139438	ENSG00000132646		ENSG00000107537	PHYH					chromosome organization (GO:0051276)	1051	57	15.63	+	3.65	7.24e-17	3.84e-13
ENSG00000158615	ENSG00000139719	ENSG00000132912		ENSG00000108946	PRKAR1A					mRNA splicing, via spliceosome (GO:0000398)	299	16	4.45	+	3.6	1.82e-05	0.00349
ENSG00000162300	ENSG00000139734	ENSG00000133119		ENSG00000110756	HPS5					RNA splicing, via transesterification reactions with bulged adenosine as nucleophile (GO:0000377)	299	16	4.45	+	3.6	1.82e-05	0.00345
ENSG00000162441	ENSG00000139737	ENSG00000134574		ENSG00000110917	MLEC					RNA splicing, via transesterification reactions (GO:0000375)	302	16	4.49	+	3.56	2.05e-05	0.00374
ENSG00000162642	ENSG00000140650	ENSG00000135211		ENSG00000111057	KRT18					nucleic acid phosphodiester bond hydrolysis (GO:0090305)	305	15	4.53	+	3.31	8.26e-05	0.0114
ENSG00000162704	ENSG00000141736	ENSG00000135424		ENSG00000111229	ARPC3					RNA splicing (GO:0008380)	400	19	5.95	+	3.19	1.51e-05	0.00292
ENSG00000163156	ENSG00000142856	ENSG00000135482		ENSG00000111711	GOLT1B					chromosome segregation (GO:0007059)	275	13	4.09	+	3.18	0.000351	0.0426
ENSG00000164010	ENSG00000143156	ENSG00000137310		ENSG00000111716	LDHB					negative regulation of mitotic cell cycle (GO:0045930)	310	14	4.61	+	3.04	0.000327	0.0403
ENSG00000164011	ENSG00000143228	ENSG00000137478		ENSG00000111785	RIC8B					microtubule cytoskeleton organization (GO:0000226)	536	24	7.97	+	3.01	2.99e-06	0.000768
ENSG00000165630	ENSG00000143248	ENSG00000137821		ENSG00000112118	MCM3					regulation of chromosome organization (GO:0033044)	364	16	5.41	+	2.96	0.000167	0.0215
ENSG00000165733	ENSG00000143319	ENSG00000138495		ENSG00000113638	TTC33					cell cycle process (GO:0022402)	1037	45	15.42	+	2.92	2.54e-10	2.02e-07
ENSG00000166295	ENSG00000143374	ENSG00000139146		ENSG00000115159	GPD2					regulation of mitotic cell cycle phase transition (GO:1901990)	419	18	6.23	+	2.89	8.74e-05	0.012
ENSG00000166478	ENSG00000143401	ENSG00000139438		ENSG00000115392	FANCL					mRNA processing (GO:0006397)	477	20	7.09	+	2.82	4.92e-05	0.00775
ENSG00000167325	ENSG00000143549	ENSG00000139734		ENSG00000115685	PPP1R7					regulation of cell cycle phase transition (GO:1901987)	456	19	6.78	+	2.8	8.21e-05	0.0115
ENSG00000167797	ENSG00000144306	ENSG00000142856		ENSG00000115866	DARS					ncRNA processing (GO:0034470)	384	16	5.71	+	2.8	0.000297	0.037
ENSG00000168439	ENSG00000144354	ENSG00000143374		ENSG00000116062	MSH6					negative regulation of cell cycle (GO:0045786)	573	23	8.52	+	2.7	2.59e-05	0.00457
ENSG00000168569	ENSG00000148484	ENSG00000143401		ENSG00000116151	MORN1					RNA processing (GO:0006396)	874	35	12.99	+	2.69	1.95e-07	6.91e-05
ENSG00000168876	ENSG00000149554	ENSG00000144354		ENSG00000116237	ICMT					cellular protein-containing complex assembly (GO:0034622)	800	32	11.89	+	2.69	6.94e-07	0.000212
ENSG00000169519	ENSG00000150773	ENSG00000144597		ENSG00000116266	STXBP3					nucleic acid metabolic process (GO:0090304)	2301	90	34.21	+	2.63	9.3e-18	7.4e-14
ENSG00000171735	ENSG00000152291	ENSG00000146143		ENSG00000116489	CAPZA1					microtubule-based process (GO:0007017)	722	28	10.73	+	2.61	6.26e-06	0.00138
ENSG00000174151	ENSG00000153574	ENSG00000147224		ENSG00000116747	TROVE2					cell cycle (GO:0007049)	1359	52	20.2	+	2.57	6.45e-10	4.46e-07
ENSG00000174684	ENSG00000156384	ENSG00000149554		ENSG00000116830	TTF2					regulation of cell cycle process (GO:0010564)	765	29	11.37	+	2.55	6.46e-06	0.00139
ENSG00000174744	ENSG00000157823	ENSG00000151422		ENSG00000116906	GNPAT					ncRNA metabolic process (GO:0034660)	477	18	7.09	+	2.54	0.000401	0.0483
ENSG00000175467	ENSG00000161800	ENSG00000154814		ENSG00000117010	ZNF684					chromatin organization (GO:0006325)	694	26	10.32	+	2.52	2.4e-05	0.00429
ENSG00000175575	ENSG00000162073	ENSG00000155827		ENSG00000117133	RPF1					regulation of mitotic cell cycle (GO:0007346)	684	25	10.17	+	2.46	7.47e-05	0.0108
ENSG00000175581	ENSG00000162300	ENSG00000158106		ENSG00000117318	ID3					nucleobase-containing compound metabolic process (GO:0006139)	2813	102	41.82	+	2.44	4.66e-18	7.42e-14
ENSG00000176022	ENSG00000162441	ENSG00000158615		ENSG00000117505	DR1					heterocycle metabolic process (GO:0046483)	2998	102	44.57	+	2.29	4.31e-16	1.37e-12
ENSG00000176261	ENSG00000163156	ENSG00000162300		ENSG00000117614	SYF2					cellular aromatic compound metabolic process (GO:0006725)	3045	103	45.27	+	2.28	3.59e-16	1.43e-12
ENSG00000177613	ENSG00000163798	ENSG00000163156		ENSG00000117650	NEK2					regulation of cell cycle (GO:0051726)	1239	41	18.42	+	2.23	2.84e-06	0.000752
ENSG00000177674	ENSG00000165630	ENSG00000163617		ENSG00000118454	ANKRD13C					protein-containing complex subunit organization (GO:0043933)	1524	50	22.66	+	2.21	2.68e-07	8.9e-05
ENSG00000181218	ENSG00000165733	ENSG00000163655		ENSG00000118961	LDAH					cellular macromolecule biosynthetic process (GO:0034645)	1722	55	25.6	+	2.15	1.28e-07	4.85e-05
ENSG00000183161	ENSG00000166200	ENSG00000163781		ENSG00000119013	NDUFB3					organic cyclic compound metabolic process (GO:1901360)	3277	103	48.72	+	2.11	4.68e-14	8.28e-11
ENSG00000185475	ENSG00000166478	ENSG00000163798		ENSG00000119969	HELLS					protein-containing complex assembly (GO:0065003)	1280	40	19.03	+	2.1	1.36e-05	0.00275
ENSG00000186197	ENSG00000167088	ENSG00000163950		ENSG00000120370	GORAB					cellular response to stress (GO:0033554)	1761	55	26.18	+	2.1	2.01e-07	6.95e-05
ENSG00000187608	ENSG00000167325	ENSG00000164649		ENSG00000120742	SERP1					cellular nitrogen compound metabolic process (GO:0034641)	3465	108	51.52	+	2.1	1.47e-14	2.93e-11
ENSG00000188290	ENSG00000167447	ENSG00000165244		ENSG00000121104	FAM117A					macromolecule biosynthetic process (GO:0009059)	1781	55	26.48	+	2.08	3.64e-07	0.000118
ENSG00000189266	ENSG00000167562	ENSG00000166140		ENSG00000121621	KIF18A					RNA metabolic process (GO:0016070)	1701	52	25.29	+	2.06	1.1e-06	0.000325
ENSG00000197780	ENSG00000167862	ENSG00000167081		ENSG00000122565	CBX3					cytoskeleton organization (GO:0007010)	1179	36	17.53	+	2.05	6.07e-05	0.00903
ENSG00000198841	ENSG00000168411	ENSG00000167325		ENSG00000122566	HNRNPA2B1
ENSG00000198924	ENSG00000168675	ENSG00000167447		ENSG00000122882	ECD
ENSG00000198954	ENSG00000169018	ENSG00000168411		ENSG00000123562	MORF4L2
ENSG00000203965	ENSG00000169217	ENSG00000168439		ENSG00000124198	ARFGEF2
ENSG00000205339	ENSG00000169372	ENSG00000169217		ENSG00000124217	MOCS3
ENSG00000213281	ENSG00000169519	ENSG00000169372		ENSG00000124635	HIST1H2BJ
ENSG00000214530	ENSG00000169564	ENSG00000170421		ENSG00000125037	EMC3
ENSG00000243660	ENSG00000170348	ENSG00000172939		ENSG00000126814	TRMT5
ENSG00000243710	ENSG00000171174	ENSG00000173517		ENSG00000128708	HAT1
ENSG00000265808	ENSG00000171735	ENSG00000174442		ENSG00000128944	KNSTRN
	ENSG00000174442	ENSG00000174720		ENSG00000128951	DUT
	ENSG00000174456	ENSG00000175643		ENSG00000129173	E2F8
	ENSG00000174744	ENSG00000177613		ENSG00000130363	RSPH3
	ENSG00000175467	ENSG00000178567		ENSG00000130590	SAMD10
	ENSG00000175581	ENSG00000178694		ENSG00000131127	ZNF141
	ENSG00000175643	ENSG00000180035		ENSG00000131153	GINS2
	ENSG00000176261	ENSG00000180998		ENSG00000131236	CAP1
	ENSG00000177613	ENSG00000182405		ENSG00000131747	TOP2A
	ENSG00000178691	ENSG00000182518		ENSG00000131848	ZSCAN5A
	ENSG00000182405	ENSG00000182628		ENSG00000132475	H3F3B
	ENSG00000182628	ENSG00000183624		ENSG00000132549	VPS13B
	ENSG00000183150	ENSG00000183891		ENSG00000132581	SDF2
	ENSG00000184209	ENSG00000188312		ENSG00000132646	PCNA
	ENSG00000184640	ENSG00000188313		ENSG00000132912	DCTN4
	ENSG00000187790	ENSG00000188419		ENSG00000133119	RFC3
	ENSG00000188811	ENSG00000189057		ENSG00000134574	DDB2
	ENSG00000189057	ENSG00000196678		ENSG00000134748	PRPF38A
	ENSG00000196659	ENSG00000197457		ENSG00000135211	TMEM60
	ENSG00000196678	ENSG00000197903		ENSG00000135424	ITGA7
	ENSG00000197557	ENSG00000198003		ENSG00000135457	TFCP2
	ENSG00000198003	ENSG00000198056		ENSG00000135482	ZC3H10
	ENSG00000198056	ENSG00000198855		ENSG00000137310	TCF19
	ENSG00000198707	ENSG00000198924		ENSG00000137478	FCHSD2
	ENSG00000198718	ENSG00000198954		ENSG00000137494	ANKRD42
	ENSG00000198841	ENSG00000203965		ENSG00000137821	LRRC49
	ENSG00000198924	ENSG00000204356		ENSG00000137941	TTLL7
	ENSG00000198954	ENSG00000204387		ENSG00000138495	COX17
	ENSG00000203965	ENSG00000205659		ENSG00000139146	FAM60A
	ENSG00000205339	ENSG00000213015		ENSG00000139438	FAM222A
	ENSG00000205659	ENSG00000219545		ENSG00000139719	VPS33A
	ENSG00000213015	ENSG00000221838		ENSG00000139734	DIAPH3
	ENSG00000213281	ENSG00000240344		ENSG00000139737	SLAIN1
	ENSG00000242028	ENSG00000265808		ENSG00000140650	PMM2
	ENSG00000243710			ENSG00000141736	ERBB2
	ENSG00000265808			ENSG00000142669	SH3BGRL3
	ENSG00000276234			ENSG00000142856	ITGB3BP
				ENSG00000143155	TIPRL
				ENSG00000143156	NME7
				ENSG00000143158	MPC2
				ENSG00000143228	NUF2
				ENSG00000143248	RGS5
				ENSG00000143319	ISG20L2
				ENSG00000143344	RGL1
				ENSG00000143353	LYPLAL1
				ENSG00000143374	TARS2
				ENSG00000143401	ANP32E
				ENSG00000143549	TPM3
				ENSG00000143633	C1orf131
				ENSG00000143643	TTC13
				ENSG00000144306	SCRN3
				ENSG00000144354	CDCA7
				ENSG00000144597	EAF1
				ENSG00000146143	PRIM2
				ENSG00000147224	PRPS1
				ENSG00000148484	RSU1
				ENSG00000149100	EIF3M
				ENSG00000149269	PAK1
				ENSG00000149554	CHEK1
				ENSG00000149792	MRPL49
				ENSG00000150773	PIH1D2
				ENSG00000151422	FER
				ENSG00000152061	RABGAP1L
				ENSG00000152291	TGOLN2
				ENSG00000153574	RPIA
				ENSG00000154814	OXNAD1
				ENSG00000155827	RNF20
				ENSG00000156110	ADK
				ENSG00000156384	SFR1
				ENSG00000157823	AP3S2
				ENSG00000158106	RHPN1
				ENSG00000158615	PPP1R15B
				ENSG00000161800	RACGAP1
				ENSG00000162073	PAQR4
				ENSG00000162300	ZFPL1
				ENSG00000162441	LZIC
				ENSG00000162642	C1orf52
				ENSG00000162704	ARPC5
				ENSG00000163156	SCNM1
				ENSG00000163617	CCDC191
				ENSG00000163655	GMPS
				ENSG00000163781	TOPBP1
				ENSG00000163798	SLC4A1AP
				ENSG00000163950	SLBP
				ENSG00000164010	ERMAP
				ENSG00000164011	ZNF691
				ENSG00000164649	CDCA7L
				ENSG00000165244	ZNF367
				ENSG00000165630	PRPF18
				ENSG00000165733	BMS1
				ENSG00000166140	ZFYVE19
				ENSG00000166200	COPS2
				ENSG00000166295	ANAPC16
				ENSG00000166478	ZNF143
				ENSG00000167081	PBX3
				ENSG00000167088	SNRPD1
				ENSG00000167325	RRM1
				ENSG00000167447	SMG8
				ENSG00000167562	ZNF701
				ENSG00000167797	CDK2AP2
				ENSG00000167862	MRPL58
				ENSG00000168411	RFWD3
				ENSG00000168439	STIP1
				ENSG00000168569	TMEM223
				ENSG00000168675	LDLRAD4
				ENSG00000168876	ANKRD49
				ENSG00000169018	FEM1B
				ENSG00000169217	CD2BP2
				ENSG00000169372	CRADD
				ENSG00000169519	METTL15
				ENSG00000169564	PCBP1
				ENSG00000170348	TMED10
				ENSG00000170421	KRT8
				ENSG00000171174	RBKS
				ENSG00000171735	CAMTA1
				ENSG00000172939	OXSR1
				ENSG00000173517	PEAK1
				ENSG00000174151	CYB561D1
				ENSG00000174442	ZWILCH
				ENSG00000174456	C12orf76
				ENSG00000174684	B4GAT1
				ENSG00000174720	LARP7
				ENSG00000174744	BRMS1
				ENSG00000175467	SART1
				ENSG00000175575	PAAF1
				ENSG00000175581	MRPL48
				ENSG00000175643	RMI2
				ENSG00000176022	B3GALT6
				ENSG00000176261	ZBTB8OS
				ENSG00000177613	CSTF2T
				ENSG00000177674	AGTRAP
				ENSG00000178567	EPM2AIP1
				ENSG00000178691	SUZ12
				ENSG00000178694	NSUN3
				ENSG00000180035	ZNF48
				ENSG00000180998	GPR137C
				ENSG00000181218	HIST3H2A
				ENSG00000182405	PGBD4
				ENSG00000182518	FAM104B
				ENSG00000182628	SKA2
				ENSG00000183150	GPR19
				ENSG00000183161	FANCF
				ENSG00000183624	HMCES
				ENSG00000183891	TTC32
				ENSG00000184209	SNRNP35
				ENSG00000184640	2019-09-09
				ENSG00000185475	TMEM179B
				ENSG00000186197	EDARADD
				ENSG00000187608	ISG15
				ENSG00000187790	FANCM
				ENSG00000188290	HES4
				ENSG00000188312	CENPP
				ENSG00000188313	PLSCR1
				ENSG00000188419	CHM
				ENSG00000188811	NHLRC3
				ENSG00000189057	FAM111B
				ENSG00000189266	PNRC2
				ENSG00000196659	TTC30B
				ENSG00000196678	ERI2
				ENSG00000197457	STMN3
				ENSG00000197557	TTC30A
				ENSG00000197780	TAF13
				ENSG00000197903	HIST1H2BK
				ENSG00000198003	CCDC151
				ENSG00000198056	PRIM1
				ENSG00000198707	CEP290
				ENSG00000198718	FAM179B
				ENSG00000198841	KTI12
				ENSG00000198855	FICD
				ENSG00000198924	DCLRE1A
				ENSG00000198954	KIF1BP
				ENSG00000203965	EFCAB7
				ENSG00000204356	NELFE
				ENSG00000204387	C6orf48
				ENSG00000205339	IPO7
				ENSG00000205659	LIN52
				ENSG00000213015	ZNF580
				ENSG00000213281	NRAS
				ENSG00000214530	STARD10
				ENSG00000219545	UMAD1
				ENSG00000221838	AP4M1
				ENSG00000240344	PPIL3
				ENSG00000242028	HYPK
				ENSG00000243660	ZNF487
				ENSG00000243710	CFAP57
				ENSG00000265808	SEC22B
				ENSG00000276234	TADA2A

## Sheet: Single cell clusters
Cluster 1	Cluster 2	Cluster 3	Cluster 5	Cluster 6				Down in Msi1 KO
ACAT2	SOD2	FAXDC2	LANCL2	ZNF462				AAGAB
ACTL6A	CTSB	PCDH9	SEC61G	NCALD				ACTL6A
ACYP1	GFAP	ITGB8	CRIP2	MARCKS				ADGRA3
ANAPC7	FN1	ARAP2	APOD	SRSF6				AGO2
ANKRD32	CD44		GPS1	LPPR1				ALDH16A1
ANLN	CLIC4		DBN1	SEC61G				ALYREF
ANP32E	CNN3		LSM7	LANCL2				AMOT
APOBEC3B	NAMPT		BEX1	LHFPL3				ARHGAP26
ARHGAP11A	C1R		ATP6V0E2	PCMTD2				ASF1B
ARHGAP11B	WARS		C8orf46	PTPRS				ASRGL1
ARL6IP1	SAT1		EIF4EBP1	APOD				ATAD2
ARL6IP6	GBP2		CTTNBP2	DCX				ATAD5
ASF1B	PIRT		SEC11C	TNR				AURKA
ASPM	UBC		CBX3	CHD7				BCOR
ATAD2	ALDOA			SOX4				BIRC5
ATAD5	TAGLN2			REV3L				BLM
AURKA	SPARCL1			TM4SF1				BORA
AURKB	TNC							BRCA1
BARD1	ZFP36L1							BRCA2
BIRC5	LAMP2							BRI3BP
BLM	SERPING1							BUB1
BRCA1	RCAN2							BUB1B
BRCA2	KLF6							C12orf49
BRD8	SPOCD1							C5orf34
BRIP1	KLF10							CABLES1
BUB1	PTGES							CADM1
BUB1B	TUBA1C							CALM2
C11orf82	TSNAXIP1							CALM3
C18orf54	ID3							CAPN7
C19orf48	ANXA2							CASC5
C1orf112	TIMP1							CBL
C21orf58	STEAP3							CBX3
C4orf21	S100A10							CCNA1
C5orf34	HSPA5							CCNA2
CASC5	GAP43							CCNB2
CASP2	MYL6							CCNE2
CBX5	LGALS3							CDC20
CCDC14	GBP1							CDC25B
CCDC15	C8orf4							CDC45
CCDC150	EFEMP1							CDC6
CCDC18	CRYAB							CDC7
CCDC34	AQP9							CDCA2
CCNA2	HIF1A							CDCA5
CCNB1	TPM4							CDCA8
CCNB2	DNAJB1							CDK1
CCNE2	ACTN1							CDK2
CCP110	LGALS3BP							CDK5RAP2
CCSAP	BHLHE40							CDT1
CDC20	BLVRB							CENPE
CDC25C	TMBIM1							CENPI
CDC45	CADPS							CENPO
CDC6	EFNA1							CENPP
CDC7	ADAM9							CENPU
CDCA2	C1S							CEP97
CDCA3	CYR61							CHAF1A
CDCA4	ACTR3							CHAMP1
CDCA5	ID2							CHEK1
CDCA8	ANXA1							CIT
CDK1								CLSPN
CDK2								CMSS1
CDK5RAP2								CNR1
CDKN3								CORO2B
CENPE								CRY1
CENPF								CSE1L
CENPH								DAPK2
CENPI								DCLRE1B
CENPJ								DDX10
CENPK								DERL2
CENPM								DHX9
CENPN								DNA2
CENPO								DNAAF5
CENPP								DNAJC9
CENPU								DTX3L
CENPW								E2F2
CEP135								E2F8
CEP152								ECT2
CEP192								EIF3B
CEP57								EIF4G2
CEP85								ELOVL6
CHAF1A								EML5
CHAF1B								EPS8
CHEK1								ESCO2
CHEK2								ESPL1
CKAP2								EXOSC9
CKAP2L								EXPH5
CKS1B								EZH2
CKS2								FAM111A
CLCC1								FAM111B
CLSPN								FAM126A
COMMD4								FAM64A
COPS3								FANCD2
CSE1L								FANCG
CTPS1								FANCI
DBF4								FEN1
DCK								FGD5-AS1
DCLRE1C								FGFR1
DDB2								FGFR3
DDX39A								GAP43
DEK								GFRA1
DEPDC1								GGCT
DEPDC1B								GGH
DHFR								GMPPB
DIAPH3								GNG11
DLGAP5								GPD2
DNA2								GPN3
DNAJC9								GPSM2
DNMT1								GRHL1
DSN1								GRIA4
DTL								GSG2
DTYMK								H2AFX
E2F8								HAUS2
ECT2								HMGB2
EME1								HMGN2
EMP2								ICMT
ENOSF1								IFI44L
ERLIN1								INCENP
ESCO2								IPO5
ESPL1								JADE1
EXO1								KCNMB4
EXOSC8								KCTD12
EZH2								KHSRP
FAM111A								KIAA1524
FAM111B								KIF15
FAM178A								KIF18B
FAM64A								KIF2C
FANCA								KITLG
FANCB								KLHDC8A
FANCD2								KLHL25
FANCI								KNTC1
FANCL								KPNA2
FBXO5								KPNB1
FEN1								KRBOX4
FIGNL1								LIFR
FOXM1								LMNB2
GAS2L3								LRRC16A
GEN1								LRRC8B
GGH								LRRC8C
GINS1								LRRC8D
GINS2								LSM3
GINS4								LSM5
GMNN								MAD2L1
GTSE1								MAGI3
H2AFV								MCM2
H2AFY								MCM4
H2AFZ								MCM8
HAUS1								MEST
HAUS8								METTL7A
HELLS								MIOS
HJURP								MRM2
HMGB1								MSH6
HMGB2								MZT1
HMGB3								NCAPD3
HMGN2								NCAPG
HMGXB4								NCAPG2
HMMR								NEDD1
HNRNPA2B1								NEIL3
HP1BP3								NEMP1
ILF2								NGRN
IQGAP3								NOVA1
KBTBD2								NR3C1
KIAA0101								NRCAM
KIAA1524								NSUN5
KIF11								NTRK3
KIF14								NUDT1
KIF15								NUDT15
KIF18A								NUP205
KIF18B								NUP210
KIF20A								NUP85
KIF20B								NUP93
KIF22								NUSAP1
KIF23								OAS3
KIF24								ODC1
KIF2C								OIP5
KIF4A								ORAI1
KNSTRN								PAICS
KNTC1								PARPBP
LIG1								PBK
LRR1								PDHX
LRRC57								PHF19
MAD2L1								PIF1
MASTL								PKP2
MCM10								PLA2G16
MCM2								PLK4
MCM3								PLS1
MCM4								PLSCR1
MCM5								POLA1
MCM6								POLA2
MCM7								POLD3
MELK								PPAT
MIS18A								PPIA
MIS18BP1								PPL
MKI67								PPM1G
MMS22L								PPP1CA
MND1								PRC1
MNS1								PRIM1
MPHOSPH9								PRKAR2A
MSH2								PRKDC
MTFR2								PRPF19
MTHFD1								PRR11
MYBL2								PSMC3IP
MYH10								PTBP1
MZT1								PTPRD
NAP1L4								PTPRN2
NASP								RAB8A
NCAPD2								RACGAP1
NCAPD3								RAD18
NCAPG								RAD54L
NCAPG2								RAP1GAP2
NCAPH								RBBP8
NDC1								RBL1
NDC80								RBMX
NEIL3								RCC1
NEK2								RDX
NFATC2IP								REEP1
NONO								RFC3
NOP56								RIC8B
NUCKS1								RNF169
NUDT1								RNF182
NUF2								RPA1
NUP107								RPA3
NUSAP1								RRM2
ODF2								RTTN
OIP5								RYBP
ORC1								SACM1L
ORC6								SACS
OXCT1								SAPCD2
PARP1								SENP1
PARP2								SERPINB8
PARPBP								SETD1B
PBK								SF3B2
PCNA								SGO1
PHF19								SKA3
PLK1								SKP2
PLK4								SLC4A8
POC1A								SLFN11
POLA1								SMC1A
POLD3								SMC4
POLE2								SMCHD1
POLQ								SNCAIP
PPM1G								SNRNP40
PRC1								SOCS3
PRIM1								SOGA1
PRKDC								SPAG5
PRPF4								SPC24
PRR11								SPIN4
PSMC3								SRGAP1
PSMC3IP								SRSF1
PTMA								SRSF2
PTTG1								SRSF3
RACGAP1								SRSF7
RAD1								SSH2
RAD18								SSRP1
RAD21								STAG1
RAD51								STAMBPL1
RAD51AP1								STARD3NL
RAD54B								STIL
RAD54L								STIP1
RAN								STMN3
RBBP4								STT3B
RBBP8								SUV39H1
RBMX								SUZ12
RECQL								TACC1
RFC2								TFAP2C
RFC3								TIMELESS
RFC4								TMEM106A
RFC5								TMEM209
RFWD3								TMPO
RHNO1								TNIK
RNASEH2A								TOE1
RPA1								TOP2A
RPA2								TOPBP1
RPA3								TP73
RRM1								TRA2B
RRM2								TRIM47
RTKN2								TROAP
SAE1								TUBA1B
SGOL1								TUBB2A
SGOL2								TUBB4B
SHCBP1								TUBGCP3
SKA1								U2AF2
SKA3								UBA2
SKP2								UBE2C
SLC20A1								UHRF1
SLC43A3								UNG
SMC1A								UPF1
SMC2								USP1
SMC3								VCAM1
SMC4								WDHD1
SPAG5								WDR76
SPC24								WLS
SPDL1								WNT7B
SRR								YEATS4
SSRP1								ZFP3
STIL								ZNF43
STMN1								ZNF436
SUPT16H								ZNF542P
SUV39H1								ZWILCH
TACC3								ZWINT
TEX30
TIMELESS
TK1
TMEM106C
TMEM194A
TMEM237
TMEM97
TMPO
TOP2A
TOP3A
TPX2
TRAIP
TRIP13
TROAP
TTF2
TTK
TUBA1B
TUBG1
TULP3
TYMS
UBE2C
UBE2T
UBR7
USP1
VDAC3
VRK1
WDHD1
WDR76
WHSC1
WRAP53
XRCC2
XRCC5
YEATS4
ZNF43
ZNF714
ZNF93
ZWILCH
ZWINT
