# Supplementary material for: Musashi1 Contribution to Glioblastoma Development via Regulation of a Network of DNA Replication, Cell Cycle and Division Genes
Source: Cancers (Basel). 2021 Mar 24;13(7):1494. doi: 10.3390/cancers13071494 (PMC8036803; doi:10.3390/cancers13071494)
Supplement: Supplementary file 1 [file cancers-13-01494-s001.zip › cancers-1120624-supplementary final/Table S9.xlsx]

## Sheet: Sheet1
SYBR primer name	sequence
AURKA-F	TGGGTGGTCAGTACATGCTC
AURKA-R	TGCATCCGACCTTCAATCATTTC
BRCA1-F	GAAACCGTGCCAAAAGACTTC
BRCA1-R	CCAAGGTTAGAGAGTTGGACAC
CENPP-F	TGTTCATGTTTTTCCGAAGCCT
CENPP-R	AGGTACACGGCATCTGGGTA
E2F1-F	CATCCCAGGAGGTCACTTCTG
E2F1-R	GACAACAGCGGTTCTTGCTC
FOXM1-F	CGTCGGCCACTGATTCTCAAA
FOXM1-R	GGCAGGGGATCTCTTAGGTTC
GAPDH-F	ACAACTTTGGTATCGTGGAAGG
GAPDH-R	GCCATCACGCCACAGTTTC
INCENP-F	TCCCGCAGAAAGTCTCGGA
INCENP-R	CGACCACTGTAGCCAGCTTC
MSH6-F	CCAAGGCGAAGAACCTCAAC
MSH6-R	ACCAGGGGTAACCCTCCATC
MZT1-F	TGTCTATTTGTGTACGGCTTTGT
MZT1-R	GCCTTGCGAAGCTCCTTAATAAC
POLA2-F	AGGAGCTAGAGACATTGTTTCCA
POLA2-R	CTCGCTTCTGAGAACCCTTTG
RAD51-F	CAACCCATTTCACGGTTAGAGC
RAD51-R	TTCTTTGGCGCATAGGCAACA
RRM2-F	CACGGAGCCGAAAACTAAAGC
RRM2-R	TCTGCCTTCTTATACATCTGCCA
TOPBP1-F	TTCAGCAACTCACAGTTAAGCA
TOPBP1-R	GGCACACTCATACTTCTGACC
ZWINT-F	CACGTAGAGGCCATCAAAATTGG
ZWINT-R	CGGAGTTGTGTCCGTTTCCT
Taqman Probes	Thermo Fisher Catalog Number	Thermo Fisher Assay ID
E2F2	4353172	Hs00918089_m1
E2F8	4353172	Hs01079643_g1
GAPDH	4331182	Hs02786624_g1
Murine genes
SYBR Primer Name	Sequence
AURKA-m-F	CTGGATGCTGCAAACGGATAG
AURKA-m-R	CGAAGGGAACAGTGGTCTTAACA
BRCA1-m-F	CGAATCTGAGTCCCCTAAAGAGC
BRCA1-m-R	AAGCAACTTGACCTTGGGGTA
CENPP-m-F	AGGGTTTGAACTGGTGATTGTC
CENPP-m-R	GGCTTCGGAAACTGAGAGGAG
CHEK1-m-F	GTTAAGCCACGAGAATGTAGTGA
CHEK1-m-R	GATACTGGATATGGCCTTCCCT
MSH6-m-F	CACTCGGCGACACCAAGAA
MSH6-m-R	CTCCGTTGAGATCCTTTGCCT
RRM2-m-F	TGGTCCAGGTCCTCGGATTC
RRM2-m-R	TGTCAAGGCAAGTGCAATTCT
TOPBP1-m-F	CAGGATTGTTGGTCCTCAAGTG
TOPBP1-m-R	ACAGGATACAGTTACGTCAGACA
TOP2A-m-F	AACAAAGGGACCCAAAAATGTCT
TOP2A-m-R	TGTGTTCAACAACAGGGATTCC
